# Supplementary material for: Machine Learning-Based QSAR Screening of Colombian Medicinal Flora for Potential Antiviral Compounds Against Dengue Virus: An In Silico Drug Discovery Approach
Source: Pharmaceuticals (Basel). 2025 Dec 18;18(12):1906. doi: 10.3390/ph18121906 (PMC12736152; doi:10.3390/ph18121906)
Supplement: Supplementary file 1 [file pharmaceuticals-18-01906-s001.zip]

Archive with 28 entries (28 files):
- Code.txt
- Data S1 Training dataset.csv
- Data S2 Colombian phytochemical library.xlsx
- Data S3 Trained models including optimized XGBoost model.zip
- Data_S3_Legend.txt
- Figure S1 Chemical space visualization and applicability domain.pdf
- Figure S2 Bayesian optimization and hyperparameter analysis.pdf
- Figure S3 Optimization convergence analysis MCC vs. trial number demonstrating 99.6% per-formance at trial 50.pdf
- Figure S4 Y-randomization results distribution of permuted MCC values vs. real model MCC.pdf
- Figure S5 Learning curves training and validation MCC as function of training set size.pdf
- Figure S6 Hold-out validation confusion matrix.pdf
- Figure_S1_Legend.txt
- Figure_S2_Legend.txt
- README_Supplementary.txt.txt
- Table S1 Colombian medicinal plants with antiviral activity.xlsx
- Table S10 Murcko scaffold analysis 145 unique scaffolds with frequency and novelty assessment.csv
- Table S2 Comprehensive model performance metrics with cross-validation results.xlsx
- Table S3 Complete virtual screening results.csv
- Table S4 Top priority compounds with detailed properties.xlsx
- Table S5 ADMET properties for the 15 prioritized compounds.csv
- Table S6 ADMET scores clean.csv
- Table S7 Applicability domain assessment for 15 prioritized compounds including leverage values, Tanimoto similarity, and tier classification.csv
- Table S8 Sensitivity analysis of activity thresholds showing class distribution under alternative schemes.xlsx
- Table S9 Hold-out validation metrics including per-class performance.xlsx
- Table_S1_Legend.txt
- Table_S2_Legend.txt
- Table_S3_Legend.txt
- Table_S4_Legend.txt
