# Supplementary material for: Machine Learning-Based QSAR Screening of Colombian Medicinal Flora for Potential Antiviral Compounds Against Dengue Virus: An In Silico Drug Discovery Approach
Source: Pharmaceuticals (Basel). 2025 Dec 18;18(12):1906. doi: 10.3390/ph18121906 (PMC12736152; doi:10.3390/ph18121906)
Supplement: Supplementary file 1 [file pharmaceuticals-18-01906-s001.zip › Code.txt]

https://github.com/Sergio111999/QSAR_DENV#qsar-denv-anti-dengue-drug-discovery-from-colombian-medicinal-flora
