# Supplementary material for: Machine Learning-Based QSAR Screening of Colombian Medicinal Flora for Potential Antiviral Compounds Against Dengue Virus: An In Silico Drug Discovery Approach
Source: Pharmaceuticals (Basel). 2025 Dec 18;18(12):1906. doi: 10.3390/ph18121906 (PMC12736152; doi:10.3390/ph18121906)
Supplement: Supplementary file 1 [file pharmaceuticals-18-01906-s001.zip › Data S1 Training dataset.csv]

Molecule ChEMBL ID	Molecule Name	SMILES_estandarizado	InChI	InChIKey	Standard Type	Standard Value	Standard Units	pChEMBL Value	pActivity_calculado	MW_calculado	LogP_calculado	NumHBA	NumHBD	TPSA	Target ChEMBL ID	Target Name	Assay ChEMBL ID	Document ChEMBL ID	Document Year	SMILES_original
CHEMBL464432		O=C1N[C@H]2[C@H](O)[C@H](O)[C@@H](O)C[C@@H]2c2cc3c(c(O)c21)OCO3	InChI=1S/C14H15NO7/c16-6-1-5-4-2-7-13(22-3-21-7)11(18)8(4)14(20)15-9(5)12(19)10(6)17/h2,5-6,9-10,12,16-19H,1,3H2,(H,15,20)/t5-,6+,9-,10-,12+/m1/s1	SBTGHBALOCEVOR-PUZXQUAOSA-N	IC50	0.015	nM	10.82390874	10.82390874	309.274	-1.1971	7	5	128.48	CHEMBL613728	dengue virus type 4	CHEMBL1011329	CHEMBL1150051	1992	O=C1N[C@H]2[C@H](O)[C@H](O)[C@@H](O)C[C@@H]2c2cc3c(c(O)c21)OCO3
CHEMBL98745	NARCICLASINE	O=C1N[C@@H]2C(=C[C@H](O)[C@@H](O)[C@H]2O)c2cc3c(c(O)c21)OCO3	InChI=1S/C14H13NO7/c16-6-1-5-4-2-7-13(22-3-21-7)11(18)8(4)14(20)15-9(5)12(19)10(6)17/h1-2,6,9-10,12,16-19H,3H2,(H,15,20)/t6-,9+,10+,12-/m0/s1	LZAZURSABQIKGB-AEKGRLRDSA-N	IC50	0.015	nM	10.82390874	10.82390874	307.258	-1.2874	7	5	128.48	CHEMBL613728	dengue virus type 4	CHEMBL1011329	CHEMBL1150051	1992	O=C1N[C@@H]2C(=C[C@H](O)[C@@H](O)[C@H]2O)c2cc3c(c(O)c21)OCO3
CHEMBL487798		O=C1N[C@@H]2C(=C[C@H](O)[C@@H](O)[C@H]2O)c2cc3c(cc21)OCO3	InChI=1S/C14H13NO6/c16-8-1-6-5-2-9-10(21-4-20-9)3-7(5)14(19)15-11(6)13(18)12(8)17/h1-3,8,11-13,16-18H,4H2,(H,15,19)/t8-,11+,12+,13-/m0/s1	YYDLFVZOIDOGSO-KKBFJBPOSA-N	IC50	0.059	nM	10.22914799	10.22914799	291.259	-0.993	6	4	108.25	CHEMBL613728	dengue virus type 4	CHEMBL1011329	CHEMBL1150051	1992	O=C1N[C@@H]2C(=C[C@H](O)[C@@H](O)[C@H]2O)c2cc3c(cc21)OCO3
CHEMBL419335	PANCRATISTATIN	O=C1N[C@H]2[C@H](O)[C@H](O)[C@@H](O)[C@H](O)[C@@H]2c2cc3c(c(O)c21)OCO3	InChI=1S/C14H15NO8/c16-8-5-3-1-4-13(23-2-22-4)9(17)6(3)14(21)15-7(5)10(18)12(20)11(8)19/h1,5,7-8,10-12,16-20H,2H2,(H,15,21)/t5-,7-,8-,10+,11+,12+/m1/s1	VREZDOWOLGNDPW-ALTGWBOUSA-N	IC50	0.063	nM	10.20065945	10.20065945	325.273	-2.2263	8	6	148.71	CHEMBL613728	dengue virus type 4	CHEMBL1011329	CHEMBL1150051	1992	O=C1N[C@H]2[C@H](O)[C@H](O)[C@@H](O)[C@H](O)[C@@H]2c2cc3c(c(O)c21)OCO3
CHEMBL564201	6-AZAURIDINE	O=c1cnn([C@@H]2O[C@H](CO)[C@@H](O)[C@H]2O)c(=O)[nH]1	InChI=1S/C8H11N3O6/c12-2-3-5(14)6(15)7(17-3)11-8(16)10-4(13)1-9-11/h1,3,5-7,12,14-15H,2H2,(H,10,13,16)/t3-,5-,6-,7-/m1/s1	WYXSYVWAUAUWLD-SHUUEZRQSA-N	EC50	0.1	nM	10	10	245.191	-3.4569	8	4	137.67	CHEMBL613757	Dengue virus	CHEMBL1041199	CHEMBL1155220	2009	O=c1cnn([C@@H]2O[C@H](CO)[C@@H](O)[C@H]2O)c(=O)[nH]1
CHEMBL400092	LYCORINE	O[C@H]1[C@H]2c3cc4c(cc3CN3CCC(=C[C@@H]1O)[C@H]23)OCO4	InChI=1S/C16H17NO4/c18-11-3-8-1-2-17-6-9-4-12-13(21-7-20-12)5-10(9)14(15(8)17)16(11)19/h3-5,11,14-16,18-19H,1-2,6-7H2/t11-,14-,15+,16+/m0/s1	XGVJWXAYKUHDOO-DANNLKNASA-N	IC50	0.24	nM	9.619788758	9.619788758	287.315	0.7486	5	2	62.16	CHEMBL613728	dengue virus type 4	CHEMBL1011329	CHEMBL1150051	1992	O[C@H]1[C@H]2c3cc4c(cc3CN3CCC(=C[C@@H]1O)[C@H]23)OCO4
CHEMBL476486	ISONARCICLASINE	O=c1[nH]c2c(c3cc4c(c(O)c13)OCO4)C[C@H](O)[C@@H](O)[C@H]2O	InChI=1S/C14H13NO7/c16-6-1-5-4-2-7-13(22-3-21-7)11(18)8(4)14(20)15-9(5)12(19)10(6)17/h2,6,10,12,16-19H,1,3H2,(H,15,20)/t6-,10+,12-/m0/s1	JIMDZZQKKBUKLO-QDWQASTRSA-N	IC50	0.27	nM	9.568636236	9.568636236	307.258	-0.7263	7	5	132.24	CHEMBL613728	dengue virus type 4	CHEMBL1011329	CHEMBL1150051	1992	O=c1[nH]c2c(c3cc4c(c(O)c13)OCO4)C[C@H](O)[C@@H](O)[C@H]2O
CHEMBL586091	PSEUDOLYCORINE	COc1cc2c(cc1O)[C@@H]1[C@H](O)[C@@H](O)C=C3CCN(C2)[C@H]31	InChI=1S/C16H19NO4/c1-21-13-5-9-7-17-3-2-8-4-12(19)16(20)14(15(8)17)10(9)6-11(13)18/h4-6,12,14-16,18-20H,2-3,7H2,1H3/t12-,14-,15+,16+/m0/s1	CKAHWDNDUGDSLE-ARLBYUKCSA-N	IC50	0.39	nM	9.408935393	9.408935393	289.331	0.7341	5	3	73.16	CHEMBL613728	dengue virus type 4	CHEMBL1011329	CHEMBL1150051	1992	COc1cc2c(cc1O)[C@@H]1[C@H](O)[C@@H](O)C=C3CCN(C2)[C@H]31
CHEMBL5188858		Cc1cc(O)c(S(=O)(=O)O)cc1Cc1cc(S(=O)(=O)O)c(O)c(Cc2cc(S(=O)(=O)O)c(O)cc2C)c1C	InChI=1S/C23H24O12S3/c1-11-4-18(24)20(36(27,28)29)8-14(11)6-16-10-22(38(33,34)35)23(26)17(13(16)3)7-15-9-21(37(30,31)32)19(25)5-12(15)2/h4-5,8-10,24-26H,6-7H2,1-3H3,(H,27,28,29)(H,30,31,32)(H,33,34,35)	ACZKMKGNTMOPBD-UHFFFAOYSA-N	IC50	0.48	nM	9.318758763	9.318758763	588.634	2.65036	9	6	223.8	CHEMBL5980	Dengue virus type 2 NS3 protein	CHEMBL5098544	CHEMBL5096200	2021	Cc1cc(O)c(S(=O)(=O)O)cc1Cc1cc(S(=O)(=O)O)c(O)c(Cc2cc(S(=O)(=O)O)c(O)cc2C)c1C
CHEMBL251056		O=C1N[C@H]2[C@H](O)[C@H](O)[C@@H](O)C[C@@H]2c2cc3c(cc21)OCO3	InChI=1S/C14H15NO6/c16-8-1-6-5-2-9-10(21-4-20-9)3-7(5)14(19)15-11(6)13(18)12(8)17/h2-3,6,8,11-13,16-18H,1,4H2,(H,15,19)/t6-,8+,11-,12-,13+/m1/s1	KKAHUDOWKGIGAA-IAWGOJCDSA-N	IC50	0.5	nM	9.301029996	9.301029996	293.275	-0.9027	6	4	108.25	CHEMBL613728	dengue virus type 4	CHEMBL1011329	CHEMBL1150051	1992	O=C1N[C@H]2[C@H](O)[C@H](O)[C@@H](O)C[C@@H]2c2cc3c(cc21)OCO3
CHEMBL98481		O=C1N[C@H]2[C@H](O)[C@H](O)[C@@H](O)[C@H](O)[C@@H]2c2cc3c(cc21)OCO3	InChI=1S/C14H15NO7/c16-10-8-4-1-6-7(22-3-21-6)2-5(4)14(20)15-9(8)11(17)13(19)12(10)18/h1-2,8-13,16-19H,3H2,(H,15,20)/t8-,9-,10-,11+,12+,13+/m1/s1	GVGWJJOWWDRYOF-DZDPUUJWSA-N	IC50	0.67	nM	9.173925197	9.173925197	309.274	-1.9319	7	5	128.48	CHEMBL613728	dengue virus type 4	CHEMBL1011329	CHEMBL1150051	1992	O=C1N[C@H]2[C@H](O)[C@H](O)[C@@H](O)[C@H](O)[C@@H]2c2cc3c(cc21)OCO3
CHEMBL4212403		COc1cc(NC(C(=O)c2c[nH]c3ccccc23)c2ccccc2)cc(OC)c1	InChI=1S/C24H22N2O3/c1-28-18-12-17(13-19(14-18)29-2)26-23(16-8-4-3-5-9-16)24(27)21-15-25-22-11-7-6-10-20(21)22/h3-15,23,25-26H,1-2H3	RUOUETBOFZRKGX-UHFFFAOYSA-N	EC50	1	nM	9	9	386.451	5.2212	4	2	63.35	CHEMBL613966	dengue virus type 2	CHEMBL4200978	CHEMBL4196174	2018	COc1cc(NC(C(=O)c2c[nH]c3ccccc23)c2ccccc2)cc(OC)c1
CHEMBL476703	LYCORICIDINE MONOACETATE	CC(=O)O[C@@H]1[C@@H](O)[C@@H](O)[C@@H]2NC(=O)c3cc4c(cc3[C@H]2[C@H]1O)OCO4	InChI=1S/C16H17NO8/c1-5(18)25-15-12(19)10-6-2-8-9(24-4-23-8)3-7(6)16(22)17-11(10)13(20)14(15)21/h2-3,10-15,19-21H,4H2,1H3,(H,17,22)/t10-,11-,12-,13+,14+,15+/m1/s1	MZSZEFRWURPSJY-JNWWKETESA-N	IC50	1.5	nM	8.823908741	8.823908741	351.311	-1.3611	8	4	134.55	CHEMBL613728	dengue virus type 4	CHEMBL1011329	CHEMBL1150051	1992	CC(=O)O[C@@H]1[C@@H](O)[C@@H](O)[C@@H]2NC(=O)c3cc4c(cc3[C@H]2[C@H]1O)OCO4
CHEMBL5429322		CC(C)(O)[C@H]1CC[C@@](C)([C@H]2[C@@H](O)C[C@]3(C)[C@H]4C[C@@H](O)[C@H]5C(C)(C)[C@H](O[C@H]6OC[C@H](O)[C@@H](O)[C@@H]6O[C@H]6O[C@@H](CO)[C@H](O)[C@@H](O)[C@@H]6O)CC[C@]56C[C@]46CC[C@@]23C)O1	InChI=1S/C41H68O14/c1-35(2)24(53-34-30(26(46)21(45)17-51-34)54-33-29(49)28(48)27(47)22(16-42)52-33)9-11-41-18-40(41)13-12-37(5)32(39(7)10-8-25(55-39)36(3,4)50)20(44)15-38(37,6)23(40)14-19(43)31(35)41/h19-34,42-50H,8-18H2,1-7H3/t19-,20+,21+,22+,23-,24-,25-,26-,27+,28-,29+,30+,31+,32+,33-,34-,37+,38-,39+,40-,41+/m1/s1	FVFSMBDVZVUETN-TUTRRWCVSA-N	EC50	1.56	nM	8.806875402	8.806875402	784.981	0.7241	14	9	228.22	CHEMBL613966	dengue virus type 2	CHEMBL5370975	CHEMBL5370529	2023	CC(C)(O)[C@H]1CC[C@@](C)([C@H]2[C@@H](O)C[C@]3(C)[C@H]4C[C@@H](O)[C@H]5C(C)(C)[C@H](O[C@H]6OC[C@H](O)[C@@H](O)[C@@H]6O[C@H]6O[C@@H](CO)[C@H](O)[C@@H](O)[C@@H]6O)CC[C@]56C[C@]46CC[C@@]23C)O1
CHEMBL3392006		CC(=O)O[C@H]1[C@H](O[C@H]2CC[C@]34C[C@]35CC[C@]3(C)[C@@H]([C@@]6(C)CC[C@@H](C(C)(C)O)O6)[C@@H](O)C[C@@]3(C)[C@@H]5C[C@H](O[C@@H]3O[C@H](CO)[C@@H](O)[C@H](O)[C@H]3O)[C@H]4C2(C)C)OC[C@@H](O)[C@@H]1O	InChI=1S/C43H70O15/c1-20(45)54-32-28(48)22(47)18-53-36(32)57-26-10-12-43-19-42(43)14-13-39(6)33(41(8)11-9-27(58-41)38(4,5)52)21(46)16-40(39,7)25(42)15-23(34(43)37(26,2)3)55-35-31(51)30(50)29(49)24(17-44)56-35/h21-36,44,46-52H,9-19H2,1-8H3/t21-,22+,23-,24+,25-,26-,27-,28-,29+,30-,31+,32+,33-,34-,35+,36-,39+,40-,41+,42-,43+/m0/s1	AYWNHWGQTMCQIV-PENCHUSISA-N	EC50	1.56	nM	8.806875402	8.806875402	827.018	1.2949	15	8	234.29	CHEMBL613966	dengue virus type 2	CHEMBL5370975	CHEMBL5370529	2023	CC(=O)O[C@H]1[C@H](O[C@H]2CC[C@]34C[C@]35CC[C@]3(C)[C@@H]([C@@]6(C)CC[C@@H](C(C)(C)O)O6)[C@@H](O)C[C@@]3(C)[C@@H]5C[C@H](O[C@@H]3O[C@H](CO)[C@@H](O)[C@H](O)[C@H]3O)[C@H]4C2(C)C)OC[C@@H](O)[C@@H]1O
CHEMBL3121562		CC(C)(O)[C@@H]1CC[C@](C)([C@H]2[C@@H](O)C[C@@]3(C)[C@@H]4C[C@H](O[C@@H]5O[C@H](CO)[C@@H](O)[C@H](O)[C@H]5O)[C@H]5C(C)(C)[C@@H](O[C@@H]6OC[C@@H](O)[C@H](O)[C@H]6O)CC[C@@]56C[C@@]46CC[C@]23C)O1	InChI=1S/C41H68O14/c1-35(2)24(54-33-29(48)26(45)20(44)17-51-33)9-11-41-18-40(41)13-12-37(5)31(39(7)10-8-25(55-39)36(3,4)50)19(43)15-38(37,6)23(40)14-21(32(35)41)52-34-30(49)28(47)27(46)22(16-42)53-34/h19-34,42-50H,8-18H2,1-7H3/t19-,20+,21-,22+,23-,24-,25-,26-,27+,28-,29+,30+,31-,32-,33-,34+,37+,38-,39+,40-,41+/m0/s1	QMNWISYXSJWHRY-YLNUDOOFSA-N	EC50	1.56	nM	8.806875402	8.806875402	784.981	0.7241	14	9	228.22	CHEMBL613966	dengue virus type 2	CHEMBL5370975	CHEMBL5370529	2023	CC(C)(O)[C@@H]1CC[C@](C)([C@H]2[C@@H](O)C[C@@]3(C)[C@@H]4C[C@H](O[C@@H]5O[C@H](CO)[C@@H](O)[C@H](O)[C@H]5O)[C@H]5C(C)(C)[C@@H](O[C@@H]6OC[C@@H](O)[C@H](O)[C@H]6O)CC[C@@]56C[C@@]46CC[C@]23C)O1
CHEMBL4438239		CN[C@@H]1[C@@H](O)[C@@H](O[C@@H]2[C@@H](O)[C@H](O[C@H]3C[C@H](C(C)O)[C@@H](O)[C@H](O)[C@H]3N)[C@@H](N)C[C@H]2N)OC[C@]1(C)O.O=S(=O)(O)O.O=S(=O)(O)O	InChI=1S/C21H42N4O9.2H2O4S/c1-7(26)8-4-11(12(24)14(28)13(8)27)33-17-9(22)5-10(23)18(15(17)29)34-20-16(30)19(25-3)21(2,31)6-32-20;2*1-5(2,3)4/h7-20,25-31H,4-6,22-24H2,1-3H3;2*(H2,1,2,3,4)/t7?,8-,9+,10-,11+,12+,13-,14-,15+,16-,17-,18+,19-,20-,21+;;/m1../s1	XHCOEOCZSQJHFC-NAIMTVSYSA-N	EC50	2	nM	8.698970004	8.698970004	690.744	-6.255	17	14	388.36	CHEMBL613966	dengue virus type 2	CHEMBL4431622	CHEMBL4431301	2016	CN[C@@H]1[C@@H](O)[C@@H](O[C@@H]2[C@@H](O)[C@H](O[C@H]3C[C@H](C(C)O)[C@@H](O)[C@H](O)[C@H]3N)[C@@H](N)C[C@H]2N)OC[C@]1(C)O.O=S(=O)(O)O.O=S(=O)(O)O
CHEMBL4562509		COC(=O)c1c(-c2c(Cl)cccc2Cl)noc1-c1cnn(-c2cccc(Cl)c2)c1C(F)(F)F	InChI=1S/C21H11Cl3F3N3O3/c1-32-20(31)16-17(15-13(23)6-3-7-14(15)24)29-33-18(16)12-9-28-30(19(12)21(25,26)27)11-5-2-4-10(22)8-11/h2-9H,1H3	WMFBXKZFGHSRHI-UHFFFAOYSA-N	EC50	2.4	nM	8.62	8.619788758	516.69	6.9599	6	0	70.15	CHEMBL613757	Dengue virus	CHEMBL4403478	CHEMBL4402534	2019	COC(=O)c1c(-c2c(Cl)cccc2Cl)noc1-c1cnn(-c2cccc(Cl)c2)c1C(F)(F)F
CHEMBL463048		O=C1N[C@H]2[C@H](O)[C@H](O)[C@@H](O)C[C@H]2c2cc3c(c(O)c21)OCO3	InChI=1S/C14H15NO7/c16-6-1-5-4-2-7-13(22-3-21-7)11(18)8(4)14(20)15-9(5)12(19)10(6)17/h2,5-6,9-10,12,16-19H,1,3H2,(H,15,20)/t5-,6-,9+,10+,12-/m0/s1	SBTGHBALOCEVOR-GUHAZCHASA-N	IC50	2.5	nM	8.602059991	8.602059991	309.274	-1.1971	7	5	128.48	CHEMBL613728	dengue virus type 4	CHEMBL1011329	CHEMBL1150051	1992	O=C1N[C@H]2[C@H](O)[C@H](O)[C@@H](O)C[C@H]2c2cc3c(c(O)c21)OCO3
CHEMBL2042321		CC(C)(C)Oc1cccc2nc(N)nc(N)c12	InChI=1S/C12H16N4O/c1-12(2,3)17-8-6-4-5-7-9(8)10(13)16-11(14)15-7/h4-6H,1-3H3,(H4,13,14,15,16)	JQHKDYFLRJIBLX-UHFFFAOYSA-N	EC50	2.8	nM	8.55	8.552841969	232.287	1.9715	5	2	87.05	CHEMBL613966	dengue virus type 2	CHEMBL2044697	CHEMBL2040756	2012	CC(C)(C)Oc1cccc2nc(N)nc(N)c12
CHEMBL4205902		COc1cc(NC(C(=O)c2c[nH]c3ccccc23)c2ccc(F)cc2)cc(OC)c1	InChI=1S/C24H21FN2O3/c1-29-18-11-17(12-19(13-18)30-2)27-23(15-7-9-16(25)10-8-15)24(28)21-14-26-22-6-4-3-5-20(21)22/h3-14,23,26-27H,1-2H3	ACTBTBNNLIREQC-UHFFFAOYSA-N	EC50	4	nM	8.4	8.397940009	404.441	5.3603	4	2	63.35	CHEMBL613966	dengue virus type 2	CHEMBL4200978	CHEMBL4196174	2018	COc1cc(NC(C(=O)c2c[nH]c3ccccc23)c2ccc(F)cc2)cc(OC)c1
CHEMBL513930		O=C1N[C@H]2[C@H](O)[C@H](O)[C@@H](O)C[C@H]2c2cc3c(cc21)OCO3	InChI=1S/C14H15NO6/c16-8-1-6-5-2-9-10(21-4-20-9)3-7(5)14(19)15-11(6)13(18)12(8)17/h2-3,6,8,11-13,16-18H,1,4H2,(H,15,19)/t6-,8-,11+,12+,13-/m0/s1	KKAHUDOWKGIGAA-NWZHCISOSA-N	IC50	4.4	nM	8.356547324	8.356547324	293.275	-0.9027	6	4	108.25	CHEMBL613728	dengue virus type 4	CHEMBL1011329	CHEMBL1150051	1992	O=C1N[C@H]2[C@H](O)[C@H](O)[C@@H](O)C[C@H]2c2cc3c(cc21)OCO3
CHEMBL478100		CC(=O)O[C@@H]1[C@@H](OC(C)=O)[C@H](O)[C@@H]2c3cc4c(cc3C(=O)N[C@H]2[C@@H]1OC(C)=O)OCO4	InChI=1S/C20H21NO10/c1-7(22)29-17-15-14(16(25)18(30-8(2)23)19(17)31-9(3)24)10-4-12-13(28-6-27-12)5-11(10)20(26)21-15/h4-5,14-19,25H,6H2,1-3H3,(H,21,26)/t14-,15-,16-,17+,18+,19+/m1/s1	PNXJTICIFJPDLW-VWQYPGANSA-N	IC50	5	nM	8.301029996	8.301029996	435.385	-0.2195	10	2	146.69	CHEMBL613728	dengue virus type 4	CHEMBL1011329	CHEMBL1150051	1992	CC(=O)O[C@@H]1[C@@H](OC(C)=O)[C@H](O)[C@@H]2c3cc4c(cc3C(=O)N[C@H]2[C@@H]1OC(C)=O)OCO4
CHEMBL453392		O=C(O)c1cnc2c(c1O)c(=O)n(Cc1ccccc1)c(=O)n2Cc1ccccc1	InChI=1S/C22H17N3O5/c26-18-16(21(28)29)11-23-19-17(18)20(27)25(13-15-9-5-2-6-10-15)22(30)24(19)12-14-7-3-1-4-8-14/h1-11H,12-13H2,(H,23,26)(H,28,29)	KQNHCAKFEORJIJ-UHFFFAOYSA-N	EC50	5.7	nM	8.244125144	8.244125144	403.394	2.0586	7	2	114.42	CHEMBL613966	dengue virus type 2	CHEMBL1018644	CHEMBL1152881	2009	O=C(O)c1cnc2c(c1O)c(=O)n(Cc1ccccc1)c(=O)n2Cc1ccccc1
CHEMBL5075993		CCOc1ccc(S(=O)(=O)n2nc(OC(=O)c3ccc(-c4ccccc4)cc3)cc2N)cc1	InChI=1S/C24H21N3O5S/c1-2-31-20-12-14-21(15-13-20)33(29,30)27-22(25)16-23(26-27)32-24(28)19-10-8-18(9-11-19)17-6-4-3-5-7-17/h3-16H,2,25H2,1H3	VHEJYZYHDWSAAG-UHFFFAOYSA-N	IC50	6	nM	8.22	8.22184875	463.515	3.9872	8	1	113.51	CHEMBL5980	Dengue virus type 2 NS3 protein	CHEMBL5042416	CHEMBL5038677	2022	CCOc1ccc(S(=O)(=O)n2nc(OC(=O)c3ccc(-c4ccccc4)cc3)cc2N)cc1
CHEMBL4215935		COc1cc(NC(C(=O)c2c[nH]c3ccc(F)cc23)c2ccccc2)cc(OC)c1	InChI=1S/C24H21FN2O3/c1-29-18-11-17(12-19(13-18)30-2)27-23(15-6-4-3-5-7-15)24(28)21-14-26-22-9-8-16(25)10-20(21)22/h3-14,23,26-27H,1-2H3	FEFLNCSFQIYLEB-UHFFFAOYSA-N	EC50	7	nM	8.15	8.15490196	404.441	5.3603	4	2	63.35	CHEMBL613966	dengue virus type 2	CHEMBL4200978	CHEMBL4196174	2018	COc1cc(NC(C(=O)c2c[nH]c3ccc(F)cc23)c2ccccc2)cc(OC)c1
CHEMBL4454780		CCN(CC)c1ccc(Oc2ccc(-c3[nH]c4cccc(F)c4c(=O)c3C)cc2F)cc1	InChI=1S/C26H24F2N2O2/c1-4-30(5-2)18-10-12-19(13-11-18)32-23-14-9-17(15-21(23)28)25-16(3)26(31)24-20(27)7-6-8-22(24)29-25/h6-15H,4-5H2,1-3H3,(H,29,31)	LKIAZDKZPNFTIJ-UHFFFAOYSA-N	EC50	7	nM	8.15	8.15490196	434.486	6.42022	3	1	45.33	CHEMBL613757	Dengue virus	CHEMBL4335388	CHEMBL4334439	2019	CCN(CC)c1ccc(Oc2ccc(-c3[nH]c4cccc(F)c4c(=O)c3C)cc2F)cc1
CHEMBL4097787		Nc1ncc(Br)c2c1ncn2[C@H]1C=C[C@H](O)[C@@H]1O	InChI=1S/C11H11BrN4O2/c12-5-3-14-11(13)8-9(5)16(4-15-8)6-1-2-7(17)10(6)18/h1-4,6-7,10,17-18H,(H2,13,14)/t6-,7-,10+/m0/s1	LQPLYCCOFADOKW-MHYGZLNHSA-N	IC50	7.2	nM	8.142667504	8.142667504	311.139	0.6087	6	3	97.19	CHEMBL613757	Dengue virus	CHEMBL4046255	CHEMBL4043174	2017	Nc1ncc(Br)c2c1ncn2[C@H]1C=C[C@H](O)[C@@H]1O
CHEMBL3220045		COc1cc(/C(C#N)=C\c2cc3ccccc3s2)cc(OC)c1OC	InChI=1S/C20H17NO3S/c1-22-17-10-14(11-18(23-2)20(17)24-3)15(12-21)9-16-8-13-6-4-5-7-19(13)25-16/h4-11H,1-3H3/b15-9-	XAEOBWGOFADLLO-DHDCSXOGSA-N	EC50	7.22	nM	8.14	8.141462802	351.427	4.99128	5	0	51.48	CHEMBL613966	dengue virus type 2	CHEMBL5234983	CHEMBL5233255	2020	COc1cc(/C(C#N)=C\c2cc3ccccc3s2)cc(OC)c1OC
CHEMBL2042322		Nc1nc(N)c2c(OC3CCCC3)cccc2n1	InChI=1S/C13H16N4O/c14-12-11-9(16-13(15)17-12)6-3-7-10(11)18-8-4-1-2-5-8/h3,6-8H,1-2,4-5H2,(H4,14,15,16,17)	SIISAWADYJVTHD-UHFFFAOYSA-N	EC50	7.4	nM	8.13	8.13076828	244.298	2.1156	5	2	87.05	CHEMBL613966	dengue virus type 2	CHEMBL2044697	CHEMBL2040756	2012	Nc1nc(N)c2c(OC3CCCC3)cccc2n1
CHEMBL2042320		Nc1nc(N)c2c(OCC(F)(F)F)cccc2n1	InChI=1S/C10H9F3N4O/c11-10(12,13)4-18-6-3-1-2-5-7(6)8(14)17-9(15)16-5/h1-3H,4H2,(H4,14,15,16,17)	CMIRUHXLWHGPHN-UHFFFAOYSA-N	EC50	7.9	nM	8.1	8.102372909	258.203	1.7353	5	2	87.05	CHEMBL613966	dengue virus type 2	CHEMBL2044697	CHEMBL2040756	2012	Nc1nc(N)c2c(OCC(F)(F)F)cccc2n1
CHEMBL5274990		COc1cc(/C(C)=C/c2cc3ccccc3[nH]2)cc(OC)c1OC	InChI=1S/C20H21NO3/c1-13(9-16-10-14-7-5-6-8-17(14)21-16)15-11-18(22-2)20(24-4)19(12-15)23-3/h5-12,21H,1-4H3/b13-9+	FIEJUCCXRDYPNV-UKTHLTGXSA-N	EC50	8.12	nM	8.09	8.090443971	323.392	4.7542	3	1	43.48	CHEMBL613966	dengue virus type 2	CHEMBL5234983	CHEMBL5233255	2020	COc1cc(/C(C)=C/c2cc3ccccc3[nH]2)cc(OC)c1OC
CHEMBL476487		O=c1[nH]c2c(c3cc4c(cc13)OCO4)C[C@H](O)[C@@H](O)[C@H]2O	InChI=1S/C14H13NO6/c16-8-1-6-5-2-9-10(21-4-20-9)3-7(5)14(19)15-11(6)13(18)12(8)17/h2-3,8,12-13,16-18H,1,4H2,(H,15,19)/t8-,12+,13-/m0/s1	WUIRXRZETQZVRK-CKLFPEKLSA-N	IC50	8.5	nM	8.070581074	8.070581074	291.259	-0.4319	6	4	112.01	CHEMBL613728	dengue virus type 4	CHEMBL1011329	CHEMBL1150051	1992	O=c1[nH]c2c(c3cc4c(cc13)OCO4)C[C@H](O)[C@@H](O)[C@H]2O
CHEMBL5075008		Nc1ccc(C(=O)Oc2cc(N)n(S(=O)(=O)c3ccc(Oc4ccccc4)cc3)n2)cc1	InChI=1S/C22H18N4O5S/c23-16-8-6-15(7-9-16)22(27)31-21-14-20(24)26(25-21)32(28,29)19-12-10-18(11-13-19)30-17-4-2-1-3-5-17/h1-14H,23-24H2	JNCUTNPRCFBPNE-UHFFFAOYSA-N	IC50	9	nM	8.05	8.045757491	450.476	3.296	9	2	139.53	CHEMBL5980	Dengue virus type 2 NS3 protein	CHEMBL5042416	CHEMBL5038677	2022	Nc1ccc(C(=O)Oc2cc(N)n(S(=O)(=O)c3ccc(Oc4ccccc4)cc3)n2)cc1
CHEMBL2042324		CC(C)(C)Nc1cccc2nc(N)nc(N)c12	InChI=1S/C12H17N5/c1-12(2,3)17-8-6-4-5-7-9(8)10(13)16-11(14)15-7/h4-6,17H,1-3H3,(H4,13,14,15,16)	HIGCHVSRAMPSSM-UHFFFAOYSA-N	EC50	9.2	nM	8.04	8.036212173	231.303	2.0046	5	3	89.85	CHEMBL613966	dengue virus type 2	CHEMBL2044697	CHEMBL2040756	2012	CC(C)(C)Nc1cccc2nc(N)nc(N)c12
CHEMBL3426543		O=C1C[C@]2(C(=O)Nc3ccc(Cl)cc32)c2cnn(Cc3ccc(Cl)cc3)c2N1	InChI=1S/C20H14Cl2N4O2/c21-12-3-1-11(2-4-12)10-26-18-15(9-23-26)20(8-17(27)25-18)14-7-13(22)5-6-16(14)24-19(20)28/h1-7,9H,8,10H2,(H,24,28)(H,25,27)/t20-/m1/s1	YHTOAXKFMFDLOO-HXUWFJFHSA-N	EC50	10	nM	8	8	413.264	3.8186	4	2	76.02	CHEMBL613966	dengue virus type 2	CHEMBL4431568	CHEMBL4431301	2016	O=C1C[C@]2(C(=O)Nc3ccc(Cl)cc32)c2cnn(Cc3ccc(Cl)cc3)c2N1
CHEMBL4203720		COc1cccc(NC(C(=O)c2c[nH]c3ccccc23)c2nc3ccccc3o2)c1	InChI=1S/C24H19N3O3/c1-29-16-8-6-7-15(13-16)26-22(24-27-20-11-4-5-12-21(20)30-24)23(28)18-14-25-19-10-3-2-9-17(18)19/h2-14,22,25-26H,1H3	KJNJXOKOFHFGOP-UHFFFAOYSA-N	EC50	11	nM	7.96	7.958607315	397.434	5.3538	5	2	80.15	CHEMBL613966	dengue virus type 2	CHEMBL4200978	CHEMBL4196174	2018	COc1cccc(NC(C(=O)c2c[nH]c3ccccc23)c2nc3ccccc3o2)c1
CHEMBL4203293		COc1cc(NC(C(=O)c2c[nH]c3ccccc23)c2ccccc2)cc(OCCO)c1	InChI=1S/C25H24N2O4/c1-30-19-13-18(14-20(15-19)31-12-11-28)27-24(17-7-3-2-4-8-17)25(29)22-16-26-23-10-6-5-9-21(22)23/h2-10,13-16,24,26-28H,11-12H2,1H3	CDQMJQBQACODEJ-UHFFFAOYSA-N	EC50	12	nM	7.92	7.920818754	416.477	4.5837	5	3	83.58	CHEMBL613966	dengue virus type 2	CHEMBL4200978	CHEMBL4196174	2018	COc1cc(NC(C(=O)c2c[nH]c3ccccc23)c2ccccc2)cc(OCCO)c1
CHEMBL5092085		Nc1cc(OC(=O)c2ccc(-c3ccccc3)cc2)nn1S(=O)(=O)c1ccccc1	InChI=1S/C22H17N3O4S/c23-20-15-21(24-25(20)30(27,28)19-9-5-2-6-10-19)29-22(26)18-13-11-17(12-14-18)16-7-3-1-4-8-16/h1-15H,23H2	RPGRQTTVVIFASU-UHFFFAOYSA-N	IC50	12	nM	7.92	7.920818754	419.462	3.5885	7	1	104.28	CHEMBL5980	Dengue virus type 2 NS3 protein	CHEMBL5042416	CHEMBL5038677	2022	Nc1cc(OC(=O)c2ccc(-c3ccccc3)cc2)nn1S(=O)(=O)c1ccccc1
CHEMBL4204690		COc1cccc(NC(C(=O)c2c[nH]c3cc(Cl)ccc23)c2ccccc2)c1	InChI=1S/C23H19ClN2O2/c1-28-18-9-5-8-17(13-18)26-22(15-6-3-2-4-7-15)23(27)20-14-25-21-12-16(24)10-11-19(20)21/h2-14,22,25-26H,1H3	ZPTZECDISPJVPP-UHFFFAOYSA-N	EC50	13	nM	7.89	7.886056648	390.87	5.866	3	2	54.12	CHEMBL613966	dengue virus type 2	CHEMBL4200978	CHEMBL4196174	2018	COc1cccc(NC(C(=O)c2c[nH]c3cc(Cl)ccc23)c2ccccc2)c1
CHEMBL4214447		COc1cc(NC(C(=O)c2c[nH]c3ccccc23)c2ccc(F)cc2)cc(OCCO)c1	InChI=1S/C25H23FN2O4/c1-31-19-12-18(13-20(14-19)32-11-10-29)28-24(16-6-8-17(26)9-7-16)25(30)22-15-27-23-5-3-2-4-21(22)23/h2-9,12-15,24,27-29H,10-11H2,1H3	NGWKVZMSTKBJHY-UHFFFAOYSA-N	EC50	13	nM	7.89	7.886056648	434.467	4.7228	5	3	83.58	CHEMBL613966	dengue virus type 2	CHEMBL4200978	CHEMBL4196174	2018	COc1cc(NC(C(=O)c2c[nH]c3ccccc23)c2ccc(F)cc2)cc(OCCO)c1
CHEMBL551051		O=C(N[C@@H]1CCCc2c1[nH]c1ccc(Cl)cc21)c1ccccn1	InChI=1S/C18H16ClN3O/c19-11-7-8-14-13(10-11)12-4-3-6-15(17(12)21-14)22-18(23)16-5-1-2-9-20-16/h1-2,5,7-10,15,21H,3-4,6H2,(H,22,23)/t15-/m1/s1	WJQBOBGVBBZLJU-OAHLLOKOSA-N	IC50	13.3	nM	7.88	7.876148359	325.799	4.0237	2	2	57.78	CHEMBL613757	Dengue virus	CHEMBL4403491	CHEMBL4402534	2019	O=C(N[C@@H]1CCCc2c1[nH]c1ccc(Cl)cc21)c1ccccn1
CHEMBL4205665		COc1cc(NC(C(=O)c2c[nH]c3ccccc23)c2cccnc2)cc(OC)c1	InChI=1S/C23H21N3O3/c1-28-17-10-16(11-18(12-17)29-2)26-22(15-6-5-9-24-13-15)23(27)20-14-25-21-8-4-3-7-19(20)21/h3-14,22,25-26H,1-2H3	STIGMNVHUKWLLK-UHFFFAOYSA-N	EC50	15	nM	7.82	7.823908741	387.439	4.6162	5	2	76.24	CHEMBL613966	dengue virus type 2	CHEMBL4200978	CHEMBL4196174	2018	COc1cc(NC(C(=O)c2c[nH]c3ccccc23)c2cccnc2)cc(OC)c1
CHEMBL4516506		Nc1c(C(=O)Nc2nnc(-c3ccccc3)s2)sc2nc3c(cc12)CCCCC3	InChI=1S/C21H19N5OS2/c22-16-14-11-13-9-5-2-6-10-15(13)23-20(14)28-17(16)18(27)24-21-26-25-19(29-21)12-7-3-1-4-8-12/h1,3-4,7-8,11H,2,5-6,9-10,22H2,(H,24,26,27)	FGRXYHXHXBKKAK-UHFFFAOYSA-N	EC50	16	nM	7.8	7.795880017	421.551	4.9182	7	2	93.79	CHEMBL613966	dengue virus type 2	CHEMBL4431517	CHEMBL4431301	2016	Nc1c(C(=O)Nc2nnc(-c3ccccc3)s2)sc2nc3c(cc12)CCCCC3
CHEMBL4203207		CCOc1cc(NC(C(=O)c2c[nH]c3ccccc23)c2ccccc2)cc(OC)c1	InChI=1S/C25H24N2O3/c1-3-30-20-14-18(13-19(15-20)29-2)27-24(17-9-5-4-6-10-17)25(28)22-16-26-23-12-8-7-11-21(22)23/h4-16,24,26-27H,3H2,1-2H3	YKMKVAXVLCAZKX-UHFFFAOYSA-N	EC50	18	nM	7.75	7.744727495	400.478	5.6113	4	2	63.35	CHEMBL613966	dengue virus type 2	CHEMBL4200978	CHEMBL4196174	2018	CCOc1cc(NC(C(=O)c2c[nH]c3ccccc23)c2ccccc2)cc(OC)c1
CHEMBL4209676		COc1cc(F)cc(NC(C(=O)c2c[nH]c3ccccc23)c2ccccc2)c1	InChI=1S/C23H19FN2O2/c1-28-18-12-16(24)11-17(13-18)26-22(15-7-3-2-4-8-15)23(27)20-14-25-21-10-6-5-9-19(20)21/h2-14,22,25-26H,1H3	XCOWRLQIVFOBMJ-UHFFFAOYSA-N	EC50	20	nM	7.7	7.698970004	374.415	5.3517	3	2	54.12	CHEMBL613966	dengue virus type 2	CHEMBL4200978	CHEMBL4196174	2018	COc1cc(F)cc(NC(C(=O)c2c[nH]c3ccccc23)c2ccccc2)c1
CHEMBL4214655		COc1cccc(NC(C(=O)c2c[nH]c3ccccc23)c2ccc(C)cc2)c1	InChI=1S/C24H22N2O2/c1-16-10-12-17(13-11-16)23(26-18-6-5-7-19(14-18)28-2)24(27)21-15-25-22-9-4-3-8-20(21)22/h3-15,23,25-26H,1-2H3	OYRBPRHHJZDZPM-UHFFFAOYSA-N	EC50	22	nM	7.66	7.657577319	370.452	5.52102	3	2	54.12	CHEMBL613966	dengue virus type 2	CHEMBL4200978	CHEMBL4196174	2018	COc1cccc(NC(C(=O)c2c[nH]c3ccccc23)c2ccc(C)cc2)c1
CHEMBL4206605		COc1cccc(NC(C(=O)c2c[nH]c3cccc(Cl)c23)c2ccccc2)c1	InChI=1S/C23H19ClN2O2/c1-28-17-10-5-9-16(13-17)26-22(15-7-3-2-4-8-15)23(27)18-14-25-20-12-6-11-19(24)21(18)20/h2-14,22,25-26H,1H3	NUYLFGABRYUIIN-UHFFFAOYSA-N	EC50	24	nM	7.62	7.619788758	390.87	5.866	3	2	54.12	CHEMBL613966	dengue virus type 2	CHEMBL4200978	CHEMBL4196174	2018	COc1cccc(NC(C(=O)c2c[nH]c3cccc(Cl)c23)c2ccccc2)c1
CHEMBL4217606		COc1cccc(NC(C(=O)c2c[nH]c3ccccc23)c2ccc(F)cc2)c1	InChI=1S/C23H19FN2O2/c1-28-18-6-4-5-17(13-18)26-22(15-9-11-16(24)12-10-15)23(27)20-14-25-21-8-3-2-7-19(20)21/h2-14,22,25-26H,1H3	NXJPIUKYIXFKBP-UHFFFAOYSA-N	EC50	25	nM	7.6	7.602059991	374.415	5.3517	3	2	54.12	CHEMBL613966	dengue virus type 2	CHEMBL4200978	CHEMBL4196174	2018	COc1cccc(NC(C(=O)c2c[nH]c3ccccc23)c2ccc(F)cc2)c1
CHEMBL4203212		COc1cccc(NC(C(=O)c2c[nH]c3ccccc23)c2cc3ccccn3n2)c1	InChI=1S/C24H20N4O2/c1-30-18-9-6-7-16(13-18)26-23(22-14-17-8-4-5-12-28(17)27-22)24(29)20-15-25-21-11-3-2-10-19(20)21/h2-15,23,25-26H,1H3	JIOIRQGEGSCDIX-UHFFFAOYSA-N	EC50	28	nM	7.55	7.552841969	396.45	4.8603	5	2	71.42	CHEMBL613966	dengue virus type 2	CHEMBL4200978	CHEMBL4196174	2018	COc1cccc(NC(C(=O)c2c[nH]c3ccccc23)c2cc3ccccn3n2)c1
CHEMBL343286		Nc1nc(N)c2c(Oc3ccccc3)cccc2n1	InChI=1S/C14H12N4O/c15-13-12-10(17-14(16)18-13)7-4-8-11(12)19-9-5-2-1-3-6-9/h1-8H,(H4,15,16,17,18)	GRCSWAWBGLWGRP-UHFFFAOYSA-N	EC50	29	nM	7.54	7.537602002	252.277	2.5865	5	2	87.05	CHEMBL613966	dengue virus type 2	CHEMBL2044697	CHEMBL2040756	2012	Nc1nc(N)c2c(Oc3ccccc3)cccc2n1
CHEMBL1630221		C#C[C@@]1(O)[C@H](O)[C@@H](CO)O[C@H]1n1ccc2c(N)ncnc21	InChI=1S/C13H14N4O4/c1-2-13(20)9(19)8(5-18)21-12(13)17-4-3-7-10(14)15-6-16-11(7)17/h1,3-4,6,8-9,12,18-20H,5H2,(H2,14,15,16)/t8-,9-,12-,13-/m1/s1	NKRAIOQPSBRMOV-NRMKKVEVSA-N	EC50	30	nM	7.52	7.522878745	290.279	-1.3716	8	4	126.65	CHEMBL613728	dengue virus type 4	CHEMBL3768378	CHEMBL3763076	2016	C#C[C@@]1(O)[C@H](O)[C@@H](CO)O[C@H]1n1ccc2c(N)ncnc21
CHEMBL4210976		COc1cccc(NC(C(=O)c2c[nH]c3ccc(F)cc23)c2ccccc2)c1	InChI=1S/C23H19FN2O2/c1-28-18-9-5-8-17(13-18)26-22(15-6-3-2-4-7-15)23(27)20-14-25-21-11-10-16(24)12-19(20)21/h2-14,22,25-26H,1H3	OPLOFBVAOKHSFC-UHFFFAOYSA-N	EC50	34	nM	7.47	7.468521083	374.415	5.3517	3	2	54.12	CHEMBL613966	dengue virus type 2	CHEMBL4200978	CHEMBL4196174	2018	COc1cccc(NC(C(=O)c2c[nH]c3ccc(F)cc23)c2ccccc2)c1
CHEMBL4205724		COc1cncc(NC(C(=O)c2c[nH]c3ccccc23)c2ccccc2)c1	InChI=1S/C22H19N3O2/c1-27-17-11-16(12-23-13-17)25-21(15-7-3-2-4-8-15)22(26)19-14-24-20-10-6-5-9-18(19)20/h2-14,21,24-25H,1H3	FHGKXWSNTAZCCJ-UHFFFAOYSA-N	EC50	36	nM	7.44	7.443697499	357.413	4.6076	4	2	67.01	CHEMBL613966	dengue virus type 2	CHEMBL4200978	CHEMBL4196174	2018	COc1cncc(NC(C(=O)c2c[nH]c3ccccc23)c2ccccc2)c1
CHEMBL341590		CCCCOc1cccc2nc(N)nc(N)c12	InChI=1S/C12H16N4O/c1-2-3-7-17-9-6-4-5-8-10(9)11(13)16-12(14)15-8/h4-6H,2-3,7H2,1H3,(H4,13,14,15,16)	VWPKLMFNWIEJCL-UHFFFAOYSA-N	EC50	36	nM	7.44	7.443697499	232.287	1.9731	5	2	87.05	CHEMBL613966	dengue virus type 2	CHEMBL2044697	CHEMBL2040756	2012	CCCCOc1cccc2nc(N)nc(N)c12
CHEMBL343382		CCOc1cccc2nc(N)nc(N)c12	InChI=1S/C10H12N4O/c1-2-15-7-5-3-4-6-8(7)9(11)14-10(12)13-6/h3-5H,2H2,1H3,(H4,11,12,13,14)	LRWVBCREDYTZPL-UHFFFAOYSA-N	EC50	37	nM	7.43	7.431798276	204.233	1.1929	5	2	87.05	CHEMBL613966	dengue virus type 2	CHEMBL2044697	CHEMBL2040756	2012	CCOc1cccc2nc(N)nc(N)c12
CHEMBL1269812		Cc1ncnc2c1ccn2[C@@H]1O[C@H](CO)[C@@H](O)[C@H]1O	InChI=1S/C12H15N3O4/c1-6-7-2-3-15(11(7)14-5-13-6)12-10(18)9(17)8(4-16)19-12/h2-3,5,8-10,12,16-18H,4H2,1H3/t8-,9-,10-,12-/m1/s1	TWVNSMOKOGLVNT-DNRKLUKYSA-N	IC50	39	nM	7.41	7.408935393	265.269	-0.64878	7	3	100.63	CHEMBL613966	dengue virus type 2	CHEMBL1273412	CHEMBL1269004	2010	Cc1ncnc2c1ccn2[C@@H]1O[C@H](CO)[C@@H](O)[C@H]1O
CHEMBL342595		Nc1nc(N)c2c(OCc3ccccc3)cccc2n1	InChI=1S/C15H14N4O/c16-14-13-11(18-15(17)19-14)7-4-8-12(13)20-9-10-5-2-1-3-6-10/h1-8H,9H2,(H4,16,17,18,19)	NHYQPQNHEXBWBH-UHFFFAOYSA-N	EC50	39	nM	7.41	7.408935393	266.304	2.3732	5	2	87.05	CHEMBL613966	dengue virus type 2	CHEMBL2044697	CHEMBL2040756	2012	Nc1nc(N)c2c(OCc3ccccc3)cccc2n1
CHEMBL3763180		O=C(/C=C/c1ccc(Br)s1)Nc1ccc(Cl)c(Cl)c1	InChI=1S/C13H8BrCl2NOS/c14-12-5-2-9(19-12)3-6-13(18)17-8-1-4-10(15)11(16)7-8/h1-7H,(H,17,18)/b6-3+	ZETAJQOBMADIKR-ZZXKWVIFSA-N	EC50	40	nM	7.4	7.397940009	377.09	5.4693	2	1	29.1	CHEMBL613966	dengue virus type 2	CHEMBL3768380	CHEMBL3763076	2016	O=C(/C=C/c1ccc(Br)s1)Nc1ccc(Cl)c(Cl)c1
CHEMBL1631360		CC1(C)CC(Nc2nc(-c3ccc(-c4ccc(Cl)cc4)s3)c3ccccc3n2)CC(C)(C)N1	InChI=1S/C27H29ClN4S/c1-26(2)15-19(16-27(3,4)32-26)29-25-30-21-8-6-5-7-20(21)24(31-25)23-14-13-22(33-23)17-9-11-18(28)12-10-17/h5-14,19,32H,15-16H2,1-4H3,(H,29,30,31)	LRYWTGBGCQXVOF-UHFFFAOYSA-N	EC50	40	nM	7.4	7.397940009	477.077	7.3998	5	2	49.84	CHEMBL613757	Dengue virus	CHEMBL1638308	CHEMBL1629677	2009	CC1(C)CC(Nc2nc(-c3ccc(-c4ccc(Cl)cc4)s3)c3ccccc3n2)CC(C)(C)N1
CHEMBL4208464		COc1cccc(NC(C(=O)c2c[nH]c3ccccc23)c2ccc(C#N)cc2)c1	InChI=1S/C24H19N3O2/c1-29-19-6-4-5-18(13-19)27-23(17-11-9-16(14-25)10-12-17)24(28)21-15-26-22-8-3-2-7-20(21)22/h2-13,15,23,26-27H,1H3	URNVQLKBBHCSDI-UHFFFAOYSA-N	EC50	41	nM	7.39	7.387216143	381.435	5.08428	4	2	77.91	CHEMBL613966	dengue virus type 2	CHEMBL4200978	CHEMBL4196174	2018	COc1cccc(NC(C(=O)c2c[nH]c3ccccc23)c2ccc(C#N)cc2)c1
CHEMBL1631359		Clc1ccc(-c2ccc(-c3ccnc(N4CCNCC4)n3)s2)cc1	InChI=1S/C18H17ClN4S/c19-14-3-1-13(2-4-14)16-5-6-17(24-16)15-7-8-21-18(22-15)23-11-9-20-10-12-23/h1-8,20H,9-12H2	BSNUROMRGPNVJY-UHFFFAOYSA-N	EC50	41	nM	7.39	7.387216143	356.882	3.9351	5	1	41.05	CHEMBL613757	Dengue virus	CHEMBL1638311	CHEMBL1629677	2009	Clc1ccc(-c2ccc(-c3ccnc(N4CCNCC4)n3)s2)cc1
CHEMBL4439128		COc1ccc(-c2cnc3[nH]cc(C#Cc4cccnc4)c3c2)cc1OC	InChI=1S/C22H17N3O2/c1-26-20-8-7-16(11-21(20)27-2)18-10-19-17(13-24-22(19)25-14-18)6-5-15-4-3-9-23-12-15/h3-4,7-14H,1-2H3,(H,24,25)	CJTVDIBZBUWIFC-UHFFFAOYSA-N	EC50	42.8	nM	7.37	7.368556231	355.397	4.0419	4	1	60.03	CHEMBL613966	dengue virus type 2	CHEMBL4305774	CHEMBL4304760	2019	COc1ccc(-c2cnc3[nH]cc(C#Cc4cccnc4)c3c2)cc1OC
CHEMBL4205131		COc1cccc(NC(C(=O)c2c[nH]c3cc(OC)ccc23)c2ccccc2)c1	InChI=1S/C24H22N2O3/c1-28-18-10-6-9-17(13-18)26-23(16-7-4-3-5-8-16)24(27)21-15-25-22-14-19(29-2)11-12-20(21)22/h3-15,23,25-26H,1-2H3	NQUIUEIJRKJDSC-UHFFFAOYSA-N	EC50	43	nM	7.37	7.366531544	386.451	5.2212	4	2	63.35	CHEMBL613966	dengue virus type 2	CHEMBL4200978	CHEMBL4196174	2018	COc1cccc(NC(C(=O)c2c[nH]c3cc(OC)ccc23)c2ccccc2)c1
CHEMBL4216359		COc1cccc(NC(C(=O)c2c[nH]c3cc(F)ccc23)c2ccccc2)c1	InChI=1S/C23H19FN2O2/c1-28-18-9-5-8-17(13-18)26-22(15-6-3-2-4-7-15)23(27)20-14-25-21-12-16(24)10-11-19(20)21/h2-14,22,25-26H,1H3	WXVXRQZELRUNRL-UHFFFAOYSA-N	EC50	45	nM	7.35	7.346787486	374.415	5.3517	3	2	54.12	CHEMBL613966	dengue virus type 2	CHEMBL4200978	CHEMBL4196174	2018	COc1cccc(NC(C(=O)c2c[nH]c3cc(F)ccc23)c2ccccc2)c1
CHEMBL4538323		C[C@@H](c1ccc(Cl)cc1)n1nnc2c1NC(=O)C[C@]21C(=O)N(CCN(C)C)c2ccc(Cl)cc21	InChI=1S/C24H24Cl2N6O2/c1-14(15-4-6-16(25)7-5-15)32-22-21(28-29-32)24(13-20(33)27-22)18-12-17(26)8-9-19(18)31(23(24)34)11-10-30(2)3/h4-9,12,14H,10-11,13H2,1-3H3,(H,27,33)/t14-,24+/m0/s1	NQPAJNQKYMUJLL-LFPIHBKWSA-N	EC50	48	nM	7.32	7.318758763	499.402	3.7307	6	1	83.36	CHEMBL613966	dengue virus type 2	CHEMBL4415067	CHEMBL4414551	2019	C[C@@H](c1ccc(Cl)cc1)n1nnc2c1NC(=O)C[C@]21C(=O)N(CCN(C)C)c2ccc(Cl)cc21
CHEMBL1643	RIBAVIRIN	NC(=O)c1ncn([C@@H]2O[C@H](CO)[C@@H](O)[C@H]2O)n1	InChI=1S/C8H12N4O5/c9-6(16)7-10-2-12(11-7)8-5(15)4(14)3(1-13)17-8/h2-5,8,13-15H,1H2,(H2,9,16)/t3-,4-,5-,8-/m1/s1	IWUCXVSUMQZMFG-AFCXAGJDSA-N	EC50	49	nM	7.30980392	7.30980392	244.207	-3.0115	8	4	143.72	CHEMBL613757	Dengue virus	CHEMBL1041197	CHEMBL1155220	2009	NC(=O)c1ncn([C@@H]2O[C@H](CO)[C@@H](O)[C@H]2O)n1
CHEMBL4209010		COc1cccc(NC(C(=O)c2c[nH]c3c(C)cccc23)c2ccccc2)c1	InChI=1S/C24H22N2O2/c1-16-8-6-13-20-21(15-25-22(16)20)24(27)23(17-9-4-3-5-10-17)26-18-11-7-12-19(14-18)28-2/h3-15,23,25-26H,1-2H3	NTDQPRZGNWOFKM-UHFFFAOYSA-N	EC50	51	nM	7.29	7.292429824	370.452	5.52102	3	2	54.12	CHEMBL613966	dengue virus type 2	CHEMBL4200978	CHEMBL4196174	2018	COc1cccc(NC(C(=O)c2c[nH]c3c(C)cccc23)c2ccccc2)c1
CHEMBL4796361		COc1nc(N)ncc1-c1cnn(COCCO)c1	InChI=1S/C11H15N5O3/c1-18-10-9(5-13-11(12)15-10)8-4-14-16(6-8)7-19-3-2-17/h4-6,17H,2-3,7H2,1H3,(H2,12,13,15)	HNCSVAILHNXLJG-UHFFFAOYSA-N	EC50	57	nM	7.24	7.244125144	265.273	-0.1027	8	2	108.31	CHEMBL613757	Dengue virus	CHEMBL4704739	CHEMBL4699605	2020	COc1nc(N)ncc1-c1cnn(COCCO)c1
CHEMBL4216831		COc1cccc(NC(C(=O)c2c[nH]c3c(F)cccc23)c2ccccc2)c1	InChI=1S/C23H19FN2O2/c1-28-17-10-5-9-16(13-17)26-21(15-7-3-2-4-8-15)23(27)19-14-25-22-18(19)11-6-12-20(22)24/h2-14,21,25-26H,1H3	KUOWOXBFGIZFIP-UHFFFAOYSA-N	EC50	57	nM	7.24	7.244125144	374.415	5.3517	3	2	54.12	CHEMBL613966	dengue virus type 2	CHEMBL4200978	CHEMBL4196174	2018	COc1cccc(NC(C(=O)c2c[nH]c3c(F)cccc23)c2ccccc2)c1
CHEMBL3596788		COc1nc(N)ncc1-c1cn(COCCO)cn1	InChI=1S/C11H15N5O3/c1-18-10-8(4-13-11(12)15-10)9-5-16(6-14-9)7-19-3-2-17/h4-6,17H,2-3,7H2,1H3,(H2,12,13,15)	CVSSXRUFNBCRPB-UHFFFAOYSA-N	EC50	57	nM	7.24	7.244125144	265.273	-0.1027	8	2	108.31	CHEMBL613757	Dengue virus	CHEMBL5151825	CHEMBL5150000	2021	COc1nc(N)ncc1-c1cn(COCCO)cn1
CHEMBL2042316		Nc1nc(N)c2cccc(Oc3ccccc3)c2n1	InChI=1S/C14H12N4O/c15-13-10-7-4-8-11(12(10)17-14(16)18-13)19-9-5-2-1-3-6-9/h1-8H,(H4,15,16,17,18)	UUIUQJUWDUUIJV-UHFFFAOYSA-N	EC50	60	nM	7.22	7.22184875	252.277	2.5865	5	2	87.05	CHEMBL613966	dengue virus type 2	CHEMBL2044697	CHEMBL2040756	2012	Nc1nc(N)c2cccc(Oc3ccccc3)c2n1
CHEMBL4206685		COc1cc(CO)cc(NC(C(=O)c2c[nH]c3ccccc23)c2ccccc2)c1	InChI=1S/C24H22N2O3/c1-29-19-12-16(15-27)11-18(13-19)26-23(17-7-3-2-4-8-17)24(28)21-14-25-22-10-6-5-9-20(21)22/h2-14,23,25-27H,15H2,1H3	IVIZWVSTZWPMJB-UHFFFAOYSA-N	EC50	65	nM	7.19	7.187086643	386.451	4.7049	4	3	74.35	CHEMBL613966	dengue virus type 2	CHEMBL4200978	CHEMBL4196174	2018	COc1cc(CO)cc(NC(C(=O)c2c[nH]c3ccccc23)c2ccccc2)c1
CHEMBL2348373		CC(C)(C)C(=O)N(CCCCCCN1C[C@H](O)[C@@H](O)[C@H](O)[C@H]1CO)C1CCCCCC1	InChI=1S/C24H46N2O5/c1-24(2,3)23(31)26(18-12-8-4-5-9-13-18)15-11-7-6-10-14-25-16-20(28)22(30)21(29)19(25)17-27/h18-22,27-30H,4-17H2,1-3H3/t19-,20+,21-,22-/m1/s1	ZJQFNRKCHMXBQG-CIAFKFPVSA-N	IC50	70	nM	7.16	7.15490196	442.641	1.9035	6	4	104.47	CHEMBL613757	Dengue virus	CHEMBL3832824	CHEMBL3832761		CC(C)(C)C(=O)N(CCCCCCN1C[C@H](O)[C@@H](O)[C@H](O)[C@H]1CO)C1CCCCCC1
CHEMBL1631361		Clc1ccc(-c2ccc(-c3nc(NCc4cccnc4)nc4ccccc34)s2)cc1	InChI=1S/C24H17ClN4S/c25-18-9-7-17(8-10-18)21-11-12-22(30-21)23-19-5-1-2-6-20(19)28-24(29-23)27-15-16-4-3-13-26-14-16/h1-14H,15H2,(H,27,28,29)	NJGLOAMWAKGKGB-UHFFFAOYSA-N	EC50	70	nM	7.16	7.15490196	428.948	6.6858	5	1	50.7	CHEMBL613757	Dengue virus	CHEMBL1638308	CHEMBL1629677	2009	Clc1ccc(-c2ccc(-c3nc(NCc4cccnc4)nc4ccccc34)s2)cc1
CHEMBL4205295		COc1cccc(NC(C(=O)c2c[nH]c3ccccc23)c2ccccc2)c1	InChI=1S/C23H20N2O2/c1-27-18-11-7-10-17(14-18)25-22(16-8-3-2-4-9-16)23(26)20-15-24-21-13-6-5-12-19(20)21/h2-15,22,24-25H,1H3	FBMZJUWNTDXVRG-UHFFFAOYSA-N	EC50	73	nM	7.14	7.13667714	356.425	5.2126	3	2	54.12	CHEMBL613966	dengue virus type 2	CHEMBL4200978	CHEMBL4196174	2018	COc1cccc(NC(C(=O)c2c[nH]c3ccccc23)c2ccccc2)c1
CHEMBL4214021		COc1cccc(NC(C(=O)c2c[nH]c3ccccc23)c2ccc(C)nc2)c1	InChI=1S/C23H21N3O2/c1-15-10-11-16(13-24-15)22(26-17-6-5-7-18(12-17)28-2)23(27)20-14-25-21-9-4-3-8-19(20)21/h3-14,22,25-26H,1-2H3	HYEPOVXCPOLZRC-UHFFFAOYSA-N	EC50	73	nM	7.14	7.13667714	371.44	4.91602	4	2	67.01	CHEMBL613966	dengue virus type 2	CHEMBL4200978	CHEMBL4196174	2018	COc1cccc(NC(C(=O)c2c[nH]c3ccccc23)c2ccc(C)nc2)c1
CHEMBL5081752		Nc1ccc(C(=O)Oc2cc(N)n(S(=O)(=O)c3ccc(Br)cc3)n2)cc1	InChI=1S/C16H13BrN4O4S/c17-11-3-7-13(8-4-11)26(23,24)21-14(19)9-15(20-21)25-16(22)10-1-5-12(18)6-2-10/h1-9H,18-19H2	WAEVPJLMBGHPCB-UHFFFAOYSA-N	IC50	74	nM	7.13	7.13076828	437.275	2.2662	8	2	130.3	CHEMBL5980	Dengue virus type 2 NS3 protein	CHEMBL5042416	CHEMBL5038677	2022	Nc1ccc(C(=O)Oc2cc(N)n(S(=O)(=O)c3ccc(Br)cc3)n2)cc1
CHEMBL1652120		C[C@@H]1CCCCC1OCCCCCCN1C[C@H](O)[C@@H](O)[C@H](O)[C@H]1CO	InChI=1S/C19H37NO5/c1-14-8-4-5-9-17(14)25-11-7-3-2-6-10-20-12-16(22)19(24)18(23)15(20)13-21/h14-19,21-24H,2-13H2,1H3/t14-,15-,16+,17?,18-,19-/m1/s1	WZFVMZSWZPZXLM-SVVWJLDDSA-N	EC50	75	nM	7.12	7.124938737	359.507	0.9013	6	4	93.39	CHEMBL613757	Dengue virus	CHEMBL1662261	CHEMBL1649172	2009	C[C@@H]1CCCCC1OCCCCCCN1C[C@H](O)[C@@H](O)[C@H](O)[C@H]1CO
CHEMBL4212873		COc1ccc(NC(C(=O)c2c[nH]c3ccccc23)c2ccccc2)cc1OC	InChI=1S/C24H22N2O3/c1-28-21-13-12-17(14-22(21)29-2)26-23(16-8-4-3-5-9-16)24(27)19-15-25-20-11-7-6-10-18(19)20/h3-15,23,25-26H,1-2H3	RQBOSESZFNYSMO-UHFFFAOYSA-N	EC50	78	nM	7.11	7.107905397	386.451	5.2212	4	2	63.35	CHEMBL613966	dengue virus type 2	CHEMBL4200978	CHEMBL4196174	2018	COc1ccc(NC(C(=O)c2c[nH]c3ccccc23)c2ccccc2)cc1OC
CHEMBL38434	BREQUINAR	Cc1c(-c2ccc(-c3ccccc3F)cc2)nc2ccc(F)cc2c1C(=O)O	InChI=1S/C23H15F2NO2/c1-13-21(23(27)28)18-12-16(24)10-11-20(18)26-22(13)15-8-6-14(7-9-15)17-4-2-3-5-19(17)25/h2-12H,1H3,(H,27,28)	PHEZJEYUWHETKO-UHFFFAOYSA-N	EC50	78	nM	7.11	7.107905397	375.374	5.85362	2	1	50.19	CHEMBL613757	Dengue virus	CHEMBL4403478	CHEMBL4402534	2019	Cc1c(-c2ccc(-c3ccccc3F)cc2)nc2ccc(F)cc2c1C(=O)O
CHEMBL402274		CC(C)(C)COc1cccc2nc(N)nc(N)c12	InChI=1S/C13H18N4O/c1-13(2,3)7-18-9-6-4-5-8-10(9)11(14)17-12(15)16-8/h4-6H,7H2,1-3H3,(H4,14,15,16,17)	BVUJDGODCHADIF-UHFFFAOYSA-N	EC50	80	nM	7.1	7.096910013	246.314	2.2191	5	2	87.05	CHEMBL613966	dengue virus type 2	CHEMBL2044697	CHEMBL2040756	2012	CC(C)(C)COc1cccc2nc(N)nc(N)c12
CHEMBL4210136		COc1cc(NC(C(=O)c2c[nH]c3ccccc23)c2ccccc2)cc(OCCCO)c1	InChI=1S/C26H26N2O4/c1-31-20-14-19(15-21(16-20)32-13-7-12-29)28-25(18-8-3-2-4-9-18)26(30)23-17-27-24-11-6-5-10-22(23)24/h2-6,8-11,14-17,25,27-29H,7,12-13H2,1H3	XIBCXAYZYOPUPS-UHFFFAOYSA-N	EC50	85	nM	7.07	7.070581074	430.504	4.9738	5	3	83.58	CHEMBL613966	dengue virus type 2	CHEMBL4200978	CHEMBL4196174	2018	COc1cc(NC(C(=O)c2c[nH]c3ccccc23)c2ccccc2)cc(OCCCO)c1
CHEMBL5413511		CN([C@@H](Cc1ccc(C(=N)N)cc1)C(=O)N[C@@H](CCCCN)C(=O)N[C@@H](C(N)=O)c1ccc(OCc2ccc(Cl)c(Cl)c2)cc1)S(=O)(=O)c1ccccc1	InChI=1S/C38H43Cl2N7O6S/c1-47(54(51,52)29-7-3-2-4-8-29)33(22-24-10-13-27(14-11-24)35(42)43)38(50)45-32(9-5-6-20-41)37(49)46-34(36(44)48)26-15-17-28(18-16-26)53-23-25-12-19-30(39)31(40)21-25/h2-4,7-8,10-19,21,32-34H,5-6,9,20,22-23,41H2,1H3,(H3,42,43)(H2,44,48)(H,45,50)(H,46,49)/t32-,33-,34+/m0/s1	DYEZJBVYRZIZOQ-DHWXLLNHSA-N	IC50	89	nM	7.05	7.050609993	796.778	4.04487	8	6	223.79	CHEMBL5980	Dengue virus type 2 NS3 protein	CHEMBL5348989	CHEMBL5346910	2023	CN([C@@H](Cc1ccc(C(=N)N)cc1)C(=O)N[C@@H](CCCCN)C(=O)N[C@@H](C(N)=O)c1ccc(OCc2ccc(Cl)c(Cl)c2)cc1)S(=O)(=O)c1ccccc1
CHEMBL4206172		COc1cc(NC(C(=O)c2c[nH]c3cc(CCO)ccc23)c2ccccc2)cc(OC)c1	InChI=1S/C26H26N2O4/c1-31-20-13-19(14-21(15-20)32-2)28-25(18-6-4-3-5-7-18)26(30)23-16-27-24-12-17(10-11-29)8-9-22(23)24/h3-9,12-16,25,27-29H,10-11H2,1-2H3	XWCJAICKGRAXRV-UHFFFAOYSA-N	EC50	93	nM	7.03	7.031517051	430.504	4.756	5	3	83.58	CHEMBL613966	dengue virus type 2	CHEMBL4200978	CHEMBL4196174	2018	COc1cc(NC(C(=O)c2c[nH]c3cc(CCO)ccc23)c2ccccc2)cc(OC)c1
CHEMBL4210261		COc1cccc(NC(C(=O)c2c[nH]c3ccccc23)c2ccccc2C)c1	InChI=1S/C24H22N2O2/c1-16-8-3-4-11-19(16)23(26-17-9-7-10-18(14-17)28-2)24(27)21-15-25-22-13-6-5-12-20(21)22/h3-15,23,25-26H,1-2H3	WNOUSNXGJRHXDV-UHFFFAOYSA-N	EC50	96	nM	7.02	7.017728767	370.452	5.52102	3	2	54.12	CHEMBL613966	dengue virus type 2	CHEMBL4200978	CHEMBL4196174	2018	COc1cccc(NC(C(=O)c2c[nH]c3ccccc23)c2ccccc2C)c1
CHEMBL4217780		COc1cc(NC(C(=O)c2c[nH]c3ccc(CCCO)cc23)c2ccccc2)cc(OC)c1	InChI=1S/C27H28N2O4/c1-32-21-14-20(15-22(16-21)33-2)29-26(19-8-4-3-5-9-19)27(31)24-17-28-25-11-10-18(7-6-12-30)13-23(24)25/h3-5,8-11,13-17,26,28-30H,6-7,12H2,1-2H3	SRYIHSDPZNUQNW-UHFFFAOYSA-N	EC50	96	nM	7.02	7.017728767	444.531	5.1461	5	3	83.58	CHEMBL613966	dengue virus type 2	CHEMBL4200978	CHEMBL4196174	2018	COc1cc(NC(C(=O)c2c[nH]c3ccc(CCCO)cc23)c2ccccc2)cc(OC)c1
CHEMBL1652119		Cc1ccc(C)c(OCCCCCCN2C[C@H](O)[C@@H](O)[C@H](O)[C@H]2CO)c1	InChI=1S/C20H33NO5/c1-14-7-8-15(2)18(11-14)26-10-6-4-3-5-9-21-12-17(23)20(25)19(24)16(21)13-22/h7-8,11,16-17,19-20,22-25H,3-6,9-10,12-13H2,1-2H3/t16-,17+,19-,20-/m1/s1	VNLZITFPXUJXMB-PIKOESSRSA-N	EC50	100	nM	7	7	367.486	1.00184	6	4	93.39	CHEMBL613757	Dengue virus	CHEMBL1662261	CHEMBL1649172	2009	Cc1ccc(C)c(OCCCCCCN2C[C@H](O)[C@@H](O)[C@H](O)[C@H]2CO)c1
CHEMBL4446551		CC(C)CCN1C(=O)[C@]2(CC(=O)Nc3c2nnn3[C@@H](C)c2ccc(Cl)cc2)c2cc(Cl)ccc21	InChI=1S/C25H25Cl2N5O2/c1-14(2)10-11-31-20-9-8-18(27)12-19(20)25(24(31)34)13-21(33)28-23-22(25)29-30-32(23)15(3)16-4-6-17(26)7-5-16/h4-9,12,14-15H,10-11,13H2,1-3H3,(H,28,33)/t15-,25+/m0/s1	UCOQXTLXEBGWHG-ODCWNRFASA-N	EC50	100	nM	7	7	498.414	5.2152	5	1	80.12	CHEMBL613966	dengue virus type 2	CHEMBL4415084	CHEMBL4414551	2019	CC(C)CCN1C(=O)[C@]2(CC(=O)Nc3c2nnn3[C@@H](C)c2ccc(Cl)cc2)c2cc(Cl)ccc21
CHEMBL5077292		Cn1cc(CNc2ccc3n(c2=O)C[C@@H]2C[C@H]3CN(C(=O)Nc3ccccc3)C2)c(=O)n(C)c1=O	InChI=1S/C25H28N6O4/c1-28-14-18(22(32)29(2)25(28)35)11-26-20-8-9-21-17-10-16(13-31(21)23(20)33)12-30(15-17)24(34)27-19-6-4-3-5-7-19/h3-9,14,16-17,26H,10-13,15H2,1-2H3,(H,27,34)/t16-,17+/m1/s1	GKPACXYTOAVYAZ-SJORKVTESA-N	IC50	100	nM	7	7	476.537	1.509	8	2	110.37	CHEMBL613966	dengue virus type 2	CHEMBL5032293	CHEMBL5030562	2021	Cn1cc(CNc2ccc3n(c2=O)C[C@@H]2C[C@H]3CN(C(=O)Nc3ccccc3)C2)c(=O)n(C)c1=O
CHEMBL5092408		CN1C[C@H]2C[C@@H](C1)c1ccc(NCc3ccc(O)cc3)c(=O)n1C2	InChI=1S/C19H23N3O2/c1-21-10-14-8-15(12-21)18-7-6-17(19(24)22(18)11-14)20-9-13-2-4-16(23)5-3-13/h2-7,14-15,20,23H,8-12H2,1H3/t14-,15+/m1/s1	WSZKZZUSFVMDCN-CABCVRRESA-N	IC50	100	nM	7	7	325.412	2.2149	5	2	57.5	CHEMBL613966	dengue virus type 2	CHEMBL5032293	CHEMBL5030562	2021	CN1C[C@H]2C[C@@H](C1)c1ccc(NCc3ccc(O)cc3)c(=O)n1C2
CHEMBL5076961		C=CCNC(=S)N1C[C@H]2C[C@@H](C1)c1cccc(=O)n1C2	InChI=1S/C15H19N3OS/c1-2-6-16-15(20)17-8-11-7-12(10-17)13-4-3-5-14(19)18(13)9-11/h2-5,11-12H,1,6-10H2,(H,16,20)/t11-,12+/m1/s1	UUSNTIGQBXXETA-NEPJUHHUSA-N	IC50	100	nM	7	7	289.404	1.3279	3	1	37.27	CHEMBL613966	dengue virus type 2	CHEMBL5032292	CHEMBL5030562	2021	C=CCNC(=S)N1C[C@H]2C[C@@H](C1)c1cccc(=O)n1C2
CHEMBL5278639		COC(=O)[C@@]12C(=O)[C@](C)(Cc3c(O)c(C)cc(C(C)=O)c3O)C(=O)[C@]1(C)C(C)=C[C@H]1[C@]3(C=O)CC[C@H](OC(C)=O)C(C)(C)[C@H]3CC[C@@]12C	InChI=1S/C38H48O10/c1-19-15-23(21(3)40)29(43)24(28(19)42)17-34(7)30(44)36(9)20(2)16-26-35(8,38(36,31(34)45)32(46)47-10)13-11-25-33(5,6)27(48-22(4)41)12-14-37(25,26)18-39/h15-16,18,25-27,42-43H,11-14,17H2,1-10H3/t25-,26-,27+,34-,35+,36+,37+,38-/m1/s1	PJULOTLJOWMJJJ-LSVRNYPASA-N	EC50	100	nM	7	7	664.792	5.40452	10	2	161.34	CHEMBL612717	dengue virus type 3	CHEMBL5229573	CHEMBL5226374	2023	COC(=O)[C@@]12C(=O)[C@](C)(Cc3c(O)c(C)cc(C(C)=O)c3O)C(=O)[C@]1(C)C(C)=C[C@H]1[C@]3(C=O)CC[C@H](OC(C)=O)C(C)(C)[C@H]3CC[C@@]12C
CHEMBL5176286		O=C(Nc1nc2ccc([N+](=O)[O-])cc2s1)c1ccccc1Sc1ccc(C(F)(F)F)cc1	InChI=1S/C21H12F3N3O3S2/c22-21(23,24)12-5-8-14(9-6-12)31-17-4-2-1-3-15(17)19(28)26-20-25-16-10-7-13(27(29)30)11-18(16)32-20/h1-11H,(H,25,26,28)	UJRORXVTZHFWNQ-UHFFFAOYSA-N	EC50	100	nM	7	7	475.473	6.6268	6	1	85.13	CHEMBL613966	dengue virus type 2	CHEMBL5098503	CHEMBL5096200	2021	O=C(Nc1nc2ccc([N+](=O)[O-])cc2s1)c1ccccc1Sc1ccc(C(F)(F)F)cc1
CHEMBL1652118		CC(C)[C@@H]1CC[C@@H](C)CC1OCCCCCCN1C[C@H](O)[C@@H](O)[C@H](O)[C@H]1CO	InChI=1S/C22H43NO5/c1-15(2)17-9-8-16(3)12-20(17)28-11-7-5-4-6-10-23-13-19(25)22(27)21(26)18(23)14-24/h15-22,24-27H,4-14H2,1-3H3/t16-,17+,18-,19+,20?,21-,22-/m1/s1	ULDRJUYJHVGWSD-GLTYZCMVSA-N	EC50	100	nM	7	7	401.588	1.7834	6	4	93.39	CHEMBL613757	Dengue virus	CHEMBL1662261	CHEMBL1649172	2009	CC(C)[C@@H]1CC[C@@H](C)CC1OCCCCCCN1C[C@H](O)[C@@H](O)[C@H](O)[C@H]1CO
CHEMBL1630220		C#C[C@@]1(O)[C@H](OC(=O)C(C)C)[C@@H](COC(=O)C(C)C)O[C@H]1n1cc(C(N)=O)c2c(N)ncnc21	InChI=1S/C22H27N5O7/c1-6-22(31)15(34-20(30)11(4)5)13(8-32-19(29)10(2)3)33-21(22)27-7-12(17(24)28)14-16(23)25-9-26-18(14)27/h1,7,9-11,13,15,21,31H,8H2,2-5H3,(H2,24,28)(H2,23,25,26)/t13-,15-,21-,22-/m1/s1	XEXIBCFENAZVIS-RHKYQUECSA-N	EC50	100	nM	7	7	473.486	0.1411	11	3	181.88	CHEMBL613966	dengue virus type 2	CHEMBL1638753	CHEMBL1629704	2010	C#C[C@@]1(O)[C@H](OC(=O)C(C)C)[C@@H](COC(=O)C(C)C)O[C@H]1n1cc(C(N)=O)c2c(N)ncnc21
CHEMBL4204641		COc1cc(NC(C(=O)c2c[nH]c3ccc(CO)cc23)c2ccccc2)cc(OC)c1	InChI=1S/C25H24N2O4/c1-30-19-11-18(12-20(13-19)31-2)27-24(17-6-4-3-5-7-17)25(29)22-14-26-23-9-8-16(15-28)10-21(22)23/h3-14,24,26-28H,15H2,1-2H3	QYWINMVWVNTNSR-UHFFFAOYSA-N	EC50	106	nM	6.97	6.974694135	416.477	4.7135	5	3	83.58	CHEMBL613966	dengue virus type 2	CHEMBL4200978	CHEMBL4196174	2018	COc1cc(NC(C(=O)c2c[nH]c3ccc(CO)cc23)c2ccccc2)cc(OC)c1
CHEMBL5414400		CN([C@@H](Cc1ccc(C(=N)N)cc1)C(=O)N[C@@H](CCCCN)C(=O)N[C@@H](C(N)=O)c1ccc(OCc2ccccc2)cc1)S(=O)(=O)c1ccccc1	InChI=1S/C38H45N7O6S/c1-45(52(49,50)31-12-6-3-7-13-31)33(24-26-15-17-29(18-16-26)35(40)41)38(48)43-32(14-8-9-23-39)37(47)44-34(36(42)46)28-19-21-30(22-20-28)51-25-27-10-4-2-5-11-27/h2-7,10-13,15-22,32-34H,8-9,14,23-25,39H2,1H3,(H3,40,41)(H2,42,46)(H,43,48)(H,44,47)/t32-,33-,34+/m0/s1	QPRZZQIINVCWIK-DHWXLLNHSA-N	IC50	110	nM	6.96	6.958607315	727.888	2.73807	8	6	223.79	CHEMBL5980	Dengue virus type 2 NS3 protein	CHEMBL5348989	CHEMBL5346910	2023	CN([C@@H](Cc1ccc(C(=N)N)cc1)C(=O)N[C@@H](CCCCN)C(=O)N[C@@H](C(N)=O)c1ccc(OCc2ccccc2)cc1)S(=O)(=O)c1ccccc1
CHEMBL5416410		Cc1nc(Nc2ncc(C(=O)Nc3c(C)cccc3Cl)s2)cc(N2CCN(CCO)CC2)n1.O	InChI=1S/C22H26ClN7O2S.H2O/c1-14-4-3-5-16(23)20(14)28-21(32)17-13-24-22(33-17)27-18-12-19(26-15(2)25-18)30-8-6-29(7-9-30)10-11-31;/h3-5,12-13,31H,6-11H2,1-2H3,(H,28,32)(H,24,25,26,27);1H2	XHXFZZNHDVTMLI-UHFFFAOYSA-N	EC50	110	nM	6.96	6.958607315	506.032	2.48884	9	3	138.01	CHEMBL613757	Dengue virus	CHEMBL3384003	CHEMBL3352310	2014	Cc1nc(Nc2ncc(C(=O)Nc3c(C)cccc3Cl)s2)cc(N2CCN(CCO)CC2)n1.O
CHEMBL4071574		Clc1ccc(-c2ccc(-c3nc(NCc4cccnc4)c4ccccc4n3)s2)cc1	InChI=1S/C24H17ClN4S/c25-18-9-7-17(8-10-18)21-11-12-22(30-21)24-28-20-6-2-1-5-19(20)23(29-24)27-15-16-4-3-13-26-14-16/h1-14H,15H2,(H,27,28,29)	CVFMSIGMYYUQEM-UHFFFAOYSA-N	EC50	119	nM	6.92	6.924453039	428.948	6.6858	5	1	50.7	CHEMBL613966	dengue virus type 2	CHEMBL4002762	CHEMBL4002547	2017	Clc1ccc(-c2ccc(-c3nc(NCc4cccnc4)c4ccccc4n3)s2)cc1
CHEMBL5425658		COc1cccc(/C=C/c2nc3ccc(N4CCOCC4)cc3c(=O)n2-c2cccc(C(C)(C)C)c2)n1	InChI=1S/C30H32N4O3/c1-30(2,3)21-7-5-9-24(19-21)34-27(14-11-22-8-6-10-28(31-22)36-4)32-26-13-12-23(20-25(26)29(34)35)33-15-17-37-18-16-33/h5-14,19-20H,15-18H2,1-4H3/b14-11+	CUTRLCMAVXSSFO-SDNWHVSQSA-N	EC50	120	nM	6.92	6.920818754	496.611	5.0938	7	0	69.48	CHEMBL612717	dengue virus type 3	CHEMBL5364207	CHEMBL5360632	2023	COc1cccc(/C=C/c2nc3ccc(N4CCOCC4)cc3c(=O)n2-c2cccc(C(C)(C)C)c2)n1
CHEMBL5421971		CN([C@@H](Cc1ccc(C(=N)N)cc1)C(=O)N[C@@H](CCCCN)C(=O)N[C@@H](C(N)=O)c1ccc(OCc2ccc(C(F)(F)F)cc2)cc1)S(=O)(=O)c1ccccc1	InChI=1S/C39H44F3N7O6S/c1-49(56(53,54)31-7-3-2-4-8-31)33(23-25-10-14-28(15-11-25)35(44)45)38(52)47-32(9-5-6-22-43)37(51)48-34(36(46)50)27-16-20-30(21-17-27)55-24-26-12-18-29(19-13-26)39(40,41)42/h2-4,7-8,10-21,32-34H,5-6,9,22-24,43H2,1H3,(H3,44,45)(H2,46,50)(H,47,52)(H,48,51)/t32-,33-,34+/m0/s1	VDPXULWJJLFSHG-DHWXLLNHSA-N	IC50	120	nM	6.92	6.920818754	795.885	3.75687	8	6	223.79	CHEMBL5980	Dengue virus type 2 NS3 protein	CHEMBL5348989	CHEMBL5346910	2023	CN([C@@H](Cc1ccc(C(=N)N)cc1)C(=O)N[C@@H](CCCCN)C(=O)N[C@@H](C(N)=O)c1ccc(OCc2ccc(C(F)(F)F)cc2)cc1)S(=O)(=O)c1ccccc1
CHEMBL4211494		COc1cccc(NC(C(=O)c2c[nH]c3cccc(F)c23)c2ccccc2)c1	InChI=1S/C23H19FN2O2/c1-28-17-10-5-9-16(13-17)26-22(15-7-3-2-4-8-15)23(27)18-14-25-20-12-6-11-19(24)21(18)20/h2-14,22,25-26H,1H3	JYANWVKKSOLFHG-UHFFFAOYSA-N	EC50	122	nM	6.91	6.913640169	374.415	5.3517	3	2	54.12	CHEMBL613966	dengue virus type 2	CHEMBL4200978	CHEMBL4196174	2018	COc1cccc(NC(C(=O)c2c[nH]c3cccc(F)c23)c2ccccc2)c1
CHEMBL2348371		CC(C)(C)C(=O)N(CCCCCCN1C[C@H](O)[C@@H](O)[C@H](O)[C@H]1CO)C1C2CC3CC(C2)CC1C3	InChI=1S/C27H48N2O5/c1-27(2,3)26(34)29(23-19-11-17-10-18(13-19)14-20(23)12-17)9-7-5-4-6-8-28-15-22(31)25(33)24(32)21(28)16-30/h17-25,30-33H,4-16H2,1-3H3/t17?,18?,19?,20?,21-,22+,23?,24-,25-/m1/s1	YDXAWAAGHWZRJN-MAYWGSKQSA-N	EC50	125	nM	6.9	6.903089987	480.69	2.0054	6	4	104.47	CHEMBL613757	Dengue virus	CHEMBL2351674	CHEMBL2346610	2013	CC(C)(C)C(=O)N(CCCCCCN1C[C@H](O)[C@@H](O)[C@H](O)[C@H]1CO)C1C2CC3CC(C2)CC1C3
CHEMBL506247	TANNIC ACID	O=C(OC[C@H]1O[C@@H](OC(=O)c2cc(O)c(O)c(OC(=O)c3cc(O)c(O)c(O)c3)c2)[C@H](OC(=O)c2cc(O)c(O)c(OC(=O)c3cc(O)c(O)c(O)c3)c2)[C@@H](OC(=O)c2cc(O)c(O)c(OC(=O)c3cc(O)c(O)c(O)c3)c2)[C@@H]1OC(=O)c1cc(O)c(O)c(OC(=O)c2cc(O)c(O)c(O)c2)c1)c1cc(O)c(O)c(OC(=O)c2cc(O)c(O)c(O)c2)c1	InChI=1S/C76H52O46/c77-32-1-22(2-33(78)53(32)92)67(103)113-47-16-27(11-42(87)58(47)97)66(102)112-21-52-63(119-72(108)28-12-43(88)59(98)48(17-28)114-68(104)23-3-34(79)54(93)35(80)4-23)64(120-73(109)29-13-44(89)60(99)49(18-29)115-69(105)24-5-36(81)55(94)37(82)6-24)65(121-74(110)30-14-45(90)61(100)50(19-30)116-70(106)25-7-38(83)56(95)39(84)8-25)76(118-52)122-75(111)31-15-46(91)62(101)51(20-31)117-71…	LRBQNJMCXXYXIU-PPKXGCFTSA-N	IC50	130	nM	6.89	6.886056648	1701.206	4.8381	46	25	777.98	CHEMBL5980	Dengue virus type 2 NS3 protein	CHEMBL5098511	CHEMBL5096200	2021	O=C(OC[C@H]1O[C@@H](OC(=O)c2cc(O)c(O)c(OC(=O)c3cc(O)c(O)c(O)c3)c2)[C@H](OC(=O)c2cc(O)c(O)c(OC(=O)c3cc(O)c(O)c(O)c3)c2)[C@@H](OC(=O)c2cc(O)c(O)c(OC(=O)c3cc(O)c(O)c(O)c3)c2)[C@@H]1OC(=O)c1cc(O)c(O)c(OC(=O)c2cc(O)c(O)c(O)c2)c1)c1cc(O)c(O)c(OC(=O)c2cc(O)c(O)c(O)c2)c1
CHEMBL2042323		Nc1nc(N)c2c(OC3CCCCC3)cccc2n1	InChI=1S/C14H18N4O/c15-13-12-10(17-14(16)18-13)7-4-8-11(12)19-9-5-2-1-3-6-9/h4,7-9H,1-3,5-6H2,(H4,15,16,17,18)	CTNRBBPOAMNKTJ-UHFFFAOYSA-N	EC50	130	nM	6.89	6.886056648	258.325	2.5057	5	2	87.05	CHEMBL613966	dengue virus type 2	CHEMBL2044697	CHEMBL2040756	2012	Nc1nc(N)c2c(OC3CCCCC3)cccc2n1
CHEMBL4205233		COc1cccc(NC(C(=O)c2c[nH]c3ccccc23)c2ccsc2)c1	InChI=1S/C21H18N2O2S/c1-25-16-6-4-5-15(11-16)23-20(14-9-10-26-13-14)21(24)18-12-22-19-8-3-2-7-17(18)19/h2-13,20,22-23H,1H3	WLBSRNVOWBJPGJ-UHFFFAOYSA-N	EC50	134	nM	6.87	6.872895202	362.454	5.2741	4	2	54.12	CHEMBL613966	dengue virus type 2	CHEMBL4200978	CHEMBL4196174	2018	COc1cccc(NC(C(=O)c2c[nH]c3ccccc23)c2ccsc2)c1
CHEMBL4210531		COc1cccc(NC(C(=O)c2c[nH]c3ccccc23)c2cccnc2)c1	InChI=1S/C22H19N3O2/c1-27-17-8-4-7-16(12-17)25-21(15-6-5-11-23-13-15)22(26)19-14-24-20-10-3-2-9-18(19)20/h2-14,21,24-25H,1H3	FMRYGOIHTMRTMI-UHFFFAOYSA-N	EC50	138	nM	6.86	6.860120914	357.413	4.6076	4	2	67.01	CHEMBL613966	dengue virus type 2	CHEMBL4200978	CHEMBL4196174	2018	COc1cccc(NC(C(=O)c2c[nH]c3ccccc23)c2cccnc2)c1
CHEMBL4209093		COc1cccc(NC(C(=O)c2c[nH]c3ccccc23)c2ccncc2)c1	InChI=1S/C22H19N3O2/c1-27-17-6-4-5-16(13-17)25-21(15-9-11-23-12-10-15)22(26)19-14-24-20-8-3-2-7-18(19)20/h2-14,21,24-25H,1H3	FHMCPGZWXSKGLZ-UHFFFAOYSA-N	EC50	138	nM	6.86	6.860120914	357.413	4.6076	4	2	67.01	CHEMBL613966	dengue virus type 2	CHEMBL4200978	CHEMBL4196174	2018	COc1cccc(NC(C(=O)c2c[nH]c3ccccc23)c2ccncc2)c1
CHEMBL343543		COc1cccc2nc(N)nc(N)c12	InChI=1S/C9H10N4O/c1-14-6-4-2-3-5-7(6)8(10)13-9(11)12-5/h2-4H,1H3,(H4,10,11,12,13)	FYEWYRWGCVGNJW-UHFFFAOYSA-N	EC50	150	nM	6.82	6.823908741	190.206	0.8028	5	2	87.05	CHEMBL613966	dengue virus type 2	CHEMBL2044697	CHEMBL2040756	2012	COc1cccc2nc(N)nc(N)c12
CHEMBL2042325		Nc1nc(N)c2c(N3CCCC3)cccc2n1	InChI=1S/C12H15N5/c13-11-10-8(15-12(14)16-11)4-3-5-9(10)17-6-1-2-7-17/h3-5H,1-2,6-7H2,(H4,13,14,15,16)	VQJRZFLQDSIQOU-UHFFFAOYSA-N	EC50	150	nM	6.82	6.823908741	229.287	1.3944	5	2	81.06	CHEMBL613966	dengue virus type 2	CHEMBL2044697	CHEMBL2040756	2012	Nc1nc(N)c2c(N3CCCC3)cccc2n1
CHEMBL5201783		O=C(c1ccc(C(F)(F)F)cc1O)c1[nH]c(Cl)c(Cl)c1-n1c(C(=O)c2ccc(C(F)(F)F)cc2O)cc(Cl)c1SCCO	InChI=1S/C26H15Cl3F6N2O5S/c27-14-9-15(21(41)12-3-1-10(7-16(12)39)25(30,31)32)37(24(14)43-6-5-38)20-18(28)23(29)36-19(20)22(42)13-4-2-11(8-17(13)40)26(33,34)35/h1-4,7-9,36,38-40H,5-6H2	ZKGGUGNDVVPNFT-UHFFFAOYSA-N	IC50	150	nM	6.82	6.823908741	687.829	7.7608	7	4	115.55	CHEMBL613757	Dengue virus	CHEMBL5115939	CHEMBL5113415	2022	O=C(c1ccc(C(F)(F)F)cc1O)c1[nH]c(Cl)c(Cl)c1-n1c(C(=O)c2ccc(C(F)(F)F)cc2O)cc(Cl)c1SCCO
CHEMBL5401772		COc1cccc(/C=C/c2nc3ccc(N4CCCCC4)cc3c(=O)n2-c2cccc(C(C)(C)C)c2)n1	InChI=1S/C31H34N4O2/c1-31(2,3)22-10-8-12-25(20-22)35-28(17-14-23-11-9-13-29(32-23)37-4)33-27-16-15-24(21-26(27)30(35)36)34-18-6-5-7-19-34/h8-17,20-21H,5-7,18-19H2,1-4H3/b17-14+	DZVHSVHNLOSRFI-SAPNQHFASA-N	EC50	160	nM	6.8	6.795880017	494.639	6.2475	6	0	60.25	CHEMBL613966	dengue virus type 2	CHEMBL5364206	CHEMBL5360632	2023	COc1cccc(/C=C/c2nc3ccc(N4CCCCC4)cc3c(=O)n2-c2cccc(C(C)(C)C)c2)n1
CHEMBL2042319		CCCCCCCCOc1cccc2nc(N)nc(N)c12	InChI=1S/C16H24N4O/c1-2-3-4-5-6-7-11-21-13-10-8-9-12-14(13)15(17)20-16(18)19-12/h8-10H,2-7,11H2,1H3,(H4,17,18,19,20)	XNDPMIKQBJBXED-UHFFFAOYSA-N	EC50	180	nM	6.75	6.744727495	288.395	3.5335	5	2	87.05	CHEMBL613966	dengue virus type 2	CHEMBL2044697	CHEMBL2040756	2012	CCCCCCCCOc1cccc2nc(N)nc(N)c12
CHEMBL4206060		COc1cc(NC(C(=O)c2c[nH]c3ccc(CCO)cc23)c2ccccc2)cc(OC)c1	InChI=1S/C26H26N2O4/c1-31-20-13-19(14-21(15-20)32-2)28-25(18-6-4-3-5-7-18)26(30)23-16-27-24-9-8-17(10-11-29)12-22(23)24/h3-9,12-16,25,27-29H,10-11H2,1-2H3	LFYQTPUWTDEVTN-UHFFFAOYSA-N	EC50	181	nM	6.74	6.742321425	430.504	4.756	5	3	83.58	CHEMBL613966	dengue virus type 2	CHEMBL4200978	CHEMBL4196174	2018	COc1cc(NC(C(=O)c2c[nH]c3ccc(CCO)cc23)c2ccccc2)cc(OC)c1
CHEMBL4126082		CC(C)OC(=O)[C@H](C)NP(=O)(OC[C@H]1O[C@@H](n2ccc(=O)[nH]c2=O)[C@](C)(O)[C@@H]1O)Oc1ccccc1	InChI=1S/C22H30N3O10P/c1-13(2)33-19(28)14(3)24-36(31,35-15-8-6-5-7-9-15)32-12-16-18(27)22(4,30)20(34-16)25-11-10-17(26)23-21(25)29/h5-11,13-14,16,18,20,27,30H,12H2,1-4H3,(H,24,31)(H,23,26,29)/t14-,16+,18+,20+,22+,36?/m0/s1	WAKQLZVLNOKKHE-IAAJYNJHSA-N	EC50	190	nM	6.72	6.721246399	527.467	0.6793	11	4	178.41	CHEMBL613966	dengue virus type 2	CHEMBL4123974	CHEMBL4118212	2018	CC(C)OC(=O)[C@H](C)NP(=O)(OC[C@H]1O[C@@H](n2ccc(=O)[nH]c2=O)[C@](C)(O)[C@@H]1O)Oc1ccccc1
CHEMBL2110737	CELGOSIVIR	CCCC(=O)O[C@H]1CN2CC[C@H](O)[C@@H]2[C@@H](O)[C@@H]1O	InChI=1S/C12H21NO5/c1-2-3-9(15)18-8-6-13-5-4-7(14)10(13)12(17)11(8)16/h7-8,10-12,14,16-17H,2-6H2,1H3/t7-,8-,10+,11+,12+/m0/s1	HTJGLYIJVSDQAE-VWNXEWBOSA-N	EC50	200	nM	6.7	6.698970004	259.302	-1.1311	6	3	90.23	CHEMBL613966	dengue virus type 2	CHEMBL4431603	CHEMBL4431301	2016	CCCC(=O)O[C@H]1CN2CC[C@H](O)[C@@H]2[C@@H](O)[C@@H]1O
CHEMBL5177478		CC(=O)N[C@@H](CCCCN)C(=O)N[C@@H](CCCCN)C(=O)N[C@H](C(=O)NCc1ccccc1)c1ccc(OCc2ccc(C(F)(F)F)cc2)cc1	InChI=1S/C37H47F3N6O5/c1-25(47)44-31(11-5-7-21-41)34(48)45-32(12-6-8-22-42)35(49)46-33(36(50)43-23-26-9-3-2-4-10-26)28-15-19-30(20-16-28)51-24-27-13-17-29(18-14-27)37(38,39)40/h2-4,9-10,13-20,31-33H,5-8,11-12,21-24,41-42H2,1H3,(H,43,50)(H,44,47)(H,45,48)(H,46,49)/t31-,32-,33-/m0/s1	HHIMYGNCUXLNRB-ZDCRTTOTSA-N	IC50	200	nM	6.7	6.698970004	712.814	4.0056	7	6	177.67	CHEMBL5980	Dengue virus type 2 NS3 protein	CHEMBL5158485	CHEMBL5154725	2022	CC(=O)N[C@@H](CCCCN)C(=O)N[C@@H](CCCCN)C(=O)N[C@H](C(=O)NCc1ccccc1)c1ccc(OCc2ccc(C(F)(F)F)cc2)cc1
CHEMBL5421390		CN([C@@H](Cc1ccc(C(=N)N)cc1)C(=O)N[C@@H](CCCCN)C(=O)N[C@H](C(N)=O)c1ccc(OCc2ccccc2)cc1)S(=O)(=O)c1ccccc1	InChI=1S/C38H45N7O6S/c1-45(52(49,50)31-12-6-3-7-13-31)33(24-26-15-17-29(18-16-26)35(40)41)38(48)43-32(14-8-9-23-39)37(47)44-34(36(42)46)28-19-21-30(22-20-28)51-25-27-10-4-2-5-11-27/h2-7,10-13,15-22,32-34H,8-9,14,23-25,39H2,1H3,(H3,40,41)(H2,42,46)(H,43,48)(H,44,47)/t32-,33-,34-/m0/s1	QPRZZQIINVCWIK-AFEGWXKPSA-N	IC50	200	nM	6.7	6.698970004	727.888	2.73807	8	6	223.79	CHEMBL5980	Dengue virus type 2 NS3 protein	CHEMBL5348989	CHEMBL5346910	2023	CN([C@@H](Cc1ccc(C(=N)N)cc1)C(=O)N[C@@H](CCCCN)C(=O)N[C@H](C(N)=O)c1ccc(OCc2ccccc2)cc1)S(=O)(=O)c1ccccc1
CHEMBL1901079		NC(=O)C1(N2CCCCC2)CCN(C(=O)CSc2nc3ccccc3o2)CC1	InChI=1S/C20H26N4O3S/c21-18(26)20(24-10-4-1-5-11-24)8-12-23(13-9-20)17(25)14-28-19-22-15-6-2-3-7-16(15)27-19/h2-3,6-7H,1,4-5,8-14H2,(H2,21,26)	QHBZIVACVBGVSL-UHFFFAOYSA-N	EC50	203	nM	6.69	6.692503962	402.52	2.2523	6	1	92.67	CHEMBL613966	dengue virus type 2	CHEMBL4431526	CHEMBL4431301	2016	NC(=O)C1(N2CCCCC2)CCN(C(=O)CSc2nc3ccccc3o2)CC1
CHEMBL5403309		CN([C@@H](Cc1ccc(C(=N)N)cc1)C(=O)N[C@@H](CCCCN)C(=O)N[C@@H](C(N)=O)c1ccccc1)S(=O)(=O)c1ccccc1	InChI=1S/C31H39N7O5S/c1-38(44(42,43)24-12-6-3-7-13-24)26(20-21-15-17-23(18-16-21)28(33)34)31(41)36-25(14-8-9-19-32)30(40)37-27(29(35)39)22-10-4-2-5-11-22/h2-7,10-13,15-18,25-27H,8-9,14,19-20,32H2,1H3,(H3,33,34)(H2,35,39)(H,36,41)(H,37,40)/t25-,26-,27+/m0/s1	HBXRELUSGULZTA-GMQQYTKMSA-N	IC50	210	nM	6.68	6.677780705	621.764	1.15907	7	6	214.56	CHEMBL5980	Dengue virus type 2 NS3 protein	CHEMBL5348989	CHEMBL5346910	2023	CN([C@@H](Cc1ccc(C(=N)N)cc1)C(=O)N[C@@H](CCCCN)C(=O)N[C@@H](C(N)=O)c1ccccc1)S(=O)(=O)c1ccccc1
CHEMBL4862682		NCc1ccc(-c2ncc(OCC3CCNCC3)nc2-c2ccc(-c3cn[nH]c3)cc2)cc1	InChI=1S/C26H28N6O/c27-13-18-1-3-21(4-2-18)25-26(22-7-5-20(6-8-22)23-14-30-31-15-23)32-24(16-29-25)33-17-19-9-11-28-12-10-19/h1-8,14-16,19,28H,9-13,17,27H2,(H,30,31)	MYADMJMAENDCBG-UHFFFAOYSA-N	IC50	210	nM	6.68	6.677780705	440.551	4.0378	6	3	101.74	CHEMBL5980	Dengue virus type 2 NS3 protein	CHEMBL4811972	CHEMBL4811233	2021	NCc1ccc(-c2ncc(OCC3CCNCC3)nc2-c2ccc(-c3cn[nH]c3)cc2)cc1
CHEMBL5185409		O=C(c1ccc(C(F)(F)F)cc1O)c1[nH]c(Cl)c(Cl)c1-n1c(C(=O)c2ccc(C(F)(F)F)cc2O)cc(Cl)c1SCCCO	InChI=1S/C27H17Cl3F6N2O5S/c28-15-10-16(22(42)13-4-2-11(8-17(13)40)26(31,32)33)38(25(15)44-7-1-6-39)21-19(29)24(30)37-20(21)23(43)14-5-3-12(9-18(14)41)27(34,35)36/h2-5,8-10,37,39-41H,1,6-7H2	FGCVRNPMEDRYOH-UHFFFAOYSA-N	IC50	230	nM	6.64	6.638272164	701.856	8.1509	7	4	115.55	CHEMBL613757	Dengue virus	CHEMBL5115939	CHEMBL5113415	2022	O=C(c1ccc(C(F)(F)F)cc1O)c1[nH]c(Cl)c(Cl)c1-n1c(C(=O)c2ccc(C(F)(F)F)cc2O)cc(Cl)c1SCCCO
CHEMBL1631362		O=C(CCCC[C@@H]1SC[C@H]2NC(=O)N[C@@H]12)NCCOCCOCCNc1nc(-c2ccc(-c3ccc(Cl)cc3)s2)c2ccccc2n1	InChI=1S/C34H39ClN6O4S2/c35-23-11-9-22(10-12-23)27-13-14-29(47-27)31-24-5-1-2-6-25(24)38-33(40-31)37-16-18-45-20-19-44-17-15-36-30(42)8-4-3-7-28-32-26(21-46-28)39-34(43)41-32/h1-2,5-6,9-14,26,28,32H,3-4,7-8,15-21H2,(H,36,42)(H,37,38,40)(H2,39,41,43)/t26-,28+,32-/m1/s1	GMKZWMDIPAKVEP-OBNYREETSA-N	EC50	234	nM	6.63	6.630784143	695.311	5.9658	9	4	126.5	CHEMBL613757	Dengue virus	CHEMBL1638308	CHEMBL1629677	2009	O=C(CCCC[C@@H]1SC[C@H]2NC(=O)N[C@@H]12)NCCOCCOCCNc1nc(-c2ccc(-c3ccc(Cl)cc3)s2)c2ccccc2n1
CHEMBL5094408		CN1C[C@H]2C[C@@H](C1)c1ccc(NCc3cn(C)c(=O)n(C)c3=O)c(=O)n1C2	InChI=1S/C19H25N5O3/c1-21-8-12-6-13(10-21)16-5-4-15(18(26)24(16)9-12)20-7-14-11-22(2)19(27)23(3)17(14)25/h4-5,11-13,20H,6-10H2,1-3H3/t12-,13+/m1/s1	FBXGSQLDQIIVTN-OLZOCXBDSA-N	IC50	237	nM	6.62	6.625251654	371.441	-0.0933	8	1	81.27	CHEMBL613966	dengue virus type 2	CHEMBL5032293	CHEMBL5030562	2021	CN1C[C@H]2C[C@@H](C1)c1ccc(NCc3cn(C)c(=O)n(C)c3=O)c(=O)n1C2
CHEMBL2146844		OC[C@H]1O[C@@H](n2c3ccc(Cl)cc3c3c(-c4ccco4)ncnc32)[C@H](O)[C@@H]1O	InChI=1S/C19H16ClN3O5/c20-9-3-4-11-10(6-9)14-15(12-2-1-5-27-12)21-8-22-18(14)23(11)19-17(26)16(25)13(7-24)28-19/h1-6,8,13,16-17,19,24-26H,7H2/t13-,16-,17-,19-/m1/s1	UFHHRVCSUAHYPK-VVHMCBODSA-N	IC50	238	nM	6.62	6.623423043	401.806	2.1094	8	3	113.77	CHEMBL613966	dengue virus type 2	CHEMBL2148488	CHEMBL2146393	2012	OC[C@H]1O[C@@H](n2c3ccc(Cl)cc3c3c(-c4ccco4)ncnc32)[C@H](O)[C@@H]1O
CHEMBL5170602		O=C(c1ccc(C(F)(F)F)cc1O)c1[nH]c(Cl)c(Cl)c1-n1c(C(=O)c2ccc(C(F)(F)F)cc2O)cc(Cl)c1SCc1cccnc1	InChI=1S/C30H16Cl3F6N3O4S/c31-18-10-19(25(45)16-5-3-14(8-20(16)43)29(34,35)36)42(28(18)47-12-13-2-1-7-40-11-13)24-22(32)27(33)41-23(24)26(46)17-6-4-15(9-21(17)44)30(37,38)39/h1-11,41,43-44H,12H2	ZMTLDGNNBHBDMX-UHFFFAOYSA-N	IC50	240	nM	6.62	6.619788758	734.889	9.3637	7	3	108.21	CHEMBL613757	Dengue virus	CHEMBL5115939	CHEMBL5113415	2022	O=C(c1ccc(C(F)(F)F)cc1O)c1[nH]c(Cl)c(Cl)c1-n1c(C(=O)c2ccc(C(F)(F)F)cc2O)cc(Cl)c1SCc1cccnc1
CHEMBL5183880		CNc1cccc(Nc2ccnc3ccc(Br)cc23)c1	InChI=1S/C16H14BrN3/c1-18-12-3-2-4-13(10-12)20-16-7-8-19-15-6-5-11(17)9-14(15)16/h2-10,18H,1H3,(H,19,20)	JNHDNSJKNYJMCC-UHFFFAOYSA-N	EC50	240	nM	6.62	6.619788758	328.213	4.7826	3	2	36.95	CHEMBL613757	Dengue virus	CHEMBL5109289	CHEMBL5107980	2022	CNc1cccc(Nc2ccnc3ccc(Br)cc23)c1
CHEMBL393857	4'-AZIDOCYTIDINE	[N-]=[N+]=N[C@]1(CO)O[C@@H](n2ccc(N)nc2=O)[C@H](O)[C@@H]1O	InChI=1S/C9H12N6O5/c10-4-1-2-15(8(19)12-4)7-5(17)6(18)9(3-16,20-7)13-14-11/h1-2,5-7,16-18H,3H2,(H2,10,12,19)/t5-,6+,7-,9-/m1/s1	ODLGMSQBFONGNG-JVZYCSMKSA-N	EC50	250	nM	6.6	6.602059991	284.232	-1.925	9	4	179.59	CHEMBL613966	dengue virus type 2	CHEMBL4123977	CHEMBL4118212	2018	[N-]=[N+]=N[C@]1(CO)O[C@@H](n2ccc(N)nc2=O)[C@H](O)[C@@H]1O
CHEMBL4205361		COc1cccc(NC(C(=O)c2c[nH]c3ccccc23)c2cccc(C)c2)c1	InChI=1S/C24H22N2O2/c1-16-7-5-8-17(13-16)23(26-18-9-6-10-19(14-18)28-2)24(27)21-15-25-22-12-4-3-11-20(21)22/h3-15,23,25-26H,1-2H3	BURLJPOUNMYXJA-UHFFFAOYSA-N	EC50	269	nM	6.57	6.57024772	370.452	5.52102	3	2	54.12	CHEMBL613966	dengue virus type 2	CHEMBL4200978	CHEMBL4196174	2018	COc1cccc(NC(C(=O)c2c[nH]c3ccccc23)c2cccc(C)c2)c1
CHEMBL573289		C#Cc1c(C(N)=O)ncn1[C@@H]1O[C@H](CO)[C@@H](O)[C@H]1O	InChI=1S/C11H13N3O5/c1-2-5-7(10(12)18)13-4-14(5)11-9(17)8(16)6(3-15)19-11/h1,4,6,8-9,11,15-17H,3H2,(H2,12,18)/t6-,8-,9-,11-/m1/s1	SWQQELWGJDXCFT-PNHWDRBUSA-N	IC50	270	nM	6.57	6.568636236	267.241	-2.4252	7	4	130.83	CHEMBL613360	dengue virus type 1	CHEMBL4393434	CHEMBL4392858	2019	C#Cc1c(C(N)=O)ncn1[C@@H]1O[C@H](CO)[C@@H](O)[C@H]1O
CHEMBL1631358		CC1(C)CC(Nc2nccc(-c3ccc(-c4ccc(Cl)cc4)s3)n2)CC(C)(C)N1	InChI=1S/C23H27ClN4S/c1-22(2)13-17(14-23(3,4)28-22)26-21-25-12-11-18(27-21)20-10-9-19(29-20)15-5-7-16(24)8-6-15/h5-12,17,28H,13-14H2,1-4H3,(H,25,26,27)	LAHPSXBSTPZZAU-UHFFFAOYSA-N	EC50	270	nM	6.57	6.568636236	427.017	6.2466	5	2	49.84	CHEMBL613757	Dengue virus	CHEMBL1638308	CHEMBL1629677	2009	CC1(C)CC(Nc2nccc(-c3ccc(-c4ccc(Cl)cc4)s3)n2)CC(C)(C)N1
CHEMBL2348382		CC(C)(C)C(=O)N(CCCCCCN1C[C@H](O)[C@@H](O)[C@H](O)[C@H]1CO)C1CCCCC1	InChI=1S/C23H44N2O5/c1-23(2,3)22(30)25(17-11-7-6-8-12-17)14-10-5-4-9-13-24-15-19(27)21(29)20(28)18(24)16-26/h17-21,26-29H,4-16H2,1-3H3/t18-,19+,20-,21-/m1/s1	DWMQGQSPNDGKJC-PLACYPQZSA-N	EC50	280	nM	6.55	6.552841969	428.614	1.5134	6	4	104.47	CHEMBL613757	Dengue virus	CHEMBL2351674	CHEMBL2346610	2013	CC(C)(C)C(=O)N(CCCCCCN1C[C@H](O)[C@@H](O)[C@H](O)[C@H]1CO)C1CCCCC1
CHEMBL4208984		COc1cc(NC(C(=O)c2c[nH]c3cccc(CO)c23)c2ccccc2)cc(OC)c1	InChI=1S/C25H24N2O4/c1-30-19-11-18(12-20(13-19)31-2)27-24(16-7-4-3-5-8-16)25(29)21-14-26-22-10-6-9-17(15-28)23(21)22/h3-14,24,26-28H,15H2,1-2H3	QVPWEWJQBFECPP-UHFFFAOYSA-N	EC50	288	nM	6.54	6.540607512	416.477	4.7135	5	3	83.58	CHEMBL613966	dengue virus type 2	CHEMBL4200978	CHEMBL4196174	2018	COc1cc(NC(C(=O)c2c[nH]c3cccc(CO)c23)c2ccccc2)cc(OC)c1
CHEMBL4218561		COc1cccc(NC(C(=O)c2c[nH]c3ccccc23)c2ccccc2)n1	InChI=1S/C22H19N3O2/c1-27-20-13-7-12-19(24-20)25-21(15-8-3-2-4-9-15)22(26)17-14-23-18-11-6-5-10-16(17)18/h2-14,21,23H,1H3,(H,24,25)	CKKHWILHMSLUMZ-UHFFFAOYSA-N	EC50	288	nM	6.54	6.540607512	357.413	4.6076	4	2	67.01	CHEMBL613966	dengue virus type 2	CHEMBL4200978	CHEMBL4196174	2018	COc1cccc(NC(C(=O)c2c[nH]c3ccccc23)c2ccccc2)n1
CHEMBL4862353		NCc1ccc(-c2ncc(NCC3CCNCC3)nc2-c2ccc(-c3ccoc3)cc2)cc1	InChI=1S/C27H29N5O/c28-15-19-1-3-22(4-2-19)26-27(23-7-5-21(6-8-23)24-11-14-33-18-24)32-25(17-31-26)30-16-20-9-12-29-13-10-20/h1-8,11,14,17-18,20,29H,9-10,12-13,15-16,28H2,(H,30,32)	INAQUPORVOZIIL-UHFFFAOYSA-N	IC50	290	nM	6.54	6.537602002	439.563	4.9408	6	3	89	CHEMBL5980	Dengue virus type 2 NS3 protein	CHEMBL4811972	CHEMBL4811233	2021	NCc1ccc(-c2ncc(NCC3CCNCC3)nc2-c2ccc(-c3ccoc3)cc2)cc1
CHEMBL5190131		O=C(c1ccc(C(F)(F)F)cc1O)c1[nH]c(Cl)c(Cl)c1-n1c(C(=O)c2ccc(C(F)(F)F)cc2O)cc(Cl)c1Sc1cnccn1	InChI=1S/C28H13Cl3F6N4O4S/c29-15-9-16(23(44)13-3-1-11(7-17(13)42)27(32,33)34)41(26(15)46-19-10-38-5-6-39-19)22-20(30)25(31)40-21(22)24(45)14-4-2-12(8-18(14)43)28(35,36)37/h1-10,40,42-43H	NUXUCKKWIZPHRK-UHFFFAOYSA-N	IC50	290	nM	6.54	6.537602002	721.85	8.6176	8	3	121.1	CHEMBL613757	Dengue virus	CHEMBL5115939	CHEMBL5113415	2022	O=C(c1ccc(C(F)(F)F)cc1O)c1[nH]c(Cl)c(Cl)c1-n1c(C(=O)c2ccc(C(F)(F)F)cc2O)cc(Cl)c1Sc1cnccn1
CHEMBL4216943		COc1cccc(NC(C(=O)c2c[nH]c3ccccc23)c2ccco2)c1	InChI=1S/C21H18N2O3/c1-25-15-7-4-6-14(12-15)23-20(19-10-5-11-26-19)21(24)17-13-22-18-9-3-2-8-16(17)18/h2-13,20,22-23H,1H3	OPOYUFLTGBKGJZ-UHFFFAOYSA-N	EC50	297	nM	6.53	6.527243551	346.386	4.8056	4	2	67.26	CHEMBL613966	dengue virus type 2	CHEMBL4200978	CHEMBL4196174	2018	COc1cccc(NC(C(=O)c2c[nH]c3ccccc23)c2ccco2)c1
CHEMBL3393622		O=C(c1ccc(C(F)(F)F)cc1O)c1[nH]c(Cl)c(Cl)c1-n1c(C(=O)c2ccc(C(F)(F)F)cc2O)cc(Cl)c1Cl	InChI=1S/C24H10Cl4F6N2O4/c25-12-7-13(19(39)10-3-1-8(5-14(10)37)23(29,30)31)36(22(12)28)18-16(26)21(27)35-17(18)20(40)11-4-2-9(6-15(11)38)24(32,33)34/h1-7,35,37-38H	JTUHXUBIPJAPPC-UHFFFAOYSA-N	IC50	300	nM	6.522878745	6.522878745	646.154	8.3298	5	3	95.32	CHEMBL613757	Dengue virus	CHEMBL5115939	CHEMBL5113415	2022	O=C(c1ccc(C(F)(F)F)cc1O)c1[nH]c(Cl)c(Cl)c1-n1c(C(=O)c2ccc(C(F)(F)F)cc2O)cc(Cl)c1Cl
CHEMBL5202407		O=C(Nc1nc2ccc([N+](=O)[O-])cc2s1)c1cccc(Sc2ccc([N+](=O)[O-])cc2)c1	InChI=1S/C20H12N4O5S2/c25-19(22-20-21-17-9-6-14(24(28)29)11-18(17)31-20)12-2-1-3-16(10-12)30-15-7-4-13(5-8-15)23(26)27/h1-11H,(H,21,22,25)	STAKSFJZXAFALR-UHFFFAOYSA-N	EC50	300	nM	6.52	6.522878745	452.473	5.5162	8	1	128.27	CHEMBL613966	dengue virus type 2	CHEMBL5098503	CHEMBL5096200	2021	O=C(Nc1nc2ccc([N+](=O)[O-])cc2s1)c1cccc(Sc2ccc([N+](=O)[O-])cc2)c1
CHEMBL2348484		CC1CCCCC1N(CCCCCCN1C[C@H](O)[C@@H](O)[C@H](O)[C@H]1CO)C(=O)OC(C)(C)C	InChI=1S/C24H46N2O6/c1-17-11-7-8-12-18(17)26(23(31)32-24(2,3)4)14-10-6-5-9-13-25-15-20(28)22(30)21(29)19(25)16-27/h17-22,27-30H,5-16H2,1-4H3/t17?,18?,19-,20+,21-,22-/m1/s1	CSBWMHOCLXBLJJ-LMTUPJBHSA-N	EC50	300	nM	6.52	6.522878745	458.64	2.1218	7	4	113.7	CHEMBL613757	Dengue virus	CHEMBL2351674	CHEMBL2346610	2013	CC1CCCCC1N(CCCCCCN1C[C@H](O)[C@@H](O)[C@H](O)[C@H]1CO)C(=O)OC(C)(C)C
CHEMBL1631356		CC(=O)c1cccc(-c2ccc(-c3ccnc(NC4CC(C)(C)NC(C)(C)C4)n3)s2)c1	InChI=1S/C25H30N4OS/c1-16(30)17-7-6-8-18(13-17)21-9-10-22(31-21)20-11-12-26-23(28-20)27-19-14-24(2,3)29-25(4,5)15-19/h6-13,19,29H,14-15H2,1-5H3,(H,26,27,28)	IELXLWNEZYRKKF-UHFFFAOYSA-N	EC50	300	nM	6.52	6.522878745	434.609	5.7958	6	2	66.91	CHEMBL613757	Dengue virus	CHEMBL1638311	CHEMBL1629677	2009	CC(=O)c1cccc(-c2ccc(-c3ccnc(NC4CC(C)(C)NC(C)(C)C4)n3)s2)c1
CHEMBL4860444		N=C(N)NCCC[C@H](NC(=O)c1ccccc1)C(=O)N[C@@H](CCCCN)C(=O)N[C@@H](C(=O)NCc1ccc(CN)cc1)c1ccc(OCc2ccccc2)cc1	InChI=1S/C42H53N9O5/c43-24-8-7-14-35(50-39(53)36(15-9-25-47-42(45)46)49-38(52)33-12-5-2-6-13-33)40(54)51-37(41(55)48-27-30-18-16-29(26-44)17-19-30)32-20-22-34(23-21-32)56-28-31-10-3-1-4-11-31/h1-6,10-13,16-23,35-37H,7-9,14-15,24-28,43-44H2,(H,48,55)(H,49,52)(H,50,53)(H,51,54)(H4,45,46,47)/t35-,36-,37+/m0/s1	WBTAENOLNWEXPJ-AGSXMJPOSA-N	IC50	300	nM	6.52	6.522878745	763.944	2.87367	8	9	239.57	CHEMBL5980	Dengue virus type 2 NS3 protein	CHEMBL4841501	CHEMBL4840342	2021	N=C(N)NCCC[C@H](NC(=O)c1ccccc1)C(=O)N[C@@H](CCCCN)C(=O)N[C@@H](C(=O)NCc1ccc(CN)cc1)c1ccc(OCc2ccccc2)cc1
CHEMBL1631357		CC(C)(N)/C=C/c1cccc(-c2ccc(-c3ccnc(NC4CC(C)(C)NC(C)(C)C4)n3)s2)n1	InChI=1S/C27H36N6S/c1-25(2,28)14-12-18-8-7-9-20(30-18)22-10-11-23(34-22)21-13-15-29-24(32-21)31-19-16-26(3,4)33-27(5,6)17-19/h7-15,19,33H,16-17,28H2,1-6H3,(H,29,31,32)/b14-12+	HTZIBDUQFPVPKN-WYMLVPIESA-N	EC50	310	nM	6.51	6.508638306	476.694	5.7387	7	3	88.75	CHEMBL613757	Dengue virus	CHEMBL1638311	CHEMBL1629677	2009	CC(C)(N)/C=C/c1cccc(-c2ccc(-c3ccnc(NC4CC(C)(C)NC(C)(C)C4)n3)s2)n1
CHEMBL2348383		CC1CCCCC1N(CCCCCCN1C[C@H](O)[C@@H](O)[C@H](O)[C@H]1CO)C(=O)C(C)(C)C	InChI=1S/C24H46N2O5/c1-17-11-7-8-12-18(17)26(23(31)24(2,3)4)14-10-6-5-9-13-25-15-20(28)22(30)21(29)19(25)16-27/h17-22,27-30H,5-16H2,1-4H3/t17?,18?,19-,20+,21-,22-/m1/s1	PLSPMZJKVLVKBQ-LMTUPJBHSA-N	EC50	320	nM	6.5	6.494850022	442.641	1.7594	6	4	104.47	CHEMBL613757	Dengue virus	CHEMBL2351674	CHEMBL2346610	2013	CC1CCCCC1N(CCCCCCN1C[C@H](O)[C@@H](O)[C@H](O)[C@H]1CO)C(=O)C(C)(C)C
CHEMBL2146846		OC[C@H]1O[C@@H](n2c3ccc(Cl)cc3c3c(-c4cccs4)ncnc32)[C@H](O)[C@@H]1O	InChI=1S/C19H16ClN3O4S/c20-9-3-4-11-10(6-9)14-15(13-2-1-5-28-13)21-8-22-18(14)23(11)19-17(26)16(25)12(7-24)27-19/h1-6,8,12,16-17,19,24-26H,7H2/t12-,16-,17-,19-/m1/s1	WOZZEQARMUYNPL-MYFFOXHASA-N	IC50	335	nM	6.47	6.474955193	417.874	2.5779	8	3	100.63	CHEMBL613966	dengue virus type 2	CHEMBL2148488	CHEMBL2146393	2012	OC[C@H]1O[C@@H](n2c3ccc(Cl)cc3c3c(-c4cccs4)ncnc32)[C@H](O)[C@@H]1O
CHEMBL5195868		O=C(c1ccc(C(F)(F)F)cc1O)c1[nH]c(Cl)c(Cl)c1-n1c(C(=O)c2ccc(C(F)(F)F)cc2O)cc(Cl)c1Sc1nc2ccccc2o1	InChI=1S/C31H14Cl3F6N3O5S/c32-16-11-18(25(46)14-7-5-12(9-19(14)44)30(35,36)37)43(28(16)49-29-41-17-3-1-2-4-21(17)48-29)24-22(33)27(34)42-23(24)26(47)15-8-6-13(10-20(15)45)31(38,39)40/h1-11,42,44-45H	RRCWYXUSRCABQG-UHFFFAOYSA-N	IC50	360	nM	6.44	6.443697499	760.883	9.9688	8	3	121.35	CHEMBL613757	Dengue virus	CHEMBL5115939	CHEMBL5113415	2022	O=C(c1ccc(C(F)(F)F)cc1O)c1[nH]c(Cl)c(Cl)c1-n1c(C(=O)c2ccc(C(F)(F)F)cc2O)cc(Cl)c1Sc1nc2ccccc2o1
CHEMBL5175333		C#C[C@]1(O)[C@H](n2ccc(=O)[nH]c2=O)O[C@](F)(CO[P@](=O)(N[C@@H](C)C(=O)OC(C)C)Oc2ccccc2)[C@H]1O	InChI=1S/C23H27FN3O10P/c1-5-22(32)19(30)23(24,36-20(22)27-12-11-17(28)25-21(27)31)13-34-38(33,37-16-9-7-6-8-10-16)26-15(4)18(29)35-14(2)3/h1,6-12,14-15,19-20,30,32H,13H2,2-4H3,(H,26,33)(H,25,28,31)/t15-,19-,20+,22+,23+,38+/m0/s1	TXLRPFUXHMFACO-QATPPUQLSA-N	EC50	370	nM	6.43	6.431798276	555.452	0.5898	11	4	178.41	CHEMBL613757	Dengue virus	CHEMBL5151795	CHEMBL5150000	2021	C#C[C@]1(O)[C@H](n2ccc(=O)[nH]c2=O)O[C@](F)(CO[P@](=O)(N[C@@H](C)C(=O)OC(C)C)Oc2ccccc2)[C@H]1O
CHEMBL5194226		CCCCC(=O)Nc1nc(SC(=O)CCCC)c2nc[nH]c2n1	InChI=1S/C15H21N5O2S/c1-3-5-7-10(21)18-15-19-13-12(16-9-17-13)14(20-15)23-11(22)8-6-4-2/h9H,3-8H2,1-2H3,(H2,16,17,18,19,20,21)	HIJYUUHMNCHCQM-UHFFFAOYSA-N	IC50	380	nM	6.42	6.420216403	335.433	3.2905	6	2	100.63	CHEMBL5980	Dengue virus type 2 NS3 protein	CHEMBL5098515	CHEMBL5096200	2021	CCCCC(=O)Nc1nc(SC(=O)CCCC)c2nc[nH]c2n1
CHEMBL4855476		NC(=O)c1cccc(NC(=O)[C@@H](NC(=O)c2ccc(C(=O)c3ccccc3)cc2)c2ccc(OCc3ccccc3)cc2)c1	InChI=1S/C36H29N3O5/c37-34(41)29-12-7-13-30(22-29)38-36(43)32(25-18-20-31(21-19-25)44-23-24-8-3-1-4-9-24)39-35(42)28-16-14-27(15-17-28)33(40)26-10-5-2-6-11-26/h1-22,32H,23H2,(H2,37,41)(H,38,43)(H,39,42)/t32-/m0/s1	YDKNVMSNEVUUBN-YTTGMZPUSA-N	EC50	390	nM	6.41	6.408935393	583.644	5.7053	5	3	127.59	CHEMBL5980	Dengue virus type 2 NS3 protein	CHEMBL4812531	CHEMBL4811254	2021	NC(=O)c1cccc(NC(=O)[C@@H](NC(=O)c2ccc(C(=O)c3ccccc3)cc2)c2ccc(OCc3ccccc3)cc2)c1
CHEMBL4218425		COc1cccc(NC(C(=O)c2c[nH]c3ccccc23)c2cncnc2)c1	InChI=1S/C21H18N4O2/c1-27-16-6-4-5-15(9-16)25-20(14-10-22-13-23-11-14)21(26)18-12-24-19-8-3-2-7-17(18)19/h2-13,20,24-25H,1H3	LATMOTMVCJOZNX-UHFFFAOYSA-N	EC50	391	nM	6.41	6.407823243	358.401	4.0026	5	2	79.9	CHEMBL613966	dengue virus type 2	CHEMBL4200978	CHEMBL4196174	2018	COc1cccc(NC(C(=O)c2c[nH]c3ccccc23)c2cncnc2)c1
CHEMBL251077		CC(=O)O[C@H]1[C@H]2c3cc4c(cc3CN3CCC(=C[C@@H]1O)[C@H]23)OCO4	InChI=1S/C18H19NO5/c1-9(20)24-18-13(21)4-10-2-3-19-7-11-5-14-15(23-8-22-14)6-12(11)16(18)17(10)19/h4-6,13,16-18,21H,2-3,7-8H2,1H3/t13-,16-,17+,18+/m0/s1	BIGUPJIJZYZJMV-VIBAHUMZSA-N	EC50	400	nM	6.4	6.397940009	329.352	1.3194	6	1	68.23	CHEMBL613966	dengue virus type 2	CHEMBL4431557	CHEMBL4431301	2016	CC(=O)O[C@H]1[C@H]2c3cc4c(cc3CN3CCC(=C[C@@H]1O)[C@H]23)OCO4
CHEMBL3763981		O=C(/C=C/c1ccc(-c2ccccc2)s1)Nc1cccc(Cl)c1	InChI=1S/C19H14ClNOS/c20-15-7-4-8-16(13-15)21-19(22)12-10-17-9-11-18(23-17)14-5-2-1-3-6-14/h1-13H,(H,21,22)/b12-10+	RWZLJBSQIUGGNV-ZRDIBKRKSA-N	EC50	400	nM	6.4	6.397940009	339.847	5.7204	2	1	29.1	CHEMBL613360	dengue virus type 1	CHEMBL3768379	CHEMBL3763076	2016	O=C(/C=C/c1ccc(-c2ccccc2)s1)Nc1cccc(Cl)c1
CHEMBL1789789		Cc1cc(NCCCN(C)C)c2ccc3c(ccc4c(NCCCN(C)C)cc(C)nc43)c2n1	InChI=1S/C28H38N6/c1-19-17-25(29-13-7-15-33(3)4)23-11-10-22-21(27(23)31-19)9-12-24-26(18-20(2)32-28(22)24)30-14-8-16-34(5)6/h9-12,17-18H,7-8,13-16H2,1-6H3,(H,29,31)(H,30,32)	WJUPENLNVUCETH-UHFFFAOYSA-N	EC50	400	nM	6.4	6.397940009	458.654	5.28024	6	2	56.32	CHEMBL613966	dengue virus type 2	CHEMBL4431529	CHEMBL4431301	2016	Cc1cc(NCCCN(C)C)c2ccc3c(ccc4c(NCCCN(C)C)cc(C)nc43)c2n1
CHEMBL4436053		CC(=O)O[C@@H]1C(=O)C=C2CCN3Cc4cc5c(cc4[C@H]1[C@@H]23)OCO5	InChI=1S/C18H17NO5/c1-9(20)24-18-13(21)4-10-2-3-19-7-11-5-14-15(23-8-22-14)6-12(11)16(18)17(10)19/h4-6,16-18H,2-3,7-8H2,1H3/t16-,17+,18+/m0/s1	KUWWSXKQWRFLOI-RCCFBDPRSA-N	EC50	400	nM	6.4	6.397940009	327.336	1.5276	6	0	65.07	CHEMBL613757	Dengue virus	CHEMBL4398337	CHEMBL4396891	2019	CC(=O)O[C@@H]1C(=O)C=C2CCN3Cc4cc5c(cc4[C@H]1[C@@H]23)OCO5
CHEMBL4847952		N=C(N)NCCC[C@H](NC(=O)c1ccccc1)C(=O)N[C@@H](CCCCN)C(=O)N[C@@H](C(=O)NCc1ccc(C(N)=O)cc1)c1ccc(OCc2ccccc2)cc1	InChI=1S/C42H51N9O6/c43-24-8-7-14-34(50-39(54)35(15-9-25-47-42(45)46)49-38(53)32-12-5-2-6-13-32)40(55)51-36(41(56)48-26-28-16-18-31(19-17-28)37(44)52)30-20-22-33(23-21-30)57-27-29-10-3-1-4-11-29/h1-6,10-13,16-23,34-36H,7-9,14-15,24-27,43H2,(H2,44,52)(H,48,56)(H,49,53)(H,50,54)(H,51,55)(H4,45,46,47)/t34-,35-,36+/m0/s1	IKXRGXGHFPYWDG-QGBCWPEESA-N	IC50	400	nM	6.4	6.397940009	777.927	2.51387	8	9	256.64	CHEMBL5980	Dengue virus type 2 NS3 protein	CHEMBL4841501	CHEMBL4840342	2021	N=C(N)NCCC[C@H](NC(=O)c1ccccc1)C(=O)N[C@@H](CCCCN)C(=O)N[C@@H](C(=O)NCc1ccc(C(N)=O)cc1)c1ccc(OCc2ccccc2)cc1
CHEMBL572497		O=C1C=C2CCN3Cc4cc5c(cc4[C@H]([C@@H]1O)[C@@H]23)OCO5	InChI=1S/C16H15NO4/c18-11-3-8-1-2-17-6-9-4-12-13(21-7-20-12)5-10(9)14(15(8)17)16(11)19/h3-5,14-16,19H,1-2,6-7H2/t14-,15+,16+/m0/s1	HVPDCMMHMJQOAL-ARFHVFGLSA-N	EC50	400	nM	6.4	6.397940009	285.299	0.9568	5	1	59	CHEMBL613757	Dengue virus	CHEMBL4398337	CHEMBL4396891	2019	O=C1C=C2CCN3Cc4cc5c(cc4[C@H]([C@@H]1O)[C@@H]23)OCO5
CHEMBL3741422		N=C(N)NCCC[C@H](NC(=O)c1ccccc1)C(=O)N[C@@H](CCCCN)C(=O)N[C@@H](C(N)=O)c1ccc(OCc2ccccc2)cc1	InChI=1S/C34H44N8O5/c35-20-8-7-14-27(41-32(45)28(15-9-21-39-34(37)38)40-31(44)25-12-5-2-6-13-25)33(46)42-29(30(36)43)24-16-18-26(19-17-24)47-22-23-10-3-1-4-11-23/h1-6,10-13,16-19,27-29H,7-9,14-15,20-22,35H2,(H2,36,43)(H,40,44)(H,41,45)(H,42,46)(H4,37,38,39)/t27-,28-,29+/m0/s1	HFILJVMGCLLRPV-YTCPBCGMSA-N	IC50	400	nM	6.4	6.397940009	644.777	1.58387	7	8	227.54	CHEMBL5980	Dengue virus type 2 NS3 protein	CHEMBL4390123	CHEMBL4387750	2019	N=C(N)NCCC[C@H](NC(=O)c1ccccc1)C(=O)N[C@@H](CCCCN)C(=O)N[C@@H](C(N)=O)c1ccc(OCc2ccccc2)cc1
CHEMBL400092	LYCORINE	O[C@H]1[C@H]2c3cc4c(cc3CN3CCC(=C[C@@H]1O)[C@H]23)OCO4	InChI=1S/C16H17NO4/c18-11-3-8-1-2-17-6-9-4-12-13(21-7-20-12)5-10(9)14(15(8)17)16(11)19/h3-5,11,14-16,18-19H,1-2,6-7H2/t11-,14-,15+,16+/m0/s1	XGVJWXAYKUHDOO-DANNLKNASA-N	EC50	400	nM	6.4	6.397940009	287.315	0.7486	5	2	62.16	CHEMBL613757	Dengue virus	CHEMBL4398337	CHEMBL4396891	2019	O[C@H]1[C@H]2c3cc4c(cc3CN3CCC(=C[C@@H]1O)[C@H]23)OCO4
CHEMBL4218426		COc1cc(NC(C(=O)c2c[nH]c3cc(CCS(C)(=O)=O)ccc23)c2ccccc2)cc(OC)c1	InChI=1S/C27H28N2O5S/c1-33-21-14-20(15-22(16-21)34-2)29-26(19-7-5-4-6-8-19)27(30)24-17-28-25-13-18(9-10-23(24)25)11-12-35(3,31)32/h4-10,13-17,26,28-29H,11-12H2,1-3H3	NFZIKWRCYNHBKH-UHFFFAOYSA-N	EC50	406	nM	6.39	6.391473966	492.597	4.8083	6	2	97.49	CHEMBL613966	dengue virus type 2	CHEMBL4200978	CHEMBL4196174	2018	COc1cc(NC(C(=O)c2c[nH]c3cc(CCS(C)(=O)=O)ccc23)c2ccccc2)cc(OC)c1
CHEMBL1631768		C#C[C@@]1(O)[C@H](O)[C@@H](CO)O[C@H]1n1cc(F)c2c(N)ncnc21	InChI=1S/C13H13FN4O4/c1-2-13(21)9(20)7(4-19)22-12(13)18-3-6(14)8-10(15)16-5-17-11(8)18/h1,3,5,7,9,12,19-21H,4H2,(H2,15,16,17)/t7-,9-,12-,13-/m1/s1	KDASUOPBZASFSM-NHULRPGXSA-N	EC50	420	nM	6.38	6.37675071	308.269	-1.2325	8	4	126.65	CHEMBL613966	dengue virus type 2	CHEMBL1637305	CHEMBL1629694	2010	C#C[C@@]1(O)[C@H](O)[C@@H](CO)O[C@H]1n1cc(F)c2c(N)ncnc21
CHEMBL1535689		O=C1c2c(O)ccc([N+](=O)[O-])c2C(=O)c2c([N+](=O)[O-])ccc(O)c21	InChI=1S/C14H6N2O8/c17-7-3-1-5(15(21)22)9-11(7)14(20)12-8(18)4-2-6(16(23)24)10(12)13(9)19/h1-4,17-18H	GJCHQJDEYFYWER-UHFFFAOYSA-N	EC50	440	nM	6.36	6.356547324	330.208	1.6896	8	2	160.88	CHEMBL613966	dengue virus type 2	CHEMBL3384006	CHEMBL3352310	2014	O=C1c2c(O)ccc([N+](=O)[O-])c2C(=O)c2c([N+](=O)[O-])ccc(O)c21
CHEMBL5425871		CN([C@@H](Cc1ccc(C(=N)N)cc1)C(=O)N[C@@H](CCCCN)C(=O)N[C@@H](C(N)=O)c1ccc(O)cc1)S(=O)(=O)c1ccccc1	InChI=1S/C31H39N7O6S/c1-38(45(43,44)24-7-3-2-4-8-24)26(19-20-10-12-22(13-11-20)28(33)34)31(42)36-25(9-5-6-18-32)30(41)37-27(29(35)40)21-14-16-23(39)17-15-21/h2-4,7-8,10-17,25-27,39H,5-6,9,18-19,32H2,1H3,(H3,33,34)(H2,35,40)(H,36,42)(H,37,41)/t25-,26-,27+/m0/s1	URNMULGWTSNHGO-GMQQYTKMSA-N	IC50	440	nM	6.36	6.356547324	637.763	0.86467	8	7	234.79	CHEMBL5980	Dengue virus type 2 NS3 protein	CHEMBL5348989	CHEMBL5346910	2023	CN([C@@H](Cc1ccc(C(=N)N)cc1)C(=O)N[C@@H](CCCCN)C(=O)N[C@@H](C(N)=O)c1ccc(O)cc1)S(=O)(=O)c1ccccc1
CHEMBL4128451		C#C[C@@]1(O)[C@H](O)[C@@H](CO[P@@](=O)(N[C@@H](C)C(=O)OC(C)C)Oc2ccccc2)O[C@H]1n1ccc(=O)[nH]c1=O	InChI=1S/C23H28N3O10P/c1-5-23(31)19(28)17(35-21(23)26-12-11-18(27)24-22(26)30)13-33-37(32,36-16-9-7-6-8-10-16)25-15(4)20(29)34-14(2)3/h1,6-12,14-15,17,19,21,28,31H,13H2,2-4H3,(H,25,32)(H,24,27,30)/t15-,17+,19+,21+,23+,37-/m0/s1	NSYHIGOBFOALDE-HEFSGLBYSA-N	EC50	450	nM	6.35	6.346787486	537.462	0.2926	11	4	178.41	CHEMBL613966	dengue virus type 2	CHEMBL4123974	CHEMBL4118212	2018	C#C[C@@]1(O)[C@H](O)[C@@H](CO[P@@](=O)(N[C@@H](C)C(=O)OC(C)C)Oc2ccccc2)O[C@H]1n1ccc(=O)[nH]c1=O
CHEMBL4214143		COc1cncc(NC(C(=O)c2c[nH]c3ccccc23)c2ccccc2)n1	InChI=1S/C21H18N4O2/c1-27-19-13-22-12-18(24-19)25-20(14-7-3-2-4-8-14)21(26)16-11-23-17-10-6-5-9-15(16)17/h2-13,20,23H,1H3,(H,24,25)	LFEBZBRJSBXUTC-UHFFFAOYSA-N	EC50	484	nM	6.32	6.315154638	358.401	4.0026	5	2	79.9	CHEMBL613966	dengue virus type 2	CHEMBL4200978	CHEMBL4196174	2018	COc1cncc(NC(C(=O)c2c[nH]c3ccccc23)c2ccccc2)n1
CHEMBL4649655		CCCCCC(=O)N[C@H](C(=O)NCc1ccc(NC(=N)N)cc1)c1ccc(OCc2ccccc2)cc1.O=C(O)C(F)(F)F	InChI=1S/C29H35N5O3.C2HF3O2/c1-2-3-5-10-26(35)34-27(28(36)32-19-21-11-15-24(16-12-21)33-29(30)31)23-13-17-25(18-14-23)37-20-22-8-6-4-7-9-22;3-2(4,5)1(6)7/h4,6-9,11-18,27H,2-3,5,10,19-20H2,1H3,(H,32,36)(H,34,35)(H4,30,31,33);(H,6,7)/t27-;/m0./s1	RMLDGSREBIUICI-YCBFMBTMSA-N	EC50	490	nM	6.31	6.30980392	615.653	5.25827	5	6	166.63	CHEMBL5980	Dengue virus type 2 NS3 protein	CHEMBL4621581	CHEMBL4619777	2020	CCCCCC(=O)N[C@H](C(=O)NCc1ccc(NC(=N)N)cc1)c1ccc(OCc2ccccc2)cc1.O=C(O)C(F)(F)F
CHEMBL4746194		Cc1ccc(NC(=O)c2nccnc2C(=O)Nc2ccc(C)cc2-c2cccs2)cc1	InChI=1S/C24H20N4O2S/c1-15-5-8-17(9-6-15)27-23(29)21-22(26-12-11-25-21)24(30)28-19-10-7-16(2)14-18(19)20-4-3-13-31-20/h3-14H,1-2H3,(H,27,29)(H,28,30)	QDTHWWAPVQXUSN-UHFFFAOYSA-N	EC50	500	nM	6.3	6.301029996	428.517	5.32654	5	2	83.98	CHEMBL613966	dengue virus type 2	CHEMBL4717401	CHEMBL4715720	2016	Cc1ccc(NC(=O)c2nccnc2C(=O)Nc2ccc(C)cc2-c2cccs2)cc1
CHEMBL4797906		Cc1ccc(NC(=O)c2ccccc2C(=O)Nc2ccc(F)cc2)c(-c2cc(C)n[nH]2)c1	InChI=1S/C25H21FN4O2/c1-15-7-12-22(21(13-15)23-14-16(2)29-30-23)28-25(32)20-6-4-3-5-19(20)24(31)27-18-10-8-17(26)9-11-18/h3-14H,1-2H3,(H,27,31)(H,28,32)(H,29,30)	PHDPWNCYHACCRQ-UHFFFAOYSA-N	EC50	500	nM	6.3	6.301029996	428.467	5.33724	3	3	86.88	CHEMBL613966	dengue virus type 2	CHEMBL4717401	CHEMBL4715720	2016	Cc1ccc(NC(=O)c2ccccc2C(=O)Nc2ccc(F)cc2)c(-c2cc(C)n[nH]2)c1
CHEMBL506569	LANATOSIDE C	CC(=O)O[C@H]1C[C@H](O[C@H]2[C@@H](O)C[C@H](O[C@H]3[C@@H](O)C[C@H](O[C@H]4CC[C@@]5(C)[C@H](CC[C@@H]6[C@@H]5C[C@@H](O)[C@]5(C)[C@@H](C7=CC(=O)OC7)CC[C@]65O)C4)O[C@@H]3C)O[C@@H]2C)O[C@H](C)[C@H]1O[C@@H]1O[C@H](CO)[C@@H](O)[C@H](O)[C@H]1O	InChI=1S/C49H76O20/c1-21-43(67-38-17-32(53)44(22(2)62-38)68-39-18-33(64-24(4)51)45(23(3)63-39)69-46-42(58)41(57)40(56)34(19-50)66-46)31(52)16-37(61-21)65-27-9-11-47(5)26(14-27)7-8-29-30(47)15-35(54)48(6)28(10-12-49(29,48)59)25-13-36(55)60-20-25/h13,21-23,26-35,37-46,50,52-54,56-59H,7-12,14-20H2,1-6H3/t21-,22-,23-,26-,27+,28-,29-,30+,31+,32+,33+,34-,35-,37+,38+,39+,40-,41+,42-,43-,44-,45-,46+,47+,…	JAYAGJDXJIDEKI-PTGWOZRBSA-N	IC50	500	nM	6.3	6.301029996	985.127	0.6131	20	8	288.28	CHEMBL613360	dengue virus type 1	CHEMBL4431623	CHEMBL4431301	2016	CC(=O)O[C@H]1C[C@H](O[C@H]2[C@@H](O)C[C@H](O[C@H]3[C@@H](O)C[C@H](O[C@H]4CC[C@@]5(C)[C@H](CC[C@@H]6[C@@H]5C[C@@H](O)[C@]5(C)[C@@H](C7=CC(=O)OC7)CC[C@]65O)C4)O[C@@H]3C)O[C@@H]2C)O[C@H](C)[C@H]1O[C@@H]1O[C@H](CO)[C@@H](O)[C@H](O)[C@H]1O
CHEMBL160	CYCLOSPORINE	C/C=C/C[C@@H](C)[C@@H](O)[C@H]1C(=O)N[C@@H](CC)C(=O)N(C)CC(=O)N(C)[C@@H](CC(C)C)C(=O)N[C@@H](C(C)C)C(=O)N(C)[C@@H](CC(C)C)C(=O)N[C@@H](C)C(=O)N[C@H](C)C(=O)N(C)[C@@H](CC(C)C)C(=O)N(C)[C@@H](CC(C)C)C(=O)N(C)[C@@H](C(C)C)C(=O)N1C	InChI=1S/C62H111N11O12/c1-25-27-28-40(15)52(75)51-56(79)65-43(26-2)58(81)67(18)33-48(74)68(19)44(29-34(3)4)55(78)66-49(38(11)12)61(84)69(20)45(30-35(5)6)54(77)63-41(16)53(76)64-42(17)57(80)70(21)46(31-36(7)8)59(82)71(22)47(32-37(9)10)60(83)72(23)50(39(13)14)62(85)73(51)24/h25,27,34-47,49-52,75H,26,28-33H2,1-24H3,(H,63,77)(H,64,76)(H,65,79)(H,66,78)/b27-25+/t40-,41+,42-,43+,44+,45+,46+,47+,49+,50+…	PMATZTZNYRCHOR-CGLBZJNRSA-N	IC50	500	nM	6.301029996	6.301029996	1202.635	3.269	12	5	278.8	CHEMBL613360	dengue virus type 1	CHEMBL1667654	CHEMBL1649528	2009	C/C=C/C[C@@H](C)[C@@H](O)[C@H]1C(=O)N[C@@H](CC)C(=O)N(C)CC(=O)N(C)[C@@H](CC(C)C)C(=O)N[C@@H](C(C)C)C(=O)N(C)[C@@H](CC(C)C)C(=O)N[C@@H](C)C(=O)N[C@H](C)C(=O)N(C)[C@@H](CC(C)C)C(=O)N(C)[C@@H](CC(C)C)C(=O)N(C)[C@@H](C(C)C)C(=O)N1C
CHEMBL5083861		COc1ccc(S(=O)(=O)n2nc(OC(=O)c3ccc(-c4ccccc4)cc3)cc2N)cc1	InChI=1S/C23H19N3O5S/c1-30-19-11-13-20(14-12-19)32(28,29)26-21(24)15-22(25-26)31-23(27)18-9-7-17(8-10-18)16-5-3-2-4-6-16/h2-15H,24H2,1H3	AHIZIZVAACFYNM-UHFFFAOYSA-N	IC50	500	nM	6.3	6.301029996	449.488	3.5971	8	1	113.51	CHEMBL5980	Dengue virus type 2 NS3 protein	CHEMBL5042412	CHEMBL5038677	2022	COc1ccc(S(=O)(=O)n2nc(OC(=O)c3ccc(-c4ccccc4)cc3)cc2N)cc1
CHEMBL4447800		Cc1ccc2nc(-c3ccc4nc(-c5ccc(NC(=O)c6ccc7nc(-c8ccc(N)cc8)sc7c6)cc5)sc4c3)sc2c1S(=O)(=O)O.N	InChI=1S/C35H23N5O4S4.H3N/c1-18-2-13-27-30(31(18)48(42,43)44)47-35(40-27)22-8-15-26-29(17-22)46-34(39-26)20-5-11-24(12-6-20)37-32(41)21-7-14-25-28(16-21)45-33(38-25)19-3-9-23(36)10-4-19;/h2-17H,36H2,1H3,(H,37,41)(H,42,43,44);1H3	PBLVYNVOMAOQEX-UHFFFAOYSA-N	IC50	500	nM	6.3	6.301029996	722.899	9.06832	11	4	183.16	CHEMBL5980	Dengue virus type 2 NS3 protein	CHEMBL4431528	CHEMBL4431301	2016	Cc1ccc2nc(-c3ccc4nc(-c5ccc(NC(=O)c6ccc7nc(-c8ccc(N)cc8)sc7c6)cc5)sc4c3)sc2c1S(=O)(=O)O.N
CHEMBL4785654		Cc1ccc(NC(=O)c2nccnc2C(=O)Nc2ccc(C)cc2-c2cc(C)n[nH]2)cc1	InChI=1S/C24H22N6O2/c1-14-4-7-17(8-5-14)27-23(31)21-22(26-11-10-25-21)24(32)28-19-9-6-15(2)12-18(19)20-13-16(3)29-30-20/h4-13H,1-3H3,(H,27,31)(H,28,32)(H,29,30)	AKHHAEBTIPUQDM-UHFFFAOYSA-N	EC50	500	nM	6.3	6.301029996	426.48	4.29656	5	3	112.66	CHEMBL613966	dengue virus type 2	CHEMBL4717401	CHEMBL4715720	2016	Cc1ccc(NC(=O)c2nccnc2C(=O)Nc2ccc(C)cc2-c2cc(C)n[nH]2)cc1
CHEMBL5177343		COc1ccc(S(=O)(=O)n2nc(OC(=O)c3cccc(-c4ccccc4)c3)cc2N)cc1	InChI=1S/C23H19N3O5S/c1-30-19-10-12-20(13-11-19)32(28,29)26-21(24)15-22(25-26)31-23(27)18-9-5-8-17(14-18)16-6-3-2-4-7-16/h2-15H,24H2,1H3	OHVOENYWQLMIOM-UHFFFAOYSA-N	IC50	500	nM	6.3	6.301029996	449.488	3.5971	8	1	113.51	CHEMBL5980	Dengue virus type 2 NS3 protein	CHEMBL5098499	CHEMBL5096200	2021	COc1ccc(S(=O)(=O)n2nc(OC(=O)c3cccc(-c4ccccc4)c3)cc2N)cc1
CHEMBL4632524		CCCCCCC(=O)N[C@H](C(=O)NCc1ccc(NC(=N)N)cc1)c1ccc(OCc2ccccc2)cc1.O=C(O)C(F)(F)F	InChI=1S/C30H37N5O3.C2HF3O2/c1-2-3-4-8-11-27(36)35-28(29(37)33-20-22-12-16-25(17-13-22)34-30(31)32)24-14-18-26(19-15-24)38-21-23-9-6-5-7-10-23;3-2(4,5)1(6)7/h5-7,9-10,12-19,28H,2-4,8,11,20-21H2,1H3,(H,33,37)(H,35,36)(H4,31,32,34);(H,6,7)/t28-;/m0./s1	DRDUEROJUGTORV-JCOPYZAKSA-N	EC50	520	nM	6.28	6.283996656	629.68	5.64837	5	6	166.63	CHEMBL5980	Dengue virus type 2 NS3 protein	CHEMBL4621581	CHEMBL4619777	2020	CCCCCCC(=O)N[C@H](C(=O)NCc1ccc(NC(=N)N)cc1)c1ccc(OCc2ccccc2)cc1.O=C(O)C(F)(F)F
CHEMBL4633312		N=C(N)Nc1ccc(CNC(=O)[C@@H](NC(=O)Cc2ccc(-c3ccccc3)cc2)c2ccc(OCc3c(Cl)cccc3Cl)cc2)cc1.O=C(O)C(F)(F)F	InChI=1S/C37H33Cl2N5O3.C2HF3O2/c38-32-7-4-8-33(39)31(32)23-47-30-19-15-28(16-20-30)35(36(46)42-22-25-11-17-29(18-12-25)43-37(40)41)44-34(45)21-24-9-13-27(14-10-24)26-5-2-1-3-6-26;3-2(4,5)1(6)7/h1-20,35H,21-23H2,(H,42,46)(H,44,45)(H4,40,41,43);(H,6,7)/t35-;/m0./s1	VQPWTWAHHMNJBR-XLQCLRHOSA-N	IC50	540	nM	6.27	6.26760624	780.631	7.89447	5	6	166.63	CHEMBL5980	Dengue virus type 2 NS3 protein	CHEMBL4621577	CHEMBL4619777	2020	N=C(N)Nc1ccc(CNC(=O)[C@@H](NC(=O)Cc2ccc(-c3ccccc3)cc2)c2ccc(OCc3c(Cl)cccc3Cl)cc2)cc1.O=C(O)C(F)(F)F
CHEMBL5204060		O=C(Nc1ccc2c(c1)B(O)OC2)c1cccc(OCC2CCCCC2)c1	InChI=1S/C21H24BNO4/c24-21(23-18-10-9-17-14-27-22(25)20(17)12-18)16-7-4-8-19(11-16)26-13-15-5-2-1-3-6-15/h4,7-12,15,25H,1-3,5-6,13-14H2,(H,23,24)	XYMZSYOPXHKMOA-UHFFFAOYSA-N	EC50	540	nM	6.27	6.26760624	365.238	3.1157	4	2	67.79	CHEMBL5980	Dengue virus type 2 NS3 protein	CHEMBL5118574	CHEMBL5113504	2022	O=C(Nc1ccc2c(c1)B(O)OC2)c1cccc(OCC2CCCCC2)c1
CHEMBL4463936		C#Cc1c(C#N)ncn1[C@@H]1O[C@H](CO)[C@@H](O)[C@H]1O	InChI=1S/C11H11N3O4/c1-2-7-6(3-12)13-5-14(7)11-10(17)9(16)8(4-15)18-11/h1,5,8-11,15-17H,4H2/t8-,9-,10-,11-/m1/s1	OAMMFSMFVAEFOI-GWOFURMSSA-N	IC50	550	nM	6.26	6.259637311	249.226	-1.65242	7	3	111.53	CHEMBL613360	dengue virus type 1	CHEMBL4393434	CHEMBL4392858	2019	C#Cc1c(C#N)ncn1[C@@H]1O[C@H](CO)[C@@H](O)[C@H]1O
CHEMBL5400484		COc1cccc(-n2c(/C=C/c3cccc(OC)n3)nc3ccc(N4CCCCC4)cc3c2=O)c1	InChI=1S/C28H28N4O3/c1-34-23-10-7-9-22(18-23)32-26(15-12-20-8-6-11-27(29-20)35-2)30-25-14-13-21(19-24(25)28(32)33)31-16-4-3-5-17-31/h6-15,18-19H,3-5,16-17H2,1-2H3/b15-12+	JYKFAFKEEXPADQ-NTCAYCPXSA-N	EC50	560	nM	6.25	6.251811973	468.557	4.9586	7	0	69.48	CHEMBL613966	dengue virus type 2	CHEMBL5364206	CHEMBL5360632	2023	COc1cccc(-n2c(/C=C/c3cccc(OC)n3)nc3ccc(N4CCCCC4)cc3c2=O)c1
CHEMBL4126945		C#C[C@]1(O)[C@H](n2ccc(=O)[nH]c2=O)O[C@](F)(CO[P@@](=O)(N[C@@H](C)C(=O)OC(C)C)Oc2ccccc2)[C@H]1O	InChI=1S/C23H27FN3O10P/c1-5-22(32)19(30)23(24,36-20(22)27-12-11-17(28)25-21(27)31)13-34-38(33,37-16-9-7-6-8-10-16)26-15(4)18(29)35-14(2)3/h1,6-12,14-15,19-20,30,32H,13H2,2-4H3,(H,26,33)(H,25,28,31)/t15-,19-,20+,22+,23+,38-/m0/s1	TXLRPFUXHMFACO-QCWDSNCJSA-N	EC50	570	nM	6.24	6.244125144	555.452	0.5898	11	4	178.41	CHEMBL613966	dengue virus type 2	CHEMBL4123974	CHEMBL4118212	2018	C#C[C@]1(O)[C@H](n2ccc(=O)[nH]c2=O)O[C@](F)(CO[P@@](=O)(N[C@@H](C)C(=O)OC(C)C)Oc2ccccc2)[C@H]1O
CHEMBL4859686		NC(=O)c1cccc(NC(=O)[C@@H](NC(=O)c2ccc(Oc3ccc(Cl)cc3)cc2)c2ccc(OCc3ccccc3)cc2)c1	InChI=1S/C35H28ClN3O5/c36-27-13-19-31(20-14-27)44-30-17-11-25(12-18-30)34(41)39-32(35(42)38-28-8-4-7-26(21-28)33(37)40)24-9-15-29(16-10-24)43-22-23-5-2-1-3-6-23/h1-21,32H,22H2,(H2,37,40)(H,38,42)(H,39,41)/t32-/m0/s1	RQAOBDSRYRCAJX-YTTGMZPUSA-N	EC50	580	nM	6.24	6.236572006	606.078	6.92	5	3	119.75	CHEMBL5980	Dengue virus type 2 NS3 protein	CHEMBL4812531	CHEMBL4811254	2021	NC(=O)c1cccc(NC(=O)[C@@H](NC(=O)c2ccc(Oc3ccc(Cl)cc3)cc2)c2ccc(OCc3ccccc3)cc2)c1
CHEMBL4850391		NCc1ccc(-c2ncc(OCC3CCNCC3)nc2-c2ccc(-c3ccoc3)cc2)cc1	InChI=1S/C27H28N4O2/c28-15-19-1-3-22(4-2-19)26-27(23-7-5-21(6-8-23)24-11-14-32-18-24)31-25(16-30-26)33-17-20-9-12-29-13-10-20/h1-8,11,14,16,18,20,29H,9-10,12-13,15,17,28H2	NRQBIXPRZQFYDO-UHFFFAOYSA-N	IC50	590	nM	6.23	6.229147988	440.547	4.9077	6	2	86.2	CHEMBL5980	Dengue virus type 2 NS3 protein	CHEMBL4811972	CHEMBL4811233	2021	NCc1ccc(-c2ncc(OCC3CCNCC3)nc2-c2ccc(-c3ccoc3)cc2)cc1
CHEMBL4215399		COc1cccc(NC(C(=O)c2c[nH]c3ccccc23)c2cc(C)on2)c1	InChI=1S/C21H19N3O3/c1-13-10-19(24-27-13)20(23-14-6-5-7-15(11-14)26-2)21(25)17-12-22-18-9-4-3-8-16(17)18/h3-12,20,22-23H,1-2H3	CVJBNMGKOIKUKR-UHFFFAOYSA-N	EC50	590	nM	6.23	6.229147988	361.401	4.50902	5	2	80.15	CHEMBL613966	dengue virus type 2	CHEMBL4200978	CHEMBL4196174	2018	COc1cccc(NC(C(=O)c2c[nH]c3ccccc23)c2cc(C)on2)c1
CHEMBL4469272		C[C@](NC(=O)[C@H](CCCCN)NC(=O)[C@H](CCCNC(=N)N)NC(=O)c1ccccc1)(C(N)=O)c1ccccc1	InChI=1S/C28H40N8O4/c1-28(26(30)40,20-13-6-3-7-14-20)36-25(39)22(15-8-9-17-29)35-24(38)21(16-10-18-33-27(31)32)34-23(37)19-11-4-2-5-12-19/h2-7,11-14,21-22H,8-10,15-18,29H2,1H3,(H2,30,40)(H,34,37)(H,35,38)(H,36,39)(H4,31,32,33)/t21-,22-,28+/m0/s1	ZKFHXZCNNNQGFW-RXYILKCJSA-N	IC50	600	nM	6.22	6.22184875	552.68	0.17897	6	8	218.31	CHEMBL5980	Dengue virus type 2 NS3 protein	CHEMBL4390123	CHEMBL4387750	2019	C[C@](NC(=O)[C@H](CCCCN)NC(=O)[C@H](CCCNC(=N)N)NC(=O)c1ccccc1)(C(N)=O)c1ccccc1
CHEMBL5204382		Oc1cccc(Nc2ccnc3ccc(Br)cc23)c1	InChI=1S/C15H11BrN2O/c16-10-4-5-14-13(8-10)15(6-7-17-14)18-11-2-1-3-12(19)9-11/h1-9,19H,(H,17,18)	PINZOUGJBLCCNA-UHFFFAOYSA-N	EC50	630	nM	6.2	6.200659451	315.17	4.4465	3	2	45.15	CHEMBL613757	Dengue virus	CHEMBL5109289	CHEMBL5107980	2022	Oc1cccc(Nc2ccnc3ccc(Br)cc23)c1
CHEMBL1324	TOLCAPONE	Cc1ccc(C(=O)c2cc(O)c(O)c([N+](=O)[O-])c2)cc1	InChI=1S/C14H11NO5/c1-8-2-4-9(5-3-8)13(17)10-6-11(15(19)20)14(18)12(16)7-10/h2-7,16,18H,1H3	MIQPIUSUKVNLNT-UHFFFAOYSA-N	IC50	640	nM	6.19	6.193820026	273.244	2.54542	5	2	100.67	CHEMBL5980	Dengue virus type 2 NS3 protein	CHEMBL4398306	CHEMBL4396891	2019	Cc1ccc(C(=O)c2cc(O)c(O)c([N+](=O)[O-])c2)cc1
CHEMBL4853830		NCc1ccc(-c2ncc(OCC3CCNCC3)nc2-c2ccc3[nH]ccc3c2)cc1	InChI=1S/C25H27N5O/c26-14-17-1-3-19(4-2-17)24-25(21-5-6-22-20(13-21)9-12-28-22)30-23(15-29-24)31-16-18-7-10-27-11-8-18/h1-6,9,12-13,15,18,27-28H,7-8,10-11,14,16,26H2	TWTCYXBWWUGXEC-UHFFFAOYSA-N	IC50	640	nM	6.19	6.193820026	413.525	4.129	5	3	88.85	CHEMBL5980	Dengue virus type 2 NS3 protein	CHEMBL4811972	CHEMBL4811233	2021	NCc1ccc(-c2ncc(OCC3CCNCC3)nc2-c2ccc3[nH]ccc3c2)cc1
CHEMBL4126234		N#C[C@@]1(O)[C@H](O)[C@@H](CO)O[C@H]1n1ccc2c(N)ncnc21	InChI=1S/C12H13N5O4/c13-4-12(20)8(19)7(3-18)21-11(12)17-2-1-6-9(14)15-5-16-10(6)17/h1-2,5,7-8,11,18-20H,3H2,(H2,14,15,16)/t7-,8-,11-,12-/m1/s1	NPAGIAXHISSAHV-GAJNKVMBSA-N	EC50	640	nM	6.19	6.193820026	291.267	-1.48122	9	4	150.44	CHEMBL613966	dengue virus type 2	CHEMBL4123974	CHEMBL4118212	2018	N#C[C@@]1(O)[C@H](O)[C@@H](CO)O[C@H]1n1ccc2c(N)ncnc21
CHEMBL5203636		O=C1N=Cc2ccc(Nc3ccnc4ccc(Br)cc34)cc21	InChI=1S/C17H10BrN3O/c18-11-2-4-15-14(7-11)16(5-6-19-15)21-12-3-1-10-9-20-17(22)13(10)8-12/h1-9H,(H,19,21)	OISJMRTWTVFGON-UHFFFAOYSA-N	EC50	640	nM	6.19	6.193820026	352.191	4.3136	3	1	54.35	CHEMBL613757	Dengue virus	CHEMBL5109289	CHEMBL5107980	2022	O=C1N=Cc2ccc(Nc3ccnc4ccc(Br)cc34)cc21
CHEMBL4865575		O=C(Nc1ccccc1)c1cc2cc(O)c(O)cc2o1	InChI=1S/C15H11NO4/c17-11-6-9-7-14(20-13(9)8-12(11)18)15(19)16-10-4-2-1-3-5-10/h1-8,17-18H,(H,16,19)	IWQSFILCQBTRKR-UHFFFAOYSA-N	IC50	690	nM	6.16	6.161150909	269.256	3.0963	4	3	82.7	CHEMBL5980	Dengue virus type 2 NS3 protein	CHEMBL4825422	CHEMBL4823320	2021	O=C(Nc1ccccc1)c1cc2cc(O)c(O)cc2o1
CHEMBL5190984		Fc1cc2cn[nH]c2cc1Nc1ccnc2ccc(Br)cc12	InChI=1S/C16H10BrFN4/c17-10-1-2-13-11(6-10)14(3-4-19-13)21-16-7-15-9(5-12(16)18)8-20-22-15/h1-8H,(H,19,21)(H,20,22)	DLGQWMJIUWBVRT-UHFFFAOYSA-N	EC50	690	nM	6.16	6.161150909	357.186	4.7563	3	2	53.6	CHEMBL613757	Dengue virus	CHEMBL5109289	CHEMBL5107980	2022	Fc1cc2cn[nH]c2cc1Nc1ccnc2ccc(Br)cc12
CHEMBL866	MYCOPHENOLIC ACID	COc1c(C)c2c(c(O)c1C/C=C(\C)CCC(=O)O)C(=O)OC2	InChI=1S/C17H20O6/c1-9(5-7-13(18)19)4-6-11-15(20)14-12(8-23-17(14)21)10(2)16(11)22-3/h4,20H,5-8H2,1-3H3,(H,18,19)/b9-4+	HPNSFSBZBAHARI-RUDMXATFSA-N	IC50	700	nM	6.16	6.15490196	320.341	2.73322	5	2	93.06	CHEMBL613966	dengue virus type 2	CHEMBL2167767	CHEMBL2163279	2012	COc1c(C)c2c(c(O)c1C/C=C(\C)CCC(=O)O)C(=O)OC2
CHEMBL4793101		Cc1ccc(NC(=O)c2ccccc2C(=O)Nc2ccc(C)cc2-c2ccsc2)cc1	InChI=1S/C26H22N2O2S/c1-17-7-10-20(11-8-17)27-25(29)21-5-3-4-6-22(21)26(30)28-24-12-9-18(2)15-23(24)19-13-14-31-16-19/h3-16H,1-2H3,(H,27,29)(H,28,30)	MBSYABHGISTLSQ-UHFFFAOYSA-N	EC50	700	nM	6.16	6.15490196	426.541	6.53654	3	2	58.2	CHEMBL613966	dengue virus type 2	CHEMBL4717401	CHEMBL4715720	2016	Cc1ccc(NC(=O)c2ccccc2C(=O)Nc2ccc(C)cc2-c2ccsc2)cc1
CHEMBL3542231		CC[C@H](C)[C@H]1O[C@]2(CC[C@@H]1C)C[C@@H]1C[C@@H](C/C=C(\C)[C@@H](O[C@H]3C[C@H](O[C@H]4C[C@H](OC)[C@@H](O)[C@H](C)O4)[C@@H](OC)[C@H](C)O3)[C@@H](C)/C=C/C=C3\CO[C@@H]4[C@H](O)C(C)=C[C@@H](C(=O)O1)[C@]34O)O2	InChI=1S/C48H74O14/c1-11-25(2)43-28(5)17-18-47(62-43)23-34-20-33(61-47)16-15-27(4)42(26(3)13-12-14-32-24-55-45-40(49)29(6)19-35(46(51)58-34)48(32,45)52)60-39-22-37(44(54-10)31(8)57-39)59-38-21-36(53-9)41(50)30(7)56-38/h12-15,19,25-26,28,30-31,33-45,49-50,52H,11,16-18,20-24H2,1-10H3/b13-12+,27-15+,32-14+/t25-,26-,28-,30-,31-,33+,34-,35-,36-,37-,38-,39-,40+,41-,42-,43+,44-,45+,47+,48+/m0/s1	RJRJPWBMUVAWPI-XPNPUAGNSA-N	EC50	700	nM	6.16	6.15490196	875.106	5.6014	14	3	170.06	CHEMBL613966	dengue virus type 2	CHEMBL4431510	CHEMBL4431301	2016	CC[C@H](C)[C@H]1O[C@]2(CC[C@@H]1C)C[C@@H]1C[C@@H](C/C=C(\C)[C@@H](O[C@H]3C[C@H](O[C@H]4C[C@H](OC)[C@@H](O)[C@H](C)O4)[C@@H](OC)[C@H](C)O3)[C@@H](C)/C=C/C=C3\CO[C@@H]4[C@H](O)C(C)=C[C@@H](C(=O)O1)[C@]34O)O2
CHEMBL4856850		CNCc1ccc(-c2ncc(OCC3CCNCC3)nc2-c2ccc(-c3ccoc3)cc2)cc1	InChI=1S/C28H30N4O2/c1-29-16-20-2-4-23(5-3-20)27-28(24-8-6-22(7-9-24)25-12-15-33-19-25)32-26(17-31-27)34-18-21-10-13-30-14-11-21/h2-9,12,15,17,19,21,29-30H,10-11,13-14,16,18H2,1H3	DWLNIKROQOYAQD-UHFFFAOYSA-N	IC50	730	nM	6.14	6.13667714	454.574	5.1684	6	2	72.21	CHEMBL5980	Dengue virus type 2 NS3 protein	CHEMBL4811972	CHEMBL4811233	2021	CNCc1ccc(-c2ncc(OCC3CCNCC3)nc2-c2ccc(-c3ccoc3)cc2)cc1
CHEMBL4858512		NC(=O)c1cccc(NC(=O)[C@@H](NC(=O)c2ccc(Oc3ccccc3)cc2)c2ccc(OCc3ccccc3)cc2)c1	InChI=1S/C35H29N3O5/c36-33(39)27-10-7-11-28(22-27)37-35(41)32(25-14-18-29(19-15-25)42-23-24-8-3-1-4-9-24)38-34(40)26-16-20-31(21-17-26)43-30-12-5-2-6-13-30/h1-22,32H,23H2,(H2,36,39)(H,37,41)(H,38,40)/t32-/m0/s1	SPGJMJNSJIJNQA-YTTGMZPUSA-N	EC50	730	nM	6.14	6.13667714	571.633	6.2666	5	3	119.75	CHEMBL5980	Dengue virus type 2 NS3 protein	CHEMBL4812531	CHEMBL4811254	2021	NC(=O)c1cccc(NC(=O)[C@@H](NC(=O)c2ccc(Oc3ccccc3)cc2)c2ccc(OCc3ccccc3)cc2)c1
CHEMBL4541962		COc1ccc(-c2cnc3[nH]cc(NC(=O)c4cccnc4)c3c2)cc1OC	InChI=1S/C21H18N4O3/c1-27-18-6-5-13(9-19(18)28-2)15-8-16-17(12-24-20(16)23-11-15)25-21(26)14-4-3-7-22-10-14/h3-12H,1-2H3,(H,23,24)(H,25,26)	ACBZBWFKUGVGRC-UHFFFAOYSA-N	EC50	739	nM	6.13	6.131355562	374.4	3.8944	5	2	89.13	CHEMBL613966	dengue virus type 2	CHEMBL4305774	CHEMBL4304760	2019	COc1ccc(-c2cnc3[nH]cc(NC(=O)c4cccnc4)c3c2)cc1OC
CHEMBL1877532		Cc1ccc(S(=O)(=O)Nc2cc(SCC(=O)O)c(O)c3ccccc23)cc1[N+](=O)[O-]	InChI=1S/C19H16N2O7S2/c1-11-6-7-12(8-16(11)21(25)26)30(27,28)20-15-9-17(29-10-18(22)23)19(24)14-5-3-2-4-13(14)15/h2-9,20,24H,10H2,1H3,(H,22,23)	NYMGZFXBDHNNOY-UHFFFAOYSA-N	EC50	740	nM	6.13	6.13076828	448.478	3.73952	7	3	146.84	CHEMBL613728	dengue virus type 4	CHEMBL3384008	CHEMBL3352310	2014	Cc1ccc(S(=O)(=O)Nc2cc(SCC(=O)O)c(O)c3ccccc23)cc1[N+](=O)[O-]
CHEMBL5188302		Cc1nnc(Sc2c(Cl)cc(C(=O)c3ccc(C(F)(F)F)cc3O)n2-c2c(C(=O)c3ccc(C(F)(F)F)cc3O)[nH]c(Cl)c2Cl)s1	InChI=1S/C27H13Cl3F6N4O4S2/c1-9-38-39-25(45-9)46-24-14(28)8-15(21(43)12-4-2-10(6-16(12)41)26(31,32)33)40(24)20-18(29)23(30)37-19(20)22(44)13-5-3-11(7-17(13)42)27(34,35)36/h2-8,37,41-42H,1H3	ZXOVWMGZWBMVGV-UHFFFAOYSA-N	IC50	760	nM	6.12	6.119186408	741.906	8.98752	9	3	121.1	CHEMBL613757	Dengue virus	CHEMBL5115939	CHEMBL5113415	2022	Cc1nnc(Sc2c(Cl)cc(C(=O)c3ccc(C(F)(F)F)cc3O)n2-c2c(C(=O)c3ccc(C(F)(F)F)cc3O)[nH]c(Cl)c2Cl)s1
CHEMBL4520099		c1ccc(-c2ccc(Nc3ccnc(NCCN4CCCCC4)n3)cc2)cc1	InChI=1S/C23H27N5/c1-3-7-19(8-4-1)20-9-11-21(12-10-20)26-22-13-14-24-23(27-22)25-15-18-28-16-5-2-6-17-28/h1,3-4,7-14H,2,5-6,15-18H2,(H2,24,25,26,27)	YJVYVIVOOWNUAK-UHFFFAOYSA-N	EC50	800	nM	6.1	6.096910013	373.504	4.785	5	2	53.08	CHEMBL613757	Dengue virus	CHEMBL5109274	CHEMBL5107980	2022	c1ccc(-c2ccc(Nc3ccnc(NCCN4CCCCC4)n3)cc2)cc1
CHEMBL4440832		O=C(Nc1nc2cc(O)c(O)cc2s1)c1ccccc1Oc1ccc2cc(O)ccc2c1	InChI=1S/C24H16N2O5S/c27-15-7-5-14-10-16(8-6-13(14)9-15)31-21-4-2-1-3-17(21)23(30)26-24-25-18-11-19(28)20(29)12-22(18)32-24/h1-12,27-29H,(H,25,26,30)	FRSGRURBNYCMBJ-UHFFFAOYSA-N	EC50	800	nM	6.1	6.096910013	444.468	5.6109	7	4	111.91	CHEMBL613966	dengue virus type 2	CHEMBL4431555	CHEMBL4431301	2016	O=C(Nc1nc2cc(O)c(O)cc2s1)c1ccccc1Oc1ccc2cc(O)ccc2c1
CHEMBL2348372		CC(C)(C)C(=O)N(CCCCCCN1C[C@H](O)[C@@H](O)[C@H](O)[C@H]1CO)C1CCCCCCC1	InChI=1S/C25H48N2O5/c1-25(2,3)24(32)27(19-13-9-5-4-6-10-14-19)16-12-8-7-11-15-26-17-21(29)23(31)22(30)20(26)18-28/h19-23,28-31H,4-18H2,1-3H3/t20-,21+,22-,23-/m1/s1	PPHIOOCMBXBEMK-KAOXLYBCSA-N	EC50	800	nM	6.1	6.096910013	456.668	2.2936	6	4	104.47	CHEMBL613757	Dengue virus	CHEMBL2351674	CHEMBL2346610	2013	CC(C)(C)C(=O)N(CCCCCCN1C[C@H](O)[C@@H](O)[C@H](O)[C@H]1CO)C1CCCCCCC1
CHEMBL2348373		CC(C)(C)C(=O)N(CCCCCCN1C[C@H](O)[C@@H](O)[C@H](O)[C@H]1CO)C1CCCCCC1	InChI=1S/C24H46N2O5/c1-24(2,3)23(31)26(18-12-8-4-5-9-13-18)15-11-7-6-10-14-25-16-20(28)22(30)21(29)19(25)17-27/h18-22,27-30H,4-17H2,1-3H3/t19-,20+,21-,22-/m1/s1	ZJQFNRKCHMXBQG-CIAFKFPVSA-N	EC50	800	nM	6.1	6.096910013	442.641	1.9035	6	4	104.47	CHEMBL613757	Dengue virus	CHEMBL2351674	CHEMBL2346610	2013	CC(C)(C)C(=O)N(CCCCCCN1C[C@H](O)[C@@H](O)[C@H](O)[C@H]1CO)C1CCCCCC1
CHEMBL5195111		CC1(C)CC(CCNc2nccc(Nc3ccc(-c4ccccc4)cc3)n2)CC(C)(C)N1	InChI=1S/C27H35N5/c1-26(2)18-20(19-27(3,4)32-26)14-16-28-25-29-17-15-24(31-25)30-23-12-10-22(11-13-23)21-8-6-5-7-9-21/h5-13,15,17,20,32H,14,16,18-19H2,1-4H3,(H2,28,29,30,31)	JOMAQZBRNOEVQX-UHFFFAOYSA-N	EC50	800	nM	6.1	6.096910013	429.612	6.246	5	3	61.87	CHEMBL613757	Dengue virus	CHEMBL5109274	CHEMBL5107980	2022	CC1(C)CC(CCNc2nccc(Nc3ccc(-c4ccccc4)cc3)n2)CC(C)(C)N1
CHEMBL7301	FENRETINIDE	CC1=C(/C=C/C(C)=C/C=C/C(C)=C/C(=O)Nc2ccc(O)cc2)C(C)(C)CCC1	InChI=1S/C26H33NO2/c1-19(11-16-24-21(3)10-7-17-26(24,4)5)8-6-9-20(2)18-25(29)27-22-12-14-23(28)15-13-22/h6,8-9,11-16,18,28H,7,10,17H2,1-5H3,(H,27,29)/b9-6+,16-11+,19-8+,20-18+	AKJHMTWEGVYYSE-FXILSDISSA-N	EC50	800	nM	6.1	6.096910013	391.555	6.8623	2	2	49.33	CHEMBL613360	dengue virus type 1	CHEMBL4431594	CHEMBL4431301	2016	CC1=C(/C=C/C(C)=C/C=C/C(C)=C/C(=O)Nc2ccc(O)cc2)C(C)(C)CCC1
CHEMBL4437334		O=C1C=C/C(=N/Nc2ccc([N+](=O)[O-])cc2Cl)C=C1C(=O)Nc1cccc(Cl)c1	InChI=1S/C19H12Cl2N4O4/c20-11-2-1-3-12(8-11)22-19(27)15-9-13(4-7-18(15)26)23-24-17-6-5-14(25(28)29)10-16(17)21/h1-10,24H,(H,22,27)/b23-13-	IRUCTMUVKDPOSM-QRVIBDJDSA-N	EC50	810	nM	6.09	6.091514981	431.235	4.3735	6	2	113.7	CHEMBL613966	dengue virus type 2	CHEMBL4356016	CHEMBL4354808	2020	O=C1C=C/C(=N/Nc2ccc([N+](=O)[O-])cc2Cl)C=C1C(=O)Nc1cccc(Cl)c1
CHEMBL4781252		COc1cccc(Nc2ccnc3ccc(C(F)(F)F)cc23)c1	InChI=1S/C17H13F3N2O/c1-23-13-4-2-3-12(10-13)22-16-7-8-21-15-6-5-11(9-14(15)16)17(18,19)20/h2-10H,1H3,(H,21,22)	QCLGALJLEXYFKZ-UHFFFAOYSA-N	EC50	820	nM	6.09	6.086186148	318.298	5.0058	3	1	34.15	CHEMBL613757	Dengue virus	CHEMBL5109289	CHEMBL5107980	2022	COc1cccc(Nc2ccnc3ccc(C(F)(F)F)cc23)c1
CHEMBL4172550		COc1cc(-c2cnc3c(N4C[C@@H](C)O[C@@H](C)C4)snc3c2)ccc1N	InChI=1S/C19H22N4O2S/c1-11-9-23(10-12(2)25-11)19-18-16(22-26-19)6-14(8-21-18)13-4-5-15(20)17(7-13)24-3/h4-8,11-12H,9-10,20H2,1-3H3/t11-,12+	VOFMQYIALBSDFI-TXEJJXNPSA-N	EC50	820	nM	6.09	6.086186148	370.478	3.5627	7	1	73.5	CHEMBL613966	dengue virus type 2	CHEMBL4610427	CHEMBL4609987	2020	COc1cc(-c2cnc3c(N4C[C@@H](C)O[C@@H](C)C4)snc3c2)ccc1N
CHEMBL4641383		CCCCCCCC(=O)N[C@H](C(=O)NCc1ccc(NC(=N)N)cc1)c1ccc(OCc2ccccc2)cc1.O=C(O)C(F)(F)F	InChI=1S/C31H39N5O3.C2HF3O2/c1-2-3-4-5-9-12-28(37)36-29(30(38)34-21-23-13-17-26(18-14-23)35-31(32)33)25-15-19-27(20-16-25)39-22-24-10-7-6-8-11-24;3-2(4,5)1(6)7/h6-8,10-11,13-20,29H,2-5,9,12,21-22H2,1H3,(H,34,38)(H,36,37)(H4,32,33,35);(H,6,7)/t29-;/m0./s1	QGKBSBGORLFTBZ-JMAPEOGHSA-N	EC50	830	nM	6.08	6.080921908	643.707	6.03847	5	6	166.63	CHEMBL5980	Dengue virus type 2 NS3 protein	CHEMBL4621581	CHEMBL4619777	2020	CCCCCCCC(=O)N[C@H](C(=O)NCc1ccc(NC(=N)N)cc1)c1ccc(OCc2ccccc2)cc1.O=C(O)C(F)(F)F
CHEMBL4213495		COc1cccc(NC(C(=O)c2c[nH]c3ccccc23)c2cnccn2)c1	InChI=1S/C21H18N4O2/c1-27-15-6-4-5-14(11-15)25-20(19-13-22-9-10-23-19)21(26)17-12-24-18-8-3-2-7-16(17)18/h2-13,20,24-25H,1H3	WXLUJESXDJJOTQ-UHFFFAOYSA-N	EC50	837	nM	6.08	6.077274542	358.401	4.0026	5	2	79.9	CHEMBL613966	dengue virus type 2	CHEMBL4200978	CHEMBL4196174	2018	COc1cccc(NC(C(=O)c2c[nH]c3ccccc23)c2cnccn2)c1
CHEMBL5080811		CN1C[C@H]2C[C@@H](C1)c1ccc([N+](=O)[O-])c(=O)n1C2	InChI=1S/C12H15N3O3/c1-13-5-8-4-9(7-13)10-2-3-11(15(17)18)12(16)14(10)6-8/h2-3,8-9H,4-7H2,1H3/t8-,9+/m1/s1	GJTGVBGNELZQKU-BDAKNGLRSA-N	IC50	837	nM	6.08	6.077274542	249.27	0.8054	5	0	68.38	CHEMBL613966	dengue virus type 2	CHEMBL5032294	CHEMBL5030562	2021	CN1C[C@H]2C[C@@H](C1)c1ccc([N+](=O)[O-])c(=O)n1C2
CHEMBL2413323		Nc1ncnc2c1c1c(Cl)cccc1n2[C@@H]1O[C@H](CO)[C@@H](O)[C@H]1O	InChI=1S/C15H15ClN4O4/c16-6-2-1-3-7-9(6)10-13(17)18-5-19-14(10)20(7)15-12(23)11(22)8(4-21)24-15/h1-3,5,8,11-12,15,21-23H,4H2,(H2,17,18,19)/t8-,11-,12-,15-/m1/s1	RCVQBTLSTBGZJU-PMXXHBEXSA-N	EC50	850	nM	6.07	6.070581074	350.762	0.4316	8	4	126.65	CHEMBL613966	dengue virus type 2	CHEMBL2416360	CHEMBL2413035	2013	Nc1ncnc2c1c1c(Cl)cccc1n2[C@@H]1O[C@H](CO)[C@@H](O)[C@H]1O
CHEMBL4876865		NCc1ccc(-c2ccc(NCC3CCNCC3)nc2-c2ccc(-c3ccoc3)cc2)cc1	InChI=1S/C28H30N4O/c29-17-20-1-3-23(4-2-20)26-9-10-27(31-18-21-11-14-30-15-12-21)32-28(26)24-7-5-22(6-8-24)25-13-16-33-19-25/h1-10,13,16,19,21,30H,11-12,14-15,17-18,29H2,(H,31,32)	IVPPSTGPCCFZIK-UHFFFAOYSA-N	IC50	860	nM	6.07	6.065501549	438.575	5.5458	5	3	76.11	CHEMBL5980	Dengue virus type 2 NS3 protein	CHEMBL4811972	CHEMBL4811233	2021	NCc1ccc(-c2ccc(NCC3CCNCC3)nc2-c2ccc(-c3ccoc3)cc2)cc1
CHEMBL67	COMBRETASTATIN A4	COc1ccc(/C=C\c2cc(OC)c(OC)c(OC)c2)cc1O	InChI=1S/C18H20O5/c1-20-15-8-7-12(9-14(15)19)5-6-13-10-16(21-2)18(23-4)17(11-13)22-3/h5-11,19H,1-4H3/b6-5-	HVXBOLULGPECHP-WAYWQWQTSA-N	EC50	870	nM	6.06	6.060480747	316.353	3.597	5	1	57.15	CHEMBL613966	dengue virus type 2	CHEMBL4368266	CHEMBL4364329	2019	COc1ccc(/C=C\c2cc(OC)c(OC)c(OC)c2)cc1O
CHEMBL2042326		CC(C)(C)Sc1cccc2nc(N)nc(N)c12	InChI=1S/C12H16N4S/c1-12(2,3)17-8-6-4-5-7-9(8)10(13)16-11(14)15-7/h4-6H,1-3H3,(H4,13,14,15,16)	BCCAINIRPDAEBO-UHFFFAOYSA-N	EC50	900	nM	6.05	6.045757491	248.355	2.6848	5	2	77.82	CHEMBL613966	dengue virus type 2	CHEMBL2044697	CHEMBL2040756	2012	CC(C)(C)Sc1cccc2nc(N)nc(N)c12
CHEMBL4848338		FC(F)(F)c1cccc(Nc2nc(NCCOc3ccccc3)nc3[nH]cnc23)c1	InChI=1S/C20H17F3N6O/c21-20(22,23)13-5-4-6-14(11-13)27-18-16-17(26-12-25-16)28-19(29-18)24-9-10-30-15-7-2-1-3-8-15/h1-8,11-12H,9-10H2,(H3,24,25,26,27,28,29)	XBNFLFRVPRLDOF-UHFFFAOYSA-N	IC50	900	nM	6.05	6.045757491	414.391	4.6062	6	3	87.75	CHEMBL613966	dengue virus type 2	CHEMBL4843114	CHEMBL4842338	2021	FC(F)(F)c1cccc(Nc2nc(NCCOc3ccccc3)nc3[nH]cnc23)c1
CHEMBL4450411		O=C(O)c1cc2sc(NC(=O)c3ccccc3Sc3ccc(C(F)(F)F)cc3)nc2cc1O	InChI=1S/C22H13F3N2O4S2/c23-22(24,25)11-5-7-12(8-6-11)32-17-4-2-1-3-13(17)19(29)27-21-26-15-10-16(28)14(20(30)31)9-18(15)33-21/h1-10,28H,(H,30,31)(H,26,27,29)	BCOMBAJCFYTNKK-UHFFFAOYSA-N	EC50	900	nM	6.05	6.045757491	490.484	6.1224	6	3	99.52	CHEMBL613966	dengue virus type 2	CHEMBL5098503	CHEMBL5096200	2021	O=C(O)c1cc2sc(NC(=O)c3ccccc3Sc3ccc(C(F)(F)F)cc3)nc2cc1O
CHEMBL495739		Cl.O=S(=O)(NCCNC/C=C/c1ccc(Br)cc1)c1cccc2cnccc12	InChI=1S/C20H20BrN3O2S.ClH/c21-18-8-6-16(7-9-18)3-2-11-22-13-14-24-27(25,26)20-5-1-4-17-15-23-12-10-19(17)20;/h1-10,12,15,22,24H,11,13-14H2;1H/b3-2+;	CHBFPBSHOACTQT-SQQVDAMQSA-N	IC50	900	nM	6.05	6.045757491	482.831	4.0004	4	2	71.09	CHEMBL613757	Dengue virus	CHEMBL5131733	CHEMBL5131375	2022	Cl.O=S(=O)(NCCNC/C=C/c1ccc(Br)cc1)c1cccc2cnccc12
CHEMBL1358485		CCN(CC)CC1CCN(c2ncc3ncnc(Nc4ccc(F)c(Cl)c4)c3n2)CC1	InChI=1S/C22H27ClFN7/c1-3-30(4-2)13-15-7-9-31(10-8-15)22-25-12-19-20(29-22)21(27-14-26-19)28-16-5-6-18(24)17(23)11-16/h5-6,11-12,14-15H,3-4,7-10,13H2,1-2H3,(H,26,27,28)	JUGSLZCFNSTKBN-UHFFFAOYSA-N	IC50	900	nM	6.05	6.045757491	443.958	4.5141	7	1	70.07	CHEMBL613757	Dengue virus	CHEMBL5131874	CHEMBL5131375	2022	CCN(CC)CC1CCN(c2ncc3ncnc(Nc4ccc(F)c(Cl)c4)c3n2)CC1
CHEMBL4782798		Cc1ccc(NC(=O)c2nccnc2C(=O)Nc2ccc(C)cc2-c2ccsc2)cc1	InChI=1S/C24H20N4O2S/c1-15-3-6-18(7-4-15)27-23(29)21-22(26-11-10-25-21)24(30)28-20-8-5-16(2)13-19(20)17-9-12-31-14-17/h3-14H,1-2H3,(H,27,29)(H,28,30)	FKECLCTXKFLITN-UHFFFAOYSA-N	EC50	900	nM	6.045757491	6.045757491	428.517	5.32654	5	2	83.98	CHEMBL613966	dengue virus type 2	CHEMBL4717401	CHEMBL4715720	2016	Cc1ccc(NC(=O)c2nccnc2C(=O)Nc2ccc(C)cc2-c2ccsc2)cc1
CHEMBL4217011		O=C(c1c[nH]c2ccccc12)C(Nc1cccc(OC(F)(F)F)c1)c1ccccc1	InChI=1S/C23H17F3N2O2/c24-23(25,26)30-17-10-6-9-16(13-17)28-21(15-7-2-1-3-8-15)22(29)19-14-27-20-12-5-4-11-18(19)20/h1-14,21,27-28H	BPOZPSSEJOZXNU-UHFFFAOYSA-N	EC50	926	nM	6.03	6.033389013	410.395	6.1026	3	2	54.12	CHEMBL613966	dengue virus type 2	CHEMBL4200978	CHEMBL4196174	2018	O=C(c1c[nH]c2ccccc12)C(Nc1cccc(OC(F)(F)F)c1)c1ccccc1
CHEMBL3339396		O=C(NCc1ccc(-c2ccncc2)cc1)c1nccnc1C(=O)Nc1ccc(F)cc1	InChI=1S/C24H18FN5O2/c25-19-5-7-20(8-6-19)30-24(32)22-21(27-13-14-28-22)23(31)29-15-16-1-3-17(4-2-16)18-9-11-26-12-10-18/h1-14H,15H2,(H,29,31)(H,30,32)	OERUGQNTBFRKNK-UHFFFAOYSA-N	EC50	940	nM	6.03	6.026872146	427.439	3.86	5	2	96.87	CHEMBL613757	Dengue virus	CHEMBL3389955	CHEMBL3352473	2014	O=C(NCc1ccc(-c2ccncc2)cc1)c1nccnc1C(=O)Nc1ccc(F)cc1
CHEMBL3339397		Cc1ccc(NC(=O)c2nccnc2C(=O)Nc2ccc(F)cc2)c(-c2cccnc2)c1	InChI=1S/C24H18FN5O2/c1-15-4-9-20(19(13-15)16-3-2-10-26-14-16)30-24(32)22-21(27-11-12-28-22)23(31)29-18-7-5-17(25)6-8-18/h2-14H,1H3,(H,29,31)(H,30,32)	BDJROLQHBVWAIG-UHFFFAOYSA-N	EC50	940	nM	6.03	6.026872146	427.439	4.49072	5	2	96.87	CHEMBL613757	Dengue virus	CHEMBL3389955	CHEMBL3352473	2014	Cc1ccc(NC(=O)c2nccnc2C(=O)Nc2ccc(F)cc2)c(-c2cccnc2)c1
CHEMBL4164410		Cc1cn(-c2ccc(NC(=O)Nc3ccccc3C)cc2)nn1	InChI=1S/C17H17N5O/c1-12-5-3-4-6-16(12)19-17(23)18-14-7-9-15(10-8-14)22-11-13(2)20-21-22/h3-11H,1-2H3,(H2,18,19,23)	YIIUGRJFJAHCFZ-UHFFFAOYSA-N	EC50	970	nM	6.01	6.013228266	307.357	3.52814	4	2	71.84	CHEMBL613757	Dengue virus	CHEMBL4155849	CHEMBL4152296	2018	Cc1cn(-c2ccc(NC(=O)Nc3ccccc3C)cc2)nn1
CHEMBL2146848		OC[C@H]1O[C@@H](n2c3ccc(Cl)cc3c3c(-c4cc5ccccc5o4)ncnc32)[C@H](O)[C@@H]1O	InChI=1S/C23H18ClN3O5/c24-12-5-6-14-13(8-12)18-19(16-7-11-3-1-2-4-15(11)31-16)25-10-26-22(18)27(14)23-21(30)20(29)17(9-28)32-23/h1-8,10,17,20-21,23,28-30H,9H2/t17-,20-,21-,23-/m1/s1	WNHCOMJIXJADBK-XMXZMMKCSA-N	IC50	976	nM	6.01	6.010550182	451.866	3.2626	8	3	113.77	CHEMBL613966	dengue virus type 2	CHEMBL2148488	CHEMBL2146393	2012	OC[C@H]1O[C@@H](n2c3ccc(Cl)cc3c3c(-c4cc5ccccc5o4)ncnc32)[C@H](O)[C@@H]1O
CHEMBL4848934		NC(=O)c1ccc(-c2ncc(OCC3CCNCC3)nc2-c2ccc(-c3ccoc3)cc2)cc1	InChI=1S/C27H26N4O3/c28-27(32)22-7-5-20(6-8-22)25-26(21-3-1-19(2-4-21)23-11-14-33-17-23)31-24(15-30-25)34-16-18-9-12-29-13-10-18/h1-8,11,14-15,17-18,29H,9-10,12-13,16H2,(H2,28,32)	BBAHHGUKMNYZTL-UHFFFAOYSA-N	IC50	980	nM	6.01	6.008773924	454.53	4.5479	6	2	103.27	CHEMBL5980	Dengue virus type 2 NS3 protein	CHEMBL4811972	CHEMBL4811233	2021	NC(=O)c1ccc(-c2ncc(OCC3CCNCC3)nc2-c2ccc(-c3ccoc3)cc2)cc1
CHEMBL4440832		O=C(Nc1nc2cc(O)c(O)cc2s1)c1ccccc1Oc1ccc2cc(O)ccc2c1	InChI=1S/C24H16N2O5S/c27-15-7-5-14-10-16(8-6-13(14)9-15)31-21-4-2-1-3-17(21)23(30)26-24-25-18-11-19(28)20(29)12-22(18)32-24/h1-12,27-29H,(H,25,26,30)	FRSGRURBNYCMBJ-UHFFFAOYSA-N	IC50	990	nM	6	6.004364805	444.468	5.6109	7	4	111.91	CHEMBL5980	Dengue virus type 2 NS3 protein	CHEMBL4431554	CHEMBL4431301	2016	O=C(Nc1nc2cc(O)c(O)cc2s1)c1ccccc1Oc1ccc2cc(O)ccc2c1
CHEMBL408500		CCCCCCCCCN1C[C@H](O)[C@@H](O)[C@H](O)[C@H]1CO	InChI=1S/C15H31NO4/c1-2-3-4-5-6-7-8-9-16-10-13(18)15(20)14(19)12(16)11-17/h12-15,17-20H,2-11H2,1H3/t12-,13+,14-,15-/m1/s1	FTSCEGKYKXESFF-LXTVHRRPSA-N	EC50	1000	nM	6	6	289.416	0.4962	5	4	84.16	CHEMBL613966	dengue virus type 2	CHEMBL4431608	CHEMBL4431301	2016	CCCCCCCCCN1C[C@H](O)[C@@H](O)[C@H](O)[C@H]1CO
CHEMBL4074725		COc1ccc(-c2csc(NC(=O)c3cc(C(C)(C)C)cc(C(C)(C)C)c3)n2)cc1	InChI=1S/C25H30N2O2S/c1-24(2,3)18-12-17(13-19(14-18)25(4,5)6)22(28)27-23-26-21(15-30-23)16-8-10-20(29-7)11-9-16/h8-15H,1-7H3,(H,26,27,28)	UMJUVKKRAXXMQT-UHFFFAOYSA-N	EC50	1000	nM	6	6	422.594	6.666	4	1	51.22	CHEMBL613360	dengue virus type 1	CHEMBL4431563	CHEMBL4431301	2016	COc1ccc(-c2csc(NC(=O)c3cc(C(C)(C)C)cc(C(C)(C)C)c3)n2)cc1
CHEMBL4874769		NC(=O)c1ccc(CNC(=O)[C@@H](NC(=O)c2ccc(Oc3ccccc3)cc2)c2ccc(OCc3ccccc3)cc2)cc1	InChI=1S/C36H31N3O5/c37-34(40)28-13-11-25(12-14-28)23-38-36(42)33(27-15-19-30(20-16-27)43-24-26-7-3-1-4-8-26)39-35(41)29-17-21-32(22-18-29)44-31-9-5-2-6-10-31/h1-22,33H,23-24H2,(H2,37,40)(H,38,42)(H,39,41)/t33-/m0/s1	GWDSQJHJVWVYHT-XIFFEERXSA-N	EC50	1000	nM	6	6	585.66	5.9443	5	3	119.75	CHEMBL5980	Dengue virus type 2 NS3 protein	CHEMBL4812531	CHEMBL4811254	2021	NC(=O)c1ccc(CNC(=O)[C@@H](NC(=O)c2ccc(Oc3ccccc3)cc2)c2ccc(OCc3ccccc3)cc2)cc1
CHEMBL4851091		NC(=O)c1cccc(NC(=O)[C@@H](NC(=O)c2ccc(Oc3cccc(Cl)c3)cc2)c2ccc(OCc3ccccc3)cc2)c1	InChI=1S/C35H28ClN3O5/c36-27-9-5-11-31(21-27)44-30-18-14-25(15-19-30)34(41)39-32(35(42)38-28-10-4-8-26(20-28)33(37)40)24-12-16-29(17-13-24)43-22-23-6-2-1-3-7-23/h1-21,32H,22H2,(H2,37,40)(H,38,42)(H,39,41)/t32-/m0/s1	NFSQBRYONHWLAD-YTTGMZPUSA-N	EC50	1000	nM	6	6	606.078	6.92	5	3	119.75	CHEMBL5980	Dengue virus type 2 NS3 protein	CHEMBL4812531	CHEMBL4811254	2021	NC(=O)c1cccc(NC(=O)[C@@H](NC(=O)c2ccc(Oc3cccc(Cl)c3)cc2)c2ccc(OCc3ccccc3)cc2)c1
CHEMBL3769592		CCN1CCN([C@@H](c2ccccc2)c2ccc(Cl)cc2)CC1	InChI=1S/C19H23ClN2/c1-2-21-12-14-22(15-13-21)19(16-6-4-3-5-7-16)17-8-10-18(20)11-9-17/h3-11,19H,2,12-15H2,1H3/t19-/m0/s1	DNCBAXHUOSCWMJ-IBGZPJMESA-N	EC50	1000	nM	6	6	314.86	4.0669	2	0	6.48	CHEMBL613757	Dengue virus	CHEMBL3771417	CHEMBL3769315	2016	CCN1CCN([C@@H](c2ccccc2)c2ccc(Cl)cc2)CC1
CHEMBL311226	CASTANOSPERMINE	O[C@H]1[C@H](O)[C@@H](O)CN2CC[C@H](O)[C@H]12	InChI=1S/C8H15NO4/c10-4-1-2-9-3-5(11)7(12)8(13)6(4)9/h4-8,10-13H,1-3H2/t4-,5-,6+,7+,8+/m0/s1	JDVVGAQPNNXQDW-TVNFTVLESA-N	IC50	1000	nM	6	6	189.211	-2.4821	5	4	84.16	CHEMBL613757	Dengue virus	CHEMBL1041197	CHEMBL1155220	2009	O[C@H]1[C@H](O)[C@@H](O)CN2CC[C@H](O)[C@H]12
CHEMBL4867213		N#Cc1ccc(Oc2ccc(C(=O)N[C@H](C(=O)Nc3cccc(C(N)=O)c3)c3ccc(OCc4ccccc4)cc3)cc2)cc1	InChI=1S/C36H28N4O5/c37-22-24-9-15-31(16-10-24)45-32-19-13-27(14-20-32)35(42)40-33(36(43)39-29-8-4-7-28(21-29)34(38)41)26-11-17-30(18-12-26)44-23-25-5-2-1-3-6-25/h1-21,33H,23H2,(H2,38,41)(H,39,43)(H,40,42)/t33-/m0/s1	STVZANCSANTGOP-XIFFEERXSA-N	EC50	1000	nM	6	6	596.643	6.13828	6	3	143.54	CHEMBL5980	Dengue virus type 2 NS3 protein	CHEMBL4812531	CHEMBL4811254	2021	N#Cc1ccc(Oc2ccc(C(=O)N[C@H](C(=O)Nc3cccc(C(N)=O)c3)c3ccc(OCc4ccccc4)cc3)cc2)cc1
CHEMBL4642467		COc1ccc(-c2ccc3nsc(N4C[C@@H](C)O[C@@H](C)C4)c3n2)cc1OC	InChI=1S/C20H23N3O3S/c1-12-10-23(11-13(2)26-12)20-19-16(22-27-20)7-6-15(21-19)14-5-8-17(24-3)18(9-14)25-4/h5-9,12-13H,10-11H2,1-4H3/t12-,13+	BVEGTKGHXUUTRR-BETUJISGSA-N	EC50	1000	nM	6	6	385.489	3.9891	7	0	56.71	CHEMBL613757	Dengue virus	CHEMBL5131874	CHEMBL5131375	2022	COc1ccc(-c2ccc3nsc(N4C[C@@H](C)O[C@@H](C)C4)c3n2)cc1OC
CHEMBL4471033		CCCCCOCc1c(Nc2ccc(S(N)(=O)=O)cc2)nc(N2CCOCC2)nc1C(=O)NCc1ccccc1	InChI=1S/C28H36N6O5S/c1-2-3-7-16-39-20-24-25(27(35)30-19-21-8-5-4-6-9-21)32-28(34-14-17-38-18-15-34)33-26(24)31-22-10-12-23(13-11-22)40(29,36)37/h4-6,8-13H,2-3,7,14-20H2,1H3,(H,30,35)(H2,29,36,37)(H,31,32,33)	MJOZAYYGUGSICX-UHFFFAOYSA-N	EC50	1000	nM	6	6	568.7	3.341	9	3	148.77	CHEMBL613966	dengue virus type 2	CHEMBL4340109	CHEMBL4339220	2019	CCCCCOCc1c(Nc2ccc(S(N)(=O)=O)cc2)nc(N2CCOCC2)nc1C(=O)NCc1ccccc1
CHEMBL4457482		CCCCCCCCCCCCCCCC[N+](CC)(CO)CO.[Br-]	InChI=1S/C20H44NO2.BrH/c1-3-5-6-7-8-9-10-11-12-13-14-15-16-17-18-21(4-2,19-22)20-23;/h22-23H,3-20H2,1-2H3;1H/q+1;/p-1	CYOFBZRGYTVCGJ-UHFFFAOYSA-M	EC50	1030	nM	5.99	5.987162775	410.481	2.208	2	2	40.46	CHEMBL613966	dengue virus type 2	CHEMBL4431539	CHEMBL4431301	2016	CCCCCCCCCCCCCCCC[N+](CC)(CO)CO.[Br-]
CHEMBL5199401		O=C(c1ccc(C(F)(F)F)cc1O)c1[nH]c(Cl)c(Cl)c1-n1c(C(=O)c2ccc(C(F)(F)F)cc2O)cc(Cl)c1Sc1nc2ccccc2s1	InChI=1S/C31H14Cl3F6N3O4S2/c32-16-11-18(25(46)14-7-5-12(9-19(14)44)30(35,36)37)43(28(16)49-29-41-17-3-1-2-4-21(17)48-29)24-22(33)27(34)42-23(24)26(47)15-8-6-13(10-20(15)45)31(38,39)40/h1-11,42,44-45H	BTOJAGLHYUFZIS-UHFFFAOYSA-N	IC50	1040	nM	5.98	5.982966661	776.951	10.4373	8	3	108.21	CHEMBL613757	Dengue virus	CHEMBL5115939	CHEMBL5113415	2022	O=C(c1ccc(C(F)(F)F)cc1O)c1[nH]c(Cl)c(Cl)c1-n1c(C(=O)c2ccc(C(F)(F)F)cc2O)cc(Cl)c1Sc1nc2ccccc2s1
CHEMBL4474078		COc1ccc(-c2cnc3[nH]cc(C(=O)c4ccccc4)c3c2)cc1OC	InChI=1S/C22H18N2O3/c1-26-19-9-8-15(11-20(19)27-2)16-10-17-18(13-24-22(17)23-12-16)21(25)14-6-4-3-5-7-14/h3-13H,1-2H3,(H,23,24)	IRWLPNZSVDAUQU-UHFFFAOYSA-N	EC50	1070	nM	5.97	5.970616222	358.397	4.4781	4	1	64.21	CHEMBL613966	dengue virus type 2	CHEMBL4305759	CHEMBL4304760	2019	COc1ccc(-c2cnc3[nH]cc(C(=O)c4ccccc4)c3c2)cc1OC
CHEMBL682	AMODIAQUINE	CCN(CC)Cc1cc(Nc2ccnc3cc(Cl)ccc23)ccc1O	InChI=1S/C20H22ClN3O/c1-3-24(4-2)13-14-11-16(6-8-20(14)25)23-18-9-10-22-19-12-15(21)5-7-17(18)19/h5-12,25H,3-4,13H2,1-2H3,(H,22,23)	OVCDSSHSILBFBN-UHFFFAOYSA-N	EC50	1080	nM	5.97	5.966576245	355.869	5.1792	4	2	48.39	CHEMBL613966	dengue virus type 2	CHEMBL4431614	CHEMBL4431301	2016	CCN(CC)Cc1cc(Nc2ccnc3cc(Cl)ccc23)ccc1O
CHEMBL4129286	ADAFOSBUVIR	CC(C)OC(=O)[C@H](C)N[P@](=O)(OC[C@@]1(F)O[C@@H](n2ccc(=O)[nH]c2=O)[C@](C)(O)[C@@H]1O)Oc1ccccc1	InChI=1S/C22H29FN3O10P/c1-13(2)34-17(28)14(3)25-37(32,36-15-8-6-5-7-9-15)33-12-22(23)18(29)21(4,31)19(35-22)26-11-10-16(27)24-20(26)30/h5-11,13-14,18-19,29,31H,12H2,1-4H3,(H,25,32)(H,24,27,30)/t14-,18-,19+,21+,22+,37-/m0/s1	NIJYGVDQZBBONK-SEUXLIJBSA-N	EC50	1100	nM	5.96	5.958607315	545.457	0.9765	11	4	178.41	CHEMBL613966	dengue virus type 2	CHEMBL4123974	CHEMBL4118212	2018	CC(C)OC(=O)[C@H](C)N[P@](=O)(OC[C@@]1(F)O[C@@H](n2ccc(=O)[nH]c2=O)[C@](C)(O)[C@@H]1O)Oc1ccccc1
CHEMBL4854249		N/C(=N\O)c1cccc(-c2ccc3c(c2)c2cc(-c4cccc(/C(N)=N/O)c4)ccc2n3Cc2cccc(Br)c2)c1	InChI=1S/C33H26BrN5O2/c34-27-9-1-4-20(14-27)19-39-30-12-10-23(21-5-2-7-25(15-21)32(35)37-40)17-28(30)29-18-24(11-13-31(29)39)22-6-3-8-26(16-22)33(36)38-41/h1-18,40-41H,19H2,(H2,35,37)(H2,36,38)	IFJUAQPWGDLDDD-UHFFFAOYSA-N	EC50	1100	nM	5.96	5.958607315	604.508	7.1283	5	4	122.15	CHEMBL613966	dengue virus type 2	CHEMBL4843385	CHEMBL4842342	2021	N/C(=N\O)c1cccc(-c2ccc3c(c2)c2cc(-c4cccc(/C(N)=N/O)c4)ccc2n3Cc2cccc(Br)c2)c1
CHEMBL5201148		COc1cccc(COc2cccc(C(=O)Nc3ccc4c(c3)B(O)OC4)c2)c1	InChI=1S/C22H20BNO5/c1-27-19-6-2-4-15(10-19)13-28-20-7-3-5-16(11-20)22(25)24-18-9-8-17-14-29-23(26)21(17)12-18/h2-12,26H,13-14H2,1H3,(H,24,25)	DBTWLUWDUBDCRK-UHFFFAOYSA-N	EC50	1100	nM	5.96	5.958607315	389.216	2.7442	5	2	77.02	CHEMBL5980	Dengue virus type 2 NS3 protein	CHEMBL5118574	CHEMBL5113504	2022	COc1cccc(COc2cccc(C(=O)Nc3ccc4c(c3)B(O)OC4)c2)c1
CHEMBL3334763		Nc1ncnc2c1ncn2C1=C[C@H](CO)[C@@H](O)[C@H]1O	InChI=1S/C11H13N5O3/c12-10-7-11(14-3-13-10)16(4-15-7)6-1-5(2-17)8(18)9(6)19/h1,3-5,8-9,17-19H,2H2,(H2,12,13,14)/t5-,8-,9+/m1/s1	CXOXDCKVIMMEHC-CGMLFGJQSA-N	EC50	1100	nM	5.96	5.958607315	263.257	-1.4067	8	4	130.31	CHEMBL613757	Dengue virus	CHEMBL3363820	CHEMBL3351357	2014	Nc1ncnc2c1ncn2C1=C[C@H](CO)[C@@H](O)[C@H]1O
CHEMBL73809		C[C@@]1(O)[C@H](O)[C@@H](CO)O[C@H]1n1cnc2c(N)ncnc21	InChI=1S/C11H15N5O4/c1-11(19)7(18)5(2-17)20-10(11)16-4-15-6-8(12)13-3-14-9(6)16/h3-5,7,10,17-19H,2H2,1H3,(H2,12,13,14)/t5-,7-,10-,11-/m1/s1	PASOFFRBGIVJET-YRKGHMEHSA-N	EC50	1120	nM	5.95	5.950781977	281.272	-1.5899	9	4	139.54	CHEMBL613966	dengue virus type 2	CHEMBL1637305	CHEMBL1629694	2010	C[C@@]1(O)[C@H](O)[C@@H](CO)O[C@H]1n1cnc2c(N)ncnc21
CHEMBL5201294		O=C(c1ccc(C(F)(F)F)cc1O)c1[nH]c(Cl)c(Cl)c1-n1c(C(=O)c2ccc(C(F)(F)F)cc2O)cc(Cl)c1Sc1ncc[nH]1	InChI=1S/C27H13Cl3F6N4O4S/c28-14-9-15(21(43)12-3-1-10(7-16(12)41)26(31,32)33)40(24(14)45-25-37-5-6-38-25)20-18(29)23(30)39-19(20)22(44)13-4-2-11(8-17(13)42)27(34,35)36/h1-9,39,41-42H,(H,37,38)	KSHPOFCXHGMTKT-UHFFFAOYSA-N	IC50	1150	nM	5.94	5.93930216	709.839	8.5507	7	4	124	CHEMBL613757	Dengue virus	CHEMBL5115939	CHEMBL5113415	2022	O=C(c1ccc(C(F)(F)F)cc1O)c1[nH]c(Cl)c(Cl)c1-n1c(C(=O)c2ccc(C(F)(F)F)cc2O)cc(Cl)c1Sc1ncc[nH]1
CHEMBL4853944		NC(=O)c1cccc(NC(=O)[C@@H](NC(=O)c2ccc(-c3ccc(Cl)cc3)cc2)c2ccc(OCc3ccccc3)cc2)c1	InChI=1S/C35H28ClN3O4/c36-29-17-13-25(14-18-29)24-9-11-27(12-10-24)34(41)39-32(35(42)38-30-8-4-7-28(21-30)33(37)40)26-15-19-31(20-16-26)43-22-23-5-2-1-3-6-23/h1-21,32H,22H2,(H2,37,40)(H,38,42)(H,39,41)/t32-/m0/s1	NSHQSXPCCFLJPR-YTTGMZPUSA-N	EC50	1200	nM	5.92	5.920818754	590.079	6.7947	4	3	110.52	CHEMBL5980	Dengue virus type 2 NS3 protein	CHEMBL4812531	CHEMBL4811254	2021	NC(=O)c1cccc(NC(=O)[C@@H](NC(=O)c2ccc(-c3ccc(Cl)cc3)cc2)c2ccc(OCc3ccccc3)cc2)c1
CHEMBL4857446		COc1cccc(COc2ccc([C@H](NC(=O)c3ccc(C(=O)c4ccccc4)cc3)C(=O)Nc3cccc(C(N)=O)c3)cc2)c1	InChI=1S/C37H31N3O6/c1-45-32-12-5-7-24(21-32)23-46-31-19-17-25(18-20-31)33(37(44)39-30-11-6-10-29(22-30)35(38)42)40-36(43)28-15-13-27(14-16-28)34(41)26-8-3-2-4-9-26/h2-22,33H,23H2,1H3,(H2,38,42)(H,39,44)(H,40,43)/t33-/m0/s1	POZOATHYURJGQK-XIFFEERXSA-N	EC50	1200	nM	5.92	5.920818754	613.67	5.7139	6	3	136.82	CHEMBL5980	Dengue virus type 2 NS3 protein	CHEMBL4812531	CHEMBL4811254	2021	COc1cccc(COc2ccc([C@H](NC(=O)c3ccc(C(=O)c4ccccc4)cc3)C(=O)Nc3cccc(C(N)=O)c3)cc2)c1
CHEMBL4859856		NC(=O)c1cccc(NC(=O)[C@@H](NC(=O)c2ccc(Oc3ccc(C(F)(F)F)cc3)cc2)c2ccc(OCc3ccccc3)cc2)c1	InChI=1S/C36H28F3N3O5/c37-36(38,39)27-13-19-31(20-14-27)47-30-17-11-25(12-18-30)34(44)42-32(35(45)41-28-8-4-7-26(21-28)33(40)43)24-9-15-29(16-10-24)46-22-23-5-2-1-3-6-23/h1-21,32H,22H2,(H2,40,43)(H,41,45)(H,42,44)/t32-/m0/s1	RNJZSKJJNTVURL-YTTGMZPUSA-N	EC50	1200	nM	5.92	5.920818754	639.63	7.2854	5	3	119.75	CHEMBL5980	Dengue virus type 2 NS3 protein	CHEMBL4812531	CHEMBL4811254	2021	NC(=O)c1cccc(NC(=O)[C@@H](NC(=O)c2ccc(Oc3ccc(C(F)(F)F)cc3)cc2)c2ccc(OCc3ccccc3)cc2)c1
CHEMBL1259059	SOFOSBUVIR	CC(C)OC(=O)[C@H](C)N[P@](=O)(OC[C@H]1O[C@@H](n2ccc(=O)[nH]c2=O)[C@](C)(F)[C@@H]1O)Oc1ccccc1	InChI=1S/C22H29FN3O9P/c1-13(2)33-19(29)14(3)25-36(31,35-15-8-6-5-7-9-15)32-12-16-18(28)22(4,23)20(34-16)26-11-10-17(27)24-21(26)30/h5-11,13-14,16,18,20,28H,12H2,1-4H3,(H,25,31)(H,24,27,30)/t14-,16+,18+,20+,22+,36-/m0/s1	TTZHDVOVKQGIBA-IQWMDFIBSA-N	EC50	1200	nM	5.92	5.920818754	529.458	1.6565	10	3	158.18	CHEMBL613966	dengue virus type 2	CHEMBL4123974	CHEMBL4118212	2018	CC(C)OC(=O)[C@H](C)N[P@](=O)(OC[C@H]1O[C@@H](n2ccc(=O)[nH]c2=O)[C@](C)(F)[C@@H]1O)Oc1ccccc1
CHEMBL4208082		COc1cccc(NC(C(=O)c2c[nH]c3ccccc23)c2ccc3nccnc3c2)c1	InChI=1S/C25H20N4O2/c1-31-18-6-4-5-17(14-18)29-24(16-9-10-22-23(13-16)27-12-11-26-22)25(30)20-15-28-21-8-3-2-7-19(20)21/h2-15,24,28-29H,1H3	CATIVMWMXRPYNS-UHFFFAOYSA-N	EC50	1200	nM	5.92	5.920818754	408.461	5.1558	5	2	79.9	CHEMBL613966	dengue virus type 2	CHEMBL4200978	CHEMBL4196174	2018	COc1cccc(NC(C(=O)c2c[nH]c3ccccc23)c2ccc3nccnc3c2)c1
CHEMBL4544911		C/C(=N\Nc1ccccc1)c1sc(-c2cc(Cl)nc(Oc3ccc(Cl)cc3)c2)nc1C	InChI=1S/C23H18Cl2N4OS/c1-14-22(15(2)28-29-18-6-4-3-5-7-18)31-23(26-14)16-12-20(25)27-21(13-16)30-19-10-8-17(24)9-11-19/h3-13,29H,1-2H3/b28-15+	DAXGRRHAZMMKLL-RWPZCVJISA-N	IC50	1200	nM	5.92	5.920818754	469.397	7.44872	6	1	59.4	CHEMBL613966	dengue virus type 2	CHEMBL4431637	CHEMBL4431301	2016	C/C(=N\Nc1ccccc1)c1sc(-c2cc(Cl)nc(Oc3ccc(Cl)cc3)c2)nc1C
CHEMBL553	ERLOTINIB	C#Cc1cccc(Nc2ncnc3cc(OCCOC)c(OCCOC)cc23)c1	InChI=1S/C22H23N3O4/c1-4-16-6-5-7-17(12-16)25-22-18-13-20(28-10-8-26-2)21(29-11-9-27-3)14-19(18)23-15-24-22/h1,5-7,12-15H,8-11H2,2-3H3,(H,23,24,25)	AAKJLRGGTJKAMG-UHFFFAOYSA-N	EC50	1220	nM	5.91	5.913640169	393.443	3.4051	7	1	74.73	CHEMBL613966	dengue virus type 2	CHEMBL4610427	CHEMBL4609987	2020	C#Cc1cccc(Nc2ncnc3cc(OCCOC)c(OCCOC)cc23)c1
CHEMBL4440558		CC(C)C(=O)OC[C@@]1(N=[N+]=[N-])O[C@@H](n2ccc(N)cc2=O)[C@H](OC(=O)C(C)C)[C@@H]1OC(=O)C(C)C	InChI=1S/C22H31N5O8/c1-11(2)19(29)32-10-22(25-26-24)17(34-21(31)13(5)6)16(33-20(30)12(3)4)18(35-22)27-8-7-14(23)9-15(27)28/h7-9,11-13,16-18H,10,23H2,1-6H3/t16-,17+,18-,22-/m1/s1	JBVKLTYASMJHTL-WYADAEROSA-N	EC50	1300	nM	5.89	5.886056648	493.517	2.3007	11	1	184.91	CHEMBL613966	dengue virus type 2	CHEMBL4431581	CHEMBL4431301	2016	CC(C)C(=O)OC[C@@]1(N=[N+]=[N-])O[C@@H](n2ccc(N)cc2=O)[C@H](OC(=O)C(C)C)[C@@H]1OC(=O)C(C)C
CHEMBL4640021		N=C(N)Nc1ccc(CNC(=O)[C@@H](NC(=O)Cc2ccc(-c3ccccc3)cc2)c2ccc(OCc3ccccc3)cc2)cc1.O=C(O)C(F)(F)F	InChI=1S/C37H35N5O3.C2HF3O2/c38-37(39)41-32-19-13-27(14-20-32)24-40-36(44)35(31-17-21-33(22-18-31)45-25-28-7-3-1-4-8-28)42-34(43)23-26-11-15-30(16-12-26)29-9-5-2-6-10-29;3-2(4,5)1(6)7/h1-22,35H,23-25H2,(H,40,44)(H,42,43)(H4,38,39,41);(H,6,7)/t35-;/m0./s1	OUGVJYOOQLTTQP-XLQCLRHOSA-N	IC50	1300	nM	5.89	5.886056648	711.741	6.58767	5	6	166.63	CHEMBL5980	Dengue virus type 2 NS3 protein	CHEMBL4621577	CHEMBL4619777	2020	N=C(N)Nc1ccc(CNC(=O)[C@@H](NC(=O)Cc2ccc(-c3ccccc3)cc2)c2ccc(OCc3ccccc3)cc2)cc1.O=C(O)C(F)(F)F
CHEMBL3334764		Nc1ncnc2c1ncn2C1=C[C@@H](CO)[C@H](O)[C@@H]1O	InChI=1S/C11H13N5O3/c12-10-7-11(14-3-13-10)16(4-15-7)6-1-5(2-17)8(18)9(6)19/h1,3-5,8-9,17-19H,2H2,(H2,12,13,14)/t5-,8-,9+/m0/s1	CXOXDCKVIMMEHC-WLGLDCGKSA-N	EC50	1300	nM	5.89	5.886056648	263.257	-1.4067	8	4	130.31	CHEMBL613757	Dengue virus	CHEMBL3363820	CHEMBL3351357	2014	Nc1ncnc2c1ncn2C1=C[C@@H](CO)[C@H](O)[C@@H]1O
CHEMBL4464884		CC(NC(=O)[C@H](CCCCN)NC(=O)[C@H](CCCNC(=N)N)NC(=O)c1ccccc1)(C(N)=O)c1ccccc1	InChI=1S/C28H40N8O4/c1-28(26(30)40,20-13-6-3-7-14-20)36-25(39)22(15-8-9-17-29)35-24(38)21(16-10-18-33-27(31)32)34-23(37)19-11-4-2-5-12-19/h2-7,11-14,21-22H,8-10,15-18,29H2,1H3,(H2,30,40)(H,34,37)(H,35,38)(H,36,39)(H4,31,32,33)/t21-,22-,28?/m0/s1	ZKFHXZCNNNQGFW-OHCBOFHFSA-N	IC50	1300	nM	5.89	5.886056648	552.68	0.17897	6	8	218.31	CHEMBL5980	Dengue virus type 2 NS3 protein	CHEMBL4390123	CHEMBL4387750	2019	CC(NC(=O)[C@H](CCCCN)NC(=O)[C@H](CCCNC(=N)N)NC(=O)c1ccccc1)(C(N)=O)c1ccccc1
CHEMBL535	SUNITINIB	CCN(CC)CCNC(=O)c1c(C)[nH]c(/C=C2\C(=O)Nc3ccc(F)cc32)c1C	InChI=1S/C22H27FN4O2/c1-5-27(6-2)10-9-24-22(29)20-13(3)19(25-14(20)4)12-17-16-11-15(23)7-8-18(16)26-21(17)28/h7-8,11-12,25H,5-6,9-10H2,1-4H3,(H,24,29)(H,26,28)/b17-12-	WINHZLLDWRZWRT-ATVHPVEESA-N	EC50	1350	nM	5.87	5.869666232	398.482	3.33494	3	3	77.23	CHEMBL613966	dengue virus type 2	CHEMBL4305759	CHEMBL4304760	2019	CCN(CC)CCNC(=O)c1c(C)[nH]c(/C=C2\C(=O)Nc3ccc(F)cc32)c1C
CHEMBL2348370		CC(C)(C)C(=O)N(CCCCCCN1C[C@H](O)[C@@H](O)[C@H](O)[C@H]1CO)C12CC3CC(CC(C3)C1)C2	InChI=1S/C27H48N2O5/c1-26(2,3)25(34)29(27-13-18-10-19(14-27)12-20(11-18)15-27)9-7-5-4-6-8-28-16-22(31)24(33)23(32)21(28)17-30/h18-24,30-33H,4-17H2,1-3H3/t18?,19?,20?,21-,22+,23-,24-,27?/m1/s1	CGBRFGIKFKBSBQ-DSRLFJKWSA-N	EC50	1380	nM	5.86	5.860120914	480.69	2.1495	6	4	104.47	CHEMBL613757	Dengue virus	CHEMBL2351674	CHEMBL2346610	2013	CC(C)(C)C(=O)N(CCCCCCN1C[C@H](O)[C@@H](O)[C@H](O)[C@H]1CO)C12CC3CC(CC(C3)C1)C2
CHEMBL4864785		N/C(=N\O)c1cccc(-c2ccc3c(c2)c2cc(-c4cccc(/C(N)=N/O)c4)ccc2n3Cc2ccc(Br)c(F)c2)c1	InChI=1S/C33H25BrFN5O2/c34-28-10-7-19(13-29(28)35)18-40-30-11-8-22(20-3-1-5-24(14-20)32(36)38-41)16-26(30)27-17-23(9-12-31(27)40)21-4-2-6-25(15-21)33(37)39-42/h1-17,41-42H,18H2,(H2,36,38)(H2,37,39)	FTGHUGRHZAMTKU-UHFFFAOYSA-N	EC50	1400	nM	5.85	5.853871964	622.498	7.2674	5	4	122.15	CHEMBL613966	dengue virus type 2	CHEMBL4843381	CHEMBL4842342	2021	N/C(=N\O)c1cccc(-c2ccc3c(c2)c2cc(-c4cccc(/C(N)=N/O)c4)ccc2n3Cc2ccc(Br)c(F)c2)c1
CHEMBL4537884		C=C/C(C)=C/C[C@H]1C(C)=CC[C@@H]2[C@]1(C)CCC[C@@]2(C)C(=O)O	InChI=1S/C20H30O2/c1-6-14(2)8-10-16-15(3)9-11-17-19(16,4)12-7-13-20(17,5)18(21)22/h6,8-9,16-17H,1,7,10-13H2,2-5H3,(H,21,22)/b14-8+/t16-,17+,19+,20+/m0/s1	SKEMYAAMDHTYBL-ONIUZDBUSA-N	IC50	1400	nM	5.85	5.853871964	302.458	5.3723	1	1	37.3	CHEMBL613757	Dengue virus	CHEMBL4337916	CHEMBL4334502	2019	C=C/C(C)=C/C[C@H]1C(C)=CC[C@@H]2[C@]1(C)CCC[C@@]2(C)C(=O)O
CHEMBL4209500		COc1cc(NC(C(=O)c2c[nH]c3cccc(CCCO)c23)c2ccccc2)cc(OC)c1	InChI=1S/C27H28N2O4/c1-32-21-14-20(15-22(16-21)33-2)29-26(19-8-4-3-5-9-19)27(31)23-17-28-24-12-6-10-18(25(23)24)11-7-13-30/h3-6,8-10,12,14-17,26,28-30H,7,11,13H2,1-2H3	BZHYTSLXVSRAFS-UHFFFAOYSA-N	EC50	1400	nM	5.85	5.853871964	444.531	5.1461	5	3	83.58	CHEMBL613966	dengue virus type 2	CHEMBL4200978	CHEMBL4196174	2018	COc1cc(NC(C(=O)c2c[nH]c3cccc(CCCO)c23)c2ccccc2)cc(OC)c1
CHEMBL1631698		C#C[C@@]1(O)[C@H](O)[C@@H](CO)O[C@H]1n1cnc2c(N)ncnc21	InChI=1S/C12H13N5O4/c1-2-12(20)8(19)6(3-18)21-11(12)17-5-16-7-9(13)14-4-15-10(7)17/h1,4-6,8,11,18-20H,3H2,(H2,13,14,15)/t6-,8-,11-,12-/m1/s1	GLMZHZQENASCGE-YUTYNTIBSA-N	EC50	1410	nM	5.85	5.850780887	291.267	-1.9766	9	4	139.54	CHEMBL613966	dengue virus type 2	CHEMBL1637305	CHEMBL1629694	2010	C#C[C@@]1(O)[C@H](O)[C@@H](CO)O[C@H]1n1cnc2c(N)ncnc21
CHEMBL4859110		CCn1c2ccc(-c3cccc(/C(N)=N/O)c3)cc2c2cc(-c3cccc(/C(N)=N/O)c3)ccc21	InChI=1S/C28H25N5O2/c1-2-33-25-11-9-19(17-5-3-7-21(13-17)27(29)31-34)15-23(25)24-16-20(10-12-26(24)33)18-6-4-8-22(14-18)28(30)32-35/h3-16,34-35H,2H2,1H3,(H2,29,31)(H2,30,32)	AKYOOEAOWCRIGB-UHFFFAOYSA-N	EC50	1500	nM	5.82	5.823908741	463.541	5.3374	5	4	122.15	CHEMBL613966	dengue virus type 2	CHEMBL4843381	CHEMBL4842342	2021	CCn1c2ccc(-c3cccc(/C(N)=N/O)c3)cc2c2cc(-c3cccc(/C(N)=N/O)c3)ccc21
CHEMBL2348380		CC(C)(C)CC(=O)N(CCCCCCN1C[C@H](O)[C@@H](O)[C@H](O)[C@H]1CO)C1CCCCC1	InChI=1S/C24H46N2O5/c1-24(2,3)15-21(29)26(18-11-7-6-8-12-18)14-10-5-4-9-13-25-16-20(28)23(31)22(30)19(25)17-27/h18-20,22-23,27-28,30-31H,4-17H2,1-3H3/t19-,20+,22-,23-/m1/s1	LXVIWWDTUQYPOY-IRMYBRCSSA-N	EC50	1500	nM	5.82	5.823908741	442.641	1.9035	6	4	104.47	CHEMBL613757	Dengue virus	CHEMBL2351674	CHEMBL2346610	2013	CC(C)(C)CC(=O)N(CCCCCCN1C[C@H](O)[C@@H](O)[C@H](O)[C@H]1CO)C1CCCCC1
CHEMBL4460831		OC[C@@H]1[C@@H](O)[C@H](O)[C@@H](O)CN1CCCCC1CCCCC1	InChI=1S/C16H31NO4/c18-11-13-15(20)16(21)14(19)10-17(13)9-5-4-8-12-6-2-1-3-7-12/h12-16,18-21H,1-11H2/t13-,14+,15-,16-/m1/s1	LDQVGLDWEACVHM-QKPAOTATSA-N	EC50	1500	nM	5.82	5.823908741	301.427	0.4962	5	4	84.16	CHEMBL613966	dengue virus type 2	CHEMBL4431608	CHEMBL4431301	2016	OC[C@@H]1[C@@H](O)[C@H](O)[C@@H](O)CN1CCCCC1CCCCC1
CHEMBL4858851		N/C(=N\O)c1cccc(-c2ccc3c(c2)c2cc(-c4cccc(/C(N)=N/O)c4)ccc2n3Cc2cc(F)cc(Br)c2)c1	InChI=1S/C33H25BrFN5O2/c34-26-11-19(12-27(35)17-26)18-40-30-9-7-22(20-3-1-5-24(13-20)32(36)38-41)15-28(30)29-16-23(8-10-31(29)40)21-4-2-6-25(14-21)33(37)39-42/h1-17,41-42H,18H2,(H2,36,38)(H2,37,39)	FLSDATMONZZDHI-UHFFFAOYSA-N	EC50	1500	nM	5.82	5.823908741	622.498	7.2674	5	4	122.15	CHEMBL613966	dengue virus type 2	CHEMBL4843381	CHEMBL4842342	2021	N/C(=N\O)c1cccc(-c2ccc3c(c2)c2cc(-c4cccc(/C(N)=N/O)c4)ccc2n3Cc2cc(F)cc(Br)c2)c1
CHEMBL4847125		NC(=O)c1cccc(NC(=O)[C@@H](NC(=O)c2ccc(Oc3ccc4c(c3)OCO4)cc2)c2ccc(OCc3ccccc3)cc2)c1	InChI=1S/C36H29N3O7/c37-34(40)26-7-4-8-27(19-26)38-36(42)33(24-9-13-28(14-10-24)43-21-23-5-2-1-3-6-23)39-35(41)25-11-15-29(16-12-25)46-30-17-18-31-32(20-30)45-22-44-31/h1-20,33H,21-22H2,(H2,37,40)(H,38,42)(H,39,41)/t33-/m0/s1	IFURGCWYCRDPMB-XIFFEERXSA-N	EC50	1500	nM	5.82	5.823908741	615.642	5.9953	7	3	138.21	CHEMBL5980	Dengue virus type 2 NS3 protein	CHEMBL4812531	CHEMBL4811254	2021	NC(=O)c1cccc(NC(=O)[C@@H](NC(=O)c2ccc(Oc3ccc4c(c3)OCO4)cc2)c2ccc(OCc3ccccc3)cc2)c1
CHEMBL4556306		COc1ccc(S(=O)(=O)N(CCCC(=O)C2CCCCCC2)c2ccccc2)cc1	InChI=1S/C24H31NO4S/c1-29-22-15-17-23(18-16-22)30(27,28)25(21-12-7-4-8-13-21)19-9-14-24(26)20-10-5-2-3-6-11-20/h4,7-8,12-13,15-18,20H,2-3,5-6,9-11,14,19H2,1H3	MSEGDVOYFLNBPZ-UHFFFAOYSA-N	EC50	1520	nM	5.82	5.818156412	429.582	5.2102	4	0	63.68	CHEMBL613966	dengue virus type 2	CHEMBL4381654	CHEMBL4376891	2020	COc1ccc(S(=O)(=O)N(CCCC(=O)C2CCCCCC2)c2ccccc2)cc1
CHEMBL5439581		COc1ccc(/N=N/Nc2ccccn2)cc1	InChI=1S/C12H12N4O/c1-17-11-7-5-10(6-8-11)14-16-15-12-4-2-3-9-13-12/h2-9H,1H3,(H,13,14,15)	LAXQJAHVCPSWKB-UHFFFAOYSA-N	EC50	1560	nM	5.806875402	5.806875402	228.255	3.201	4	1	58.87	CHEMBL613757	Dengue virus	CHEMBL5337212	CHEMBL5335803	2024	COc1ccc(/N=N/Nc2ccccn2)cc1
CHEMBL4162927		CSCCOP(=O)(NCCc1c[nH]c2ccccc12)OC[C@H]1O[C@@H](n2cnc3c(=O)[nH]c(N)nc32)[C@](C)(O)[C@@H]1O	InChI=1S/C24H32N7O7PS/c1-24(34)19(32)17(38-22(24)31-13-27-18-20(31)29-23(25)30-21(18)33)12-37-39(35,36-9-10-40-2)28-8-7-14-11-26-16-6-4-3-5-15(14)16/h3-6,11,13,17,19,22,26,32,34H,7-10,12H2,1-2H3,(H,28,35)(H3,25,29,30,33)/t17-,19-,22-,24-,39?/m1/s1	CRASVYKOEYSYFH-DPGYDBEJSA-N	IC50	1590	nM	5.8	5.798602876	593.603	1.529	12	6	202.63	CHEMBL613966	dengue virus type 2	CHEMBL4134174	CHEMBL4130454	2017	CSCCOP(=O)(NCCc1c[nH]c2ccccc12)OC[C@H]1O[C@@H](n2cnc3c(=O)[nH]c(N)nc32)[C@](C)(O)[C@@H]1O
CHEMBL217092	SARACATINIB	CN1CCN(CCOc2cc(OC3CCOCC3)c3c(Nc4c(Cl)ccc5c4OCO5)ncnc3c2)CC1	InChI=1S/C27H32ClN5O5/c1-32-6-8-33(9-7-32)10-13-35-19-14-21-24(23(15-19)38-18-4-11-34-12-5-18)27(30-16-29-21)31-25-20(28)2-3-22-26(25)37-17-36-22/h2-3,14-16,18H,4-13,17H2,1H3,(H,29,30,31)	OUKYUETWWIPKQR-UHFFFAOYSA-N	EC50	1600	nM	5.8	5.795880017	542.036	3.9395	10	1	90.44	CHEMBL613757	Dengue virus	CHEMBL3384003	CHEMBL3352310	2014	CN1CCN(CCOc2cc(OC3CCOCC3)c3c(Nc4c(Cl)ccc5c4OCO5)ncnc3c2)CC1
CHEMBL4545026		CN(C(=O)c1ccccc1)[C@@H](CCCNC(=N)N)C(=O)N[C@@H](CCCCN)C(=O)N[C@@H](C(N)=O)c1ccc(OCc2ccccc2)cc1	InChI=1S/C35H46N8O5/c1-43(34(47)26-13-6-3-7-14-26)29(16-10-22-40-35(38)39)33(46)41-28(15-8-9-21-36)32(45)42-30(31(37)44)25-17-19-27(20-18-25)48-23-24-11-4-2-5-12-24/h2-7,11-14,17-20,28-30H,8-10,15-16,21-23,36H2,1H3,(H2,37,44)(H,41,46)(H,42,45)(H4,38,39,40)/t28-,29-,30+/m0/s1	AWHHAWOXEAPMLQ-OIFRRMEBSA-N	IC50	1600	nM	5.8	5.795880017	658.804	1.92607	7	7	218.75	CHEMBL5980	Dengue virus type 2 NS3 protein	CHEMBL4390123	CHEMBL4387750	2019	CN(C(=O)c1ccccc1)[C@@H](CCCNC(=N)N)C(=O)N[C@@H](CCCCN)C(=O)N[C@@H](C(N)=O)c1ccc(OCc2ccccc2)cc1
CHEMBL4217891		COc1cccc(NC(C(=O)c2c[nH]c3ccccc23)c2ccc(S(C)(=O)=O)cc2)c1	InChI=1S/C24H22N2O4S/c1-30-18-7-5-6-17(14-18)26-23(16-10-12-19(13-11-16)31(2,28)29)24(27)21-15-25-22-9-4-3-8-20(21)22/h3-15,23,25-26H,1-2H3	XFAOQHMQXXTIOX-UHFFFAOYSA-N	EC50	1600	nM	5.8	5.795880017	434.517	4.6161	5	2	88.26	CHEMBL613966	dengue virus type 2	CHEMBL4200978	CHEMBL4196174	2018	COc1cccc(NC(C(=O)c2c[nH]c3ccccc23)c2ccc(S(C)(=O)=O)cc2)c1
CHEMBL4862793		O=C(NCC1CCNCC1)c1cc2ccc(-c3ccoc3)cc2[nH]1	InChI=1S/C19H21N3O2/c23-19(21-11-13-3-6-20-7-4-13)18-10-15-2-1-14(9-17(15)22-18)16-5-8-24-12-16/h1-2,5,8-10,12-13,20,22H,3-4,6-7,11H2,(H,21,23)	WTTOXJPIYYZQSP-UHFFFAOYSA-N	IC50	1600	nM	5.8	5.795880017	323.396	3.1573	3	3	70.06	CHEMBL5980	Dengue virus type 2 NS3 protein	CHEMBL4844503	CHEMBL4842369	2021	O=C(NCC1CCNCC1)c1cc2ccc(-c3ccoc3)cc2[nH]1
CHEMBL1353221		O=c1ccc2[n+]([O-])c3ccc([O-])cc3oc-2c1.[Na+]	InChI=1S/C12H7NO4.Na/c14-7-1-3-9-11(5-7)17-12-6-8(15)2-4-10(12)13(9)16;/h1-6,14H;/q;+1/p-1	IVGPGQSSDLDOLH-UHFFFAOYSA-M	IC50	1610	nM	5.793174124	5.793174124	251.173	-2.3912	4	0	80.21	CHEMBL5980	Dengue virus type 2 NS3 protein	CHEMBL1794550	CHEMBL1201862		O=c1ccc2[n+]([O-])c3ccc([O-])cc3oc-2c1.[Na+]
CHEMBL1630219		C#C[C@@]1(O)[C@H](O)[C@@H](CO)O[C@H]1n1cc(C(N)=O)c2c(N)ncnc21	InChI=1S/C14H15N5O5/c1-2-14(23)9(21)7(4-20)24-13(14)19-3-6(11(16)22)8-10(15)17-5-18-12(8)19/h1,3,5,7,9,13,20-21,23H,4H2,(H2,16,22)(H2,15,17,18)/t7-,9-,13-,14-/m1/s1	HRAYXWGUYHJDEA-MVNCPAOLSA-N	EC50	1620	nM	5.79	5.790484985	333.304	-2.2727	9	5	169.74	CHEMBL613966	dengue virus type 2	CHEMBL1638750	CHEMBL1629704	2010	C#C[C@@]1(O)[C@H](O)[C@@H](CO)O[C@H]1n1cc(C(N)=O)c2c(N)ncnc21
CHEMBL5428958		Cc1ccc(S(=O)(=O)N(C)[C@@H](Cc2ccc(NC(=N)N)cc2)C(=O)N[C@@H](CCCCN)C(=O)N[C@@H](C(N)=O)c2ccccc2)cc1	InChI=1S/C32H42N8O5S/c1-21-11-17-25(18-12-21)46(44,45)40(2)27(20-22-13-15-24(16-14-22)37-32(35)36)31(43)38-26(10-6-7-19-33)30(42)39-28(29(34)41)23-8-4-3-5-9-23/h3-5,8-9,11-18,26-28H,6-7,10,19-20,33H2,1-2H3,(H2,34,41)(H,38,43)(H,39,42)(H4,35,36,37)/t26-,27-,28+/m0/s1	GILRTFMFYHBQKH-HZFUHODCSA-N	IC50	1630	nM	5.79	5.787812396	650.806	1.48879	7	7	226.59	CHEMBL5980	Dengue virus type 2 NS3 protein	CHEMBL5348989	CHEMBL5346910	2023	Cc1ccc(S(=O)(=O)N(C)[C@@H](Cc2ccc(NC(=N)N)cc2)C(=O)N[C@@H](CCCCN)C(=O)N[C@@H](C(N)=O)c2ccccc2)cc1
CHEMBL4869859		N=C(N)Nc1ccc(C[C@H](NC(=O)[C@@H](NC(=O)c2ccccc2)c2ccc(OCc3ccccc3)cc2)C(=O)N[C@@H](C(N)=O)c2ccc(OCc3ccccc3)cc2)cc1	InChI=1S/C47H45N7O6/c48-43(55)41(34-18-24-38(25-19-34)59-29-32-10-4-1-5-11-32)53-45(57)40(28-31-16-22-37(23-17-31)51-47(49)50)52-46(58)42(54-44(56)36-14-8-3-9-15-36)35-20-26-39(27-21-35)60-30-33-12-6-2-7-13-33/h1-27,40-42H,28-30H2,(H2,48,55)(H,52,58)(H,53,57)(H,54,56)(H4,49,50,51)/t40-,41+,42-/m0/s1	FBEJTKYFDCEJRQ-ZMWLRIRSSA-N	IC50	1700	nM	5.77	5.769551079	803.92	5.69137	7	7	210.75	CHEMBL5980	Dengue virus type 2 NS3 protein	CHEMBL4841501	CHEMBL4840342	2021	N=C(N)Nc1ccc(C[C@H](NC(=O)[C@@H](NC(=O)c2ccccc2)c2ccc(OCc3ccccc3)cc2)C(=O)N[C@@H](C(N)=O)c2ccc(OCc3ccccc3)cc2)cc1
CHEMBL471282	AVICULARIN	O=c1c(O[C@@H]2O[C@@H](CO)[C@H](O)[C@H]2O)c(-c2ccc(O)c(O)c2)oc2cc(O)cc(O)c12	InChI=1S/C20H18O11/c21-6-13-15(26)17(28)20(30-13)31-19-16(27)14-11(25)4-8(22)5-12(14)29-18(19)7-1-2-9(23)10(24)3-7/h1-5,13,15,17,20-26,28H,6H2/t13-,15-,17+,20-/m0/s1	BDCDNTVZSILEOY-UXYNSRGZSA-N	IC50	1700	nM	5.77	5.769551079	434.353	0.1002	11	7	190.28	CHEMBL613757	Dengue virus	CHEMBL3384587	CHEMBL3352310	2014	O=c1c(O[C@@H]2O[C@@H](CO)[C@H](O)[C@H]2O)c(-c2ccc(O)c(O)c2)oc2cc(O)cc(O)c12
CHEMBL251254	HYPEROSIDE	O=c1c(O[C@@H]2O[C@H](CO)[C@H](O)[C@H](O)[C@H]2O)c(-c2ccc(O)c(O)c2)oc2cc(O)cc(O)c12	InChI=1S/C21H20O12/c22-6-13-15(27)17(29)18(30)21(32-13)33-20-16(28)14-11(26)4-8(23)5-12(14)31-19(20)7-1-2-9(24)10(25)3-7/h1-5,13,15,17-18,21-27,29-30H,6H2/t13-,15+,17+,18-,21+/m1/s1	OVSQVDMCBVZWGM-DTGCRPNFSA-N	IC50	1700	nM	5.77	5.769551079	464.379	-0.5389	12	8	210.51	CHEMBL613757	Dengue virus	CHEMBL3384587	CHEMBL3352310	2014	O=c1c(O[C@@H]2O[C@H](CO)[C@H](O)[C@H](O)[C@H]2O)c(-c2ccc(O)c(O)c2)oc2cc(O)cc(O)c12
CHEMBL226335	RUTIN	C[C@@H]1O[C@@H](OC[C@H]2O[C@@H](Oc3c(-c4ccc(O)c(O)c4)oc4cc(O)cc(O)c4c3=O)[C@H](O)[C@@H](O)[C@@H]2O)[C@H](O)[C@H](O)[C@H]1O	InChI=1S/C27H30O16/c1-8-17(32)20(35)22(37)26(40-8)39-7-15-18(33)21(36)23(38)27(42-15)43-25-19(34)16-13(31)5-10(28)6-14(16)41-24(25)9-2-3-11(29)12(30)4-9/h2-6,8,15,17-18,20-23,26-33,35-38H,7H2,1H3/t8-,15+,17-,18+,20+,21-,22+,23+,26+,27-/m0/s1	IKGXIBQEEMLURG-NVPNHPEKSA-N	IC50	1700	nM	5.77	5.769551079	610.521	-1.6871	16	10	269.43	CHEMBL613757	Dengue virus	CHEMBL3384587	CHEMBL3352310	2014	C[C@@H]1O[C@@H](OC[C@H]2O[C@@H](Oc3c(-c4ccc(O)c(O)c4)oc4cc(O)cc(O)c4c3=O)[C@H](O)[C@@H](O)[C@@H]2O)[C@H](O)[C@H](O)[C@H]1O
CHEMBL4875828		NC(=O)c1cccc(NC(=O)[C@@H](NC(=O)c2ccc(-c3ccccc3)cc2)c2ccc(OCc3ccccc3)cc2)c1	InChI=1S/C35H29N3O4/c36-33(39)29-12-7-13-30(22-29)37-35(41)32(27-18-20-31(21-19-27)42-23-24-8-3-1-4-9-24)38-34(40)28-16-14-26(15-17-28)25-10-5-2-6-11-25/h1-22,32H,23H2,(H2,36,39)(H,37,41)(H,38,40)/t32-/m0/s1	XIFNUJGCEUHUFQ-YTTGMZPUSA-N	EC50	1700	nM	5.77	5.769551079	555.634	6.1413	4	3	110.52	CHEMBL5980	Dengue virus type 2 NS3 protein	CHEMBL4812531	CHEMBL4811254	2021	NC(=O)c1cccc(NC(=O)[C@@H](NC(=O)c2ccc(-c3ccccc3)cc2)c2ccc(OCc3ccccc3)cc2)c1
CHEMBL4205234		COc1cc(NC(C(=O)c2c[nH]c3ccccc23)c2ccccc2)cc(OCCN(C)C)c1	InChI=1S/C27H29N3O3/c1-30(2)13-14-33-22-16-20(15-21(17-22)32-3)29-26(19-9-5-4-6-10-19)27(31)24-18-28-25-12-8-7-11-23(24)25/h4-12,15-18,26,28-29H,13-14H2,1-3H3	SNHMMESQFWSGHH-UHFFFAOYSA-N	EC50	1700	nM	5.77	5.769551079	443.547	5.153	5	2	66.59	CHEMBL613966	dengue virus type 2	CHEMBL4200978	CHEMBL4196174	2018	COc1cc(NC(C(=O)c2c[nH]c3ccccc23)c2ccccc2)cc(OCCN(C)C)c1
CHEMBL418899	2'-B-METHYL-GUANOSINE	C[C@@]1(O)[C@H](O)[C@@H](CO)O[C@H]1n1cnc2c(=O)[nH]c(N)nc21	InChI=1S/C11H15N5O5/c1-11(20)6(18)4(2-17)21-9(11)16-3-13-5-7(16)14-10(12)15-8(5)19/h3-4,6,9,17-18,20H,2H2,1H3,(H3,12,14,15,19)/t4-,6-,9-,11-/m1/s1	NVKAMPJSWMHVDK-GITKWUPZSA-N	EC50	1700	nM	5.77	5.769551079	297.271	-2.2966	9	5	159.51	CHEMBL613966	dengue virus type 2	CHEMBL4135015	CHEMBL4130485	2017	C[C@@]1(O)[C@H](O)[C@@H](CO)O[C@H]1n1cnc2c(=O)[nH]c(N)nc21
CHEMBL4452943		COc1ccc(C[C@H]2C(=O)N[C@@H](CCCCN)C(=O)N(C)[C@@H](Cc3ccccc3)C(=O)N[C@@H](CCCCN)C(=O)N(C)[C@@H](CO)C(=O)N(C)[C@@H](Cc3ccc(OC)cc3)C(=O)N[C@@H](CCCCN)C(=O)N(C)[C@@H](Cc3ccc(OC)cc3)C(=O)N(C)[C@@H](Cc3ccc(OC)cc3)C(=O)N[C@@H](CCCCN)C(=O)N[C@H](C(N)=O)CSCC(=O)N[C@@H](Cc3ccc(O)cc3)C(=O)N2C)cc1	InChI=1S/C96H135N17O19S/c1-108-78(53-61-22-12-11-13-23-61)88(120)106-75(27-17-21-51-100)93(125)113(6)83(58-114)96(128)111(4)81(56-65-34-44-70(131-9)45-35-65)90(122)105-74(26-16-20-50-99)92(124)112(5)82(57-66-36-46-71(132-10)47-37-66)95(127)110(3)80(55-64-32-42-69(130-8)43-33-64)87(119)103-72(24-14-18-48-97)86(118)107-77(85(101)117)59-133-60-84(116)102-76(52-62-28-38-67(115)39-29-62)94(126)109(2)7…	WEUZHCPYJDGQKN-AYSIYUGUSA-N	IC50	1700	nM	5.77	5.769551079	1863.303	1.7938	24	13	521.01	CHEMBL5980	Dengue virus type 2 NS3 protein	CHEMBL4334292	CHEMBL4330179	2019	COc1ccc(C[C@H]2C(=O)N[C@@H](CCCCN)C(=O)N(C)[C@@H](Cc3ccccc3)C(=O)N[C@@H](CCCCN)C(=O)N(C)[C@@H](CO)C(=O)N(C)[C@@H](Cc3ccc(OC)cc3)C(=O)N[C@@H](CCCCN)C(=O)N(C)[C@@H](Cc3ccc(OC)cc3)C(=O)N(C)[C@@H](Cc3ccc(OC)cc3)C(=O)N[C@@H](CCCCN)C(=O)N[C@H](C(N)=O)CSCC(=O)N[C@@H](Cc3ccc(O)cc3)C(=O)N2C)cc1
CHEMBL269277	BETULINIC ACID	C=C(C)[C@@H]1CC[C@]2(C(=O)O)CC[C@]3(C)[C@H](CC[C@@H]4[C@@]5(C)CC[C@H](O)C(C)(C)[C@@H]5CC[C@]43C)[C@@H]12	InChI=1S/C30H48O3/c1-18(2)19-10-15-30(25(32)33)17-16-28(6)20(24(19)30)8-9-22-27(5)13-12-23(31)26(3,4)21(27)11-14-29(22,28)7/h19-24,31H,1,8-17H2,2-7H3,(H,32,33)/t19-,20+,21-,22+,23-,24+,27-,28+,29+,30-/m0/s1	QGJZLNKBHJESQX-FZFNOLFKSA-N	IC50	1700	nM	5.77	5.769551079	456.711	7.0895	2	2	57.53	CHEMBL613757	Dengue virus	CHEMBL3384587	CHEMBL3352310	2014	C=C(C)[C@@H]1CC[C@]2(C(=O)O)CC[C@]3(C)[C@H](CC[C@@H]4[C@@]5(C)CC[C@H](O)C(C)(C)[C@@H]5CC[C@]43C)[C@@H]12
CHEMBL82242	QUERCITRIN	C[C@@H]1O[C@@H](Oc2c(-c3ccc(O)c(O)c3)oc3cc(O)cc(O)c3c2=O)[C@H](O)[C@H](O)[C@H]1O	InChI=1S/C21H20O11/c1-7-15(26)17(28)18(29)21(30-7)32-20-16(27)14-12(25)5-9(22)6-13(14)31-19(20)8-2-3-10(23)11(24)4-8/h2-7,15,17-18,21-26,28-29H,1H3/t7-,15-,17+,18+,21-/m0/s1	OXGUCUVFOIWWQJ-HQBVPOQASA-N	IC50	1700	nM	5.77	5.769551079	448.38	0.4887	11	7	190.28	CHEMBL613757	Dengue virus	CHEMBL3384587	CHEMBL3352310	2014	C[C@@H]1O[C@@H](Oc2c(-c3ccc(O)c(O)c3)oc3cc(O)cc(O)c3c2=O)[C@H](O)[C@H](O)[C@H]1O
CHEMBL3344315		O=c1c(OC2O[C@H](CO)[C@@H](O)[C@H](O)[C@H]2O)c(-c2ccc(OC3O[C@H](CO)[C@@H](O)[C@H](O)[C@H]3O)c(O)c2)oc2cc(O)cc(O)c12	InChI=1S/C27H30O17/c28-6-14-17(33)20(36)22(38)26(42-14)41-12-2-1-8(3-10(12)31)24-25(19(35)16-11(32)4-9(30)5-13(16)40-24)44-27-23(39)21(37)18(34)15(7-29)43-27/h1-5,14-15,17-18,20-23,26-34,36-39H,6-7H2/t14-,15-,17-,18-,20+,21+,22-,23-,26?,27?/m1/s1	RPVIQWDFJPYNJM-KBGHMCAJSA-N	IC50	1700	nM	5.77	5.769551079	626.52	-3.0658	17	11	289.66	CHEMBL613757	Dengue virus	CHEMBL3384587	CHEMBL3352310	2014	O=c1c(OC2O[C@H](CO)[C@@H](O)[C@H](O)[C@H]2O)c(-c2ccc(OC3O[C@H](CO)[C@@H](O)[C@H](O)[C@H]3O)c(O)c2)oc2cc(O)cc(O)c12
CHEMBL4875560		NC(=O)c1cccc(NC(=O)[C@@H](NC(=O)c2ccc(-c3ccco3)cc2)c2ccc(OCc3ccccc3)cc2)c1	InChI=1S/C33H27N3O5/c34-31(37)26-8-4-9-27(20-26)35-33(39)30(24-15-17-28(18-16-24)41-21-22-6-2-1-3-7-22)36-32(38)25-13-11-23(12-14-25)29-10-5-19-40-29/h1-20,30H,21H2,(H2,34,37)(H,35,39)(H,36,38)/t30-/m0/s1	JXJKBLPKDGWHGE-PMERELPUSA-N	EC50	1700	nM	5.77	5.769551079	545.595	5.7343	5	3	123.66	CHEMBL5980	Dengue virus type 2 NS3 protein	CHEMBL4812531	CHEMBL4811254	2021	NC(=O)c1cccc(NC(=O)[C@@H](NC(=O)c2ccc(-c3ccco3)cc2)c2ccc(OCc3ccccc3)cc2)c1
CHEMBL4204807		O=C(c1c[nH]c2ccccc12)C(Nc1cc(F)cc(F)c1)c1ccccc1	InChI=1S/C22H16F2N2O/c23-15-10-16(24)12-17(11-15)26-21(14-6-2-1-3-7-14)22(27)19-13-25-20-9-5-4-8-18(19)20/h1-13,21,25-26H	KZLHDRUYORYODR-UHFFFAOYSA-N	EC50	1700	nM	5.77	5.769551079	362.379	5.4822	2	2	44.89	CHEMBL613966	dengue virus type 2	CHEMBL4200978	CHEMBL4196174	2018	O=C(c1c[nH]c2ccccc12)C(Nc1cc(F)cc(F)c1)c1ccccc1
CHEMBL4864503		NC(=O)c1cccc(NC(=O)[C@@H](NC(=O)c2cccc(Oc3ccccc3)c2)c2ccc(OCc3ccccc3)cc2)c1	InChI=1S/C35H29N3O5/c36-33(39)26-11-7-13-28(21-26)37-35(41)32(25-17-19-29(20-18-25)42-23-24-9-3-1-4-10-24)38-34(40)27-12-8-16-31(22-27)43-30-14-5-2-6-15-30/h1-22,32H,23H2,(H2,36,39)(H,37,41)(H,38,40)/t32-/m0/s1	HDQRAWQBCRVHIB-YTTGMZPUSA-N	EC50	1700	nM	5.77	5.769551079	571.633	6.2666	5	3	119.75	CHEMBL5980	Dengue virus type 2 NS3 protein	CHEMBL4812531	CHEMBL4811254	2021	NC(=O)c1cccc(NC(=O)[C@@H](NC(=O)c2cccc(Oc3ccccc3)c2)c2ccc(OCc3ccccc3)cc2)c1
CHEMBL4526128		O=C(N[C@@H](Cc1ccc(O)cc1)C(=O)O)c1cc(-c2ccccc2)c(=O)n2c1sc1ccc(OC3CCCCC3)cc12	InChI=1S/C33H30N2O6S/c36-22-13-11-20(12-14-22)17-27(33(39)40)34-30(37)26-19-25(21-7-3-1-4-8-21)31(38)35-28-18-24(15-16-29(28)42-32(26)35)41-23-9-5-2-6-10-23/h1,3-4,7-8,11-16,18-19,23,27,36H,2,5-6,9-10,17H2,(H,34,37)(H,39,40)/t27-/m0/s1	PTUWWNGMUPSKDC-MHZLTWQESA-N	EC50	1700	nM	5.77	5.769551079	582.678	6.024	7	3	117.34	CHEMBL613728	dengue virus type 4	CHEMBL4615852	CHEMBL4613293	2020	O=C(N[C@@H](Cc1ccc(O)cc1)C(=O)O)c1cc(-c2ccccc2)c(=O)n2c1sc1ccc(OC3CCCCC3)cc12
CHEMBL4863404		Cc1ccc(C)c(OCCCC(C)(C)C(=O)N[C@H](C(=O)Nc2cccc(C(N)=O)c2)c2ccc(OCc3ccccc3)cc2)c1	InChI=1S/C37H41N3O5/c1-25-14-15-26(2)32(22-25)44-21-9-20-37(3,4)36(43)40-33(35(42)39-30-13-8-12-29(23-30)34(38)41)28-16-18-31(19-17-28)45-24-27-10-6-5-7-11-27/h5-8,10-19,22-23,33H,9,20-21,24H2,1-4H3,(H2,38,41)(H,39,42)(H,40,43)/t33-/m0/s1	CJUYVSGKCMTRFU-XIFFEERXSA-N	EC50	1700	nM	5.77	5.769551079	607.751	6.66274	5	3	119.75	CHEMBL5980	Dengue virus type 2 NS3 protein	CHEMBL4812531	CHEMBL4811254	2021	Cc1ccc(C)c(OCCCC(C)(C)C(=O)N[C@H](C(=O)Nc2cccc(C(N)=O)c2)c2ccc(OCc3ccccc3)cc2)c1
CHEMBL402947	SPIRAEOSIDE	O=c1c(O)c(-c2ccc(O[C@@H]3O[C@H](CO)[C@@H](O)[C@H](O)[C@H]3O)c(O)c2)oc2cc(O)cc(O)c12	InChI=1S/C21H20O12/c22-6-13-15(26)17(28)19(30)21(33-13)32-11-2-1-7(3-9(11)24)20-18(29)16(27)14-10(25)4-8(23)5-12(14)31-20/h1-5,13,15,17,19,21-26,28-30H,6H2/t13-,15-,17+,19-,21-/m1/s1	OIUBYZLTFSLSBY-HMGRVEAOSA-N	IC50	1700	nM	5.77	5.769551079	464.379	-0.5389	12	8	210.51	CHEMBL613757	Dengue virus	CHEMBL3384587	CHEMBL3352310	2014	O=c1c(O)c(-c2ccc(O[C@@H]3O[C@H](CO)[C@@H](O)[C@H](O)[C@H]3O)c(O)c2)oc2cc(O)cc(O)c12
CHEMBL5197837		Cn1nnnc1Sc1c(Cl)cc(C(=O)c2ccc(C(F)(F)F)cc2O)n1-c1c(C(=O)c2ccc(C(F)(F)F)cc2O)[nH]c(Cl)c1Cl	InChI=1S/C26H13Cl3F6N6O4S/c1-40-24(37-38-39-40)46-23-13(27)8-14(20(44)11-4-2-9(6-15(11)42)25(30,31)32)41(23)19-17(28)22(29)36-18(19)21(45)12-5-3-10(7-16(12)43)26(33,34)35/h2-8,36,42-43H,1H3	AWPBGAXRCOVSSA-UHFFFAOYSA-N	IC50	1740	nM	5.76	5.759450752	725.842	7.3511	10	3	138.92	CHEMBL613757	Dengue virus	CHEMBL5115939	CHEMBL5113415	2022	Cn1nnnc1Sc1c(Cl)cc(C(=O)c2ccc(C(F)(F)F)cc2O)n1-c1c(C(=O)c2ccc(C(F)(F)F)cc2O)[nH]c(Cl)c1Cl
CHEMBL4437334		O=C1C=C/C(=N/Nc2ccc([N+](=O)[O-])cc2Cl)C=C1C(=O)Nc1cccc(Cl)c1	InChI=1S/C19H12Cl2N4O4/c20-11-2-1-3-12(8-11)22-19(27)15-9-13(4-7-18(15)26)23-24-17-6-5-14(25(28)29)10-16(17)21/h1-10,24H,(H,22,27)/b23-13-	IRUCTMUVKDPOSM-QRVIBDJDSA-N	IC50	1800	nM	5.75	5.744727495	431.235	4.3735	6	2	113.7	CHEMBL5980	Dengue virus type 2 NS3 protein	CHEMBL4356013	CHEMBL4354808	2020	O=C1C=C/C(=N/Nc2ccc([N+](=O)[O-])cc2Cl)C=C1C(=O)Nc1cccc(Cl)c1
CHEMBL4874402		COc1cccc(Cn2c3ccc(-c4cccc(/C(N)=N/O)c4)cc3c3cc(-c4cccc(/C(N)=N/O)c4)ccc32)c1	InChI=1S/C34H29N5O3/c1-42-28-10-2-5-21(15-28)20-39-31-13-11-24(22-6-3-8-26(16-22)33(35)37-40)18-29(31)30-19-25(12-14-32(30)39)23-7-4-9-27(17-23)34(36)38-41/h2-19,40-41H,20H2,1H3,(H2,35,37)(H2,36,38)	YFFIAWSJFARUFS-UHFFFAOYSA-N	EC50	1800	nM	5.75	5.744727495	555.638	6.3744	6	4	131.38	CHEMBL613966	dengue virus type 2	CHEMBL4843381	CHEMBL4842342	2021	COc1cccc(Cn2c3ccc(-c4cccc(/C(N)=N/O)c4)cc3c3cc(-c4cccc(/C(N)=N/O)c4)ccc32)c1
CHEMBL4848267		COc1ccc(S(=O)(=O)n2c3ccc(-c4cccc(/C(N)=N/O)c4)cc3c3cc(-c4cccc(/C(N)=N/O)c4)ccc32)c(OC)c1	InChI=1S/C34H29N5O6S/c1-44-26-11-14-32(31(19-26)45-2)46(42,43)39-29-12-9-22(20-5-3-7-24(15-20)33(35)37-40)17-27(29)28-18-23(10-13-30(28)39)21-6-4-8-25(16-21)34(36)38-41/h3-19,40-41H,1-2H3,(H2,35,37)(H2,36,38)	VCWDVQYLPXUSIU-UHFFFAOYSA-N	EC50	1800	nM	5.75	5.744727495	635.702	5.5717	9	4	174.75	CHEMBL613966	dengue virus type 2	CHEMBL4843381	CHEMBL4842342	2021	COc1ccc(S(=O)(=O)n2c3ccc(-c4cccc(/C(N)=N/O)c4)cc3c3cc(-c4cccc(/C(N)=N/O)c4)ccc32)c(OC)c1
CHEMBL3808633		COc1cccc(S(=O)(=O)NC(=O)c2cc(-c3ccc(C#CCO)s3)c(OC)cc2OC)c1	InChI=1S/C23H21NO7S2/c1-29-15-6-4-8-17(12-15)33(27,28)24-23(26)19-13-18(20(30-2)14-21(19)31-3)22-10-9-16(32-22)7-5-11-25/h4,6,8-10,12-14,25H,11H2,1-3H3,(H,24,26)	GFHHFWCGCHIDBF-UHFFFAOYSA-N	EC50	1800	nM	5.75	5.744727495	487.555	2.9034	8	2	111.16	CHEMBL612717	dengue virus type 3	CHEMBL3811666	CHEMBL3808360	2016	COc1cccc(S(=O)(=O)NC(=O)c2cc(-c3ccc(C#CCO)s3)c(OC)cc2OC)c1
CHEMBL4633204		N=C(N)Nc1ccc(CNC(=O)[C@@H](NC(=O)c2ccc(-c3ccccc3)cc2)c2ccc(OCc3ccccc3)cc2)cc1.O=C(O)C(F)(F)F	InChI=1S/C36H33N5O3.C2HF3O2/c37-36(38)40-31-19-11-25(12-20-31)23-39-35(43)33(29-17-21-32(22-18-29)44-24-26-7-3-1-4-8-26)41-34(42)30-15-13-28(14-16-30)27-9-5-2-6-10-27;3-2(4,5)1(6)7/h1-22,33H,23-24H2,(H,39,43)(H,41,42)(H4,37,38,40);(H,6,7)/t33-;/m0./s1	NBQHPIKFURQSJX-WAQYZQTGSA-N	IC50	1800	nM	5.75	5.744727495	697.714	6.65877	5	6	166.63	CHEMBL5980	Dengue virus type 2 NS3 protein	CHEMBL4621577	CHEMBL4619777	2020	N=C(N)Nc1ccc(CNC(=O)[C@@H](NC(=O)c2ccc(-c3ccccc3)cc2)c2ccc(OCc3ccccc3)cc2)cc1.O=C(O)C(F)(F)F
CHEMBL4648830		O=C(NCc1ccc(O)cc1)c1cc(-c2ccccc2)c(=O)n2c1sc1ccc(OC3CCCCC3)cc12	InChI=1S/C31H28N2O4S/c34-22-13-11-20(12-14-22)19-32-29(35)26-18-25(21-7-3-1-4-8-21)30(36)33-27-17-24(15-16-28(27)38-31(26)33)37-23-9-5-2-6-10-23/h1,3-4,7-8,11-18,23,34H,2,5-6,9-10,19H2,(H,32,35)	FOLPVGVCIWTSQW-UHFFFAOYSA-N	EC50	1800	nM	5.75	5.744727495	524.642	6.5283	6	2	80.04	CHEMBL613966	dengue virus type 2	CHEMBL4615846	CHEMBL4613293	2020	O=C(NCc1ccc(O)cc1)c1cc(-c2ccccc2)c(=O)n2c1sc1ccc(OC3CCCCC3)cc12
CHEMBL4454990		CCCCCOCc1c(Nc2ccc(S(N)(=O)=O)cc2)nc(N2CCOCC2)nc1C(=O)NCCOc1ccccc1	InChI=1S/C29H38N6O6S/c1-2-3-7-17-40-21-25-26(28(36)31-14-18-41-23-8-5-4-6-9-23)33-29(35-15-19-39-20-16-35)34-27(25)32-22-10-12-24(13-11-22)42(30,37)38/h4-6,8-13H,2-3,7,14-21H2,1H3,(H,31,36)(H2,30,37,38)(H,32,33,34)	LXBKAZNTDDUEAE-UHFFFAOYSA-N	EC50	1820	nM	5.74	5.739928612	598.726	3.2198	10	3	158	CHEMBL613966	dengue virus type 2	CHEMBL4340109	CHEMBL4339220	2019	CCCCCOCc1c(Nc2ccc(S(N)(=O)=O)cc2)nc(N2CCOCC2)nc1C(=O)NCCOc1ccccc1
CHEMBL503	LOVASTATIN	CC[C@H](C)C(=O)O[C@H]1C[C@@H](C)C=C2C=C[C@H](C)[C@H](CC[C@@H]3C[C@@H](O)CC(=O)O3)[C@H]21	InChI=1S/C24H36O5/c1-5-15(3)24(27)29-21-11-14(2)10-17-7-6-16(4)20(23(17)21)9-8-19-12-18(25)13-22(26)28-19/h6-7,10,14-16,18-21,23,25H,5,8-9,11-13H2,1-4H3/t14-,15-,16-,18+,19+,20-,21-,23-/m0/s1	PCZOHLXUXFIOCF-BXMDZJJMSA-N	EC50	1820	nM	5.74	5.739928612	404.547	4.1955	5	1	72.83	CHEMBL613966	dengue virus type 2	CHEMBL4431598	CHEMBL4431301	2016	CC[C@H](C)C(=O)O[C@H]1C[C@@H](C)C=C2C=C[C@H](C)[C@H](CC[C@@H]3C[C@@H](O)CC(=O)O3)[C@H]21
CHEMBL2220442	FLUVASTATIN	CC(C)n1c(/C=C/C(O)CC(O)CC(=O)O)c(-c2ccc(F)cc2)c2ccccc21	InChI=1S/C24H26FNO4/c1-15(2)26-21-6-4-3-5-20(21)24(16-7-9-17(25)10-8-16)22(26)12-11-18(27)13-19(28)14-23(29)30/h3-12,15,18-19,27-28H,13-14H2,1-2H3,(H,29,30)/b12-11+	FJLGEFLZQAZZCD-VAWYXSNFSA-N	EC50	1820	nM	5.74	5.739928612	411.473	4.6281	4	3	82.69	CHEMBL613966	dengue virus type 2	CHEMBL4431598	CHEMBL4431301	2016	CC(C)n1c(/C=C/C(O)CC(O)CC(=O)O)c(-c2ccc(F)cc2)c2ccccc21
CHEMBL54440	MEVASTATIN	CC[C@H](C)C(=O)O[C@H]1CCC=C2C=C[C@H](C)[C@H](CC[C@@H]3C[C@@H](O)CC(=O)O3)[C@H]21	InChI=1S/C23H34O5/c1-4-14(2)23(26)28-20-7-5-6-16-9-8-15(3)19(22(16)20)11-10-18-12-17(24)13-21(25)27-18/h6,8-9,14-15,17-20,22,24H,4-5,7,10-13H2,1-3H3/t14-,15-,17+,18+,19-,20-,22-/m0/s1	AJLFOPYRIVGYMJ-INTXDZFKSA-N	EC50	1820	nM	5.74	5.739928612	390.52	3.9495	5	1	72.83	CHEMBL613966	dengue virus type 2	CHEMBL4431598	CHEMBL4431301	2016	CC[C@H](C)C(=O)O[C@H]1CCC=C2C=C[C@H](C)[C@H](CC[C@@H]3C[C@@H](O)CC(=O)O3)[C@H]21
CHEMBL1064	SIMVASTATIN	CCC(C)(C)C(=O)O[C@H]1C[C@@H](C)C=C2C=C[C@H](C)[C@H](CC[C@@H]3C[C@@H](O)CC(=O)O3)[C@H]21	InChI=1S/C25H38O5/c1-6-25(4,5)24(28)30-21-12-15(2)11-17-8-7-16(3)20(23(17)21)10-9-19-13-18(26)14-22(27)29-19/h7-8,11,15-16,18-21,23,26H,6,9-10,12-14H2,1-5H3/t15-,16-,18+,19+,20-,21-,23-/m0/s1	RYMZZMVNJRMUDD-HGQWONQESA-N	EC50	1820	nM	5.74	5.739928612	418.574	4.5856	5	1	72.83	CHEMBL613966	dengue virus type 2	CHEMBL4431598	CHEMBL4431301	2016	CCC(C)(C)C(=O)O[C@H]1C[C@@H](C)C=C2C=C[C@H](C)[C@H](CC[C@@H]3C[C@@H](O)CC(=O)O3)[C@H]21
CHEMBL5177070		CN(C)CCn1nnnc1Sc1c(Cl)cc(C(=O)c2ccc(C(F)(F)F)cc2O)n1-c1c(C(=O)c2ccc(C(F)(F)F)cc2O)[nH]c(Cl)c1Cl	InChI=1S/C29H20Cl3F6N7O4S/c1-43(2)7-8-44-27(40-41-42-44)50-26-16(30)11-17(23(48)14-5-3-12(9-18(14)46)28(33,34)35)45(26)22-20(31)25(32)39-21(22)24(49)15-6-4-13(10-19(15)47)29(36,37)38/h3-6,9-11,39,46-47H,7-8H2,1-2H3	BHVSJFAIEZWSIR-UHFFFAOYSA-N	IC50	1870	nM	5.73	5.728158393	782.938	7.3757	11	3	142.16	CHEMBL613757	Dengue virus	CHEMBL5115939	CHEMBL5113415	2022	CN(C)CCn1nnnc1Sc1c(Cl)cc(C(=O)c2ccc(C(F)(F)F)cc2O)n1-c1c(C(=O)c2ccc(C(F)(F)F)cc2O)[nH]c(Cl)c1Cl
CHEMBL4127066		CC#C[C@@]1(O)[C@H](O)[C@@H](CO[P@@](=O)(N[C@@H](C)C(=O)OC(C)C)Oc2ccccc2)O[C@H]1n1ccc(=O)[nH]c1=O	InChI=1S/C24H30N3O10P/c1-5-12-24(32)20(29)18(36-22(24)27-13-11-19(28)25-23(27)31)14-34-38(33,37-17-9-7-6-8-10-17)26-16(4)21(30)35-15(2)3/h6-11,13,15-16,18,20,22,29,32H,14H2,1-4H3,(H,26,33)(H,25,28,31)/t16-,18+,20+,22+,24+,38-/m0/s1	JECRUHOCJODVFI-HMLGJZDHSA-N	EC50	1900	nM	5.72	5.721246399	551.489	0.6827	11	4	178.41	CHEMBL613966	dengue virus type 2	CHEMBL4123974	CHEMBL4118212	2018	CC#C[C@@]1(O)[C@H](O)[C@@H](CO[P@@](=O)(N[C@@H](C)C(=O)OC(C)C)Oc2ccccc2)O[C@H]1n1ccc(=O)[nH]c1=O
CHEMBL2348375		CC(C)(C)C(=O)N(CCCCCCN1C[C@H](O)[C@@H](O)[C@H](O)[C@H]1CO)C1CCC1	InChI=1S/C21H40N2O5/c1-21(2,3)20(28)23(15-9-8-10-15)12-7-5-4-6-11-22-13-17(25)19(27)18(26)16(22)14-24/h15-19,24-27H,4-14H2,1-3H3/t16-,17+,18-,19-/m1/s1	GYDSEWGTQZHCTG-FCGDIQPGSA-N	EC50	1900	nM	5.72	5.721246399	400.56	0.7332	6	4	104.47	CHEMBL613757	Dengue virus	CHEMBL2351674	CHEMBL2346610	2013	CC(C)(C)C(=O)N(CCCCCCN1C[C@H](O)[C@@H](O)[C@H](O)[C@H]1CO)C1CCC1
CHEMBL4853799		N/C(=N\O)c1cccc(-c2ccc3c(c2)c2cc(-c4cccc(/C(N)=N/O)c4)ccc2n3S(=O)(=O)c2ccccc2OC(F)(F)F)c1	InChI=1S/C33H24F3N5O5S/c34-33(35,36)46-29-9-1-2-10-30(29)47(44,45)41-27-13-11-21(19-5-3-7-23(15-19)31(37)39-42)17-25(27)26-18-22(12-14-28(26)41)20-6-4-8-24(16-20)32(38)40-43/h1-18,42-43H,(H2,37,39)(H2,38,40)	ZPRGMQRYHUNSMQ-UHFFFAOYSA-N	EC50	1900	nM	5.72	5.721246399	659.646	6.4531	8	4	165.52	CHEMBL613966	dengue virus type 2	CHEMBL4843381	CHEMBL4842342	2021	N/C(=N\O)c1cccc(-c2ccc3c(c2)c2cc(-c4cccc(/C(N)=N/O)c4)ccc2n3S(=O)(=O)c2ccccc2OC(F)(F)F)c1
CHEMBL866	MYCOPHENOLIC ACID	COc1c(C)c2c(c(O)c1C/C=C(\C)CCC(=O)O)C(=O)OC2	InChI=1S/C17H20O6/c1-9(5-7-13(18)19)4-6-11-15(20)14-12(8-23-17(14)21)10(2)16(11)22-3/h4,20H,5-8H2,1-3H3,(H,18,19)/b9-4+	HPNSFSBZBAHARI-RUDMXATFSA-N	EC50	1900	nM	5.72	5.721246399	320.341	2.73322	5	2	93.06	CHEMBL613966	dengue virus type 2	CHEMBL4431595	CHEMBL4431301	2016	COc1c(C)c2c(c(O)c1C/C=C(\C)CCC(=O)O)C(=O)OC2
CHEMBL4645844		O=C(NCCO)c1cc(-c2ccccc2)c(=O)n2c1sc1ccc(OC3CCCCC3)cc12	InChI=1S/C26H26N2O4S/c29-14-13-27-24(30)21-16-20(17-7-3-1-4-8-17)25(31)28-22-15-19(11-12-23(22)33-26(21)28)32-18-9-5-2-6-10-18/h1,3-4,7-8,11-12,15-16,18,29H,2,5-6,9-10,13-14H2,(H,27,30)	ZFDCRZZMTLVUMR-UHFFFAOYSA-N	EC50	1900	nM	5.72	5.721246399	462.571	4.6148	6	2	80.04	CHEMBL613966	dengue virus type 2	CHEMBL4615846	CHEMBL4613293	2020	O=C(NCCO)c1cc(-c2ccccc2)c(=O)n2c1sc1ccc(OC3CCCCC3)cc12
CHEMBL4537775		N=C(N)NCCC[C@H](NC(=O)c1ccccc1)C(=O)N[C@@H](CCCCN)C(=O)N[C@@H](C(=O)N[C@H]1CN(c2cccc(F)c2)C1=O)c1ccc(OCc2ccccc2)cc1	InChI=1S/C43H50FN9O6/c44-31-15-9-16-32(25-31)53-26-36(42(53)58)51-41(57)37(29-19-21-33(22-20-29)59-27-28-11-3-1-4-12-28)52-40(56)34(17-7-8-23-45)50-39(55)35(18-10-24-48-43(46)47)49-38(54)30-13-5-2-6-14-30/h1-6,9,11-16,19-22,25,34-37H,7-8,10,17-18,23-24,26-27,45H2,(H,49,54)(H,50,55)(H,51,57)(H,52,56)(H4,46,47,48)/t34-,35-,36-,37+/m0/s1	WFEFNXVZAXQEFS-MYOMABOUSA-N	IC50	1900	nM	5.72	5.721246399	807.928	2.76927	8	8	233.86	CHEMBL5980	Dengue virus type 2 NS3 protein	CHEMBL4379943	CHEMBL4376846	2020	N=C(N)NCCC[C@H](NC(=O)c1ccccc1)C(=O)N[C@@H](CCCCN)C(=O)N[C@@H](C(=O)N[C@H]1CN(c2cccc(F)c2)C1=O)c1ccc(OCc2ccccc2)cc1
CHEMBL3339384		O=C(NCc1ccccc1-c1ccncc1)c1nc[nH]c1C(=O)Nc1ccc(F)cc1	InChI=1S/C23H18FN5O2/c24-17-5-7-18(8-6-17)29-23(31)21-20(27-14-28-21)22(30)26-13-16-3-1-2-4-19(16)15-9-11-25-12-10-15/h1-12,14H,13H2,(H,26,30)(H,27,28)(H,29,31)	GWLMKRYEIZPZKL-UHFFFAOYSA-N	EC50	1930	nM	5.71	5.714442691	415.428	3.7931	4	3	99.77	CHEMBL613757	Dengue virus	CHEMBL3389955	CHEMBL3352473	2014	O=C(NCc1ccccc1-c1ccncc1)c1nc[nH]c1C(=O)Nc1ccc(F)cc1
CHEMBL4638299		N=C(N)Nc1ccc(CNC(=O)[C@@H](NC(=O)c2ccc(-c3ccc(Cl)cc3)cc2)c2ccc(OCc3ccccc3)cc2)cc1.O=C(O)C(F)(F)F	InChI=1S/C36H32ClN5O3.C2HF3O2/c37-30-16-12-27(13-17-30)26-8-10-29(11-9-26)34(43)42-33(35(44)40-22-24-6-18-31(19-7-24)41-36(38)39)28-14-20-32(21-15-28)45-23-25-4-2-1-3-5-25;3-2(4,5)1(6)7/h1-21,33H,22-23H2,(H,40,44)(H,42,43)(H4,38,39,41);(H,6,7)/t33-;/m0./s1	RHURYQSSLRZGML-WAQYZQTGSA-N	IC50	2000	nM	5.7	5.698970004	732.159	7.31217	5	6	166.63	CHEMBL5980	Dengue virus type 2 NS3 protein	CHEMBL4621577	CHEMBL4619777	2020	N=C(N)Nc1ccc(CNC(=O)[C@@H](NC(=O)c2ccc(-c3ccc(Cl)cc3)cc2)c2ccc(OCc3ccccc3)cc2)cc1.O=C(O)C(F)(F)F
CHEMBL1652113		OC[C@@H]1[C@@H](O)[C@H](O)[C@@H](O)CN1CCCCCC1(O)CCCCC1	InChI=1S/C17H33NO5/c19-12-13-15(21)16(22)14(20)11-18(13)10-6-2-5-9-17(23)7-3-1-4-8-17/h13-16,19-23H,1-12H2/t13-,14+,15-,16-/m1/s1	FQNCRPHSICYZQC-QKPAOTATSA-N	EC50	2000	nM	5.7	5.698970004	331.453	0.0012	6	5	104.39	CHEMBL613966	dengue virus type 2	CHEMBL4431608	CHEMBL4431301	2016	OC[C@@H]1[C@@H](O)[C@H](O)[C@@H](O)CN1CCCCCC1(O)CCCCC1
CHEMBL4754806		Cc1ccc(NC(=O)c2ccccc2C(=O)Nc2ccc(C)cc2-c2ccc(C)s2)cc1	InChI=1S/C27H24N2O2S/c1-17-8-12-20(13-9-17)28-26(30)21-6-4-5-7-22(21)27(31)29-24-14-10-18(2)16-23(24)25-15-11-19(3)32-25/h4-16H,1-3H3,(H,28,30)(H,29,31)	NCJZPRQGEGQTDW-UHFFFAOYSA-N	EC50	2000	nM	5.7	5.698970004	440.568	6.84496	3	2	58.2	CHEMBL613966	dengue virus type 2	CHEMBL4717401	CHEMBL4715720	2016	Cc1ccc(NC(=O)c2ccccc2C(=O)Nc2ccc(C)cc2-c2ccc(C)s2)cc1
CHEMBL2348374		CC(C)(C)C(=O)N(CCCCCCN1C[C@H](O)[C@@H](O)[C@H](O)[C@H]1CO)C1CCCC1	InChI=1S/C22H42N2O5/c1-22(2,3)21(29)24(16-10-6-7-11-16)13-9-5-4-8-12-23-14-18(26)20(28)19(27)17(23)15-25/h16-20,25-28H,4-15H2,1-3H3/t17-,18+,19-,20-/m1/s1	SDSOVTNANDUFGW-IYWMVGAKSA-N	EC50	2000	nM	5.7	5.698970004	414.587	1.1233	6	4	104.47	CHEMBL613757	Dengue virus	CHEMBL2351674	CHEMBL2346610	2013	CC(C)(C)C(=O)N(CCCCCCN1C[C@H](O)[C@@H](O)[C@H](O)[C@H]1CO)C1CCCC1
CHEMBL2064298		O=C1[C@@H](Oc2ccccc2)[C@@H](c2ccc(Cl)cc2)N1CCn1cnc2c(NCc3ccccc3)ncnc21	InChI=1S/C29H25ClN6O2/c30-22-13-11-21(12-14-22)25-26(38-23-9-5-2-6-10-23)29(37)36(25)16-15-35-19-34-24-27(32-18-33-28(24)35)31-17-20-7-3-1-4-8-20/h1-14,18-19,25-26H,15-17H2,(H,31,32,33)/t25-,26+/m1/s1	KEFSTVMQMUJTRC-FTJBHMTQSA-N	IC50	2000	nM	5.7	5.698970004	525.012	5.1229	7	1	85.17	CHEMBL613757	Dengue virus	CHEMBL3832828	CHEMBL3832761		O=C1[C@@H](Oc2ccccc2)[C@@H](c2ccc(Cl)cc2)N1CCn1cnc2c(NCc3ccccc3)ncnc21
CHEMBL3763966		Clc1ccc(-c2noc(/C=C/c3ccc(Br)s3)n2)cc1	InChI=1S/C14H8BrClN2OS/c15-12-7-5-11(20-12)6-8-13-17-14(18-19-13)9-1-3-10(16)4-2-9/h1-8H/b8-6+	BPGFOJFMGWQHDN-SOFGYWHQSA-N	EC50	2000	nM	5.7	5.698970004	367.655	5.3844	4	0	38.92	CHEMBL613360	dengue virus type 1	CHEMBL3768183	CHEMBL3763076	2016	Clc1ccc(-c2noc(/C=C/c3ccc(Br)s3)n2)cc1
CHEMBL4211058		COc1cc(NC(C(=O)c2c[nH]c3cc(CCN(C)C)ccc23)c2ccccc2)cc(OC)c1	InChI=1S/C28H31N3O3/c1-31(2)13-12-19-10-11-24-25(18-29-26(24)14-19)28(32)27(20-8-6-5-7-9-20)30-21-15-22(33-3)17-23(16-21)34-4/h5-11,14-18,27,29-30H,12-13H2,1-4H3	YBCCTSDTZLTMJN-UHFFFAOYSA-N	EC50	2000	nM	5.7	5.698970004	457.574	5.3253	5	2	66.59	CHEMBL613966	dengue virus type 2	CHEMBL4200978	CHEMBL4196174	2018	COc1cc(NC(C(=O)c2c[nH]c3cc(CCN(C)C)ccc23)c2ccccc2)cc(OC)c1
CHEMBL3637932		CC(C)(C)OC(=O)N1CCN(c2nccc(-c3ccc(-c4ccc(Cl)cc4)s3)n2)CC1	InChI=1S/C23H25ClN4O2S/c1-23(2,3)30-22(29)28-14-12-27(13-15-28)21-25-11-10-18(26-21)20-9-8-19(31-20)16-4-6-17(24)7-5-16/h4-11H,12-15H2,1-3H3	RBWQOYBXBPZIQX-UHFFFAOYSA-N	IC50	2000	nM	5.7	5.698970004	456.999	5.5826	6	0	58.56	CHEMBL613757	Dengue virus	CHEMBL3832827	CHEMBL3832761		CC(C)(C)OC(=O)N1CCN(c2nccc(-c3ccc(-c4ccc(Cl)cc4)s3)n2)CC1
CHEMBL1729965		O=c1c2ccccc2sn1-c1ccccc1Cl	InChI=1S/C13H8ClNOS/c14-10-6-2-3-7-11(10)15-13(16)9-5-1-4-8-12(9)17-15/h1-8H	PFRCTDKVBCHTRU-UHFFFAOYSA-N	IC50	2010	nM	5.7	5.696803943	261.733	3.7056	3	0	22	CHEMBL5980	Dengue virus type 2 NS3 protein	CHEMBL5109291	CHEMBL5107980	2022	O=c1c2ccccc2sn1-c1ccccc1Cl
CHEMBL3339391		Cc1ccc(NC(=O)c2[nH]cnc2C(=O)Nc2ccc(C)cc2-c2ccsc2)cc1	InChI=1S/C23H20N4O2S/c1-14-3-6-17(7-4-14)26-22(28)20-21(25-13-24-20)23(29)27-19-8-5-15(2)11-18(19)16-9-10-30-12-16/h3-13H,1-2H3,(H,24,25)(H,26,28)(H,27,29)	PIMRSICXNHOVSI-UHFFFAOYSA-N	EC50	2020	nM	5.7	5.694648631	416.506	5.25964	4	3	86.88	CHEMBL613757	Dengue virus	CHEMBL3389955	CHEMBL3352473	2014	Cc1ccc(NC(=O)c2[nH]cnc2C(=O)Nc2ccc(C)cc2-c2ccsc2)cc1
CHEMBL4529052		COc1ccc(-c2cnc3[nH]nc(NC(=O)c4cccnc4)c3c2)cc1OC	InChI=1S/C20H17N5O3/c1-27-16-6-5-12(9-17(16)28-2)14-8-15-18(22-11-14)24-25-19(15)23-20(26)13-4-3-7-21-10-13/h3-11H,1-2H3,(H2,22,23,24,25,26)	QDMWCWKRDXPVCZ-UHFFFAOYSA-N	EC50	2090	nM	5.68	5.679853714	375.388	3.2894	6	2	102.02	CHEMBL613966	dengue virus type 2	CHEMBL4305759	CHEMBL4304760	2019	COc1ccc(-c2cnc3[nH]nc(NC(=O)c4cccnc4)c3c2)cc1OC
CHEMBL4763525		Cc1ccc(NC(=O)c2nccnc2C(=O)Nc2ccc(F)cc2)c(-c2ccsc2)c1	InChI=1S/C23H17FN4O2S/c1-14-2-7-19(18(12-14)15-8-11-31-13-15)28-23(30)21-20(25-9-10-26-21)22(29)27-17-5-3-16(24)4-6-17/h2-13H,1H3,(H,27,29)(H,28,30)	ZNFNYICSORPYPU-UHFFFAOYSA-N	EC50	2100	nM	5.68	5.677780705	432.48	5.15722	5	2	83.98	CHEMBL613966	dengue virus type 2	CHEMBL4717401	CHEMBL4715720	2016	Cc1ccc(NC(=O)c2nccnc2C(=O)Nc2ccc(F)cc2)c(-c2ccsc2)c1
CHEMBL4646812		N=C(N)Nc1ccc(CNC(=O)[C@@H](NC(=O)c2ccc(OCc3ccccc3)cc2)c2ccc(OCc3ccccc3)cc2)cc1.O=C(O)C(F)(F)F	InChI=1S/C37H35N5O4.C2HF3O2/c38-37(39)41-31-17-11-26(12-18-31)23-40-36(44)34(29-13-19-32(20-14-29)45-24-27-7-3-1-4-8-27)42-35(43)30-15-21-33(22-16-30)46-25-28-9-5-2-6-10-28;3-2(4,5)1(6)7/h1-22,34H,23-25H2,(H,40,44)(H,42,43)(H4,38,39,41);(H,6,7)/t34-;/m0./s1	JNRNVNFKOMYBOD-GXUZKUJRSA-N	EC50	2100	nM	5.68	5.677780705	727.74	6.57077	6	6	175.86	CHEMBL5980	Dengue virus type 2 NS3 protein	CHEMBL4621581	CHEMBL4619777	2020	N=C(N)Nc1ccc(CNC(=O)[C@@H](NC(=O)c2ccc(OCc3ccccc3)cc2)c2ccc(OCc3ccccc3)cc2)cc1.O=C(O)C(F)(F)F
CHEMBL4210069		N#Cc1cccc(NC(C(=O)c2c[nH]c3ccccc23)c2ccccc2)c1	InChI=1S/C23H17N3O/c24-14-16-7-6-10-18(13-16)26-22(17-8-2-1-3-9-17)23(27)20-15-25-21-12-5-4-11-19(20)21/h1-13,15,22,25-26H	LWPFAOGAYMQGMX-UHFFFAOYSA-N	EC50	2100	nM	5.68	5.677780705	351.409	5.07568	3	2	68.68	CHEMBL613966	dengue virus type 2	CHEMBL4200978	CHEMBL4196174	2018	N#Cc1cccc(NC(C(=O)c2c[nH]c3ccccc23)c2ccccc2)c1
CHEMBL4863273		COc1cccc(COc2ccc([C@H](NC(=O)c3ccc(Oc4ccccc4)cc3)C(=O)Nc3cccc(C(N)=O)c3)cc2)c1	InChI=1S/C36H31N3O6/c1-43-32-12-5-7-24(21-32)23-44-29-17-13-25(14-18-29)33(36(42)38-28-9-6-8-27(22-28)34(37)40)39-35(41)26-15-19-31(20-16-26)45-30-10-3-2-4-11-30/h2-22,33H,23H2,1H3,(H2,37,40)(H,38,42)(H,39,41)/t33-/m0/s1	UHDWEJZSJBFEJD-XIFFEERXSA-N	EC50	2100	nM	5.68	5.677780705	601.659	6.2752	6	3	128.98	CHEMBL5980	Dengue virus type 2 NS3 protein	CHEMBL4812531	CHEMBL4811254	2021	COc1cccc(COc2ccc([C@H](NC(=O)c3ccc(Oc4ccccc4)cc3)C(=O)Nc3cccc(C(N)=O)c3)cc2)c1
CHEMBL4742664		Cc1cc(-c2ccccc2NC(=O)c2nccnc2C(=O)Nc2ccc(F)cc2)[nH]n1	InChI=1S/C22H17FN6O2/c1-13-12-18(29-28-13)16-4-2-3-5-17(16)27-22(31)20-19(24-10-11-25-20)21(30)26-15-8-6-14(23)7-9-15/h2-12H,1H3,(H,26,30)(H,27,31)(H,28,29)	FSTVHIAQDFTDTH-UHFFFAOYSA-N	EC50	2200	nM	5.66	5.657577319	416.416	3.81882	5	3	112.66	CHEMBL613966	dengue virus type 2	CHEMBL4717401	CHEMBL4715720	2016	Cc1cc(-c2ccccc2NC(=O)c2nccnc2C(=O)Nc2ccc(F)cc2)[nH]n1
CHEMBL2204412	EXOCARPIC ACID	CCCC/C=C/C#CC#CCCCCCCCC(=O)O	InChI=1S/C18H26O2/c1-2-3-4-5-6-7-8-9-10-11-12-13-14-15-16-17-18(19)20/h5-6H,2-4,11-17H2,1H3,(H,19,20)/b6-5+	ACHMRCSARDWYGC-AATRIKPKSA-N	IC50	2200	nM	5.66	5.657577319	274.404	4.5549	1	1	37.3	CHEMBL613757	Dengue virus	CHEMBL5151773	CHEMBL5150000	2021	CCCC/C=C/C#CC#CCCCCCCCC(=O)O
CHEMBL4646053		N=C(N)Nc1ccc(CNC(=O)[C@@H](NC(=O)c2ccc(OC3CCCCC3)cc2)c2ccc(OCc3ccccc3)cc2)cc1.O=C(O)C(F)(F)F	InChI=1S/C36H39N5O4.C2HF3O2/c37-36(38)40-29-17-11-25(12-18-29)23-39-35(43)33(27-13-19-30(20-14-27)44-24-26-7-3-1-4-8-26)41-34(42)28-15-21-32(22-16-28)45-31-9-5-2-6-10-31;3-2(4,5)1(6)7/h1,3-4,7-8,11-22,31,33H,2,5-6,9-10,23-24H2,(H,39,43)(H,41,42)(H4,37,38,40);(H,6,7)/t33-;/m0./s1	FDRAVTRHGBWKEK-WAQYZQTGSA-N	EC50	2200	nM	5.66	5.657577319	719.761	6.70327	6	6	175.86	CHEMBL5980	Dengue virus type 2 NS3 protein	CHEMBL4621581	CHEMBL4619777	2020	N=C(N)Nc1ccc(CNC(=O)[C@@H](NC(=O)c2ccc(OC3CCCCC3)cc2)c2ccc(OCc3ccccc3)cc2)cc1.O=C(O)C(F)(F)F
CHEMBL4634176		N=C(N)Nc1ccc(CNC(=O)[C@@H](NC(=O)c2ccc(OCc3ccc(Cl)cc3)cc2)c2ccc(OCc3ccccc3)cc2)cc1.O=C(O)C(F)(F)F	InChI=1S/C37H34ClN5O4.C2HF3O2/c38-30-14-6-27(7-15-30)24-47-33-20-12-29(13-21-33)35(44)43-34(36(45)41-22-25-8-16-31(17-9-25)42-37(39)40)28-10-18-32(19-11-28)46-23-26-4-2-1-3-5-26;3-2(4,5)1(6)7/h1-21,34H,22-24H2,(H,41,45)(H,43,44)(H4,39,40,42);(H,6,7)/t34-;/m0./s1	YQCITMCDBLAPKT-GXUZKUJRSA-N	IC50	2200	nM	5.66	5.657577319	762.185	7.22417	6	6	175.86	CHEMBL5980	Dengue virus type 2 NS3 protein	CHEMBL4621577	CHEMBL4619777	2020	N=C(N)Nc1ccc(CNC(=O)[C@@H](NC(=O)c2ccc(OCc3ccc(Cl)cc3)cc2)c2ccc(OCc3ccccc3)cc2)cc1.O=C(O)C(F)(F)F
CHEMBL4848292		COc1ccccc1Oc1ccc(C(=O)N[C@H](C(=O)Nc2cccc(C(N)=O)c2)c2ccc(OCc3ccccc3)cc2)cc1	InChI=1S/C36H31N3O6/c1-43-31-12-5-6-13-32(31)45-30-20-16-26(17-21-30)35(41)39-33(36(42)38-28-11-7-10-27(22-28)34(37)40)25-14-18-29(19-15-25)44-23-24-8-3-2-4-9-24/h2-22,33H,23H2,1H3,(H2,37,40)(H,38,42)(H,39,41)/t33-/m0/s1	BFWFCPGXEOBSTE-XIFFEERXSA-N	EC50	2200	nM	5.66	5.657577319	601.659	6.2752	6	3	128.98	CHEMBL5980	Dengue virus type 2 NS3 protein	CHEMBL4812531	CHEMBL4811254	2021	COc1ccccc1Oc1ccc(C(=O)N[C@H](C(=O)Nc2cccc(C(N)=O)c2)c2ccc(OCc3ccccc3)cc2)cc1
CHEMBL4869395		CCCCCCCC(=O)N[C@H](C(=O)Nc1cccc(C(N)=O)c1)c1ccc(OCc2ccccc2)cc1	InChI=1S/C30H35N3O4/c1-2-3-4-5-9-15-27(34)33-28(30(36)32-25-14-10-13-24(20-25)29(31)35)23-16-18-26(19-17-23)37-21-22-11-7-6-8-12-22/h6-8,10-14,16-20,28H,2-5,9,15,21H2,1H3,(H2,31,35)(H,32,36)(H,33,34)/t28-/m0/s1	DDOQLWVUECGDHQ-NDEPHWFRSA-N	EC50	2200	nM	5.66	5.657577319	501.627	5.521	4	3	110.52	CHEMBL5980	Dengue virus type 2 NS3 protein	CHEMBL4812531	CHEMBL4811254	2021	CCCCCCCC(=O)N[C@H](C(=O)Nc1cccc(C(N)=O)c1)c1ccc(OCc2ccccc2)cc1
CHEMBL2348379		CC(C)(C)C(=O)N(CCCCCCN1C[C@H](O)[C@@H](O)[C@H](O)[C@H]1CO)c1ccc(F)cc1F	InChI=1S/C23H36F2N2O5/c1-23(2,3)22(32)27(17-9-8-15(24)12-16(17)25)11-7-5-4-6-10-26-13-19(29)21(31)20(30)18(26)14-28/h8-9,12,18-21,28-31H,4-7,10-11,13-14H2,1-3H3/t18-,19+,20-,21-/m1/s1	RYYWPPOJEFWFRA-PLACYPQZSA-N	EC50	2200	nM	5.66	5.657577319	458.546	1.6635	6	4	104.47	CHEMBL613757	Dengue virus	CHEMBL2351674	CHEMBL2346610	2013	CC(C)(C)C(=O)N(CCCCCCN1C[C@H](O)[C@@H](O)[C@H](O)[C@H]1CO)c1ccc(F)cc1F
CHEMBL4870281		NC(=O)c1cccc(NC(=O)[C@@H](NC(=O)c2ccc(N3CCOCC3)cc2)c2ccc(OCc3ccccc3)cc2)c1	InChI=1S/C33H32N4O5/c34-31(38)26-7-4-8-27(21-26)35-33(40)30(24-11-15-29(16-12-24)42-22-23-5-2-1-3-6-23)36-32(39)25-9-13-28(14-10-25)37-17-19-41-20-18-37/h1-16,21,30H,17-20,22H2,(H2,34,38)(H,35,40)(H,36,39)/t30-/m0/s1	PLGYWJMRXCIBNL-PMERELPUSA-N	EC50	2200	nM	5.66	5.657577319	564.642	4.3109	6	3	122.99	CHEMBL5980	Dengue virus type 2 NS3 protein	CHEMBL4812531	CHEMBL4811254	2021	NC(=O)c1cccc(NC(=O)[C@@H](NC(=O)c2ccc(N3CCOCC3)cc2)c2ccc(OCc3ccccc3)cc2)c1
CHEMBL4874155		NC(=O)c1cccc(NC(=O)[C@@H](NC(=O)c2ccc(Oc3ccccc3)cc2)c2ccc(OCc3c(Cl)cccc3Cl)cc2)c1	InChI=1S/C35H27Cl2N3O5/c36-30-10-5-11-31(37)29(30)21-44-26-16-12-22(13-17-26)32(35(43)39-25-7-4-6-24(20-25)33(38)41)40-34(42)23-14-18-28(19-15-23)45-27-8-2-1-3-9-27/h1-20,32H,21H2,(H2,38,41)(H,39,43)(H,40,42)/t32-/m0/s1	ORPVMUZHOAROPJ-YTTGMZPUSA-N	EC50	2200	nM	5.66	5.657577319	640.523	7.5734	5	3	119.75	CHEMBL5980	Dengue virus type 2 NS3 protein	CHEMBL4812531	CHEMBL4811254	2021	NC(=O)c1cccc(NC(=O)[C@@H](NC(=O)c2ccc(Oc3ccccc3)cc2)c2ccc(OCc3c(Cl)cccc3Cl)cc2)c1
CHEMBL1324	TOLCAPONE	Cc1ccc(C(=O)c2cc(O)c(O)c([N+](=O)[O-])c2)cc1	InChI=1S/C14H11NO5/c1-8-2-4-9(5-3-8)13(17)10-6-11(15(19)20)14(18)12(16)7-10/h2-7,16,18H,1H3	MIQPIUSUKVNLNT-UHFFFAOYSA-N	EC50	2290	nM	5.64	5.640164518	273.244	2.54542	5	2	100.67	CHEMBL613966	dengue virus type 2	CHEMBL5098512	CHEMBL5096200	2021	Cc1ccc(C(=O)c2cc(O)c(O)c([N+](=O)[O-])c2)cc1
CHEMBL4649657		CCCCCCCCCC(=O)N[C@H](C(=O)NCc1ccc(NC(=N)N)cc1)c1ccc(OCc2ccccc2)cc1.O=C(O)C(F)(F)F	InChI=1S/C33H43N5O3.C2HF3O2/c1-2-3-4-5-6-7-11-14-30(39)38-31(32(40)36-23-25-15-19-28(20-16-25)37-33(34)35)27-17-21-29(22-18-27)41-24-26-12-9-8-10-13-26;3-2(4,5)1(6)7/h8-10,12-13,15-22,31H,2-7,11,14,23-24H2,1H3,(H,36,40)(H,38,39)(H4,34,35,37);(H,6,7)/t31-;/m0./s1	AQZURVGRGWWYRK-YNMZEGNTSA-N	EC50	2300	nM	5.64	5.638272164	671.761	6.81867	5	6	166.63	CHEMBL5980	Dengue virus type 2 NS3 protein	CHEMBL4621581	CHEMBL4619777	2020	CCCCCCCCCC(=O)N[C@H](C(=O)NCc1ccc(NC(=N)N)cc1)c1ccc(OCc2ccccc2)cc1.O=C(O)C(F)(F)F
CHEMBL4435541		N=C(N)NCCC[C@H](NC(=O)c1ccccc1)C(=O)N[C@@H](CCCCN)C(=O)N[C@@H](C(=O)N[C@H]1CN(c2ccccc2)C1=O)c1ccc(OCc2ccccc2)cc1	InChI=1S/C43H51N9O6/c44-25-11-10-19-34(49-39(54)35(20-12-26-47-43(45)46)48-38(53)31-15-6-2-7-16-31)40(55)51-37(30-21-23-33(24-22-30)58-28-29-13-4-1-5-14-29)41(56)50-36-27-52(42(36)57)32-17-8-3-9-18-32/h1-9,13-18,21-24,34-37H,10-12,19-20,25-28,44H2,(H,48,53)(H,49,54)(H,50,56)(H,51,55)(H4,45,46,47)/t34-,35-,36-,37+/m0/s1	QMURFXVBFVKUNB-MYOMABOUSA-N	IC50	2300	nM	5.64	5.638272164	789.938	2.63017	8	8	233.86	CHEMBL5980	Dengue virus type 2 NS3 protein	CHEMBL4379943	CHEMBL4376846	2020	N=C(N)NCCC[C@H](NC(=O)c1ccccc1)C(=O)N[C@@H](CCCCN)C(=O)N[C@@H](C(=O)N[C@H]1CN(c2ccccc2)C1=O)c1ccc(OCc2ccccc2)cc1
CHEMBL4649657		CCCCCCCCCC(=O)N[C@H](C(=O)NCc1ccc(NC(=N)N)cc1)c1ccc(OCc2ccccc2)cc1.O=C(O)C(F)(F)F	InChI=1S/C33H43N5O3.C2HF3O2/c1-2-3-4-5-6-7-11-14-30(39)38-31(32(40)36-23-25-15-19-28(20-16-25)37-33(34)35)27-17-21-29(22-18-27)41-24-26-12-9-8-10-13-26;3-2(4,5)1(6)7/h8-10,12-13,15-22,31H,2-7,11,14,23-24H2,1H3,(H,36,40)(H,38,39)(H4,34,35,37);(H,6,7)/t31-;/m0./s1	AQZURVGRGWWYRK-YNMZEGNTSA-N	IC50	2300	nM	5.64	5.638272164	671.761	6.81867	5	6	166.63	CHEMBL5980	Dengue virus type 2 NS3 protein	CHEMBL4621577	CHEMBL4619777	2020	CCCCCCCCCC(=O)N[C@H](C(=O)NCc1ccc(NC(=N)N)cc1)c1ccc(OCc2ccccc2)cc1.O=C(O)C(F)(F)F
CHEMBL4872757		NCc1ccc(-c2ncc(OCC3CCNCC3)nc2-c2ccc(C3CCOCC3)cc2)cc1	InChI=1S/C28H34N4O2/c29-17-20-1-3-24(4-2-20)27-28(25-7-5-22(6-8-25)23-11-15-33-16-12-23)32-26(18-31-27)34-19-21-9-13-30-14-10-21/h1-8,18,21,23,30H,9-17,19,29H2	SHQTYLJBMZVELU-UHFFFAOYSA-N	IC50	2400	nM	5.62	5.619788758	458.606	4.5417	6	2	82.29	CHEMBL5980	Dengue virus type 2 NS3 protein	CHEMBL4811972	CHEMBL4811233	2021	NCc1ccc(-c2ncc(OCC3CCNCC3)nc2-c2ccc(C3CCOCC3)cc2)cc1
CHEMBL4847477		COc1ccc(S(=O)(=O)n2c3ccc(-c4cccc(/C(N)=N/O)c4)cc3c3cc(-c4cccc(/C(N)=N/O)c4)ccc32)cc1Br	InChI=1S/C33H26BrN5O5S/c1-44-31-13-10-25(18-28(31)34)45(42,43)39-29-11-8-21(19-4-2-6-23(14-19)32(35)37-40)16-26(29)27-17-22(9-12-30(27)39)20-5-3-7-24(15-20)33(36)38-41/h2-18,40-41H,1H3,(H2,35,37)(H2,36,38)	KRIGBULIVQNAJX-UHFFFAOYSA-N	EC50	2400	nM	5.62	5.619788758	684.572	6.3256	8	4	165.52	CHEMBL613966	dengue virus type 2	CHEMBL4843381	CHEMBL4842342	2021	COc1ccc(S(=O)(=O)n2c3ccc(-c4cccc(/C(N)=N/O)c4)cc3c3cc(-c4cccc(/C(N)=N/O)c4)ccc32)cc1Br
CHEMBL5185746		O=C(Nc1ccc2c(c1)B(O)OC2)c1cccc(OCc2c(Cl)cccc2Cl)c1	InChI=1S/C21H16BCl2NO4/c23-19-5-2-6-20(24)17(19)12-28-16-4-1-3-13(9-16)21(26)25-15-8-7-14-11-29-22(27)18(14)10-15/h1-10,27H,11-12H2,(H,25,26)	DUIINUJREDBKAK-UHFFFAOYSA-N	EC50	2400	nM	5.62	5.619788758	428.08	4.0424	4	2	67.79	CHEMBL5980	Dengue virus type 2 NS3 protein	CHEMBL5118574	CHEMBL5113504	2022	O=C(Nc1ccc2c(c1)B(O)OC2)c1cccc(OCc2c(Cl)cccc2Cl)c1
CHEMBL4849650		CCCCCC(=O)N[C@H](C(=O)Nc1cccc(C(N)=O)c1)c1ccc(OCc2c(Cl)cccc2Cl)cc1	InChI=1S/C28H29Cl2N3O4/c1-2-3-4-11-25(34)33-26(28(36)32-20-8-5-7-19(16-20)27(31)35)18-12-14-21(15-13-18)37-17-22-23(29)9-6-10-24(22)30/h5-10,12-16,26H,2-4,11,17H2,1H3,(H2,31,35)(H,32,36)(H,33,34)/t26-/m0/s1	DCOGUUWGJXYWFG-SANMLTNESA-N	EC50	2400	nM	5.62	5.619788758	542.463	6.0476	4	3	110.52	CHEMBL5980	Dengue virus type 2 NS3 protein	CHEMBL4812531	CHEMBL4811254	2021	CCCCCC(=O)N[C@H](C(=O)Nc1cccc(C(N)=O)c1)c1ccc(OCc2c(Cl)cccc2Cl)cc1
CHEMBL4212583		O=C(c1c[nH]c2ccccc12)C(Nc1cccc(F)c1)c1ccccc1	InChI=1S/C22H17FN2O/c23-16-9-6-10-17(13-16)25-21(15-7-2-1-3-8-15)22(26)19-14-24-20-12-5-4-11-18(19)20/h1-14,21,24-25H	KAFGIXULMIHUCU-UHFFFAOYSA-N	EC50	2400	nM	5.62	5.619788758	344.389	5.3431	2	2	44.89	CHEMBL613966	dengue virus type 2	CHEMBL4200978	CHEMBL4196174	2018	O=C(c1c[nH]c2ccccc12)C(Nc1cccc(F)c1)c1ccccc1
CHEMBL5187156		O=C(Nc1ccc2c(c1)B(O)OC2)c1cccc(OCc2ccccc2)n1	InChI=1S/C20H17BN2O4/c24-20(22-16-10-9-15-13-27-21(25)17(15)11-16)18-7-4-8-19(23-18)26-12-14-5-2-1-3-6-14/h1-11,25H,12-13H2,(H,22,24)	HYVRWWCUPYAFTR-UHFFFAOYSA-N	EC50	2400	nM	5.62	5.619788758	360.178	2.1306	5	2	80.68	CHEMBL5980	Dengue virus type 2 NS3 protein	CHEMBL5118574	CHEMBL5113504	2022	O=C(Nc1ccc2c(c1)B(O)OC2)c1cccc(OCc2ccccc2)n1
CHEMBL5199388		O=C(Nc1ccc2c(c1)B(O)OC2)c1cccc(OCc2ccccc2)c1	InChI=1S/C21H18BNO4/c24-21(23-18-10-9-17-14-27-22(25)20(17)12-18)16-7-4-8-19(11-16)26-13-15-5-2-1-3-6-15/h1-12,25H,13-14H2,(H,23,24)	GHUDHIUTQRFWGW-UHFFFAOYSA-N	EC50	2400	nM	5.62	5.619788758	359.19	2.7356	4	2	67.79	CHEMBL5980	Dengue virus type 2 NS3 protein	CHEMBL5118574	CHEMBL5113504	2022	O=C(Nc1ccc2c(c1)B(O)OC2)c1cccc(OCc2ccccc2)c1
CHEMBL4869190		N/C(=N\O)c1cccc(-c2ccc3c(c2)c2cc(-c4cccc(/C(N)=N/O)c4)ccc2n3S(=O)(=O)c2cccc(Br)c2)c1	InChI=1S/C32H24BrN5O4S/c33-25-8-3-9-26(18-25)43(41,42)38-29-12-10-21(19-4-1-6-23(14-19)31(34)36-39)16-27(29)28-17-22(11-13-30(28)38)20-5-2-7-24(15-20)32(35)37-40/h1-18,39-40H,(H2,34,36)(H2,35,37)	RZZJERKPAJEIHE-UHFFFAOYSA-N	EC50	2400	nM	5.62	5.619788758	654.546	6.317	7	4	156.29	CHEMBL613966	dengue virus type 2	CHEMBL4843381	CHEMBL4842342	2021	N/C(=N\O)c1cccc(-c2ccc3c(c2)c2cc(-c4cccc(/C(N)=N/O)c4)ccc2n3S(=O)(=O)c2cccc(Br)c2)c1
CHEMBL4859701		O=C(Nc1ccc(I)cc1)c1nc2cc(O)c(O)cc2s1	InChI=1S/C14H9IN2O3S/c15-7-1-3-8(4-2-7)16-13(20)14-17-9-5-10(18)11(19)6-12(9)21-14/h1-6,18-19H,(H,16,20)	XNZHIVVUCSLUQJ-UHFFFAOYSA-N	IC50	2480	nM	5.61	5.605548319	412.208	3.5644	5	3	82.45	CHEMBL5980	Dengue virus type 2 NS3 protein	CHEMBL4825422	CHEMBL4823320	2021	O=C(Nc1ccc(I)cc1)c1nc2cc(O)c(O)cc2s1
CHEMBL4636584		N=C(N)NCc1ccc(CNC(=O)[C@H](NC(=O)c2ccc(Oc3ccccc3)cc2)c2ccc(OCc3ccc(Cl)c(Cl)c3)cc2)cc1.O=C(O)C(F)(F)F	InChI=1S/C37H33Cl2N5O4.C2HF3O2/c38-32-19-10-26(20-33(32)39)23-47-29-15-11-27(12-16-29)34(36(46)42-21-24-6-8-25(9-7-24)22-43-37(40)41)44-35(45)28-13-17-31(18-14-28)48-30-4-2-1-3-5-30;3-2(4,5)1(6)7/h1-20,34H,21-23H2,(H,42,46)(H,44,45)(H4,40,41,43);(H,6,7)/t34-;/m1./s1	JAPJVUVUXIWXIK-MDYNBEAQSA-N	IC50	2500	nM	5.6	5.602059991	796.63	7.76857	6	6	175.86	CHEMBL5980	Dengue virus type 2 NS3 protein	CHEMBL4621577	CHEMBL4619777	2020	N=C(N)NCc1ccc(CNC(=O)[C@H](NC(=O)c2ccc(Oc3ccccc3)cc2)c2ccc(OCc3ccc(Cl)c(Cl)c3)cc2)cc1.O=C(O)C(F)(F)F
CHEMBL3764484		Clc1cccc(-c2noc(/C=C/c3ccc(Br)s3)n2)c1	InChI=1S/C14H8BrClN2OS/c15-12-6-4-11(20-12)5-7-13-17-14(18-19-13)9-2-1-3-10(16)8-9/h1-8H/b7-5+	NDOLSVXKJQNCCC-FNORWQNLSA-N	EC50	2500	nM	5.6	5.602059991	367.655	5.3844	4	0	38.92	CHEMBL613360	dengue virus type 1	CHEMBL3768183	CHEMBL3763076	2016	Clc1cccc(-c2noc(/C=C/c3ccc(Br)s3)n2)c1
CHEMBL4212350		COc1ccc(OC)c(NC(C(=O)c2c[nH]c3ccccc23)c2ccccc2)c1	InChI=1S/C24H22N2O3/c1-28-17-12-13-22(29-2)21(14-17)26-23(16-8-4-3-5-9-16)24(27)19-15-25-20-11-7-6-10-18(19)20/h3-15,23,25-26H,1-2H3	OFZILYSITGBBIR-UHFFFAOYSA-N	EC50	2500	nM	5.6	5.602059991	386.451	5.2212	4	2	63.35	CHEMBL613966	dengue virus type 2	CHEMBL4200978	CHEMBL4196174	2018	COc1ccc(OC)c(NC(C(=O)c2c[nH]c3ccccc23)c2ccccc2)c1
CHEMBL5188282		Cc1cccc(COc2cccc(C(=O)Nc3ccc4c(c3)B(O)OC4)c2)c1	InChI=1S/C22H20BNO4/c1-15-4-2-5-16(10-15)13-27-20-7-3-6-17(11-20)22(25)24-19-9-8-18-14-28-23(26)21(18)12-19/h2-12,26H,13-14H2,1H3,(H,24,25)	FPKBPHYZHFUQTD-UHFFFAOYSA-N	EC50	2500	nM	5.6	5.602059991	373.217	3.04402	4	2	67.79	CHEMBL5980	Dengue virus type 2 NS3 protein	CHEMBL5118574	CHEMBL5113504	2022	Cc1cccc(COc2cccc(C(=O)Nc3ccc4c(c3)B(O)OC4)c2)c1
CHEMBL5183196		COc1cc2nc(NC(=O)c3ccccc3Sc3ccc(C(F)(F)F)cc3)sc2cc1OC	InChI=1S/C23H17F3N2O3S2/c1-30-17-11-16-20(12-18(17)31-2)33-22(27-16)28-21(29)15-5-3-4-6-19(15)32-14-9-7-13(8-10-14)23(24,25)26/h3-12H,1-2H3,(H,27,28,29)	IYFIMEXOHFTGNI-UHFFFAOYSA-N	EC50	2500	nM	5.6	5.602059991	490.528	6.7358	6	1	60.45	CHEMBL613966	dengue virus type 2	CHEMBL5098503	CHEMBL5096200	2021	COc1cc2nc(NC(=O)c3ccccc3Sc3ccc(C(F)(F)F)cc3)sc2cc1OC
CHEMBL4576745		N=C(N)NCCC[C@H](NC(=O)c1ccccc1)C(=O)N[C@@H](CCCCN)C(=O)N[C@@H](C(=O)N[C@H]1CN(c2ccc(F)cc2)C1=O)c1ccc(OCc2ccccc2)cc1	InChI=1S/C43H50FN9O6/c44-31-18-20-32(21-19-31)53-26-36(42(53)58)51-41(57)37(29-16-22-33(23-17-29)59-27-28-10-3-1-4-11-28)52-40(56)34(14-7-8-24-45)50-39(55)35(15-9-25-48-43(46)47)49-38(54)30-12-5-2-6-13-30/h1-6,10-13,16-23,34-37H,7-9,14-15,24-27,45H2,(H,49,54)(H,50,55)(H,51,57)(H,52,56)(H4,46,47,48)/t34-,35-,36-,37+/m0/s1	YMHLCUIKYBILEL-MYOMABOUSA-N	IC50	2500	nM	5.6	5.602059991	807.928	2.76927	8	8	233.86	CHEMBL5980	Dengue virus type 2 NS3 protein	CHEMBL4379943	CHEMBL4376846	2020	N=C(N)NCCC[C@H](NC(=O)c1ccccc1)C(=O)N[C@@H](CCCCN)C(=O)N[C@@H](C(=O)N[C@H]1CN(c2ccc(F)cc2)C1=O)c1ccc(OCc2ccccc2)cc1
CHEMBL5170343		O=C(O)/C=C/C#CCCCCCCCC(=O)O	InChI=1S/C13H18O4/c14-12(15)10-8-6-4-2-1-3-5-7-9-11-13(16)17/h9,11H,1-4,6,8,10H2,(H,14,15)(H,16,17)/b11-9+	UXNRQWGDQOCUDJ-PKNBQFBNSA-N	IC50	2500	nM	5.6	5.602059991	238.283	2.4459	2	2	74.6	CHEMBL613757	Dengue virus	CHEMBL5151773	CHEMBL5150000	2021	O=C(O)/C=C/C#CCCCCCCCC(=O)O
CHEMBL4546393		C=CCn1c2cc(Cl)ccc2c(=O)c2cccc(OC)c21	InChI=1S/C17H14ClNO2/c1-3-9-19-14-10-11(18)7-8-12(14)17(20)13-5-4-6-15(21-2)16(13)19/h3-8,10H,1,9H2,2H3	CTYTVEAQMSTCFQ-UHFFFAOYSA-N	EC50	2500	nM	5.6	5.602059991	299.757	4.0027	3	0	31.23	CHEMBL613966	dengue virus type 2	CHEMBL4431627	CHEMBL4431301	2016	C=CCn1c2cc(Cl)ccc2c(=O)c2cccc(OC)c21
CHEMBL3339382		Cc1ccc(NC(=O)c2nc[nH]c2C(=O)Nc2ccc(F)cc2)c(-c2cc(C)n[nH]2)c1	InChI=1S/C22H19FN6O2/c1-12-3-8-17(16(9-12)18-10-13(2)28-29-18)27-22(31)20-19(24-11-25-20)21(30)26-15-6-4-14(23)5-7-15/h3-11H,1-2H3,(H,24,25)(H,26,30)(H,27,31)(H,28,29)	UAIAIQDPGGHCMW-UHFFFAOYSA-N	EC50	2500	nM	5.6	5.602059991	418.432	4.06034	4	4	115.56	CHEMBL613757	Dengue virus	CHEMBL3389955	CHEMBL3352473	2014	Cc1ccc(NC(=O)c2nc[nH]c2C(=O)Nc2ccc(F)cc2)c(-c2cc(C)n[nH]2)c1
CHEMBL4448694		C=CCn1c2ccccc2c(=O)c2ccc(Cl)cc21	InChI=1S/C16H12ClNO/c1-2-9-18-14-6-4-3-5-12(14)16(19)13-8-7-11(17)10-15(13)18/h2-8,10H,1,9H2	DWRASRBLLXRJRH-UHFFFAOYSA-N	EC50	2500	nM	5.6	5.602059991	269.731	3.9941	2	0	22	CHEMBL613966	dengue virus type 2	CHEMBL4431627	CHEMBL4431301	2016	C=CCn1c2ccccc2c(=O)c2ccc(Cl)cc21
CHEMBL5191539		Cc1cc([N+](=O)[O-])ccc1-n1sc2ccccc2c1=O	InChI=1S/C14H10N2O3S/c1-9-8-10(16(18)19)6-7-12(9)15-14(17)11-4-2-3-5-13(11)20-15/h2-8H,1H3	AUAKOOBLOIHYIA-UHFFFAOYSA-N	IC50	2560	nM	5.59	5.591760035	286.312	3.26882	5	0	65.14	CHEMBL5980	Dengue virus type 2 NS3 protein	CHEMBL5109291	CHEMBL5107980	2022	Cc1cc([N+](=O)[O-])ccc1-n1sc2ccccc2c1=O
CHEMBL4455428		Cc1ccc(-c2cnc3[nH]cc(NC(=O)c4cccnc4)c3c2)cc1	InChI=1S/C20H16N4O/c1-13-4-6-14(7-5-13)16-9-17-18(12-23-19(17)22-11-16)24-20(25)15-3-2-8-21-10-15/h2-12H,1H3,(H,22,23)(H,24,25)	OAHJKXSYPKSFRP-UHFFFAOYSA-N	EC50	2600	nM	5.58	5.585026652	328.375	4.18562	3	2	70.67	CHEMBL613966	dengue virus type 2	CHEMBL4305759	CHEMBL4304760	2019	Cc1ccc(-c2cnc3[nH]cc(NC(=O)c4cccnc4)c3c2)cc1
CHEMBL251279		CCCCC#CC#CC#CCCCCCCCC(=O)O	InChI=1S/C18H24O2/c1-2-3-4-5-6-7-8-9-10-11-12-13-14-15-16-17-18(19)20/h2-4,11-17H2,1H3,(H,19,20)	CBWJECXEMSFLLW-UHFFFAOYSA-N	IC50	2700	nM	5.57	5.568636236	272.388	4.0021	1	1	37.3	CHEMBL613757	Dengue virus	CHEMBL5151773	CHEMBL5150000	2021	CCCCC#CC#CC#CCCCCCCCC(=O)O
CHEMBL5209026		CCCC/C=C/C#CCCCCCCCC(=O)O	InChI=1S/C16H26O2/c1-2-3-4-5-6-7-8-9-10-11-12-13-14-15-16(17)18/h5-6H,2-4,9-15H2,1H3,(H,17,18)/b6-5+	QXYRWIMCFAKSSQ-AATRIKPKSA-N	IC50	2700	nM	5.57	5.568636236	250.382	4.5515	1	1	37.3	CHEMBL613757	Dengue virus	CHEMBL5151773	CHEMBL5150000	2021	CCCC/C=C/C#CCCCCCCCC(=O)O
CHEMBL4568434		Cc1ccc(N2C[C@H](NC(=O)[C@H](NC(=O)[C@H](CCCCN)NC(=O)[C@H](CCCNC(=N)N)NC(=O)c3ccccc3)c3ccc(OCc4ccccc4)cc3)C2=O)cc1	InChI=1S/C44H53N9O6/c1-29-17-21-33(22-18-29)53-27-37(43(53)58)51-42(57)38(31-19-23-34(24-20-31)59-28-30-11-4-2-5-12-30)52-41(56)35(15-8-9-25-45)50-40(55)36(16-10-26-48-44(46)47)49-39(54)32-13-6-3-7-14-32/h2-7,11-14,17-24,35-38H,8-10,15-16,25-28,45H2,1H3,(H,49,54)(H,50,55)(H,51,57)(H,52,56)(H4,46,47,48)/t35-,36-,37-,38+/m0/s1	ZOUNLZGMYIOKQR-IZBQCXFTSA-N	IC50	2700	nM	5.57	5.568636236	803.965	2.93859	8	8	233.86	CHEMBL5980	Dengue virus type 2 NS3 protein	CHEMBL4379943	CHEMBL4376846	2020	Cc1ccc(N2C[C@H](NC(=O)[C@H](NC(=O)[C@H](CCCCN)NC(=O)[C@H](CCCNC(=N)N)NC(=O)c3ccccc3)c3ccc(OCc4ccccc4)cc3)C2=O)cc1
CHEMBL4867306		N/C(=N\O)c1cccc(-c2ccc3c(c2)c2cc(-c4cccc(/C(N)=N/O)c4)ccc2n3S(=O)(=O)c2ccccc2Cl)c1	InChI=1S/C32H24ClN5O4S/c33-27-9-1-2-10-30(27)43(41,42)38-28-13-11-21(19-5-3-7-23(15-19)31(34)36-39)17-25(28)26-18-22(12-14-29(26)38)20-6-4-8-24(16-20)32(35)37-40/h1-18,39-40H,(H2,34,36)(H2,35,37)	VPNOJRSIHNHLSP-UHFFFAOYSA-N	EC50	2700	nM	5.57	5.568636236	610.095	6.2079	7	4	156.29	CHEMBL613966	dengue virus type 2	CHEMBL4843381	CHEMBL4842342	2021	N/C(=N\O)c1cccc(-c2ccc3c(c2)c2cc(-c4cccc(/C(N)=N/O)c4)ccc2n3S(=O)(=O)c2ccccc2Cl)c1
CHEMBL4860341		COc1ccc(S(=O)(=O)n2c3ccc(-c4cccc(/C(N)=N/O)c4)cc3c3cc(-c4cccc(/C(N)=N/O)c4)ccc32)cc1F	InChI=1S/C33H26FN5O5S/c1-44-31-13-10-25(18-28(31)34)45(42,43)39-29-11-8-21(19-4-2-6-23(14-19)32(35)37-40)16-26(29)27-17-22(9-12-30(27)39)20-5-3-7-24(15-20)33(36)38-41/h2-18,40-41H,1H3,(H2,35,37)(H2,36,38)	YFXCCFCNVRCWRG-UHFFFAOYSA-N	EC50	2700	nM	5.57	5.568636236	623.666	5.7022	8	4	165.52	CHEMBL613966	dengue virus type 2	CHEMBL4843381	CHEMBL4842342	2021	COc1ccc(S(=O)(=O)n2c3ccc(-c4cccc(/C(N)=N/O)c4)cc3c3cc(-c4cccc(/C(N)=N/O)c4)ccc32)cc1F
CHEMBL4446364		COc1cccc(Cn2c3ccc(-c4cccc(C(=N)N)c4)cc3c3cc(-c4cccc(C(=N)N)c4)ccc32)c1	InChI=1S/C34H29N5O/c1-40-28-10-2-5-21(15-28)20-39-31-13-11-24(22-6-3-8-26(16-22)33(35)36)18-29(31)30-19-25(12-14-32(30)39)23-7-4-9-27(17-23)34(37)38/h2-19H,20H2,1H3,(H3,35,36)(H3,37,38)	AYEZKKWKRGKLFW-UHFFFAOYSA-N	IC50	2710	nM	5.57	5.567030709	523.64	6.75354	4	4	113.9	CHEMBL5980	Dengue virus type 2 NS3 protein	CHEMBL4843380	CHEMBL4842342	2021	COc1cccc(Cn2c3ccc(-c4cccc(C(=N)N)c4)cc3c3cc(-c4cccc(C(=N)N)c4)ccc32)c1
CHEMBL5395663		CN([C@@H](Cc1ccc(NC(=N)N)cc1)C(=O)N[C@@H](CCCCN)C(=O)N[C@@H](C(N)=O)c1ccccc1)S(=O)(=O)c1ccccc1	InChI=1S/C31H40N8O5S/c1-39(45(43,44)24-12-6-3-7-13-24)26(20-21-15-17-23(18-16-21)36-31(34)35)30(42)37-25(14-8-9-19-32)29(41)38-27(28(33)40)22-10-4-2-5-11-22/h2-7,10-13,15-18,25-27H,8-9,14,19-20,32H2,1H3,(H2,33,40)(H,37,42)(H,38,41)(H4,34,35,36)/t25-,26-,27+/m0/s1	WAYRJLIMGRWJJU-GMQQYTKMSA-N	IC50	2720	nM	5.57	5.565431096	636.779	1.18037	7	7	226.59	CHEMBL5980	Dengue virus type 2 NS3 protein	CHEMBL5348989	CHEMBL5346910	2023	CN([C@@H](Cc1ccc(NC(=N)N)cc1)C(=O)N[C@@H](CCCCN)C(=O)N[C@@H](C(N)=O)c1ccccc1)S(=O)(=O)c1ccccc1
CHEMBL4872363		O=C(Nc1ccccc1)c1cc2cc(O)c(O)cc2s1	InChI=1S/C15H11NO3S/c17-11-6-9-7-14(20-13(9)8-12(11)18)15(19)16-10-4-2-1-3-5-10/h1-8,17-18H,(H,16,19)	YFQBRKWSZNOTIX-UHFFFAOYSA-N	IC50	2730	nM	5.56	5.563837353	285.324	3.5648	4	3	69.56	CHEMBL5980	Dengue virus type 2 NS3 protein	CHEMBL4825422	CHEMBL4823320	2021	O=C(Nc1ccccc1)c1cc2cc(O)c(O)cc2s1
CHEMBL4436496		Nc1cc(N)c(/N=N/c2ccc(S(=O)(=O)Nc3nccs3)cc2)cc1/N=N/c1ccc(S(=O)(=O)Nc2nccs2)cc1	InChI=1S/C24H20N10O4S4/c25-19-13-20(26)22(32-30-16-3-7-18(8-4-16)42(37,38)34-24-28-10-12-40-24)14-21(19)31-29-15-1-5-17(6-2-15)41(35,36)33-23-27-9-11-39-23/h1-14H,25-26H2,(H,27,33)(H,28,34)/b31-29+,32-30+	BZLWMRWTRRMORD-JWTBXLROSA-N	IC50	2750	nM	5.56	5.560667306	640.758	6.1964	14	4	219.6	CHEMBL5980	Dengue virus type 2 NS3 protein	CHEMBL4431545	CHEMBL4431301	2016	Nc1cc(N)c(/N=N/c2ccc(S(=O)(=O)Nc3nccs3)cc2)cc1/N=N/c1ccc(S(=O)(=O)Nc2nccs2)cc1
CHEMBL4642620		COc1cc(-c2cnc3c(N4C[C@@H](C)O[C@@H](C)C4)snc3c2)cc(OC)c1OC	InChI=1S/C21H25N3O4S/c1-12-10-24(11-13(2)28-12)21-19-16(23-29-21)6-15(9-22-19)14-7-17(25-3)20(27-5)18(8-14)26-4/h6-9,12-13H,10-11H2,1-5H3/t12-,13+	JRJNITLXPWSVOR-BETUJISGSA-N	EC50	2790	nM	5.55	5.554395797	415.515	3.9977	8	0	65.94	CHEMBL613966	dengue virus type 2	CHEMBL4610427	CHEMBL4609987	2020	COc1cc(-c2cnc3c(N4C[C@@H](C)O[C@@H](C)C4)snc3c2)cc(OC)c1OC
CHEMBL4462164		Cc1cccc(N2C[C@H](NC(=O)[C@H](NC(=O)[C@H](CCCCN)NC(=O)[C@H](CCCNC(=N)N)NC(=O)c3ccccc3)c3ccc(OCc4ccccc4)cc3)C2=O)c1	InChI=1S/C44H53N9O6/c1-29-12-10-17-33(26-29)53-27-37(43(53)58)51-42(57)38(31-20-22-34(23-21-31)59-28-30-13-4-2-5-14-30)52-41(56)35(18-8-9-24-45)50-40(55)36(19-11-25-48-44(46)47)49-39(54)32-15-6-3-7-16-32/h2-7,10,12-17,20-23,26,35-38H,8-9,11,18-19,24-25,27-28,45H2,1H3,(H,49,54)(H,50,55)(H,51,57)(H,52,56)(H4,46,47,48)/t35-,36-,37-,38+/m0/s1	KBRKSQVGIDXDDI-IZBQCXFTSA-N	IC50	2800	nM	5.55	5.552841969	803.965	2.93859	8	8	233.86	CHEMBL5980	Dengue virus type 2 NS3 protein	CHEMBL4379943	CHEMBL4376846	2020	Cc1cccc(N2C[C@H](NC(=O)[C@H](NC(=O)[C@H](CCCCN)NC(=O)[C@H](CCCNC(=N)N)NC(=O)c3ccccc3)c3ccc(OCc4ccccc4)cc3)C2=O)c1
CHEMBL4649399		CCCCC(=O)N[C@H](C(=O)NCc1ccc(NC(=N)N)cc1)c1ccc(OCc2ccccc2)cc1.O=C(O)C(F)(F)F	InChI=1S/C28H33N5O3.C2HF3O2/c1-2-3-9-25(34)33-26(27(35)31-18-20-10-14-23(15-11-20)32-28(29)30)22-12-16-24(17-13-22)36-19-21-7-5-4-6-8-21;3-2(4,5)1(6)7/h4-8,10-17,26H,2-3,9,18-19H2,1H3,(H,31,35)(H,33,34)(H4,29,30,32);(H,6,7)/t26-;/m0./s1	CMFVEXWUTRIUBT-SNYZSRNZSA-N	EC50	2800	nM	5.55	5.552841969	601.626	4.86817	5	6	166.63	CHEMBL5980	Dengue virus type 2 NS3 protein	CHEMBL4621581	CHEMBL4619777	2020	CCCCC(=O)N[C@H](C(=O)NCc1ccc(NC(=N)N)cc1)c1ccc(OCc2ccccc2)cc1.O=C(O)C(F)(F)F
CHEMBL4875859		COc1ccc(F)cc1S(=O)(=O)n1c2ccc(-c3cccc(/C(N)=N/O)c3)cc2c2cc(-c3cccc(/C(N)=N/O)c3)ccc21	InChI=1S/C33H26FN5O5S/c1-44-30-13-10-25(34)18-31(30)45(42,43)39-28-11-8-21(19-4-2-6-23(14-19)32(35)37-40)16-26(28)27-17-22(9-12-29(27)39)20-5-3-7-24(15-20)33(36)38-41/h2-18,40-41H,1H3,(H2,35,37)(H2,36,38)	RFZMVWKXYHLJSX-UHFFFAOYSA-N	EC50	2800	nM	5.55	5.552841969	623.666	5.7022	8	4	165.52	CHEMBL613966	dengue virus type 2	CHEMBL4843381	CHEMBL4842342	2021	COc1ccc(F)cc1S(=O)(=O)n1c2ccc(-c3cccc(/C(N)=N/O)c3)cc2c2cc(-c3cccc(/C(N)=N/O)c3)ccc21
CHEMBL2178720	N-HYDROXYCYTIDINE	O=c1nc(NO)ccn1[C@@H]1O[C@H](CO)[C@@H](O)[C@H]1O	InChI=1S/C9H13N3O6/c13-3-4-6(14)7(15)8(18-4)12-2-1-5(11-17)10-9(12)16/h1-2,4,6-8,13-15,17H,3H2,(H,10,11,16)/t4-,6-,7-,8-/m1/s1	XCUAIINAJCDIPM-XVFCMESISA-N	EC50	2840	nM	5.55	5.54668166	259.218	-2.3441	9	5	137.07	CHEMBL613966	dengue virus type 2	CHEMBL5254964	CHEMBL5252569	2023	O=c1nc(NO)ccn1[C@@H]1O[C@H](CO)[C@@H](O)[C@H]1O
CHEMBL5195025		N#Cc1ccc(COc2cccc(C(=O)Nc3ccc4c(c3)B(O)OC4)c2)cc1	InChI=1S/C22H17BN2O4/c24-12-15-4-6-16(7-5-15)13-28-20-3-1-2-17(10-20)22(26)25-19-9-8-18-14-29-23(27)21(18)11-19/h1-11,27H,13-14H2,(H,25,26)	LRJPUHDVYUXPIH-UHFFFAOYSA-N	EC50	2900	nM	5.54	5.537602002	384.2	2.60728	5	2	91.58	CHEMBL5980	Dengue virus type 2 NS3 protein	CHEMBL5118574	CHEMBL5113504	2022	N#Cc1ccc(COc2cccc(C(=O)Nc3ccc4c(c3)B(O)OC4)c2)cc1
CHEMBL2354929		CCN(CC)CCO[C@H]1CC[C@@]2(C)C(=CC[C@@H]3[C@@H]2CC[C@]2(C)C(=O)CC[C@@H]32)C1.Cl	InChI=1S/C25H41NO2.ClH/c1-5-26(6-2)15-16-28-19-11-13-24(3)18(17-19)7-8-20-21-9-10-23(27)25(21,4)14-12-22(20)24;/h7,19-22H,5-6,8-17H2,1-4H3;1H/t19-,20-,21-,22-,24-,25-;/m0./s1	GZFYZYBWLCYBMI-MYZJJQSMSA-N	EC50	2900	nM	5.54	5.537602002	424.069	5.6671	3	0	29.54	CHEMBL613966	dengue virus type 2	CHEMBL4431600	CHEMBL4431301	2016	CCN(CC)CCO[C@H]1CC[C@@]2(C)C(=CC[C@@H]3[C@@H]2CC[C@]2(C)C(=O)CC[C@@H]32)C1.Cl
CHEMBL4854366		N=C(N)c1cccc(-c2ccc3c(c2)c2cc(-c4cccc(C(=N)N)c4)ccc2n3S(=O)(=O)c2cccc(C(F)(F)F)c2)c1	InChI=1S/C33H24F3N5O2S/c34-33(35,36)25-8-3-9-26(18-25)44(42,43)41-29-12-10-21(19-4-1-6-23(14-19)31(37)38)16-27(29)28-17-22(11-13-30(28)41)20-5-2-7-24(15-20)32(39)40/h1-18H,(H3,37,38)(H3,39,40)	BEWGHOLMTFMORW-UHFFFAOYSA-N	IC50	2900	nM	5.54	5.537602002	611.649	6.95244	5	4	138.81	CHEMBL5980	Dengue virus type 2 NS3 protein	CHEMBL4843380	CHEMBL4842342	2021	N=C(N)c1cccc(-c2ccc3c(c2)c2cc(-c4cccc(C(=N)N)c4)ccc2n3S(=O)(=O)c2cccc(C(F)(F)F)c2)c1
CHEMBL4641720		O=C(N[C@@H](Cc1cccc(O)c1)C(=O)O)c1cc(-c2ccccc2)c(=O)n2c1sc1ccc(OC3CCCCC3)cc12	InChI=1S/C33H30N2O6S/c36-22-11-7-8-20(16-22)17-27(33(39)40)34-30(37)26-19-25(21-9-3-1-4-10-21)31(38)35-28-18-24(14-15-29(28)42-32(26)35)41-23-12-5-2-6-13-23/h1,3-4,7-11,14-16,18-19,23,27,36H,2,5-6,12-13,17H2,(H,34,37)(H,39,40)/t27-/m0/s1	YHEWVLXSTLKCSW-MHZLTWQESA-N	EC50	2900	nM	5.54	5.537602002	582.678	6.024	7	3	117.34	CHEMBL613966	dengue virus type 2	CHEMBL4615846	CHEMBL4613293	2020	O=C(N[C@@H](Cc1cccc(O)c1)C(=O)O)c1cc(-c2ccccc2)c(=O)n2c1sc1ccc(OC3CCCCC3)cc12
CHEMBL4649859		CCCCCC(=O)N[C@H](C(=O)NCc1ccc(NC(=N)N)cc1)c1ccc(OCc2c(Cl)cccc2Cl)cc1.O=C(O)C(F)(F)F	InChI=1S/C29H33Cl2N5O3.C2HF3O2/c1-2-3-4-8-26(37)36-27(28(38)34-17-19-9-13-21(14-10-19)35-29(32)33)20-11-15-22(16-12-20)39-18-23-24(30)6-5-7-25(23)31;3-2(4,5)1(6)7/h5-7,9-16,27H,2-4,8,17-18H2,1H3,(H,34,38)(H,36,37)(H4,32,33,35);(H,6,7)/t27-;/m0./s1	QXLNBDFHCGFQLQ-YCBFMBTMSA-N	IC50	2900	nM	5.54	5.537602002	684.543	6.56507	5	6	166.63	CHEMBL5980	Dengue virus type 2 NS3 protein	CHEMBL4621577	CHEMBL4619777	2020	CCCCCC(=O)N[C@H](C(=O)NCc1ccc(NC(=N)N)cc1)c1ccc(OCc2c(Cl)cccc2Cl)cc1.O=C(O)C(F)(F)F
CHEMBL4781494		Cc1ccc(NC(=O)c2ccccc2C(=O)Nc2ccc(F)cc2)c(-c2ccc(C)s2)c1	InChI=1S/C26H21FN2O2S/c1-16-7-13-23(22(15-16)24-14-8-17(2)32-24)29-26(31)21-6-4-3-5-20(21)25(30)28-19-11-9-18(27)10-12-19/h3-15H,1-2H3,(H,28,30)(H,29,31)	FREDDUXKJDTYIH-UHFFFAOYSA-N	EC50	2900	nM	5.54	5.537602002	444.531	6.67564	3	2	58.2	CHEMBL613966	dengue virus type 2	CHEMBL4717401	CHEMBL4715720	2016	Cc1ccc(NC(=O)c2ccccc2C(=O)Nc2ccc(F)cc2)c(-c2ccc(C)s2)c1
CHEMBL5172831		COc1ccc(S(=O)(=O)n2nc(Oc3ccc(-c4ccccc4)cc3)cc2N)cc1	InChI=1S/C22H19N3O4S/c1-28-18-11-13-20(14-12-18)30(26,27)25-21(23)15-22(24-25)29-19-9-7-17(8-10-19)16-5-3-2-4-6-16/h2-15H,23H2,1H3	IHXIUMFQBBESDS-UHFFFAOYSA-N	IC50	2900	nM	5.54	5.537602002	421.478	4.1702	7	1	96.44	CHEMBL5980	Dengue virus type 2 NS3 protein	CHEMBL5098499	CHEMBL5096200	2021	COc1ccc(S(=O)(=O)n2nc(Oc3ccc(-c4ccccc4)cc3)cc2N)cc1
CHEMBL4854164		NC(=O)c1cccc(NC(=O)[C@@H](NC(=O)c2ccc(Oc3ccccc3)cc2)c2ccc(Oc3ccccc3)cc2)c1	InChI=1S/C34H27N3O5/c35-32(38)25-8-7-9-26(22-25)36-34(40)31(23-14-18-29(19-15-23)41-27-10-3-1-4-11-27)37-33(39)24-16-20-30(21-17-24)42-28-12-5-2-6-13-28/h1-22,31H,(H2,35,38)(H,36,40)(H,37,39)/t31-/m0/s1	RJDMRXJBBUFLDO-HKBQPEDESA-N	EC50	2900	nM	5.54	5.537602002	557.606	6.4799	5	3	119.75	CHEMBL5980	Dengue virus type 2 NS3 protein	CHEMBL4812531	CHEMBL4811254	2021	NC(=O)c1cccc(NC(=O)[C@@H](NC(=O)c2ccc(Oc3ccccc3)cc2)c2ccc(Oc3ccccc3)cc2)c1
CHEMBL4639241		COc1cccc(COc2ccc(C(=O)N[C@H](C(=O)NCc3ccc(NC(=N)N)cc3)c3ccc(OCc4ccccc4)cc3)cc2)c1.O=C(O)C(F)(F)F	InChI=1S/C38H37N5O5.C2HF3O2/c1-46-34-9-5-8-28(22-34)25-48-33-20-14-30(15-21-33)36(44)43-35(37(45)41-23-26-10-16-31(17-11-26)42-38(39)40)29-12-18-32(19-13-29)47-24-27-6-3-2-4-7-27;3-2(4,5)1(6)7/h2-22,35H,23-25H2,1H3,(H,41,45)(H,43,44)(H4,39,40,42);(H,6,7)/t35-;/m0./s1	IOWGAVFOYNZLTB-XLQCLRHOSA-N	EC50	2900	nM	5.54	5.537602002	757.766	6.57937	7	6	185.09	CHEMBL5980	Dengue virus type 2 NS3 protein	CHEMBL4621581	CHEMBL4619777	2020	COc1cccc(COc2ccc(C(=O)N[C@H](C(=O)NCc3ccc(NC(=N)N)cc3)c3ccc(OCc4ccccc4)cc3)cc2)c1.O=C(O)C(F)(F)F
CHEMBL2059155		Nc1ncc(Br)c2c1ncn2[C@@H]1C=C(CO)[C@@H](O)[C@H]1O	InChI=1S/C12H13BrN4O3/c13-6-2-15-12(14)8-9(6)17(4-16-8)7-1-5(3-18)10(19)11(7)20/h1-2,4,7,10-11,18-20H,3H2,(H2,14,15)/t7-,10-,11+/m1/s1	PDMBCGAGDFHPGP-ONOSFVFSSA-N	EC50	2900	nM	5.54	5.537602002	341.165	-0.0288	7	4	117.42	CHEMBL613757	Dengue virus	CHEMBL2061795	CHEMBL2057086	2012	Nc1ncc(Br)c2c1ncn2[C@@H]1C=C(CO)[C@@H](O)[C@H]1O
CHEMBL2146945		OC[C@H]1O[C@@H](n2c3ccc(-c4ccccc4)cc3c3c(-c4ccco4)ncnc32)[C@H](O)[C@@H]1O	InChI=1S/C25H21N3O5/c29-12-19-22(30)23(31)25(33-19)28-17-9-8-15(14-5-2-1-3-6-14)11-16(17)20-21(18-7-4-10-32-18)26-13-27-24(20)28/h1-11,13,19,22-23,25,29-31H,12H2/t19-,22-,23-,25-/m1/s1	QQRREOBNYPQAAB-UTADQONYSA-N	IC50	2910	nM	5.54	5.536107011	443.459	3.123	8	3	113.77	CHEMBL613966	dengue virus type 2	CHEMBL2148488	CHEMBL2146393	2012	OC[C@H]1O[C@@H](n2c3ccc(-c4ccccc4)cc3c3c(-c4ccco4)ncnc32)[C@H](O)[C@@H]1O
CHEMBL1458891		Cc1ccc(C2=NC(=O)/C(=C/c3cc(O)c(O)c(Br)c3)S2)cc1	InChI=1S/C17H12BrNO3S/c1-9-2-4-11(5-3-9)17-19-16(22)14(23-17)8-10-6-12(18)15(21)13(20)7-10/h2-8,20-21H,1H3/b14-8-	MUQKQSJCEVWZCU-ZSOIEALJSA-N	IC50	2940	nM	5.53	5.53165267	390.258	4.22982	4	2	69.89	CHEMBL5980	Dengue virus type 2 NS3 protein	CHEMBL5098527	CHEMBL5096200	2021	Cc1ccc(C2=NC(=O)/C(=C/c3cc(O)c(O)c(Br)c3)S2)cc1
CHEMBL4561278		O=C(Nc1c[nH]c2ncc(-c3ccc(C(F)(F)F)cc3)cc12)c1cccnc1	InChI=1S/C20H13F3N4O/c21-20(22,23)15-5-3-12(4-6-15)14-8-16-17(11-26-18(16)25-10-14)27-19(28)13-2-1-7-24-9-13/h1-11H,(H,25,26)(H,27,28)	GBCPVZGNZHLUSA-UHFFFAOYSA-N	EC50	2940	nM	5.53	5.53165267	382.345	4.896	3	2	70.67	CHEMBL613966	dengue virus type 2	CHEMBL4305759	CHEMBL4304760	2019	O=C(Nc1c[nH]c2ncc(-c3ccc(C(F)(F)F)cc3)cc12)c1cccnc1
CHEMBL3339398		O=C(NCc1ccc(-c2cccnc2)cc1)c1nccnc1C(=O)Nc1ccc(F)cc1	InChI=1S/C24H18FN5O2/c25-19-7-9-20(10-8-19)30-24(32)22-21(27-12-13-28-22)23(31)29-14-16-3-5-17(6-4-16)18-2-1-11-26-15-18/h1-13,15H,14H2,(H,29,31)(H,30,32)	CZFFNHIEEKPKBX-UHFFFAOYSA-N	EC50	2990	nM	5.52	5.524328812	427.439	3.86	5	2	96.87	CHEMBL613757	Dengue virus	CHEMBL3389955	CHEMBL3352473	2014	O=C(NCc1ccc(-c2cccnc2)cc1)c1nccnc1C(=O)Nc1ccc(F)cc1
CHEMBL4783875		Cc1ccc(NC(=O)c2ccccc2C(=O)NCc2ccccc2-c2ccsc2)cc1	InChI=1S/C26H22N2O2S/c1-18-10-12-21(13-11-18)28-26(30)24-9-5-4-8-23(24)25(29)27-16-19-6-2-3-7-22(19)20-14-15-31-17-20/h2-15,17H,16H2,1H3,(H,27,29)(H,28,30)	IBDLUQFTWLOXQR-UHFFFAOYSA-N	EC50	3000	nM	5.52	5.522878745	426.541	5.90582	3	2	58.2	CHEMBL613966	dengue virus type 2	CHEMBL4717401	CHEMBL4715720	2016	Cc1ccc(NC(=O)c2ccccc2C(=O)NCc2ccccc2-c2ccsc2)cc1
CHEMBL4634331		N=C(N)Nc1ccc(CNC(=O)[C@@H](NC(=O)c2ccc(Oc3ccccc3)cc2)c2ccc(OCc3ccccc3)cc2)cc1.O=C(O)C(F)(F)F	InChI=1S/C36H33N5O4.C2HF3O2/c37-36(38)40-29-17-11-25(12-18-29)23-39-35(43)33(27-13-19-30(20-14-27)44-24-26-7-3-1-4-8-26)41-34(42)28-15-21-32(22-16-28)45-31-9-5-2-6-10-31;3-2(4,5)1(6)7/h1-22,33H,23-24H2,(H,39,43)(H,41,42)(H4,37,38,40);(H,6,7)/t33-;/m0./s1	BVMDDGJPMATKHM-WAQYZQTGSA-N	EC50	3000	nM	5.52	5.522878745	713.713	6.78407	6	6	175.86	CHEMBL5980	Dengue virus type 2 NS3 protein	CHEMBL4621581	CHEMBL4619777	2020	N=C(N)Nc1ccc(CNC(=O)[C@@H](NC(=O)c2ccc(Oc3ccccc3)cc2)c2ccc(OCc3ccccc3)cc2)cc1.O=C(O)C(F)(F)F
CHEMBL3637933		OC[C@H]1O[C@@H](n2c3ccc(Cl)cc3c3c(-c4cc5ccccc5o4)ncnc32)C(O)[C@H]1O	InChI=1S/C23H18ClN3O5/c24-12-5-6-14-13(8-12)18-19(16-7-11-3-1-2-4-15(11)31-16)25-10-26-22(18)27(14)23-21(30)20(29)17(9-28)32-23/h1-8,10,17,20-21,23,28-30H,9H2/t17-,20+,21?,23-/m1/s1	WNHCOMJIXJADBK-PLCFMAHRSA-N	IC50	3000	nM	5.52	5.522878745	451.866	3.2626	8	3	113.77	CHEMBL613757	Dengue virus	CHEMBL3832828	CHEMBL3832761		OC[C@H]1O[C@@H](n2c3ccc(Cl)cc3c3c(-c4cc5ccccc5o4)ncnc32)C(O)[C@H]1O
CHEMBL4474101		CN(C(=O)c1ccccc1)[C@@H](CCCNC(=N)N)C(=O)N[C@@H](CCCCN)C(=O)N[C@@](C)(C(N)=O)c1ccccc1	InChI=1S/C29H42N8O4/c1-29(27(31)41,21-14-7-4-8-15-21)36-24(38)22(16-9-10-18-30)35-25(39)23(17-11-19-34-28(32)33)37(2)26(40)20-12-5-3-6-13-20/h3-8,12-15,22-23H,9-11,16-19,30H2,1-2H3,(H2,31,41)(H,35,39)(H,36,38)(H4,32,33,34)/t22-,23-,29+/m0/s1	NDSSYIKJHWMAML-SBZVUBOMSA-N	IC50	3000	nM	5.52	5.522878745	566.707	0.52117	6	7	209.52	CHEMBL5980	Dengue virus type 2 NS3 protein	CHEMBL4390123	CHEMBL4387750	2019	CN(C(=O)c1ccccc1)[C@@H](CCCNC(=N)N)C(=O)N[C@@H](CCCCN)C(=O)N[C@@](C)(C(N)=O)c1ccccc1
CHEMBL4758496		O=C(NCc1ccccc1-c1ccsc1)c1ccccc1C(=O)Nc1ccc(F)cc1	InChI=1S/C25H19FN2O2S/c26-19-9-11-20(12-10-19)28-25(30)23-8-4-3-7-22(23)24(29)27-15-17-5-1-2-6-21(17)18-13-14-31-16-18/h1-14,16H,15H2,(H,27,29)(H,28,30)	WOJYEMBXVBZJIO-UHFFFAOYSA-N	EC50	3000	nM	5.52	5.522878745	430.504	5.7365	3	2	58.2	CHEMBL613966	dengue virus type 2	CHEMBL4717401	CHEMBL4715720	2016	O=C(NCc1ccccc1-c1ccsc1)c1ccccc1C(=O)Nc1ccc(F)cc1
CHEMBL4522006		O=C(Nc1nc2cc(O)c(O)cc2s1)c1ccccc1Sc1ccc(C(F)(F)F)cc1	InChI=1S/C21H13F3N2O3S2/c22-21(23,24)11-5-7-12(8-6-11)30-17-4-2-1-3-13(17)19(29)26-20-25-14-9-15(27)16(28)10-18(14)31-20/h1-10,27-28H,(H,25,26,29)	WGUPAQJNOSUNBA-UHFFFAOYSA-N	EC50	3000	nM	5.522878745	5.522878745	462.474	6.1298	6	3	82.45	CHEMBL613966	dengue virus type 2	CHEMBL5098503	CHEMBL5096200	2021	O=C(Nc1nc2cc(O)c(O)cc2s1)c1ccccc1Sc1ccc(C(F)(F)F)cc1
CHEMBL4641816		CCCCCC(=O)N[C@H](C(=O)NCc1ccc(NC(=N)N)cc1)c1ccc(OCc2ccc(C(F)(F)F)cc2)cc1.O=C(O)C(F)(F)F	InChI=1S/C30H34F3N5O3.C2HF3O2/c1-2-3-4-5-26(39)38-27(28(40)36-18-20-8-14-24(15-9-20)37-29(34)35)22-10-16-25(17-11-22)41-19-21-6-12-23(13-7-21)30(31,32)33;3-2(4,5)1(6)7/h6-17,27H,2-5,18-19H2,1H3,(H,36,40)(H,38,39)(H4,34,35,37);(H,6,7)/t27-;/m0./s1	YVVFRNAKGDTZMK-YCBFMBTMSA-N	EC50	3000	nM	5.52	5.522878745	683.65	6.27707	5	6	166.63	CHEMBL5980	Dengue virus type 2 NS3 protein	CHEMBL4621581	CHEMBL4619777	2020	CCCCCC(=O)N[C@H](C(=O)NCc1ccc(NC(=N)N)cc1)c1ccc(OCc2ccc(C(F)(F)F)cc2)cc1.O=C(O)C(F)(F)F
CHEMBL4793507		Cc1ccc(NC(=O)c2ccccc2C(=O)Nc2ccc(F)cc2)c(-c2ccsc2)c1	InChI=1S/C25H19FN2O2S/c1-16-6-11-23(22(14-16)17-12-13-31-15-17)28-25(30)21-5-3-2-4-20(21)24(29)27-19-9-7-18(26)8-10-19/h2-15H,1H3,(H,27,29)(H,28,30)	FWZDZQAOTMXVQK-UHFFFAOYSA-N	EC50	3000	nM	5.52	5.522878745	430.504	6.36722	3	2	58.2	CHEMBL613966	dengue virus type 2	CHEMBL4717401	CHEMBL4715720	2016	Cc1ccc(NC(=O)c2ccccc2C(=O)Nc2ccc(F)cc2)c(-c2ccsc2)c1
CHEMBL4456500		O=C(Nc1c[nH]c2ncc(-c3ccsc3)cc12)c1cccnc1	InChI=1S/C17H12N4OS/c22-17(11-2-1-4-18-7-11)21-15-9-20-16-14(15)6-13(8-19-16)12-3-5-23-10-12/h1-10H,(H,19,20)(H,21,22)	RDGDLFRCLHUYFQ-UHFFFAOYSA-N	EC50	3010	nM	5.52	5.521433504	320.377	3.9387	4	2	70.67	CHEMBL613966	dengue virus type 2	CHEMBL4305759	CHEMBL4304760	2019	O=C(Nc1c[nH]c2ncc(-c3ccsc3)cc12)c1cccnc1
CHEMBL3102941		COc1ccc(-c2cnc3[nH]cc(-c4ccccc4)c3c2)cc1OC	InChI=1S/C21H18N2O2/c1-24-19-9-8-15(11-20(19)25-2)16-10-17-18(13-23-21(17)22-12-16)14-6-4-3-5-7-14/h3-13H,1-2H3,(H,22,23)	PTKRZXHHLCHSFE-UHFFFAOYSA-N	EC50	3020	nM	5.52	5.519993057	330.387	4.9141	3	1	47.14	CHEMBL613966	dengue virus type 2	CHEMBL4305759	CHEMBL4304760	2019	COc1ccc(-c2cnc3[nH]cc(-c4ccccc4)c3c2)cc1OC
CHEMBL5194410		CC(C(=O)Nc1ccc2c(c1)B(O)OC2)c1cccc(Oc2ccccc2)c1	InChI=1S/C22H20BNO4/c1-15(16-6-5-9-20(12-16)28-19-7-3-2-4-8-19)22(25)24-18-11-10-17-14-27-23(26)21(17)13-18/h2-13,15,26H,14H2,1H3,(H,24,25)	AIXWFPLMOOFTMA-UHFFFAOYSA-N	EC50	3100	nM	5.51	5.508638306	373.217	3.4388	4	2	67.79	CHEMBL5980	Dengue virus type 2 NS3 protein	CHEMBL5118574	CHEMBL5113504	2022	CC(C(=O)Nc1ccc2c(c1)B(O)OC2)c1cccc(Oc2ccccc2)c1
CHEMBL4879110		N=C(N)c1cccc(-c2ccc3c(c2)c2cc(-c4cccc(C(=N)N)c4)ccc2n3S(=O)(=O)c2cccc(OC(F)(F)F)c2)c1	InChI=1S/C33H24F3N5O3S/c34-33(35,36)44-25-8-3-9-26(18-25)45(42,43)41-29-12-10-21(19-4-1-6-23(14-19)31(37)38)16-27(29)28-17-22(11-13-30(28)41)20-5-2-7-24(15-20)32(39)40/h1-18H,(H3,37,38)(H3,39,40)	AYEDUMLDANFUHT-UHFFFAOYSA-N	IC50	3100	nM	5.51	5.508638306	627.648	6.83224	6	4	148.04	CHEMBL5980	Dengue virus type 2 NS3 protein	CHEMBL4843380	CHEMBL4842342	2021	N=C(N)c1cccc(-c2ccc3c(c2)c2cc(-c4cccc(C(=N)N)c4)ccc2n3S(=O)(=O)c2cccc(OC(F)(F)F)c2)c1
CHEMBL4865004		O=C(NCC1CCNCC1)c1c[nH]c2cc(-c3ccoc3)c(-c3ccoc3)cc12	InChI=1S/C23H23N3O3/c27-23(26-11-15-1-5-24-6-2-15)21-12-25-22-10-19(17-4-8-29-14-17)18(9-20(21)22)16-3-7-28-13-16/h3-4,7-10,12-15,24-25H,1-2,5-6,11H2,(H,26,27)	MTNYECYMGPDZLX-UHFFFAOYSA-N	IC50	3100	nM	5.51	5.508638306	389.455	4.4173	4	3	83.2	CHEMBL5980	Dengue virus type 2 NS3 protein	CHEMBL4844503	CHEMBL4842369	2021	O=C(NCC1CCNCC1)c1c[nH]c2cc(-c3ccoc3)c(-c3ccoc3)cc12
CHEMBL1631769		C#C[C@@]1(O)[C@H](O)[C@@H](CO)O[C@H]1n1cc(C#N)c2c(N)ncnc21	InChI=1S/C14H13N5O4/c1-2-14(22)10(21)8(5-20)23-13(14)19-4-7(3-15)9-11(16)17-6-18-12(9)19/h1,4,6,8,10,13,20-22H,5H2,(H2,16,17,18)/t8-,10-,13-,14-/m1/s1	MDNBRZTTXMVCMN-KNJXUWEQSA-N	EC50	3100	nM	5.51	5.508638306	315.289	-1.49992	9	4	150.44	CHEMBL613966	dengue virus type 2	CHEMBL1637305	CHEMBL1629694	2010	C#C[C@@]1(O)[C@H](O)[C@@H](CO)O[C@H]1n1cc(C#N)c2c(N)ncnc21
CHEMBL4642885		CCCCCC(=O)N[C@@H](C(=O)NCc1ccc(CN)cc1)c1ccc(OCc2ccc(Cl)c(Cl)c2)cc1.O=C(O)C(F)(F)F	InChI=1S/C29H33Cl2N3O3.C2HF3O2/c1-2-3-4-5-27(35)34-28(29(36)33-18-21-8-6-20(17-32)7-9-21)23-11-13-24(14-12-23)37-19-22-10-15-25(30)26(31)16-22;3-2(4,5)1(6)7/h6-16,28H,2-5,17-19,32H2,1H3,(H,33,36)(H,34,35);(H,6,7)/t28-;/m1./s1	YXONDJBKEKNMHT-LNLSOMNWSA-N	IC50	3100	nM	5.51	5.508638306	656.529	6.7184	5	4	130.75	CHEMBL5980	Dengue virus type 2 NS3 protein	CHEMBL4621577	CHEMBL4619777	2020	CCCCCC(=O)N[C@@H](C(=O)NCc1ccc(CN)cc1)c1ccc(OCc2ccc(Cl)c(Cl)c2)cc1.O=C(O)C(F)(F)F
CHEMBL4874327		COc1ccc(S(=O)(=O)n2c3ccc(-c4cccc(/C(N)=N/O)c4)cc3c3cc(-c4cccc(/C(N)=N/O)c4)ccc32)cc1C	InChI=1S/C34H29N5O5S/c1-20-15-27(11-14-32(20)44-2)45(42,43)39-30-12-9-23(21-5-3-7-25(16-21)33(35)37-40)18-28(30)29-19-24(10-13-31(29)39)22-6-4-8-26(17-22)34(36)38-41/h3-19,40-41H,1-2H3,(H2,35,37)(H2,36,38)	GJPLRSTVUQLBEL-UHFFFAOYSA-N	EC50	3100	nM	5.51	5.508638306	619.703	5.87152	8	4	165.52	CHEMBL613966	dengue virus type 2	CHEMBL4843381	CHEMBL4842342	2021	COc1ccc(S(=O)(=O)n2c3ccc(-c4cccc(/C(N)=N/O)c4)cc3c3cc(-c4cccc(/C(N)=N/O)c4)ccc32)cc1C
CHEMBL4855284		N/C(=N\O)c1cccc(-c2ccc3c(c2)c2cc(-c4cccc(/C(N)=N/O)c4)ccc2n3S(=O)(=O)c2cccc(F)c2)c1	InChI=1S/C32H24FN5O4S/c33-25-8-3-9-26(18-25)43(41,42)38-29-12-10-21(19-4-1-6-23(14-19)31(34)36-39)16-27(29)28-17-22(11-13-30(28)38)20-5-2-7-24(15-20)32(35)37-40/h1-18,39-40H,(H2,34,36)(H2,35,37)	LGSPEWXJKLNUAT-UHFFFAOYSA-N	EC50	3100	nM	5.51	5.508638306	593.64	5.6936	7	4	156.29	CHEMBL613966	dengue virus type 2	CHEMBL4843381	CHEMBL4842342	2021	N/C(=N\O)c1cccc(-c2ccc3c(c2)c2cc(-c4cccc(/C(N)=N/O)c4)ccc2n3S(=O)(=O)c2cccc(F)c2)c1
CHEMBL4763817		Cc1ccc(NC(=O)c2ccccc2NC(=O)c2ccc(F)cc2)c(-c2ccc(C)s2)c1	InChI=1S/C26H21FN2O2S/c1-16-7-13-23(21(15-16)24-14-8-17(2)32-24)29-26(31)20-5-3-4-6-22(20)28-25(30)18-9-11-19(27)12-10-18/h3-15H,1-2H3,(H,28,30)(H,29,31)	PJERJQBXDGRLFV-UHFFFAOYSA-N	EC50	3200	nM	5.5	5.494850022	444.531	6.67564	3	2	58.2	CHEMBL613966	dengue virus type 2	CHEMBL4717401	CHEMBL4715720	2016	Cc1ccc(NC(=O)c2ccccc2NC(=O)c2ccc(F)cc2)c(-c2ccc(C)s2)c1
CHEMBL4442812		COc1ccc(-c2cnc3[nH]cc(C#Cc4cccnc4)c3n2)cc1OC	InChI=1S/C21H16N4O2/c1-26-18-8-7-15(10-19(18)27-2)17-13-24-21-20(25-17)16(12-23-21)6-5-14-4-3-9-22-11-14/h3-4,7-13H,1-2H3,(H,23,24)	RPJDELGPVRIORQ-UHFFFAOYSA-N	EC50	3280	nM	5.48	5.484126156	356.385	3.4369	5	1	72.92	CHEMBL613966	dengue virus type 2	CHEMBL4305759	CHEMBL4304760	2019	COc1ccc(-c2cnc3[nH]cc(C#Cc4cccnc4)c3n2)cc1OC
CHEMBL336468		CN(C)c1cccc2nc(N)nc(N)c12	InChI=1S/C10H13N5/c1-15(2)7-5-3-4-6-8(7)9(11)14-10(12)13-6/h3-5H,1-2H3,(H4,11,12,13,14)	JUAJRCZLGRKKRJ-UHFFFAOYSA-N	EC50	3300	nM	5.48	5.48148606	203.249	0.8602	5	2	81.06	CHEMBL613966	dengue virus type 2	CHEMBL2044697	CHEMBL2040756	2012	CN(C)c1cccc2nc(N)nc(N)c12
CHEMBL4202454		COc1nc(NC(C(=O)c2c[nH]c3ccccc23)c2ccccc2)ns1	InChI=1S/C19H16N4O2S/c1-25-19-22-18(23-26-19)21-16(12-7-3-2-4-8-12)17(24)14-11-20-15-10-6-5-9-13(14)15/h2-11,16,20H,1H3,(H,21,23)	YEXRWIMDZCRFDD-UHFFFAOYSA-N	EC50	3300	nM	5.48	5.48148606	364.43	4.0641	6	2	79.9	CHEMBL613966	dengue virus type 2	CHEMBL4200978	CHEMBL4196174	2018	COc1nc(NC(C(=O)c2c[nH]c3ccccc23)c2ccccc2)ns1
CHEMBL3335494		N=C(N)NCCC[C@H](NC(=O)c1ccccc1)C(=O)N[C@@H](CCCCN)C(=O)N[C@H](C(N)=O)c1ccccc1	InChI=1S/C27H38N8O4/c28-16-8-7-14-20(26(39)35-22(23(29)36)18-10-3-1-4-11-18)34-25(38)21(15-9-17-32-27(30)31)33-24(37)19-12-5-2-6-13-19/h1-6,10-13,20-22H,7-9,14-17,28H2,(H2,29,36)(H,33,37)(H,34,38)(H,35,39)(H4,30,31,32)/t20-,21-,22-/m0/s1	RSRMZXDBGTYWNH-FKBYEOEOSA-N	IC50	3300	nM	5.48	5.48148606	538.653	0.00487	6	8	218.31	CHEMBL5980	Dengue virus type 2 NS3 protein	CHEMBL4390123	CHEMBL4387750	2019	N=C(N)NCCC[C@H](NC(=O)c1ccccc1)C(=O)N[C@@H](CCCCN)C(=O)N[C@H](C(N)=O)c1ccccc1
CHEMBL4847429		Fc1cccc(NNc2nc(NCCOc3ccccc3)nc3[nH]cnc23)c1	InChI=1S/C19H18FN7O/c20-13-5-4-6-14(11-13)26-27-18-16-17(23-12-22-16)24-19(25-18)21-9-10-28-15-7-2-1-3-8-15/h1-8,11-12,26H,9-10H2,(H3,21,22,23,24,25,27)	IXSBDQXQBWBBHQ-UHFFFAOYSA-N	IC50	3400	nM	5.47	5.468521083	379.399	3.4219	7	4	99.78	CHEMBL613966	dengue virus type 2	CHEMBL4843112	CHEMBL4842338	2021	Fc1cccc(NNc2nc(NCCOc3ccccc3)nc3[nH]cnc23)c1
CHEMBL4778905		Cc1ccc(NC(=O)c2nccnc2C(=O)Nc2ccccc2-c2cc(C)n[nH]2)cc1	InChI=1S/C23H20N6O2/c1-14-7-9-16(10-8-14)26-22(30)20-21(25-12-11-24-20)23(31)27-18-6-4-3-5-17(18)19-13-15(2)28-29-19/h3-13H,1-2H3,(H,26,30)(H,27,31)(H,28,29)	CJDYMLRVNJVHEZ-UHFFFAOYSA-N	EC50	3400	nM	5.47	5.468521083	412.453	3.98814	5	3	112.66	CHEMBL613966	dengue virus type 2	CHEMBL4717401	CHEMBL4715720	2016	Cc1ccc(NC(=O)c2nccnc2C(=O)Nc2ccccc2-c2cc(C)n[nH]2)cc1
CHEMBL1714002		COC1=C(Br)C(=O)c2ncccc2C1=O	InChI=1S/C10H6BrNO3/c1-15-10-6(11)9(14)7-5(8(10)13)3-2-4-12-7/h2-4H,1H3	VFJSDBUJXJBRRA-UHFFFAOYSA-N	IC50	3410	nM	5.467245621	5.467245621	268.066	1.7135	4	0	56.26	CHEMBL5980	Dengue virus type 2 NS3 protein	CHEMBL1794550	CHEMBL1201862		COC1=C(Br)C(=O)c2ncccc2C1=O
CHEMBL3741713		COc1cccc(COc2ccc([C@@H](NC(=O)[C@H](CCCCN)NC(=O)[C@H](CCCNC(=N)N)NC(=O)c3ccc(-c4cccs4)s3)C(N)=O)cc2)c1	InChI=1S/C37H46N8O6S2/c1-50-26-8-4-7-23(21-26)22-51-25-14-12-24(13-15-25)32(33(39)46)45-35(48)27(9-2-3-18-38)43-34(47)28(10-5-19-42-37(40)41)44-36(49)31-17-16-30(53-31)29-11-6-20-52-29/h4,6-8,11-17,20-21,27-28,32H,2-3,5,9-10,18-19,22,38H2,1H3,(H2,39,46)(H,43,47)(H,44,49)(H,45,48)(H4,40,41,42)/t27-,28-,32+/m0/s1	CRRMQORWVFJFIV-ALKXEMMNSA-N	EC50	3420	nM	5.47	5.465973894	762.959	3.38247	10	8	236.77	CHEMBL613966	dengue virus type 2	CHEMBL3745070	CHEMBL3739314	2015	COc1cccc(COc2ccc([C@@H](NC(=O)[C@H](CCCCN)NC(=O)[C@H](CCCNC(=N)N)NC(=O)c3ccc(-c4cccs4)s3)C(N)=O)cc2)c1
CHEMBL4475520		COc1ccc(-c2cnc3[nH]cc(NC(=O)C4CCCC4)c3c2)cc1OC	InChI=1S/C21H23N3O3/c1-26-18-8-7-14(10-19(18)27-2)15-9-16-17(12-23-20(16)22-11-15)24-21(25)13-5-3-4-6-13/h7-13H,3-6H2,1-2H3,(H,22,23)(H,24,25)	ITYGLUZPSQPXQS-UHFFFAOYSA-N	EC50	3420	nM	5.47	5.465973894	365.433	4.3758	4	2	76.24	CHEMBL613966	dengue virus type 2	CHEMBL4305759	CHEMBL4304760	2019	COc1ccc(-c2cnc3[nH]cc(NC(=O)C4CCCC4)c3c2)cc1OC
CHEMBL3339392		Cc1ccc(NC(=O)c2[nH]cnc2C(=O)Nc2ccc(C)cc2-c2ccco2)cc1	InChI=1S/C23H20N4O3/c1-14-5-8-16(9-6-14)26-22(28)20-21(25-13-24-20)23(29)27-18-10-7-15(2)12-17(18)19-4-3-11-30-19/h3-13H,1-2H3,(H,24,25)(H,26,28)(H,27,29)	SFYHDTHGZMENNV-UHFFFAOYSA-N	EC50	3470	nM	5.46	5.459670525	400.438	4.79114	4	3	100.02	CHEMBL613757	Dengue virus	CHEMBL3389955	CHEMBL3352473	2014	Cc1ccc(NC(=O)c2[nH]cnc2C(=O)Nc2ccc(C)cc2-c2ccco2)cc1
CHEMBL4533598		O=C(Nc1cccs1)c1ccccc1Sc1ccc([N+](=O)[O-])cc1	InChI=1S/C17H12N2O3S2/c20-17(18-16-6-3-11-23-16)14-4-1-2-5-15(14)24-13-9-7-12(8-10-13)19(21)22/h1-11H,(H,18,20)	YLTWPRUQABYKNH-UHFFFAOYSA-N	EC50	3500	nM	5.46	5.455931956	356.428	5.0598	5	1	72.24	CHEMBL613966	dengue virus type 2	CHEMBL5098503	CHEMBL5096200	2021	O=C(Nc1cccs1)c1ccccc1Sc1ccc([N+](=O)[O-])cc1
CHEMBL5196250		O=C(Nc1ccc2c(c1)B(O)OC2)c1ccc(Oc2ccccc2)cc1	InChI=1S/C20H16BNO4/c23-20(22-16-9-6-15-13-25-21(24)19(15)12-16)14-7-10-18(11-8-14)26-17-4-2-1-3-5-17/h1-12,24H,13H2,(H,22,23)	GIGMKDRMAMJVPX-UHFFFAOYSA-N	EC50	3500	nM	5.46	5.455931956	345.163	2.9489	4	2	67.79	CHEMBL5980	Dengue virus type 2 NS3 protein	CHEMBL5118574	CHEMBL5113504	2022	O=C(Nc1ccc2c(c1)B(O)OC2)c1ccc(Oc2ccccc2)cc1
CHEMBL4858411		CNc1nc(Nc2cccc(C(F)(F)F)c2)c2nc[nH]c2n1	InChI=1S/C13H11F3N6/c1-17-12-21-10-9(18-6-19-10)11(22-12)20-8-4-2-3-7(5-8)13(14,15)16/h2-6H,1H3,(H3,17,18,19,20,21,22)	OWSQLSSVIQSMAH-UHFFFAOYSA-N	IC50	3500	nM	5.46	5.455931956	308.267	3.157	5	3	78.52	CHEMBL613966	dengue virus type 2	CHEMBL4843112	CHEMBL4842338	2021	CNc1nc(Nc2cccc(C(F)(F)F)c2)c2nc[nH]c2n1
CHEMBL4638250		O=C(O)CCNC(=O)c1cc(-c2ccccc2)c(=O)n2c1sc1ccc(OC3CCCCC3)cc12	InChI=1S/C27H26N2O5S/c30-24(31)13-14-28-25(32)21-16-20(17-7-3-1-4-8-17)26(33)29-22-15-19(11-12-23(22)35-27(21)29)34-18-9-5-2-6-10-18/h1,3-4,7-8,11-12,15-16,18H,2,5-6,9-10,13-14H2,(H,28,32)(H,30,31)	PFNPZPKABKOFPQ-UHFFFAOYSA-N	EC50	3500	nM	5.46	5.455931956	490.581	5.0972	6	2	97.11	CHEMBL613966	dengue virus type 2	CHEMBL4615846	CHEMBL4613293	2020	O=C(O)CCNC(=O)c1cc(-c2ccccc2)c(=O)n2c1sc1ccc(OC3CCCCC3)cc12
CHEMBL1570587		O=C1C(Cl)=C(NC(=O)c2ccccc2)C(=O)C(Cl)=C1NC(=O)c1ccccc1	InChI=1S/C20H12Cl2N2O4/c21-13-15(23-19(27)11-7-3-1-4-8-11)17(25)14(22)16(18(13)26)24-20(28)12-9-5-2-6-10-12/h1-10H,(H,23,27)(H,24,28)	RCWZGXUWCPFMLD-UHFFFAOYSA-N	IC50	3530	nM	5.452225295	5.452225295	415.232	2.899	4	2	92.34	CHEMBL5980	Dengue virus type 2 NS3 protein	CHEMBL1794550	CHEMBL1201862		O=C1C(Cl)=C(NC(=O)c2ccccc2)C(=O)C(Cl)=C1NC(=O)c1ccccc1
CHEMBL4522006		O=C(Nc1nc2cc(O)c(O)cc2s1)c1ccccc1Sc1ccc(C(F)(F)F)cc1	InChI=1S/C21H13F3N2O3S2/c22-21(23,24)11-5-7-12(8-6-11)30-17-4-2-1-3-13(17)19(29)26-20-25-14-9-15(27)16(28)10-18(14)31-20/h1-10,27-28H,(H,25,26,29)	WGUPAQJNOSUNBA-UHFFFAOYSA-N	IC50	3600	nM	5.44	5.443697499	462.474	6.1298	6	3	82.45	CHEMBL5980	Dengue virus type 2 NS3 protein	CHEMBL5098502	CHEMBL5096200	2021	O=C(Nc1nc2cc(O)c(O)cc2s1)c1ccccc1Sc1ccc(C(F)(F)F)cc1
CHEMBL4563546		CN(C(=O)c1ccccc1)[C@@H](CCCNC(=N)N)C(=O)N[C@@H](CCCCN)C(=O)N[C@@H](C(N)=O)c1ccccc1	InChI=1S/C28H40N8O4/c1-36(27(40)20-13-6-3-7-14-20)22(16-10-18-33-28(31)32)26(39)34-21(15-8-9-17-29)25(38)35-23(24(30)37)19-11-4-2-5-12-19/h2-7,11-14,21-23H,8-10,15-18,29H2,1H3,(H2,30,37)(H,34,39)(H,35,38)(H4,31,32,33)/t21-,22-,23+/m0/s1	DNDDPRCIFNWTQD-RJGXRXQPSA-N	IC50	3600	nM	5.44	5.443697499	552.68	0.34707	6	7	209.52	CHEMBL5980	Dengue virus type 2 NS3 protein	CHEMBL4390123	CHEMBL4387750	2019	CN(C(=O)c1ccccc1)[C@@H](CCCNC(=N)N)C(=O)N[C@@H](CCCCN)C(=O)N[C@@H](C(N)=O)c1ccccc1
CHEMBL4857480		c1cc(-c2ccc(-c3ncc(OCC4CCNCC4)nc3-c3ccc(-c4ccsc4)cc3)cc2)cs1	InChI=1S/C30H27N3OS2/c1-5-24(6-2-22(1)26-11-15-35-19-26)29-30(25-7-3-23(4-8-25)27-12-16-36-20-27)33-28(17-32-29)34-18-21-9-13-31-14-10-21/h1-8,11-12,15-17,19-21,31H,9-10,13-14,18H2	GUZJVJMQJVBOIO-UHFFFAOYSA-N	IC50	3600	nM	5.44	5.443697499	509.7	7.646	6	1	47.04	CHEMBL5980	Dengue virus type 2 NS3 protein	CHEMBL4811972	CHEMBL4811233	2021	c1cc(-c2ccc(-c3ncc(OCC4CCNCC4)nc3-c3ccc(-c4ccsc4)cc3)cc2)cs1
CHEMBL4870335		O=C(Nc1ccccc1)c1cnc2cc(O)c(O)cc2c1	InChI=1S/C16H12N2O3/c19-14-7-10-6-11(9-17-13(10)8-15(14)20)16(21)18-12-4-2-1-3-5-12/h1-9,19-20H,(H,18,21)	KKDBOZHHWYKASH-UHFFFAOYSA-N	IC50	3630	nM	5.44	5.440093375	280.283	2.8983	4	3	82.45	CHEMBL5980	Dengue virus type 2 NS3 protein	CHEMBL4825422	CHEMBL4823320	2021	O=C(Nc1ccccc1)c1cnc2cc(O)c(O)cc2c1
CHEMBL5202001		O=C(c1ccc(C(F)(F)F)cc1O)c1[nH]c(Cl)c(Cl)c1-n1c(C(=O)c2ccc(C(F)(F)F)cc2O)cc(Cl)c1Sc1cccc[n+]1[O-]	InChI=1S/C29H14Cl3F6N3O5S/c30-16-11-17(24(44)14-6-4-12(9-18(14)42)28(33,34)35)41(27(16)47-20-3-1-2-8-40(20)46)23-21(31)26(32)39-22(23)25(45)15-7-5-13(10-19(15)43)29(36,37)38/h1-11,39,42-43H	HQBNRDSTXRMDGZ-UHFFFAOYSA-N	IC50	3680	nM	5.43	5.434152181	736.861	8.461	7	3	122.26	CHEMBL613757	Dengue virus	CHEMBL5115939	CHEMBL5113415	2022	O=C(c1ccc(C(F)(F)F)cc1O)c1[nH]c(Cl)c(Cl)c1-n1c(C(=O)c2ccc(C(F)(F)F)cc2O)cc(Cl)c1Sc1cccc[n+]1[O-]
CHEMBL4639263		O=C(N[C@@H](Cc1ccc(O)cc1)C(=O)O)c1cc(-c2ccccc2)c(=O)n2c1sc1ccc(OC3CCCCCC3)cc12	InChI=1S/C34H32N2O6S/c37-23-14-12-21(13-15-23)18-28(34(40)41)35-31(38)27-20-26(22-8-4-3-5-9-22)32(39)36-29-19-25(16-17-30(29)43-33(27)36)42-24-10-6-1-2-7-11-24/h3-5,8-9,12-17,19-20,24,28,37H,1-2,6-7,10-11,18H2,(H,35,38)(H,40,41)/t28-/m0/s1	CAJPBSSCBUNUIF-NDEPHWFRSA-N	EC50	3700	nM	5.43	5.431798276	596.705	6.4141	7	3	117.34	CHEMBL613966	dengue virus type 2	CHEMBL4615846	CHEMBL4613293	2020	O=C(N[C@@H](Cc1ccc(O)cc1)C(=O)O)c1cc(-c2ccccc2)c(=O)n2c1sc1ccc(OC3CCCCCC3)cc12
CHEMBL1707222		COC1=C(Br)C(=O)c2nc(C)ccc2C1=O	InChI=1S/C11H8BrNO3/c1-5-3-4-6-8(13-5)10(15)7(12)11(16-2)9(6)14/h3-4H,1-2H3	XEGBXQGPUKNRNM-UHFFFAOYSA-N	IC50	3770	nM	5.42365865	5.42365865	282.093	2.02192	4	0	56.26	CHEMBL5980	Dengue virus type 2 NS3 protein	CHEMBL1794550	CHEMBL1201862		COC1=C(Br)C(=O)c2nc(C)ccc2C1=O
CHEMBL3339394		Cc1ccc(NC(=O)c2nc[nH]c2C(=O)NCCc2ccc(F)cc2)c(-c2ccco2)c1	InChI=1S/C24H21FN4O3/c1-15-4-9-19(18(13-15)20-3-2-12-32-20)29-24(31)22-21(27-14-28-22)23(30)26-11-10-16-5-7-17(25)8-6-16/h2-9,12-14H,10-11H2,1H3,(H,26,30)(H,27,28)(H,29,31)	SCBFCOGIBLGEPN-UHFFFAOYSA-N	EC50	3770	nM	5.42	5.42365865	432.455	4.34202	4	3	100.02	CHEMBL613757	Dengue virus	CHEMBL3389955	CHEMBL3352473	2014	Cc1ccc(NC(=O)c2nc[nH]c2C(=O)NCCc2ccc(F)cc2)c(-c2ccco2)c1
CHEMBL3809551		COc1cc(C)c(S(=O)(=O)NC(=O)c2cccc3cccnc23)cc1-c1ccc(C#CCO)s1	InChI=1S/C25H20N2O5S2/c1-16-14-21(32-2)20(22-11-10-18(33-22)8-5-13-28)15-23(16)34(30,31)27-25(29)19-9-3-6-17-7-4-12-26-24(17)19/h3-4,6-7,9-12,14-15,28H,13H2,1-2H3,(H,27,29)	VMMWLXHXUQABOT-UHFFFAOYSA-N	EC50	3800	nM	5.42	5.420216403	492.578	3.74282	7	2	105.59	CHEMBL612717	dengue virus type 3	CHEMBL3811666	CHEMBL3808360	2016	COc1cc(C)c(S(=O)(=O)NC(=O)c2cccc3cccnc23)cc1-c1ccc(C#CCO)s1
CHEMBL4864266		NC(=O)c1cccc(NC(=O)[C@@H](NC(=O)c2ccc(Oc3ccc4c(c3)OCCO4)cc2)c2ccc(OCc3ccccc3)cc2)c1	InChI=1S/C37H31N3O7/c38-35(41)27-7-4-8-28(21-27)39-37(43)34(25-9-13-29(14-10-25)46-23-24-5-2-1-3-6-24)40-36(42)26-11-15-30(16-12-26)47-31-17-18-32-33(22-31)45-20-19-44-32/h1-18,21-22,34H,19-20,23H2,(H2,38,41)(H,39,43)(H,40,42)/t34-/m0/s1	YRIHVAFIAVFEET-UMSFTDKQSA-N	EC50	3800	nM	5.42	5.420216403	629.669	6.0378	7	3	138.21	CHEMBL5980	Dengue virus type 2 NS3 protein	CHEMBL4812531	CHEMBL4811254	2021	NC(=O)c1cccc(NC(=O)[C@@H](NC(=O)c2ccc(Oc3ccc4c(c3)OCCO4)cc2)c2ccc(OCc3ccccc3)cc2)c1
CHEMBL4867805		ONCc1ccc(-c2ncc(OCCC3CCNCC3)nc2-c2ccc(CNO)cc2)cc1	InChI=1S/C25H31N5O3/c31-28-15-19-1-5-21(6-2-19)24-25(22-7-3-20(4-8-22)16-29-32)30-23(17-27-24)33-14-11-18-9-12-26-13-10-18/h1-8,17-18,26,28-29,31-32H,9-16H2	LWXKBVKHXXDHKI-UHFFFAOYSA-N	IC50	3800	nM	5.42	5.420216403	449.555	3.5367	8	5	111.56	CHEMBL5980	Dengue virus type 2 NS3 protein	CHEMBL4811972	CHEMBL4811233	2021	ONCc1ccc(-c2ncc(OCCC3CCNCC3)nc2-c2ccc(CNO)cc2)cc1
CHEMBL1259059	SOFOSBUVIR	CC(C)OC(=O)[C@H](C)N[P@](=O)(OC[C@H]1O[C@@H](n2ccc(=O)[nH]c2=O)[C@](C)(F)[C@@H]1O)Oc1ccccc1	InChI=1S/C22H29FN3O9P/c1-13(2)33-19(29)14(3)25-36(31,35-15-8-6-5-7-9-15)32-12-16-18(28)22(4,23)20(34-16)26-11-10-17(27)24-21(26)30/h5-11,13-14,16,18,20,28H,12H2,1-4H3,(H,25,31)(H,24,27,30)/t14-,16+,18+,20+,22+,36-/m0/s1	TTZHDVOVKQGIBA-IQWMDFIBSA-N	IC50	3800	nM	5.42	5.420216403	529.458	1.6565	10	3	158.18	CHEMBL613966	dengue virus type 2	CHEMBL4843114	CHEMBL4842338	2021	CC(C)OC(=O)[C@H](C)N[P@](=O)(OC[C@H]1O[C@@H](n2ccc(=O)[nH]c2=O)[C@](C)(F)[C@@H]1O)Oc1ccccc1
CHEMBL3740277		N=C(N)NCCC[C@H](NC(=O)c1ccccc1)C(=O)N[C@@H](CCCCN)C(=O)N[C@@H](C(N)=O)c1ccccc1	InChI=1S/C27H38N8O4/c28-16-8-7-14-20(26(39)35-22(23(29)36)18-10-3-1-4-11-18)34-25(38)21(15-9-17-32-27(30)31)33-24(37)19-12-5-2-6-13-19/h1-6,10-13,20-22H,7-9,14-17,28H2,(H2,29,36)(H,33,37)(H,34,38)(H,35,39)(H4,30,31,32)/t20-,21-,22+/m0/s1	RSRMZXDBGTYWNH-FDFHNCONSA-N	IC50	3800	nM	5.42	5.420216403	538.653	0.00487	6	8	218.31	CHEMBL5980	Dengue virus type 2 NS3 protein	CHEMBL4390123	CHEMBL4387750	2019	N=C(N)NCCC[C@H](NC(=O)c1ccccc1)C(=O)N[C@@H](CCCCN)C(=O)N[C@@H](C(N)=O)c1ccccc1
CHEMBL4460577		CC[C@@H](c1cc(OC)c(OC)cc1OC)[C@H](C)[C@@H](/C(C)=C/c1cc(OC)c(OC)cc1OC)c1cc(OC)c(OC)cc1OC	InChI=1S/C36H48O9/c1-13-24(25-16-31(41-8)34(44-11)19-28(25)38-5)22(3)36(26-17-32(42-9)35(45-12)20-29(26)39-6)21(2)14-23-15-30(40-7)33(43-10)18-27(23)37-4/h14-20,22,24,36H,13H2,1-12H3/b21-14+/t22-,24+,36+/m0/s1	YHSWIYJJKPHZLA-KALZQYQPSA-N	EC50	3900	nM	5.41	5.408935393	624.771	7.781	9	0	83.07	CHEMBL613757	Dengue virus	CHEMBL4398337	CHEMBL4396891	2019	CC[C@@H](c1cc(OC)c(OC)cc1OC)[C@H](C)[C@@H](/C(C)=C/c1cc(OC)c(OC)cc1OC)c1cc(OC)c(OC)cc1OC
CHEMBL4866004		NC(=O)c1cccc(NC(=O)[C@@H](NC(=O)c2ccc(Oc3cccc4c3C(=O)CC4)cc2)c2ccc(OCc3ccccc3)cc2)c1	InChI=1S/C38H31N3O6/c39-36(43)28-9-4-10-29(22-28)40-38(45)35(26-12-17-30(18-13-26)46-23-24-6-2-1-3-7-24)41-37(44)27-14-19-31(20-15-27)47-33-11-5-8-25-16-21-32(42)34(25)33/h1-15,17-20,22,35H,16,21,23H2,(H2,39,43)(H,40,45)(H,41,44)/t35-/m0/s1	IMDJVHWPFZMVDH-DHUJRADRSA-N	EC50	3900	nM	5.41	5.408935393	625.681	6.3955	6	3	136.82	CHEMBL5980	Dengue virus type 2 NS3 protein	CHEMBL4812531	CHEMBL4811254	2021	NC(=O)c1cccc(NC(=O)[C@@H](NC(=O)c2ccc(Oc3cccc4c3C(=O)CC4)cc2)c2ccc(OCc3ccccc3)cc2)c1
CHEMBL5284778		CC(C)C(=O)ONc1ccn([C@@H]2O[C@H](CO)[C@@H](O)[C@H]2O)c(=O)n1	InChI=1S/C13H19N3O7/c1-6(2)12(20)23-15-8-3-4-16(13(21)14-8)11-10(19)9(18)7(5-17)22-11/h3-4,6-7,9-11,17-19H,5H2,1-2H3,(H,14,15,21)/t7-,9-,10-,11-/m1/s1	JCPDENZHAWFQBY-QCNRFFRDSA-N	EC50	3950	nM	5.4	5.403402904	329.309	-1.6191	10	4	143.14	CHEMBL613966	dengue virus type 2	CHEMBL5254964	CHEMBL5252569	2023	CC(C)C(=O)ONc1ccn([C@@H]2O[C@H](CO)[C@@H](O)[C@H]2O)c(=O)n1
CHEMBL4634331		N=C(N)Nc1ccc(CNC(=O)[C@@H](NC(=O)c2ccc(Oc3ccccc3)cc2)c2ccc(OCc3ccccc3)cc2)cc1.O=C(O)C(F)(F)F	InChI=1S/C36H33N5O4.C2HF3O2/c37-36(38)40-29-17-11-25(12-18-29)23-39-35(43)33(27-13-19-30(20-14-27)44-24-26-7-3-1-4-8-26)41-34(42)28-15-21-32(22-16-28)45-31-9-5-2-6-10-31;3-2(4,5)1(6)7/h1-22,33H,23-24H2,(H,39,43)(H,41,42)(H4,37,38,40);(H,6,7)/t33-;/m0./s1	BVMDDGJPMATKHM-WAQYZQTGSA-N	IC50	4000	nM	5.4	5.397940009	713.713	6.78407	6	6	175.86	CHEMBL5980	Dengue virus type 2 NS3 protein	CHEMBL4621577	CHEMBL4619777	2020	N=C(N)Nc1ccc(CNC(=O)[C@@H](NC(=O)c2ccc(Oc3ccccc3)cc2)c2ccc(OCc3ccccc3)cc2)cc1.O=C(O)C(F)(F)F
CHEMBL4873306		Fc1cccc(/N=N/c2nc(NCCOc3ccccc3)nc3[nH]cnc23)c1	InChI=1S/C19H16FN7O/c20-13-5-4-6-14(11-13)26-27-18-16-17(23-12-22-16)24-19(25-18)21-9-10-28-15-7-2-1-3-8-15/h1-8,11-12H,9-10H2,(H2,21,22,23,24,25)/b27-26+	HEADPBLPCICJTD-CYYJNZCTSA-N	IC50	4000	nM	5.4	5.397940009	377.383	4.3983	7	2	100.44	CHEMBL613966	dengue virus type 2	CHEMBL4843112	CHEMBL4842338	2021	Fc1cccc(/N=N/c2nc(NCCOc3ccccc3)nc3[nH]cnc23)c1
CHEMBL215226	GENETICIN	CN[C@@H]1[C@@H](O)[C@@H](O[C@@H]2[C@@H](O)[C@H](O[C@H]3O[C@H]([C@@H](C)O)[C@@H](O)[C@H](O)[C@H]3N)[C@@H](N)C[C@H]2N)OC[C@]1(C)O	InChI=1S/C20H40N4O10/c1-6(25)14-11(27)10(26)9(23)18(32-14)33-15-7(21)4-8(22)16(12(15)28)34-19-13(29)17(24-3)20(2,30)5-31-19/h6-19,24-30H,4-5,21-23H2,1-3H3/t6-,7+,8-,9-,10-,11+,12+,13-,14-,15-,16+,17-,18-,19-,20+/m1/s1	BRZYSWJRSDMWLG-DJWUNRQOSA-N	EC50	4000	nM	5.4	5.397940009	496.558	-5.613	14	10	248.39	CHEMBL613757	Dengue virus	CHEMBL1041205	CHEMBL1155220	2009	CN[C@@H]1[C@@H](O)[C@@H](O[C@@H]2[C@@H](O)[C@H](O[C@H]3O[C@H]([C@@H](C)O)[C@@H](O)[C@H](O)[C@H]3N)[C@@H](N)C[C@H]2N)OC[C@]1(C)O
CHEMBL1643	RIBAVIRIN	NC(=O)c1ncn([C@@H]2O[C@H](CO)[C@@H](O)[C@H]2O)n1	InChI=1S/C8H12N4O5/c9-6(16)7-10-2-12(11-7)8-5(15)4(14)3(1-13)17-8/h2-5,8,13-15H,1H2,(H2,9,16)/t3-,4-,5-,8-/m1/s1	IWUCXVSUMQZMFG-AFCXAGJDSA-N	IC50	4000	nM	5.4	5.397940009	244.207	-3.0115	8	4	143.72	CHEMBL613966	dengue virus type 2	CHEMBL4843112	CHEMBL4842338	2021	NC(=O)c1ncn([C@@H]2O[C@H](CO)[C@@H](O)[C@H]2O)n1
CHEMBL5201309		O=C(Nc1ccc2c(c1)B(O)OC2)OCc1ccccc1	InChI=1S/C15H14BNO4/c18-15(20-9-11-4-2-1-3-5-11)17-13-7-6-12-10-21-16(19)14(12)8-13/h1-8,19H,9-10H2,(H,17,18)	JSMJWEGBQCHSGF-UHFFFAOYSA-N	EC50	4000	nM	5.4	5.397940009	283.092	1.653	4	2	67.79	CHEMBL5980	Dengue virus type 2 NS3 protein	CHEMBL5118574	CHEMBL5113504	2022	O=C(Nc1ccc2c(c1)B(O)OC2)OCc1ccccc1
CHEMBL4855815		NC(=O)c1ccc(CNC(=O)[C@@H](NC(=O)c2ccc(OCc3ccccc3)cc2)c2ccc(OCc3ccccc3)cc2)cc1	InChI=1S/C37H33N3O5/c38-35(41)30-13-11-26(12-14-30)23-39-37(43)34(29-15-19-32(20-16-29)44-24-27-7-3-1-4-8-27)40-36(42)31-17-21-33(22-18-31)45-25-28-9-5-2-6-10-28/h1-22,34H,23-25H2,(H2,38,41)(H,39,43)(H,40,42)/t34-/m0/s1	NXKMWBRRZCFFBU-UMSFTDKQSA-N	EC50	4000	nM	5.4	5.397940009	599.687	5.731	5	3	119.75	CHEMBL5980	Dengue virus type 2 NS3 protein	CHEMBL4812531	CHEMBL4811254	2021	NC(=O)c1ccc(CNC(=O)[C@@H](NC(=O)c2ccc(OCc3ccccc3)cc2)c2ccc(OCc3ccccc3)cc2)cc1
CHEMBL4741690		Cc1ccc(NC(=O)c2ccccc2C(=O)Nc2ccc(F)cc2)c(-c2cccs2)c1	InChI=1S/C25H19FN2O2S/c1-16-8-13-22(21(15-16)23-7-4-14-31-23)28-25(30)20-6-3-2-5-19(20)24(29)27-18-11-9-17(26)10-12-18/h2-15H,1H3,(H,27,29)(H,28,30)	LNOANHBCCKUDHL-UHFFFAOYSA-N	EC50	4000	nM	5.4	5.397940009	430.504	6.36722	3	2	58.2	CHEMBL613966	dengue virus type 2	CHEMBL4717401	CHEMBL4715720	2016	Cc1ccc(NC(=O)c2ccccc2C(=O)Nc2ccc(F)cc2)c(-c2cccs2)c1
CHEMBL4848445		O=C(Nc1ccccc1)[C@@H]1CCCN1C(=O)c1cc2cc(O)c(O)cc2s1	InChI=1S/C20H18N2O4S/c23-15-9-12-10-18(27-17(12)11-16(15)24)20(26)22-8-4-7-14(22)19(25)21-13-5-2-1-3-6-13/h1-3,5-6,9-11,14,23-24H,4,7-8H2,(H,21,25)/t14-/m0/s1	YQWYZZLAJOUUEK-AWEZNQCLSA-N	IC50	4010	nM	5.4	5.396855627	382.441	3.5558	5	3	89.87	CHEMBL5980	Dengue virus type 2 NS3 protein	CHEMBL4825422	CHEMBL4823320	2021	O=C(Nc1ccccc1)[C@@H]1CCCN1C(=O)c1cc2cc(O)c(O)cc2s1
CHEMBL3740757		N=C(N)NCCC[C@H](NC(=O)c1cccs1)C(=O)N[C@@H](CCCCN)C(=O)N[C@@H](C(N)=O)c1ccc(OCc2ccc(Cl)c(Cl)c2)cc1	InChI=1S/C32H40Cl2N8O5S/c33-22-13-8-19(17-23(22)34)18-47-21-11-9-20(10-12-21)27(28(36)43)42-30(45)24(5-1-2-14-35)40-29(44)25(6-3-15-39-32(37)38)41-31(46)26-7-4-16-48-26/h4,7-13,16-17,24-25,27H,1-3,5-6,14-15,18,35H2,(H2,36,43)(H,40,44)(H,41,46)(H,42,45)(H4,37,38,39)/t24-,25-,27+/m0/s1	SROUMBALMHANDB-OHSXHVKISA-N	EC50	4060	nM	5.39	5.391473966	719.696	2.95217	8	8	227.54	CHEMBL613966	dengue virus type 2	CHEMBL3745070	CHEMBL3739314	2015	N=C(N)NCCC[C@H](NC(=O)c1cccs1)C(=O)N[C@@H](CCCCN)C(=O)N[C@@H](C(N)=O)c1ccc(OCc2ccc(Cl)c(Cl)c2)cc1
CHEMBL210208	PYROGALLOL RED	O=c1ccc2c(-c3ccccc3S(=O)(=O)O)c3ccc(O)c(O)c3oc-2c1O	InChI=1S/C19H12O8S/c20-12-7-5-10-15(9-3-1-2-4-14(9)28(24,25)26)11-6-8-13(21)17(23)19(11)27-18(10)16(12)22/h1-8,20,22-23H,(H,24,25,26)	JTZKNOUMMWIARI-UHFFFAOYSA-N	IC50	4060	nM	5.391473966	5.391473966	400.364	2.9283	7	4	145.27	CHEMBL5980	Dengue virus type 2 NS3 protein	CHEMBL1794550	CHEMBL1201862		O=c1ccc2c(-c3ccccc3S(=O)(=O)O)c3ccc(O)c(O)c3oc-2c1O
CHEMBL4444527		COc1ccc(-c2cnc3[nH]cc(NC(=O)c4ccccc4)c3c2)cc1OC	InChI=1S/C22H19N3O3/c1-27-19-9-8-15(11-20(19)28-2)16-10-17-18(13-24-21(17)23-12-16)25-22(26)14-6-4-3-5-7-14/h3-13H,1-2H3,(H,23,24)(H,25,26)	UMRKNOFXTQQCQP-UHFFFAOYSA-N	EC50	4070	nM	5.39	5.390405591	373.412	4.4994	4	2	76.24	CHEMBL613966	dengue virus type 2	CHEMBL4305759	CHEMBL4304760	2019	COc1ccc(-c2cnc3[nH]cc(NC(=O)c4ccccc4)c3c2)cc1OC
CHEMBL4576745		N=C(N)NCCC[C@H](NC(=O)c1ccccc1)C(=O)N[C@@H](CCCCN)C(=O)N[C@@H](C(=O)N[C@H]1CN(c2ccc(F)cc2)C1=O)c1ccc(OCc2ccccc2)cc1	InChI=1S/C43H50FN9O6/c44-31-18-20-32(21-19-31)53-26-36(42(53)58)51-41(57)37(29-16-22-33(23-17-29)59-27-28-10-3-1-4-11-28)52-40(56)34(14-7-8-24-45)50-39(55)35(15-9-25-48-43(46)47)49-38(54)30-12-5-2-6-13-30/h1-6,10-13,16-23,34-37H,7-9,14-15,24-27,45H2,(H,49,54)(H,50,55)(H,51,57)(H,52,56)(H4,46,47,48)/t34-,35-,36-,37+/m0/s1	YMHLCUIKYBILEL-MYOMABOUSA-N	EC50	4100	nM	5.39	5.387216143	807.928	2.76927	8	8	233.86	CHEMBL613966	dengue virus type 2	CHEMBL4379960	CHEMBL4376846	2020	N=C(N)NCCC[C@H](NC(=O)c1ccccc1)C(=O)N[C@@H](CCCCN)C(=O)N[C@@H](C(=O)N[C@H]1CN(c2ccc(F)cc2)C1=O)c1ccc(OCc2ccccc2)cc1
CHEMBL4519077		N=C(N)NCCC[C@H](NC(=O)C(=O)c1ccccc1)C(=O)N[C@@H](CCCCN)C(=O)N[C@@H](C(N)=O)c1ccccc1	InChI=1S/C28H38N8O5/c29-16-8-7-14-20(26(40)36-22(24(30)38)18-10-3-1-4-11-18)34-25(39)21(15-9-17-33-28(31)32)35-27(41)23(37)19-12-5-2-6-13-19/h1-6,10-13,20-22H,7-9,14-17,29H2,(H2,30,38)(H,34,39)(H,35,41)(H,36,40)(H4,31,32,33)/t20-,21-,22+/m0/s1	VXDHTAKCCFCPNY-FDFHNCONSA-N	IC50	4100	nM	5.39	5.387216143	566.663	-0.42603	7	8	235.38	CHEMBL5980	Dengue virus type 2 NS3 protein	CHEMBL4390123	CHEMBL4387750	2019	N=C(N)NCCC[C@H](NC(=O)C(=O)c1ccccc1)C(=O)N[C@@H](CCCCN)C(=O)N[C@@H](C(N)=O)c1ccccc1
CHEMBL5169561		O=C(Nc1ccc2c(c1)B(O)OC2)c1cccc(OCc2ccc(Cl)cc2)c1	InChI=1S/C21H17BClNO4/c23-17-7-4-14(5-8-17)12-27-19-3-1-2-15(10-19)21(25)24-18-9-6-16-13-28-22(26)20(16)11-18/h1-11,26H,12-13H2,(H,24,25)	YTNKXESCXNRMLN-UHFFFAOYSA-N	EC50	4100	nM	5.39	5.387216143	393.635	3.389	4	2	67.79	CHEMBL5980	Dengue virus type 2 NS3 protein	CHEMBL5118574	CHEMBL5113504	2022	O=C(Nc1ccc2c(c1)B(O)OC2)c1cccc(OCc2ccc(Cl)cc2)c1
CHEMBL116438	CURCUMIN	COc1cc(/C=C/C(=O)/C=C(O)/C=C/c2ccc(O)c(OC)c2)ccc1O	InChI=1S/C21H20O6/c1-26-20-11-14(5-9-18(20)24)3-7-16(22)13-17(23)8-4-15-6-10-19(25)21(12-15)27-2/h3-13,22,24-25H,1-2H3/b7-3+,8-4+,16-13-	ZIUSSTSXXLLKKK-KOBPDPAPSA-N	IC50	4200	nM	5.38	5.37675071	368.385	3.8526	6	3	96.22	CHEMBL613966	dengue virus type 2	CHEMBL2167767	CHEMBL2163279	2012	COc1cc(/C=C/C(=O)/C=C(O)/C=C/c2ccc(O)c(OC)c2)ccc1O
CHEMBL4638202		CCCCCC(=O)N[C@H](C(=O)NCc1cccc(CN)c1)c1ccc(OCc2ccccc2)cc1	InChI=1S/C29H35N3O3/c1-2-3-5-13-27(33)32-28(29(34)31-20-24-12-8-11-23(18-24)19-30)25-14-16-26(17-15-25)35-21-22-9-6-4-7-10-22/h4,6-12,14-18,28H,2-3,5,13,19-21,30H2,1H3,(H,31,34)(H,32,33)/t28-/m0/s1	ODNMDXGBWTYGGY-NDEPHWFRSA-N	EC50	4200	nM	5.38	5.37675071	473.617	4.7783	4	3	93.45	CHEMBL5980	Dengue virus type 2 NS3 protein	CHEMBL4621581	CHEMBL4619777	2020	CCCCCC(=O)N[C@H](C(=O)NCc1cccc(CN)c1)c1ccc(OCc2ccccc2)cc1
CHEMBL4217307		COc1cccc(NC(C(=O)c2c[nH]c3ccccc23)c2ccccc2)c1OC	InChI=1S/C24H22N2O3/c1-28-21-14-8-13-20(24(21)29-2)26-22(16-9-4-3-5-10-16)23(27)18-15-25-19-12-7-6-11-17(18)19/h3-15,22,25-26H,1-2H3	UFSIPOXOVNVDIE-UHFFFAOYSA-N	EC50	4200	nM	5.38	5.37675071	386.451	5.2212	4	2	63.35	CHEMBL613966	dengue virus type 2	CHEMBL4200978	CHEMBL4196174	2018	COc1cccc(NC(C(=O)c2c[nH]c3ccccc23)c2ccccc2)c1OC
CHEMBL4468845		COc1ccc(-c2cnc3[nH]cc(C#Cc4ccc(F)cc4)c3c2)cc1OC	InChI=1S/C23H17FN2O2/c1-27-21-10-7-16(12-22(21)28-2)18-11-20-17(13-25-23(20)26-14-18)6-3-15-4-8-19(24)9-5-15/h4-5,7-14H,1-2H3,(H,25,26)	HGIRXUUITBCEFW-UHFFFAOYSA-N	EC50	4210	nM	5.38	5.375717904	372.399	4.786	3	1	47.14	CHEMBL613966	dengue virus type 2	CHEMBL4305759	CHEMBL4304760	2019	COc1ccc(-c2cnc3[nH]cc(C#Cc4ccc(F)cc4)c3c2)cc1OC
CHEMBL3334981		COc1ccc(-c2cnc3[nH]cc(NC(=O)C4CCCCC4)c3c2)cc1OC	InChI=1S/C22H25N3O3/c1-27-19-9-8-15(11-20(19)28-2)16-10-17-18(13-24-21(17)23-12-16)25-22(26)14-6-4-3-5-7-14/h8-14H,3-7H2,1-2H3,(H,23,24)(H,25,26)	QVADIDYLQUXJQI-UHFFFAOYSA-N	EC50	4270	nM	5.37	5.369572125	379.46	4.7659	4	2	76.24	CHEMBL613966	dengue virus type 2	CHEMBL4305759	CHEMBL4304760	2019	COc1ccc(-c2cnc3[nH]cc(NC(=O)C4CCCCC4)c3c2)cc1OC
CHEMBL5417314		CCC(/C(C)=C/c1cc(OC)c(OC)cc1OC)c1cc(OC)c(OC)cc1OC	InChI=1S/C24H32O6/c1-9-17(18-12-22(28-6)24(30-8)14-20(18)26-4)15(2)10-16-11-21(27-5)23(29-7)13-19(16)25-3/h10-14,17H,9H2,1-8H3/b15-10+	GGIJVVURVQQPBB-XNTDXEJSSA-N	EC50	4270	nM	5.37	5.369572125	416.514	5.3353	6	0	55.38	CHEMBL613360	dengue virus type 1	CHEMBL5362048	CHEMBL5360549	2023	CCC(/C(C)=C/c1cc(OC)c(OC)cc1OC)c1cc(OC)c(OC)cc1OC
CHEMBL4878316		O=C(Nc1nc2cc(O)c(O)cc2s1)c1ccc(I)cc1	InChI=1S/C14H9IN2O3S/c15-8-3-1-7(2-4-8)13(20)17-14-16-9-5-10(18)11(19)6-12(9)21-14/h1-6,18-19H,(H,16,17,20)	QOXKUPNKLDBKFF-UHFFFAOYSA-N	IC50	4380	nM	5.36	5.358525889	412.208	3.5644	5	3	82.45	CHEMBL5980	Dengue virus type 2 NS3 protein	CHEMBL4825422	CHEMBL4823320	2021	O=C(Nc1nc2cc(O)c(O)cc2s1)c1ccc(I)cc1
CHEMBL4450261		COc1ccc(-c2cnc3[nH]cc(NC(=O)c4cccnc4)c3c2)cc1	InChI=1S/C20H16N4O2/c1-26-16-6-4-13(5-7-16)15-9-17-18(12-23-19(17)22-11-15)24-20(25)14-3-2-8-21-10-14/h2-12H,1H3,(H,22,23)(H,24,25)	ZZNIAPHTHTXSEF-UHFFFAOYSA-N	EC50	4390	nM	5.36	5.35753548	344.374	3.8858	4	2	79.9	CHEMBL613966	dengue virus type 2	CHEMBL4305759	CHEMBL4304760	2019	COc1ccc(-c2cnc3[nH]cc(NC(=O)c4cccnc4)c3c2)cc1
CHEMBL4646812		N=C(N)Nc1ccc(CNC(=O)[C@@H](NC(=O)c2ccc(OCc3ccccc3)cc2)c2ccc(OCc3ccccc3)cc2)cc1.O=C(O)C(F)(F)F	InChI=1S/C37H35N5O4.C2HF3O2/c38-37(39)41-31-17-11-26(12-18-31)23-40-36(44)34(29-13-19-32(20-14-29)45-24-27-7-3-1-4-8-27)42-35(43)30-15-21-33(22-16-30)46-25-28-9-5-2-6-10-28;3-2(4,5)1(6)7/h1-22,34H,23-25H2,(H,40,44)(H,42,43)(H4,38,39,41);(H,6,7)/t34-;/m0./s1	JNRNVNFKOMYBOD-GXUZKUJRSA-N	IC50	4400	nM	5.36	5.356547324	727.74	6.57077	6	6	175.86	CHEMBL5980	Dengue virus type 2 NS3 protein	CHEMBL4621577	CHEMBL4619777	2020	N=C(N)Nc1ccc(CNC(=O)[C@@H](NC(=O)c2ccc(OCc3ccccc3)cc2)c2ccc(OCc3ccccc3)cc2)cc1.O=C(O)C(F)(F)F
CHEMBL1980535		CC(=O)O[C@H]1CC(C)(C)C(=C=C/C(C)=C/C=C/C=C/C=C(C)/C=C2/C=C(/C=C/[C@@]34O[C@]3(C)C[C@@H](O)CC4(C)C)C(=O)O2)[C@](C)(O)C1	InChI=1S/C39H50O7/c1-26(16-17-33-35(4,5)24-32(44-28(3)40)25-37(33,8)43)14-12-10-11-13-15-27(2)20-31-21-29(34(42)45-31)18-19-39-36(6,7)22-30(41)23-38(39,9)46-39/h10-16,18-21,30,32,41,43H,22-25H2,1-9H3/b12-10+,13-11+,19-18+,26-14+,27-15+,31-20-/t17?,30-,32-,37+,38+,39-/m0/s1	UYRDHEJRPVSJFM-VSWVFQEASA-N	EC50	4500	nM	5.35	5.346787486	630.822	7.2075	7	2	105.59	CHEMBL5980	Dengue virus type 2 NS3 protein	CHEMBL4398290	CHEMBL4396891	2019	CC(=O)O[C@H]1CC(C)(C)C(=C=C/C(C)=C/C=C/C=C/C=C(C)/C=C2/C=C(/C=C/[C@@]34O[C@]3(C)C[C@@H](O)CC4(C)C)C(=O)O2)[C@](C)(O)C1
CHEMBL470269	ANTIBIOTIC 1233A	CC(=C\C(=O)O)/C=C(\C)C[C@H](C)CCCC[C@H]1OC(=O)[C@@H]1CO	InChI=1S/C18H28O5/c1-12(8-13(2)9-14(3)10-17(20)21)6-4-5-7-16-15(11-19)18(22)23-16/h9-10,12,15-16,19H,4-8,11H2,1-3H3,(H,20,21)/b13-9+,14-10+/t12-,15-,16-/m1/s1	ODCZJZWSXPVLAW-KXCGKLMDSA-N	EC50	4500	nM	5.35	5.346787486	324.417	3.0841	4	2	83.83	CHEMBL613966	dengue virus type 2	CHEMBL4431599	CHEMBL4431301	2016	CC(=C\C(=O)O)/C=C(\C)C[C@H](C)CCCC[C@H]1OC(=O)[C@@H]1CO
CHEMBL4859678		OCCNc1nc(Nc2cccc(C(F)(F)F)c2)c2nc[nH]c2n1	InChI=1S/C14H13F3N6O/c15-14(16,17)8-2-1-3-9(6-8)21-12-10-11(20-7-19-10)22-13(23-12)18-4-5-24/h1-3,6-7,24H,4-5H2,(H3,18,19,20,21,22,23)	UVLVZCUFACHXHH-UHFFFAOYSA-N	IC50	4500	nM	5.35	5.346787486	338.293	2.5195	6	4	98.75	CHEMBL613966	dengue virus type 2	CHEMBL4843112	CHEMBL4842338	2021	OCCNc1nc(Nc2cccc(C(F)(F)F)c2)c2nc[nH]c2n1
CHEMBL4862338		NC(=O)c1cccc(NC(=O)[C@@H](NC(=O)c2ccc3ccccc3c2)c2ccc(OCc3ccccc3)cc2)c1	InChI=1S/C33H27N3O4/c34-31(37)26-11-6-12-28(20-26)35-33(39)30(36-32(38)27-14-13-23-9-4-5-10-25(23)19-27)24-15-17-29(18-16-24)40-21-22-7-2-1-3-8-22/h1-20,30H,21H2,(H2,34,37)(H,35,39)(H,36,38)/t30-/m0/s1	FPOXVKZFXZOQSQ-PMERELPUSA-N	EC50	4500	nM	5.35	5.346787486	529.596	5.6275	4	3	110.52	CHEMBL5980	Dengue virus type 2 NS3 protein	CHEMBL4812531	CHEMBL4811254	2021	NC(=O)c1cccc(NC(=O)[C@@H](NC(=O)c2ccc3ccccc3c2)c2ccc(OCc3ccccc3)cc2)c1
CHEMBL4568823		COc1cccc(S(=O)(=O)n2c3ccc(-c4cccc(C(=N)N)c4)cc3c3cc(-c4cccc(C(=N)N)c4)ccc32)c1	InChI=1S/C33H27N5O3S/c1-41-26-9-4-10-27(19-26)42(39,40)38-30-13-11-22(20-5-2-7-24(15-20)32(34)35)17-28(30)29-18-23(12-14-31(29)38)21-6-3-8-25(16-21)33(36)37/h2-19H,1H3,(H3,34,35)(H3,36,37)	AYLXZLYEGDFVDA-UHFFFAOYSA-N	IC50	4500	nM	5.35	5.346787486	573.678	5.94224	6	4	148.04	CHEMBL5980	Dengue virus type 2 NS3 protein	CHEMBL4843380	CHEMBL4842342	2021	COc1cccc(S(=O)(=O)n2c3ccc(-c4cccc(C(=N)N)c4)cc3c3cc(-c4cccc(C(=N)N)c4)ccc32)c1
CHEMBL1706454		Cl.O=C1C(Cl)=C(N2CCN(CCO)CC2)C(=O)c2c(O)ccc(O)c21	InChI=1S/C16H17ClN2O5.ClH/c17-13-14(19-5-3-18(4-6-19)7-8-20)16(24)12-10(22)2-1-9(21)11(12)15(13)23;/h1-2,20-22H,3-8H2;1H	MLAZASGSBVENEK-UHFFFAOYSA-N	IC50	4580	nM	5.339134522	5.339134522	389.235	0.9589	7	3	101.31	CHEMBL5980	Dengue virus type 2 NS3 protein	CHEMBL1794550	CHEMBL1201862		Cl.O=C1C(Cl)=C(N2CCN(CCO)CC2)C(=O)c2c(O)ccc(O)c21
CHEMBL1972037		NS(=O)(=O)c1ccc(N/N=C/c2ccc(O)c(O)c2O)c([N+](=O)[O-])c1	InChI=1S/C13H12N4O7S/c14-25(23,24)8-2-3-9(10(5-8)17(21)22)16-15-6-7-1-4-11(18)13(20)12(7)19/h1-6,16,18-20H,(H2,14,23,24)/b15-6+	SEGFKUBWJSDYPU-GIDUJCDVSA-N	IC50	4590	nM	5.338187314	5.338187314	368.327	0.805	9	5	188.38	CHEMBL5980	Dengue virus type 2 NS3 protein	CHEMBL1794550	CHEMBL1201862		NS(=O)(=O)c1ccc(N/N=C/c2ccc(O)c(O)c2O)c([N+](=O)[O-])c1
CHEMBL4852148		CCCCCC(=O)N[C@H](C(=O)Nc1cccc(C(N)=O)c1)c1ccc(OCc2ccccc2)cc1	InChI=1S/C28H31N3O4/c1-2-3-5-13-25(32)31-26(28(34)30-23-12-8-11-22(18-23)27(29)33)21-14-16-24(17-15-21)35-19-20-9-6-4-7-10-20/h4,6-12,14-18,26H,2-3,5,13,19H2,1H3,(H2,29,33)(H,30,34)(H,31,32)/t26-/m0/s1	KGKCOMWUDRCFGC-SANMLTNESA-N	EC50	4600	nM	5.34	5.337242168	473.573	4.7408	4	3	110.52	CHEMBL5980	Dengue virus type 2 NS3 protein	CHEMBL4812531	CHEMBL4811254	2021	CCCCCC(=O)N[C@H](C(=O)Nc1cccc(C(N)=O)c1)c1ccc(OCc2ccccc2)cc1
CHEMBL4451411		CN1CCN(c2nccc(Nc3ccc(-c4ccccc4)cc3)n2)CC1	InChI=1S/C21H23N5/c1-25-13-15-26(16-14-25)21-22-12-11-20(24-21)23-19-9-7-18(8-10-19)17-5-3-2-4-6-17/h2-12H,13-16H2,1H3,(H,22,23,24)	JSOYGHOXUXPDJE-UHFFFAOYSA-N	EC50	4600	nM	5.34	5.337242168	345.45	3.639	5	1	44.29	CHEMBL613757	Dengue virus	CHEMBL5109274	CHEMBL5107980	2022	CN1CCN(c2nccc(Nc3ccc(-c4ccccc4)cc3)n2)CC1
CHEMBL4752654		Cc1ccc(NC(=O)c2nccnc2C(=O)Nc2ccc(F)cc2)c(-c2cccs2)c1	InChI=1S/C23H17FN4O2S/c1-14-4-9-18(17(13-14)19-3-2-12-31-19)28-23(30)21-20(25-10-11-26-21)22(29)27-16-7-5-15(24)6-8-16/h2-13H,1H3,(H,27,29)(H,28,30)	JQLJOEVODLDELI-UHFFFAOYSA-N	EC50	4600	nM	5.34	5.337242168	432.48	5.15722	5	2	83.98	CHEMBL613966	dengue virus type 2	CHEMBL4717401	CHEMBL4715720	2016	Cc1ccc(NC(=O)c2nccnc2C(=O)Nc2ccc(F)cc2)c(-c2cccs2)c1
CHEMBL2006418		O=[N+]([O-])c1ccc(N/N=C/c2ccc(O)c(O)c2O)c(S(=O)(=O)N2CCOCC2)c1	InChI=1S/C17H18N4O8S/c22-14-4-1-11(16(23)17(14)24)10-18-19-13-3-2-12(21(25)26)9-15(13)30(27,28)20-5-7-29-8-6-20/h1-4,9-10,19,22-24H,5-8H2/b18-10+	JRMDUMGVCKYACZ-VCHYOVAHSA-N	IC50	4600	nM	5.337242168	5.337242168	438.418	1.1785	10	4	174.83	CHEMBL5980	Dengue virus type 2 NS3 protein	CHEMBL1794550	CHEMBL1201862		O=[N+]([O-])c1ccc(N/N=C/c2ccc(O)c(O)c2O)c(S(=O)(=O)N2CCOCC2)c1
CHEMBL1699845		O=C1C(Cl)=C(Oc2ccccc2)C(=O)c2ccccc21	InChI=1S/C16H9ClO3/c17-13-14(18)11-8-4-5-9-12(11)15(19)16(13)20-10-6-2-1-3-7-10/h1-9H	QPTXRNYONDDBEL-UHFFFAOYSA-N	IC50	4630	nM	5.334419009	5.334419009	284.698	3.595	3	0	43.37	CHEMBL5980	Dengue virus type 2 NS3 protein	CHEMBL1794550	CHEMBL1201862		O=C1C(Cl)=C(Oc2ccccc2)C(=O)c2ccccc21
CHEMBL1496231		COC(CNC(=O)c1ccc2c3c(onc13)-c1ccccc1C2=O)OC	InChI=1S/C19H16N2O5/c1-24-14(25-2)9-20-19(23)13-8-7-12-15-16(13)21-26-18(15)11-6-4-3-5-10(11)17(12)22/h3-8,14H,9H2,1-2H3,(H,20,23)	HGMKBBRZPVVVKX-UHFFFAOYSA-N	IC50	4670	nM	5.330683119	5.330683119	352.346	2.3879	6	1	90.66	CHEMBL5980	Dengue virus type 2 NS3 protein	CHEMBL1794550	CHEMBL1201862		COC(CNC(=O)c1ccc2c3c(onc13)-c1ccccc1C2=O)OC
CHEMBL586053		COC(=O)c1[nH]c2ccc(Cl)cc2c1C(=O)c1cc(OC)c(OC)c(OC)c1	InChI=1S/C20H18ClNO6/c1-25-14-7-10(8-15(26-2)19(14)27-3)18(23)16-12-9-11(21)5-6-13(12)22-17(16)20(24)28-4/h5-9,22H,1-4H3	QDLUMGCEKCTYNV-UHFFFAOYSA-N	EC50	4700	nM	5.33	5.327902142	403.818	3.8647	6	1	86.85	CHEMBL5980	Dengue virus type 2 NS3 protein	CHEMBL5098529	CHEMBL5096200	2021	COC(=O)c1[nH]c2ccc(Cl)cc2c1C(=O)c1cc(OC)c(OC)c(OC)c1
CHEMBL4441383		COC(=O)c1[nH]c2ccc(Cl)cc2c1C(=O)c1cc(OC)c(O)c(OC)c1	InChI=1S/C19H16ClNO6/c1-25-13-6-9(7-14(26-2)18(13)23)17(22)15-11-8-10(20)4-5-12(11)21-16(15)19(24)27-3/h4-8,21,23H,1-3H3	PJMCONKSUHUFFN-UHFFFAOYSA-N	IC50	4700	nM	5.33	5.327902142	389.791	3.5617	6	2	97.85	CHEMBL5980	Dengue virus type 2 NS3 protein	CHEMBL4398315	CHEMBL4396891	2019	COC(=O)c1[nH]c2ccc(Cl)cc2c1C(=O)c1cc(OC)c(O)c(OC)c1
CHEMBL3765487		Clc1cccc(-c2nnc(/C=C/c3ccc(Br)s3)o2)c1	InChI=1S/C14H8BrClN2OS/c15-12-6-4-11(20-12)5-7-13-17-18-14(19-13)9-2-1-3-10(16)8-9/h1-8H/b7-5+	GMWSOXMJHZSENA-FNORWQNLSA-N	EC50	4700	nM	5.33	5.327902142	367.655	5.3844	4	0	38.92	CHEMBL613966	dengue virus type 2	CHEMBL3768182	CHEMBL3763076	2016	Clc1cccc(-c2nnc(/C=C/c3ccc(Br)s3)o2)c1
CHEMBL4639241		COc1cccc(COc2ccc(C(=O)N[C@H](C(=O)NCc3ccc(NC(=N)N)cc3)c3ccc(OCc4ccccc4)cc3)cc2)c1.O=C(O)C(F)(F)F	InChI=1S/C38H37N5O5.C2HF3O2/c1-46-34-9-5-8-28(22-34)25-48-33-20-14-30(15-21-33)36(44)43-35(37(45)41-23-26-10-16-31(17-11-26)42-38(39)40)29-12-18-32(19-13-29)47-24-27-6-3-2-4-7-27;3-2(4,5)1(6)7/h2-22,35H,23-25H2,1H3,(H,41,45)(H,43,44)(H4,39,40,42);(H,6,7)/t35-;/m0./s1	IOWGAVFOYNZLTB-XLQCLRHOSA-N	IC50	4700	nM	5.33	5.327902142	757.766	6.57937	7	6	185.09	CHEMBL5980	Dengue virus type 2 NS3 protein	CHEMBL4621577	CHEMBL4619777	2020	COc1cccc(COc2ccc(C(=O)N[C@H](C(=O)NCc3ccc(NC(=N)N)cc3)c3ccc(OCc4ccccc4)cc3)cc2)c1.O=C(O)C(F)(F)F
CHEMBL4542495		CCCCCCCCCCN1[C@H](CO)[C@@H](O)[C@H](O)[C@H]1CNC(=O)C1Cc2ccccc21	InChI=1S/C25H40N2O4/c1-2-3-4-5-6-7-8-11-14-27-21(23(29)24(30)22(27)17-28)16-26-25(31)20-15-18-12-9-10-13-19(18)20/h9-10,12-13,20-24,28-30H,2-8,11,14-17H2,1H3,(H,26,31)/t20?,21-,22-,23-,24-/m1/s1	FTHVWECPTFDQCS-XLSGDMFYSA-N	EC50	4700	nM	5.33	5.327902142	432.605	2.3501	5	4	93.03	CHEMBL613966	dengue virus type 2	CHEMBL4431607	CHEMBL4431301	2016	CCCCCCCCCCN1[C@H](CO)[C@@H](O)[C@H](O)[C@H]1CNC(=O)C1Cc2ccccc21
CHEMBL3339406		Cc1ccc(NC(=O)c2nccnc2C(=O)Nc2ccccc2-c2ccncc2)cc1	InChI=1S/C24H19N5O2/c1-16-6-8-18(9-7-16)28-23(30)21-22(27-15-14-26-21)24(31)29-20-5-3-2-4-19(20)17-10-12-25-13-11-17/h2-15H,1H3,(H,28,30)(H,29,31)	GIZFRCJURWRAFE-UHFFFAOYSA-N	EC50	4710	nM	5.33	5.326979093	409.449	4.35162	5	2	96.87	CHEMBL613757	Dengue virus	CHEMBL3389955	CHEMBL3352473	2014	Cc1ccc(NC(=O)c2nccnc2C(=O)Nc2ccccc2-c2ccncc2)cc1
CHEMBL4853600		O=C(Nc1ccccc1)[C@@H]1CCCCN1C(=O)c1cc2cc(O)c(O)cc2o1	InChI=1S/C21H20N2O5/c24-16-10-13-11-19(28-18(13)12-17(16)25)21(27)23-9-5-4-8-15(23)20(26)22-14-6-2-1-3-7-14/h1-3,6-7,10-12,15,24-25H,4-5,8-9H2,(H,22,26)/t15-/m0/s1	VFDBZJHPOCOKKE-HNNXBMFYSA-N	IC50	4730	nM	5.33	5.325138859	380.4	3.4774	5	3	103.01	CHEMBL5980	Dengue virus type 2 NS3 protein	CHEMBL4825422	CHEMBL4823320	2021	O=C(Nc1ccccc1)[C@@H]1CCCCN1C(=O)c1cc2cc(O)c(O)cc2o1
CHEMBL4641383		CCCCCCCC(=O)N[C@H](C(=O)NCc1ccc(NC(=N)N)cc1)c1ccc(OCc2ccccc2)cc1.O=C(O)C(F)(F)F	InChI=1S/C31H39N5O3.C2HF3O2/c1-2-3-4-5-9-12-28(37)36-29(30(38)34-21-23-13-17-26(18-14-23)35-31(32)33)25-15-19-27(20-16-25)39-22-24-10-7-6-8-11-24;3-2(4,5)1(6)7/h6-8,10-11,13-20,29H,2-5,9,12,21-22H2,1H3,(H,34,38)(H,36,37)(H4,32,33,35);(H,6,7)/t29-;/m0./s1	QGKBSBGORLFTBZ-JMAPEOGHSA-N	IC50	4800	nM	5.32	5.318758763	643.707	6.03847	5	6	166.63	CHEMBL5980	Dengue virus type 2 NS3 protein	CHEMBL4621577	CHEMBL4619777	2020	CCCCCCCC(=O)N[C@H](C(=O)NCc1ccc(NC(=N)N)cc1)c1ccc(OCc2ccccc2)cc1.O=C(O)C(F)(F)F
CHEMBL4483684		Cc1cccc(-c2cnc3[nH]cc(NC(=O)c4cccnc4)c3c2)c1	InChI=1S/C20H16N4O/c1-13-4-2-5-14(8-13)16-9-17-18(12-23-19(17)22-11-16)24-20(25)15-6-3-7-21-10-15/h2-12H,1H3,(H,22,23)(H,24,25)	AJKZJGFDHDTOSH-UHFFFAOYSA-N	EC50	4860	nM	5.31	5.313363731	328.375	4.18562	3	2	70.67	CHEMBL613966	dengue virus type 2	CHEMBL4305759	CHEMBL4304760	2019	Cc1cccc(-c2cnc3[nH]cc(NC(=O)c4cccnc4)c3c2)c1
CHEMBL4871256		O=C(Nc1nc2cc(O)c(O)cc2s1)c1ccc(Cl)c(Cl)c1	InChI=1S/C14H8Cl2N2O3S/c15-7-2-1-6(3-8(7)16)13(21)18-14-17-9-4-10(19)11(20)5-12(9)22-14/h1-5,19-20H,(H,17,18,21)	FTHRPHFELISHGC-UHFFFAOYSA-N	IC50	4860	nM	5.31	5.313363731	355.202	4.2666	5	3	82.45	CHEMBL5980	Dengue virus type 2 NS3 protein	CHEMBL4825422	CHEMBL4823320	2021	O=C(Nc1nc2cc(O)c(O)cc2s1)c1ccc(Cl)c(Cl)c1
CHEMBL4875659		COc1ccc(Br)cc1S(=O)(=O)n1c2ccc(-c3cccc(/C(N)=N/O)c3)cc2c2cc(-c3cccc(/C(N)=N/O)c3)ccc21	InChI=1S/C33H26BrN5O5S/c1-44-30-13-10-25(34)18-31(30)45(42,43)39-28-11-8-21(19-4-2-6-23(14-19)32(35)37-40)16-26(28)27-17-22(9-12-29(27)39)20-5-3-7-24(15-20)33(36)38-41/h2-18,40-41H,1H3,(H2,35,37)(H2,36,38)	ZPJJMBAXAPSDFA-UHFFFAOYSA-N	EC50	4900	nM	5.31	5.30980392	684.572	6.3256	8	4	165.52	CHEMBL613966	dengue virus type 2	CHEMBL4843381	CHEMBL4842342	2021	COc1ccc(Br)cc1S(=O)(=O)n1c2ccc(-c3cccc(/C(N)=N/O)c3)cc2c2cc(-c3cccc(/C(N)=N/O)c3)ccc21
CHEMBL4643221		N=C(N)Nc1ccc(CNC(=O)[C@@H](NC(=O)c2cccc(Oc3ccccc3)c2)c2ccc(OCc3ccccc3)cc2)cc1.O=C(O)C(F)(F)F	InChI=1S/C36H33N5O4.C2HF3O2/c37-36(38)40-29-18-14-25(15-19-29)23-39-35(43)33(27-16-20-30(21-17-27)44-24-26-8-3-1-4-9-26)41-34(42)28-10-7-13-32(22-28)45-31-11-5-2-6-12-31;3-2(4,5)1(6)7/h1-22,33H,23-24H2,(H,39,43)(H,41,42)(H4,37,38,40);(H,6,7)/t33-;/m0./s1	JFOSCKIZGFLWTJ-WAQYZQTGSA-N	IC50	4900	nM	5.31	5.30980392	713.713	6.78407	6	6	175.86	CHEMBL5980	Dengue virus type 2 NS3 protein	CHEMBL4621577	CHEMBL4619777	2020	N=C(N)Nc1ccc(CNC(=O)[C@@H](NC(=O)c2cccc(Oc3ccccc3)c2)c2ccc(OCc3ccccc3)cc2)cc1.O=C(O)C(F)(F)F
CHEMBL4861364		N/C(=N\O)c1cccc(-c2ccc3c(c2)c2cc(-c4cccc(/C(N)=N/O)c4)ccc2n3S(=O)(=O)c2ccc(C(F)(F)F)cc2)c1	InChI=1S/C33H24F3N5O4S/c34-33(35,36)25-9-11-26(12-10-25)46(44,45)41-29-13-7-21(19-3-1-5-23(15-19)31(37)39-42)17-27(29)28-18-22(8-14-30(28)41)20-4-2-6-24(16-20)32(38)40-43/h1-18,42-43H,(H2,37,39)(H2,38,40)	SGRYOPJAKGJZBL-UHFFFAOYSA-N	EC50	4900	nM	5.31	5.30980392	643.647	6.5733	7	4	156.29	CHEMBL613966	dengue virus type 2	CHEMBL4843381	CHEMBL4842342	2021	N/C(=N\O)c1cccc(-c2ccc3c(c2)c2cc(-c4cccc(/C(N)=N/O)c4)ccc2n3S(=O)(=O)c2ccc(C(F)(F)F)cc2)c1
CHEMBL4640386		CCCCCC(=O)N[C@H](C(=O)NCc1ccc(CN)cc1)c1ccc(OCc2ccccc2)cc1.O=C(O)C(F)(F)F	InChI=1S/C29H35N3O3.C2HF3O2/c1-2-3-5-10-27(33)32-28(29(34)31-20-23-13-11-22(19-30)12-14-23)25-15-17-26(18-16-25)35-21-24-8-6-4-7-9-24;3-2(4,5)1(6)7/h4,6-9,11-18,28H,2-3,5,10,19-21,30H2,1H3,(H,31,34)(H,32,33);(H,6,7)/t28-;/m0./s1	DGULCRVBNXUFMQ-JCOPYZAKSA-N	IC50	4900	nM	5.31	5.30980392	587.639	5.4116	5	4	130.75	CHEMBL5980	Dengue virus type 2 NS3 protein	CHEMBL4621577	CHEMBL4619777	2020	CCCCCC(=O)N[C@H](C(=O)NCc1ccc(CN)cc1)c1ccc(OCc2ccccc2)cc1.O=C(O)C(F)(F)F
CHEMBL3764674		Brc1cccc(-c2nnc(/C=C/c3ccc(Br)s3)o2)c1	InChI=1S/C14H8Br2N2OS/c15-10-3-1-2-9(8-10)14-18-17-13(19-14)7-5-11-4-6-12(16)20-11/h1-8H/b7-5+	IPWIDZWJUDNSSG-FNORWQNLSA-N	EC50	4900	nM	5.31	5.30980392	412.106	5.4935	4	0	38.92	CHEMBL612717	dengue virus type 3	CHEMBL3768185	CHEMBL3763076	2016	Brc1cccc(-c2nnc(/C=C/c3ccc(Br)s3)o2)c1
CHEMBL4856584		N/C(=N\O)c1cccc(-c2ccc3c(c2)c2cc(-c4cccc(/C(N)=N/O)c4)ccc2n3Cc2ccc3c(c2)OCO3)c1	InChI=1S/C34H27N5O4/c35-33(37-40)25-5-1-3-21(14-25)23-8-10-29-27(16-23)28-17-24(22-4-2-6-26(15-22)34(36)38-41)9-11-30(28)39(29)18-20-7-12-31-32(13-20)43-19-42-31/h1-17,40-41H,18-19H2,(H2,35,37)(H2,36,38)	CDFCAJGLTRDWDZ-UHFFFAOYSA-N	EC50	5000	nM	5.3	5.301029996	569.621	6.0945	7	4	140.61	CHEMBL613966	dengue virus type 2	CHEMBL4843381	CHEMBL4842342	2021	N/C(=N\O)c1cccc(-c2ccc3c(c2)c2cc(-c4cccc(/C(N)=N/O)c4)ccc2n3Cc2ccc3c(c2)OCO3)c1
CHEMBL1370977		Cc1cc(N2CCN(C)CC2)ccc1NC(=O)c1c2c(nc3ccccc13)CCN(Cc1ccccc1)C2	InChI=1S/C32H35N5O/c1-23-20-25(37-18-16-35(2)17-19-37)12-13-28(23)34-32(38)31-26-10-6-7-11-29(26)33-30-14-15-36(22-27(30)31)21-24-8-4-3-5-9-24/h3-13,20H,14-19,21-22H2,1-2H3,(H,34,38)	FJZHGDHTWMAUJR-UHFFFAOYSA-N	EC50	5000	nM	5.3	5.301029996	505.666	5.10562	5	1	51.71	CHEMBL613966	dengue virus type 2	CHEMBL4431559	CHEMBL4431301	2016	Cc1cc(N2CCN(C)CC2)ccc1NC(=O)c1c2c(nc3ccccc13)CCN(Cc1ccccc1)C2
CHEMBL4850198		N/C(=N\O)c1cccc(-c2ccc3c(c2)c2cc(-c4cccc(/C(N)=N/O)c4)ccc2n3S(=O)(=O)c2cccc(C(F)(F)F)c2)c1	InChI=1S/C33H24F3N5O4S/c34-33(35,36)25-8-3-9-26(18-25)46(44,45)41-29-12-10-21(19-4-1-6-23(14-19)31(37)39-42)16-27(29)28-17-22(11-13-30(28)41)20-5-2-7-24(15-20)32(38)40-43/h1-18,42-43H,(H2,37,39)(H2,38,40)	NFPBFUJAIFLGPT-UHFFFAOYSA-N	EC50	5000	nM	5.3	5.301029996	643.647	6.5733	7	4	156.29	CHEMBL613966	dengue virus type 2	CHEMBL4843381	CHEMBL4842342	2021	N/C(=N\O)c1cccc(-c2ccc3c(c2)c2cc(-c4cccc(/C(N)=N/O)c4)ccc2n3S(=O)(=O)c2cccc(C(F)(F)F)c2)c1
CHEMBL3637931		COC(=O)c1ccc(F)cc1NS(=O)(=O)c1cccc(-c2cnn(Cc3ccccc3)c2)c1	InChI=1S/C24H20FN3O4S/c1-32-24(29)22-11-10-20(25)13-23(22)27-33(30,31)21-9-5-8-18(12-21)19-14-26-28(16-19)15-17-6-3-2-4-7-17/h2-14,16,27H,15H2,1H3	BKVNVQAJGRLKBT-UHFFFAOYSA-N	IC50	5000	nM	5.3	5.301029996	465.506	4.3249	6	1	90.29	CHEMBL613757	Dengue virus	CHEMBL3832824	CHEMBL3832761		COC(=O)c1ccc(F)cc1NS(=O)(=O)c1cccc(-c2cnn(Cc3ccccc3)c2)c1
CHEMBL3764002		Clc1cc(Cl)cc(-c2nnc(/C=C/c3ccc(Br)s3)o2)c1	InChI=1S/C14H7BrCl2N2OS/c15-12-3-1-11(21-12)2-4-13-18-19-14(20-13)8-5-9(16)7-10(17)6-8/h1-7H/b4-2+	VDDAZRCUPSJXEM-DUXPYHPUSA-N	EC50	5000	nM	5.3	5.301029996	402.1	6.0378	4	0	38.92	CHEMBL613966	dengue virus type 2	CHEMBL3768184	CHEMBL3763076	2016	Clc1cc(Cl)cc(-c2nnc(/C=C/c3ccc(Br)s3)o2)c1
CHEMBL4218618		O=C(c1c[nH]c2ccccc12)C(Nc1cccnc1)c1ccccc1	InChI=1S/C21H17N3O/c25-21(18-14-23-19-11-5-4-10-17(18)19)20(15-7-2-1-3-8-15)24-16-9-6-12-22-13-16/h1-14,20,23-24H	KPGFFCRUFMCLEZ-UHFFFAOYSA-N	EC50	5000	nM	5.3	5.301029996	327.387	4.599	3	2	57.78	CHEMBL613966	dengue virus type 2	CHEMBL4200978	CHEMBL4196174	2018	O=C(c1c[nH]c2ccccc12)C(Nc1cccnc1)c1ccccc1
CHEMBL1212972	NANAOMYCIN	CC1OC(CC(=O)O)CC2=C1C(=O)c1c(O)cccc1C2=O	InChI=1S/C16H14O6/c1-7-13-10(5-8(22-7)6-12(18)19)15(20)9-3-2-4-11(17)14(9)16(13)21/h2-4,7-8,17H,5-6H2,1H3,(H,18,19)	ZCJHPTKRISJQTN-UHFFFAOYSA-N	IC50	5040	nM	5.297569464	5.297569464	302.282	1.7199	5	2	100.9	CHEMBL5980	Dengue virus type 2 NS3 protein	CHEMBL1794550	CHEMBL1201862		CC1OC(CC(=O)O)CC2=C1C(=O)c1c(O)cccc1C2=O
CHEMBL1630221		C#C[C@@]1(O)[C@H](O)[C@@H](CO)O[C@H]1n1ccc2c(N)ncnc21	InChI=1S/C13H14N4O4/c1-2-13(20)9(19)8(5-18)21-12(13)17-4-3-7-10(14)15-6-16-11(7)17/h1,3-4,6,8-9,12,18-20H,5H2,(H2,14,15,16)/t8-,9-,12-,13-/m1/s1	NKRAIOQPSBRMOV-NRMKKVEVSA-N	IC50	5050	nM	5.3	5.296708622	290.279	-1.3716	8	4	126.65	CHEMBL613757	Dengue virus	CHEMBL5115939	CHEMBL5113415	2022	C#C[C@@]1(O)[C@H](O)[C@@H](CO)O[C@H]1n1ccc2c(N)ncnc21
CHEMBL1729300		COC1=C(OC)C(=O)C(Sc2ccc3ccccc3c2)=CC1=O	InChI=1S/C18H14O4S/c1-21-17-14(19)10-15(16(20)18(17)22-2)23-13-8-7-11-5-3-4-6-12(11)9-13/h3-10H,1-2H3	JYXVVHHLNIBPJM-UHFFFAOYSA-N	IC50	5090	nM	5.293282218	5.293282218	326.373	3.472	5	0	52.6	CHEMBL5980	Dengue virus type 2 NS3 protein	CHEMBL1794550	CHEMBL1201862		COC1=C(OC)C(=O)C(Sc2ccc3ccccc3c2)=CC1=O
CHEMBL4849711		COc1ccc(OC)c(S(=O)(=O)n2c3ccc(-c4cccc(/C(N)=N/O)c4)cc3c3cc(-c4cccc(/C(N)=N/O)c4)ccc32)c1	InChI=1S/C34H29N5O6S/c1-44-26-11-14-31(45-2)32(19-26)46(42,43)39-29-12-9-22(20-5-3-7-24(15-20)33(35)37-40)17-27(29)28-18-23(10-13-30(28)39)21-6-4-8-25(16-21)34(36)38-41/h3-19,40-41H,1-2H3,(H2,35,37)(H2,36,38)	GQZQXQUDYWWGQX-UHFFFAOYSA-N	EC50	5100	nM	5.29	5.292429824	635.702	5.5717	9	4	174.75	CHEMBL613966	dengue virus type 2	CHEMBL4843381	CHEMBL4842342	2021	COc1ccc(OC)c(S(=O)(=O)n2c3ccc(-c4cccc(/C(N)=N/O)c4)cc3c3cc(-c4cccc(/C(N)=N/O)c4)ccc32)c1
CHEMBL1700996		Cl.O=C1C(Br)=C(N2CCN(CCOCCO)CC2)C(=O)c2c(O)ccc(O)c21	InChI=1S/C18H21BrN2O6.ClH/c19-15-16(21-5-3-20(4-6-21)7-9-27-10-8-22)18(26)14-12(24)2-1-11(23)13(14)17(15)25;/h1-2,22-24H,3-10H2;1H	ZTXPHSRJNZYSEG-UHFFFAOYSA-N	IC50	5110	nM	5.2915791	5.2915791	477.739	1.1316	8	3	110.54	CHEMBL5980	Dengue virus type 2 NS3 protein	CHEMBL1794550	CHEMBL1201862		Cl.O=C1C(Br)=C(N2CCN(CCOCCO)CC2)C(=O)c2c(O)ccc(O)c21
CHEMBL1446929		CCC(=O)NC1=C(Cl)C(=O)C(NC(=O)CC)=C(Cl)C1=O	InChI=1S/C12H12Cl2N2O4/c1-3-5(17)15-9-7(13)12(20)10(8(14)11(9)19)16-6(18)4-2/h3-4H2,1-2H3,(H,15,17)(H,16,18)	KKSCCSVQHNQDBX-UHFFFAOYSA-N	IC50	5190	nM	5.284832642	5.284832642	319.144	1.0914	4	2	92.34	CHEMBL5980	Dengue virus type 2 NS3 protein	CHEMBL1794550	CHEMBL1201862		CCC(=O)NC1=C(Cl)C(=O)C(NC(=O)CC)=C(Cl)C1=O
CHEMBL5181062		O=C(Nc1ccc2c(c1)B(O)OC2)c1cccc(NCc2ccccc2)c1	InChI=1S/C21H19BN2O3/c25-21(24-19-10-9-17-14-27-22(26)20(17)12-19)16-7-4-8-18(11-16)23-13-15-5-2-1-3-6-15/h1-12,23,26H,13-14H2,(H,24,25)	NYSIIFSLAYZHCY-UHFFFAOYSA-N	EC50	5200	nM	5.28	5.283996656	358.206	2.7687	4	3	70.59	CHEMBL5980	Dengue virus type 2 NS3 protein	CHEMBL5118574	CHEMBL5113504	2022	O=C(Nc1ccc2c(c1)B(O)OC2)c1cccc(NCc2ccccc2)c1
CHEMBL131037		COc1ccc(OC)c2c1C(=O)C(Cl)=C(Cl)C2=O	InChI=1S/C12H8Cl2O4/c1-17-5-3-4-6(18-2)8-7(5)11(15)9(13)10(14)12(8)16/h3-4H,1-2H3	DRGCWMGLVXZPIZ-UHFFFAOYSA-N	IC50	5230	nM	5.281498311	5.281498311	287.098	2.772	4	0	52.6	CHEMBL5980	Dengue virus type 2 NS3 protein	CHEMBL1794550	CHEMBL1201862		COc1ccc(OC)c2c1C(=O)C(Cl)=C(Cl)C2=O
CHEMBL1964407		CCOC(=O)/C=C(\C)Sc1cc(O)c2ccccc2c1O	InChI=1S/C16H16O4S/c1-3-20-15(18)8-10(2)21-14-9-13(17)11-6-4-5-7-12(11)16(14)19/h4-9,17,19H,3H2,1-2H3/b10-8+	ZWPCTBYNLWBREY-CSKARUKUSA-N	IC50	5240	nM	5.280668713	5.280668713	304.367	3.81	5	2	66.76	CHEMBL5980	Dengue virus type 2 NS3 protein	CHEMBL1794550	CHEMBL1201862		CCOC(=O)/C=C(\C)Sc1cc(O)c2ccccc2c1O
CHEMBL5174495		O=c1c2ccccc2sn1-c1c(Cl)cccc1Cl	InChI=1S/C13H7Cl2NOS/c14-9-5-3-6-10(15)12(9)16-13(17)8-4-1-2-7-11(8)18-16/h1-7H	FFWBIRUGUBYWQD-UHFFFAOYSA-N	IC50	5280	nM	5.28	5.277366077	296.178	4.359	3	0	22	CHEMBL5980	Dengue virus type 2 NS3 protein	CHEMBL5109291	CHEMBL5107980	2022	O=c1c2ccccc2sn1-c1c(Cl)cccc1Cl
CHEMBL4590585		O=C(Nc1c[nH]c2ncc(-c3ccccc3)cc12)c1cccnc1	InChI=1S/C19H14N4O/c24-19(14-7-4-8-20-10-14)23-17-12-22-18-16(17)9-15(11-21-18)13-5-2-1-3-6-13/h1-12H,(H,21,22)(H,23,24)	MZBZGPAYZRCWLE-UHFFFAOYSA-N	EC50	5290	nM	5.28	5.276544328	314.348	3.8772	3	2	70.67	CHEMBL613966	dengue virus type 2	CHEMBL4305759	CHEMBL4304760	2019	O=C(Nc1c[nH]c2ncc(-c3ccccc3)cc12)c1cccnc1
CHEMBL4860668		N/C(=N\O)c1cccc(-c2ccc3c(c2)c2cc(-c4cccc(/C(N)=N/O)c4)ccc2n3S(=O)(=O)c2ccccc2C(F)(F)F)c1	InChI=1S/C33H24F3N5O4S/c34-33(35,36)27-9-1-2-10-30(27)46(44,45)41-28-13-11-21(19-5-3-7-23(15-19)31(37)39-42)17-25(28)26-18-22(12-14-29(26)41)20-6-4-8-24(16-20)32(38)40-43/h1-18,42-43H,(H2,37,39)(H2,38,40)	FCVWKQWUJKWNBS-UHFFFAOYSA-N	EC50	5300	nM	5.28	5.27572413	643.647	6.5733	7	4	156.29	CHEMBL613966	dengue virus type 2	CHEMBL4843381	CHEMBL4842342	2021	N/C(=N\O)c1cccc(-c2ccc3c(c2)c2cc(-c4cccc(/C(N)=N/O)c4)ccc2n3S(=O)(=O)c2ccccc2C(F)(F)F)c1
CHEMBL3741034		N=C(N)NCCC[C@H](NC(=O)c1cc2sccc2s1)C(=O)N[C@@H](CCCCN)C(=O)N[C@@H](C(N)=O)c1ccc(OCc2c(Cl)cccc2Cl)cc1	InChI=1S/C34H40Cl2N8O5S2/c35-22-5-3-6-23(36)21(22)18-49-20-11-9-19(10-12-20)29(30(38)45)44-32(47)24(7-1-2-14-37)42-31(46)25(8-4-15-41-34(39)40)43-33(48)28-17-27-26(51-28)13-16-50-27/h3,5-6,9-13,16-17,24-25,29H,1-2,4,7-8,14-15,18,37H2,(H2,38,45)(H,42,46)(H,43,48)(H,44,47)(H4,39,40,41)/t24-,25-,29+/m0/s1	FQQOCBQJYOVIRT-IALVYGIMSA-N	EC50	5330	nM	5.27	5.273272791	775.785	4.16687	9	8	227.54	CHEMBL613966	dengue virus type 2	CHEMBL3745070	CHEMBL3739314	2015	N=C(N)NCCC[C@H](NC(=O)c1cc2sccc2s1)C(=O)N[C@@H](CCCCN)C(=O)N[C@@H](C(N)=O)c1ccc(OCc2c(Cl)cccc2Cl)cc1
CHEMBL4856524		NC(=O)c1cccc(NC(=O)[C@@H](NC(=O)c2ccc3c(c2)OCCO3)c2ccc(OCc3ccccc3)cc2)c1	InChI=1S/C31H27N3O6/c32-29(35)22-7-4-8-24(17-22)33-31(37)28(34-30(36)23-11-14-26-27(18-23)39-16-15-38-26)21-9-12-25(13-10-21)40-19-20-5-2-1-3-6-20/h1-14,17-18,28H,15-16,19H2,(H2,32,35)(H,33,37)(H,34,36)/t28-/m0/s1	RJIMVNOPGVFWSF-NDEPHWFRSA-N	EC50	5400	nM	5.27	5.26760624	537.572	4.2455	6	3	128.98	CHEMBL5980	Dengue virus type 2 NS3 protein	CHEMBL4812531	CHEMBL4811254	2021	NC(=O)c1cccc(NC(=O)[C@@H](NC(=O)c2ccc3c(c2)OCCO3)c2ccc(OCc3ccccc3)cc2)c1
CHEMBL2348377		CC(C)(C)C(=O)N(CCCCCCN1C[C@H](O)[C@@H](O)[C@H](O)[C@H]1CO)c1cc(F)ccc1F	InChI=1S/C23H36F2N2O5/c1-23(2,3)22(32)27(17-12-15(24)8-9-16(17)25)11-7-5-4-6-10-26-13-19(29)21(31)20(30)18(26)14-28/h8-9,12,18-21,28-31H,4-7,10-11,13-14H2,1-3H3/t18-,19+,20-,21-/m1/s1	OZAUXIHXWWFEER-PLACYPQZSA-N	EC50	5400	nM	5.27	5.26760624	458.546	1.6635	6	4	104.47	CHEMBL613757	Dengue virus	CHEMBL2351674	CHEMBL2346610	2013	CC(C)(C)C(=O)N(CCCCCCN1C[C@H](O)[C@@H](O)[C@H](O)[C@H]1CO)c1cc(F)ccc1F
CHEMBL1329974		O=C(O)CSc1cc(NS(=O)(=O)c2cccc([N+](=O)[O-])c2)c2ccccc2c1O	InChI=1S/C18H14N2O7S2/c21-17(22)10-28-16-9-15(13-6-1-2-7-14(13)18(16)23)19-29(26,27)12-5-3-4-11(8-12)20(24)25/h1-9,19,23H,10H2,(H,21,22)	NDBSDAMBGDKOBZ-UHFFFAOYSA-N	IC50	5400	nM	5.26760624	5.26760624	434.451	3.4311	7	3	146.84	CHEMBL5980	Dengue virus type 2 NS3 protein	CHEMBL1794550	CHEMBL1201862		O=C(O)CSc1cc(NS(=O)(=O)c2cccc([N+](=O)[O-])c2)c2ccccc2c1O
CHEMBL4868418		N/C(=N\O)c1cccc(-c2ccc3c(c2)c2cc(-c4cccc(/C(N)=N/O)c4)ccc2n3S(=O)(=O)c2ccc(Br)cc2)c1	InChI=1S/C32H24BrN5O4S/c33-25-9-11-26(12-10-25)43(41,42)38-29-13-7-21(19-3-1-5-23(15-19)31(34)36-39)17-27(29)28-18-22(8-14-30(28)38)20-4-2-6-24(16-20)32(35)37-40/h1-18,39-40H,(H2,34,36)(H2,35,37)	MVVYAVZRAVLVMK-UHFFFAOYSA-N	EC50	5400	nM	5.27	5.26760624	654.546	6.317	7	4	156.29	CHEMBL613966	dengue virus type 2	CHEMBL4843381	CHEMBL4842342	2021	N/C(=N\O)c1cccc(-c2ccc3c(c2)c2cc(-c4cccc(/C(N)=N/O)c4)ccc2n3S(=O)(=O)c2ccc(Br)cc2)c1
CHEMBL5192980		O=C(Nc1nc2ccc([N+](=O)[O-])cc2s1)c1ccccc1Sc1ccc([N+](=O)[O-])cc1	InChI=1S/C20H12N4O5S2/c25-19(22-20-21-16-10-7-13(24(28)29)11-18(16)31-20)15-3-1-2-4-17(15)30-14-8-5-12(6-9-14)23(26)27/h1-11H,(H,21,22,25)	LBAJRZDDUFBRKF-UHFFFAOYSA-N	IC50	5400	nM	5.27	5.26760624	452.473	5.5162	8	1	128.27	CHEMBL5980	Dengue virus type 2 NS3 protein	CHEMBL5098542	CHEMBL5096200	2021	O=C(Nc1nc2ccc([N+](=O)[O-])cc2s1)c1ccccc1Sc1ccc([N+](=O)[O-])cc1
CHEMBL2042315		COc1cccc2c(N)nc(N)nc12	InChI=1S/C9H10N4O/c1-14-6-4-2-3-5-7(6)12-9(11)13-8(5)10/h2-4H,1H3,(H4,10,11,12,13)	FWXPIIMQZRQMCF-UHFFFAOYSA-N	EC50	5400	nM	5.27	5.26760624	190.206	0.8028	5	2	87.05	CHEMBL613966	dengue virus type 2	CHEMBL2044697	CHEMBL2040756	2012	COc1cccc2c(N)nc(N)nc12
CHEMBL1269736		Cc1ncnc2c1ncn2[C@@H]1O[C@H](CO)[C@@H](O)[C@H]1O	InChI=1S/C11H14N4O4/c1-5-7-10(13-3-12-5)15(4-14-7)11-9(18)8(17)6(2-16)19-11/h3-4,6,8-9,11,16-18H,2H2,1H3/t6-,8-,9-,11-/m1/s1	FIGBCBGMUIGJBD-PNHWDRBUSA-N	IC50	5460	nM	5.26	5.262807357	266.257	-1.25378	8	3	113.52	CHEMBL613966	dengue virus type 2	CHEMBL1273409	CHEMBL1269004	2010	Cc1ncnc2c1ncn2[C@@H]1O[C@H](CO)[C@@H](O)[C@H]1O
CHEMBL1702945		Nc1ccc(S(=O)(=O)c2cc(O)c3ccccc3c2O)cc1	InChI=1S/C16H13NO4S/c17-10-5-7-11(8-6-10)22(20,21)15-9-14(18)12-3-1-2-4-13(12)16(15)19/h1-9,18-19H,17H2	VIHQBGAXOJMMCM-UHFFFAOYSA-N	IC50	5470	nM	5.262012674	5.262012674	315.35	2.666	5	3	100.62	CHEMBL5980	Dengue virus type 2 NS3 protein	CHEMBL1794550	CHEMBL1201862		Nc1ccc(S(=O)(=O)c2cc(O)c3ccccc3c2O)cc1
CHEMBL3809880		COc1cccc(S(=O)(=O)NC(=O)c2cc(-c3ccc(C#CCO)s3)c(Cl)cc2OC)c1	InChI=1S/C22H18ClNO6S2/c1-29-14-5-3-7-16(11-14)32(27,28)24-22(26)18-12-17(19(23)13-20(18)30-2)21-9-8-15(31-21)6-4-10-25/h3,5,7-9,11-13,25H,10H2,1-2H3,(H,24,26)	KURDTWVOENMPHD-UHFFFAOYSA-N	EC50	5500	nM	5.26	5.259637311	491.974	3.5482	7	2	101.93	CHEMBL612717	dengue virus type 3	CHEMBL3811666	CHEMBL3808360	2016	COc1cccc(S(=O)(=O)NC(=O)c2cc(-c3ccc(C#CCO)s3)c(Cl)cc2OC)c1
CHEMBL4870296		N=C(N)c1cccc(-c2ccc3c(c2)c2cc(-c4cccc(C(=N)N)c4)ccc2n3S(=O)(=O)c2ccccc2OC(F)(F)F)c1	InChI=1S/C33H24F3N5O3S/c34-33(35,36)44-29-9-1-2-10-30(29)45(42,43)41-27-13-11-21(19-5-3-7-23(15-19)31(37)38)17-25(27)26-18-22(12-14-28(26)41)20-6-4-8-24(16-20)32(39)40/h1-18H,(H3,37,38)(H3,39,40)	VGFFAPWVKDOSSG-UHFFFAOYSA-N	EC50	5600	nM	5.25	5.251811973	627.648	6.83224	6	4	148.04	CHEMBL613966	dengue virus type 2	CHEMBL4843381	CHEMBL4842342	2021	N=C(N)c1cccc(-c2ccc3c(c2)c2cc(-c4cccc(C(=N)N)c4)ccc2n3S(=O)(=O)c2ccccc2OC(F)(F)F)c1
CHEMBL4461527		COc1ccc(-c2cnc3[nH]cc(C#Cc4ccccc4)c3c2)cc1OC	InChI=1S/C23H18N2O2/c1-26-21-11-10-17(13-22(21)27-2)19-12-20-18(14-24-23(20)25-15-19)9-8-16-6-4-3-5-7-16/h3-7,10-15H,1-2H3,(H,24,25)	DBXHHSGCARTJSI-UHFFFAOYSA-N	EC50	5640	nM	5.25	5.248720896	354.409	4.6469	3	1	47.14	CHEMBL613966	dengue virus type 2	CHEMBL4305759	CHEMBL4304760	2019	COc1ccc(-c2cnc3[nH]cc(C#Cc4ccccc4)c3c2)cc1OC
CHEMBL1325819		C=CCOc1cccc(C2C(C(=O)c3ccc(C)o3)=C(O)C(=O)N2c2nccs2)c1	InChI=1S/C22H18N2O5S/c1-3-10-28-15-6-4-5-14(12-15)18-17(19(25)16-8-7-13(2)29-16)20(26)21(27)24(18)22-23-9-11-30-22/h3-9,11-12,18,26H,1,10H2,2H3	PYQWDQPEVCAOFG-UHFFFAOYSA-N	IC50	5640	nM	5.248720896	5.248720896	422.462	4.39222	7	1	92.87	CHEMBL5980	Dengue virus type 2 NS3 protein	CHEMBL1794550	CHEMBL1201862		C=CCOc1cccc(C2C(C(=O)c3ccc(C)o3)=C(O)C(=O)N2c2nccs2)c1
CHEMBL4848930		COc1ccc(S(=O)(=O)n2c3ccc(-c4cccc(/C(N)=N/O)c4)cc3c3cc(-c4cccc(/C(N)=N/O)c4)ccc32)cc1OC	InChI=1S/C34H29N5O6S/c1-44-31-14-11-26(19-32(31)45-2)46(42,43)39-29-12-9-22(20-5-3-7-24(15-20)33(35)37-40)17-27(29)28-18-23(10-13-30(28)39)21-6-4-8-25(16-21)34(36)38-41/h3-19,40-41H,1-2H3,(H2,35,37)(H2,36,38)	KFKFVNASCOSBIW-UHFFFAOYSA-N	EC50	5700	nM	5.24	5.244125144	635.702	5.5717	9	4	174.75	CHEMBL613966	dengue virus type 2	CHEMBL4843381	CHEMBL4842342	2021	COc1ccc(S(=O)(=O)n2c3ccc(-c4cccc(/C(N)=N/O)c4)cc3c3cc(-c4cccc(/C(N)=N/O)c4)ccc32)cc1OC
CHEMBL477382		C=C1C(=O)OC(CCCCCCCC)C1C(=O)O	InChI=1S/C14H22O4/c1-3-4-5-6-7-8-9-11-12(13(15)16)10(2)14(17)18-11/h11-12H,2-9H2,1H3,(H,15,16)	VCWLZDVWHQVAJU-UHFFFAOYSA-N	EC50	5700	nM	5.24	5.244125144	254.326	2.9194	3	1	63.6	CHEMBL613966	dengue virus type 2	CHEMBL4431600	CHEMBL4431301	2016	C=C1C(=O)OC(CCCCCCCC)C1C(=O)O
CHEMBL4638743		CCCCCC(=O)N[C@@H](C(=O)NCc1ccc(NC(=N)N)cc1)c1ccc(OCc2ccc(Cl)c(Cl)c2)cc1.O=C(O)C(F)(F)F	InChI=1S/C29H33Cl2N5O3.C2HF3O2/c1-2-3-4-5-26(37)36-27(28(38)34-17-19-6-11-22(12-7-19)35-29(32)33)21-9-13-23(14-10-21)39-18-20-8-15-24(30)25(31)16-20;3-2(4,5)1(6)7/h6-16,27H,2-5,17-18H2,1H3,(H,34,38)(H,36,37)(H4,32,33,35);(H,6,7)/t27-;/m1./s1	YICVPOHIJJYJMN-HZPIKELBSA-N	IC50	5700	nM	5.24	5.244125144	684.543	6.56507	5	6	166.63	CHEMBL5980	Dengue virus type 2 NS3 protein	CHEMBL4621577	CHEMBL4619777	2020	CCCCCC(=O)N[C@@H](C(=O)NCc1ccc(NC(=N)N)cc1)c1ccc(OCc2ccc(Cl)c(Cl)c2)cc1.O=C(O)C(F)(F)F
CHEMBL4636314		COc1cc(-c2cnc3c(N4C[C@@H](C)O[C@@H](C)C4)snc3c2)ccc1C(=O)NCc1ccccc1	InChI=1S/C27H28N4O3S/c1-17-15-31(16-18(2)34-17)27-25-23(30-35-27)11-21(14-28-25)20-9-10-22(24(12-20)33-3)26(32)29-13-19-7-5-4-6-8-19/h4-12,14,17-18H,13,15-16H2,1-3H3,(H,29,32)/t17-,18+	VSUPMAXJCIVLAK-HDICACEKSA-N	EC50	5830	nM	5.23	5.234331445	488.613	4.9105	7	1	76.58	CHEMBL613966	dengue virus type 2	CHEMBL4610427	CHEMBL4609987	2020	COc1cc(-c2cnc3c(N4C[C@@H](C)O[C@@H](C)C4)snc3c2)ccc1C(=O)NCc1ccccc1
CHEMBL1302524		CC(=O)N(C1=C(Cl)C(=O)c2ccccc2C1=O)c1ccc(C(=O)O)cc1	InChI=1S/C19H12ClNO5/c1-10(22)21(12-8-6-11(7-9-12)19(25)26)16-15(20)17(23)13-4-2-3-5-14(13)18(16)24/h2-9H,1H3,(H,25,26)	SLPYZNNPGREBMV-UHFFFAOYSA-N	IC50	5890	nM	5.229884705	5.229884705	369.76	3.2673	4	1	91.75	CHEMBL5980	Dengue virus type 2 NS3 protein	CHEMBL1794550	CHEMBL1201862		CC(=O)N(C1=C(Cl)C(=O)c2ccccc2C1=O)c1ccc(C(=O)O)cc1
CHEMBL4646053		N=C(N)Nc1ccc(CNC(=O)[C@@H](NC(=O)c2ccc(OC3CCCCC3)cc2)c2ccc(OCc3ccccc3)cc2)cc1.O=C(O)C(F)(F)F	InChI=1S/C36H39N5O4.C2HF3O2/c37-36(38)40-29-17-11-25(12-18-29)23-39-35(43)33(27-13-19-30(20-14-27)44-24-26-7-3-1-4-8-26)41-34(42)28-15-21-32(22-16-28)45-31-9-5-2-6-10-31;3-2(4,5)1(6)7/h1,3-4,7-8,11-22,31,33H,2,5-6,9-10,23-24H2,(H,39,43)(H,41,42)(H4,37,38,40);(H,6,7)/t33-;/m0./s1	FDRAVTRHGBWKEK-WAQYZQTGSA-N	IC50	5900	nM	5.23	5.229147988	719.761	6.70327	6	6	175.86	CHEMBL5980	Dengue virus type 2 NS3 protein	CHEMBL4621577	CHEMBL4619777	2020	N=C(N)Nc1ccc(CNC(=O)[C@@H](NC(=O)c2ccc(OC3CCCCC3)cc2)c2ccc(OCc3ccccc3)cc2)cc1.O=C(O)C(F)(F)F
CHEMBL4633636		CCCCCC(=O)N[C@H](C(=O)NCc1ccc(NC(=N)N)nc1)c1ccc(OCc2ccccc2)cc1.O=C(O)C(F)(F)F	InChI=1S/C28H34N6O3.C2HF3O2/c1-2-3-5-10-25(35)34-26(27(36)32-18-21-11-16-24(31-17-21)33-28(29)30)22-12-14-23(15-13-22)37-19-20-8-6-4-7-9-20;3-2(4,5)1(6)7/h4,6-9,11-17,26H,2-3,5,10,18-19H2,1H3,(H,32,36)(H,34,35)(H4,29,30,31,33);(H,6,7)/t26-;/m0./s1	BRSZXJLRINXERP-SNYZSRNZSA-N	EC50	5900	nM	5.23	5.229147988	616.641	4.65327	6	6	179.52	CHEMBL5980	Dengue virus type 2 NS3 protein	CHEMBL4621581	CHEMBL4619777	2020	CCCCCC(=O)N[C@H](C(=O)NCc1ccc(NC(=N)N)nc1)c1ccc(OCc2ccccc2)cc1.O=C(O)C(F)(F)F
CHEMBL1721095		O=C1C=C(c2c(O)ccc3ccccc23)c2ccccc2C1=O	InChI=1S/C20H12O3/c21-17-10-9-12-5-1-2-6-13(12)19(17)16-11-18(22)20(23)15-8-4-3-7-14(15)16/h1-11,21H	CEFYNLRCBQRIBG-UHFFFAOYSA-N	IC50	5910	nM	5.228412519	5.228412519	300.313	3.7425	3	1	54.37	CHEMBL5980	Dengue virus type 2 NS3 protein	CHEMBL1794550	CHEMBL1201862		O=C1C=C(c2c(O)ccc3ccccc23)c2ccccc2C1=O
CHEMBL4441561		N#C/C(=C\c1ccc(-c2ccc(C(=O)O)cc2)s1)c1nc2cc(Cl)ccc2[nH]1	InChI=1S/C21H12ClN3O2S/c22-15-5-7-17-18(10-15)25-20(24-17)14(11-23)9-16-6-8-19(28-16)12-1-3-13(4-2-12)21(26)27/h1-10H,(H,24,25)(H,26,27)/b14-9+	KCRGBCOERUHZLY-NTEUORMPSA-N	IC50	5950	nM	5.22	5.225483034	405.866	5.70718	4	2	89.77	CHEMBL5980	Dengue virus type 2 NS3 protein	CHEMBL4398294	CHEMBL4396891	2019	N#C/C(=C\c1ccc(-c2ccc(C(=O)O)cc2)s1)c1nc2cc(Cl)ccc2[nH]1
CHEMBL5190426		N#C/C(=C/c1ccc(-c2ccc(C(=O)O)cc2)s1)c1nc2cc(Cl)ccc2[nH]1	InChI=1S/C21H12ClN3O2S/c22-15-5-7-17-18(10-15)25-20(24-17)14(11-23)9-16-6-8-19(28-16)12-1-3-13(4-2-12)21(26)27/h1-10H,(H,24,25)(H,26,27)/b14-9-	KCRGBCOERUHZLY-ZROIWOOFSA-N	IC50	5950	nM	5.22	5.225483034	405.866	5.70718	4	2	89.77	CHEMBL5980	Dengue virus type 2 NS3 protein	CHEMBL5098504	CHEMBL5096200	2021	N#C/C(=C/c1ccc(-c2ccc(C(=O)O)cc2)s1)c1nc2cc(Cl)ccc2[nH]1
CHEMBL4848342		O=C(Nc1nc2cc(O)c(O)cc2s1)c1ccc(Cl)cc1	InChI=1S/C14H9ClN2O3S/c15-8-3-1-7(2-4-8)13(20)17-14-16-9-5-10(18)11(19)6-12(9)21-14/h1-6,18-19H,(H,16,17,20)	SUNQLMGVQUFWJM-UHFFFAOYSA-N	IC50	5970	nM	5.22	5.224025669	320.757	3.6132	5	3	82.45	CHEMBL5980	Dengue virus type 2 NS3 protein	CHEMBL4825422	CHEMBL4823320	2021	O=C(Nc1nc2cc(O)c(O)cc2s1)c1ccc(Cl)cc1
CHEMBL3339383		Cc1cc(-c2ccccc2NC(=O)c2nc[nH]c2C(=O)Nc2ccc(F)cc2)[nH]n1	InChI=1S/C21H17FN6O2/c1-12-10-17(28-27-12)15-4-2-3-5-16(15)26-21(30)19-18(23-11-24-19)20(29)25-14-8-6-13(22)7-9-14/h2-11H,1H3,(H,23,24)(H,25,29)(H,26,30)(H,27,28)	FFLKDBSFKTWJIK-UHFFFAOYSA-N	EC50	6030	nM	5.22	5.219682688	404.405	3.75192	4	4	115.56	CHEMBL613757	Dengue virus	CHEMBL3389955	CHEMBL3352473	2014	Cc1cc(-c2ccccc2NC(=O)c2nc[nH]c2C(=O)Nc2ccc(F)cc2)[nH]n1
CHEMBL1347373		O=C(O)CCn1cc(C=C2C(=O)NC(=S)NC2=O)c(-c2cccc(Br)c2)n1	InChI=1S/C17H13BrN4O4S/c18-11-3-1-2-9(6-11)14-10(8-22(21-14)5-4-13(23)24)7-12-15(25)19-17(27)20-16(12)26/h1-3,6-8H,4-5H2,(H,23,24)(H2,19,20,25,26,27)	OFWJRKOYACGVQC-UHFFFAOYSA-N	IC50	6040	nM	5.218963061	5.218963061	449.286	1.7016	6	3	113.32	CHEMBL5980	Dengue virus type 2 NS3 protein	CHEMBL1794550	CHEMBL1201862		O=C(O)CCn1cc(C=C2C(=O)NC(=S)NC2=O)c(-c2cccc(Br)c2)n1
CHEMBL4208209		O=C(c1c[nH]c2ccccc12)C(Nc1ccc2[nH]c(=O)oc2c1)c1ccccc1	InChI=1S/C23H17N3O3/c27-22(17-13-24-18-9-5-4-8-16(17)18)21(14-6-2-1-3-7-14)25-15-10-11-19-20(12-15)29-23(28)26-19/h1-13,21,24-25H,(H,26,28)	PAEVIUOICFKTIV-UHFFFAOYSA-N	EC50	6100	nM	5.21	5.214670165	383.407	4.6385	4	3	90.89	CHEMBL613966	dengue virus type 2	CHEMBL4200978	CHEMBL4196174	2018	O=C(c1c[nH]c2ccccc12)C(Nc1ccc2[nH]c(=O)oc2c1)c1ccccc1
CHEMBL5194001		O=C(Nc1ccc2c(c1)B(O)OC2)c1ccccc1OCc1ccccc1	InChI=1S/C21H18BNO4/c24-21(23-17-11-10-16-14-27-22(25)19(16)12-17)18-8-4-5-9-20(18)26-13-15-6-2-1-3-7-15/h1-12,25H,13-14H2,(H,23,24)	CODCPOBUKHMASE-UHFFFAOYSA-N	EC50	6100	nM	5.21	5.214670165	359.19	2.7356	4	2	67.79	CHEMBL5980	Dengue virus type 2 NS3 protein	CHEMBL5118574	CHEMBL5113504	2022	O=C(Nc1ccc2c(c1)B(O)OC2)c1ccccc1OCc1ccccc1
CHEMBL4797883		COc1nc(N)ncc1-c1cnn(COCCOC(C)=O)c1	InChI=1S/C13H17N5O4/c1-9(19)22-4-3-21-8-18-7-10(5-16-18)11-6-15-13(14)17-12(11)20-2/h5-7H,3-4,8H2,1-2H3,(H2,14,15,17)	LZTVOWBNXZISEH-UHFFFAOYSA-N	EC50	6100	nM	5.21	5.214670165	307.31	0.4681	9	1	114.38	CHEMBL613757	Dengue virus	CHEMBL4704739	CHEMBL4699605	2020	COc1nc(N)ncc1-c1cnn(COCCOC(C)=O)c1
CHEMBL4873499		NC(=O)c1ccc(CNC(=O)[C@@H](NC(=O)c2ccc(-c3cccs3)s2)c2ccc(OCc3ccccc3)cc2)cc1	InChI=1S/C32H27N3O4S2/c33-30(36)24-10-8-21(9-11-24)19-34-32(38)29(35-31(37)28-17-16-27(41-28)26-7-4-18-40-26)23-12-14-25(15-13-23)39-20-22-5-2-1-3-6-22/h1-18,29H,19-20H2,(H2,33,36)(H,34,38)(H,35,37)/t29-/m0/s1	ZGXPGSOYJIJHAO-LJAQVGFWSA-N	EC50	6200	nM	5.21	5.207608311	581.719	5.942	6	3	110.52	CHEMBL5980	Dengue virus type 2 NS3 protein	CHEMBL4812531	CHEMBL4811254	2021	NC(=O)c1ccc(CNC(=O)[C@@H](NC(=O)c2ccc(-c3cccs3)s2)c2ccc(OCc3ccccc3)cc2)cc1
CHEMBL3191525		COc1ccc2c(c1)-c1nc(/N=C/c3c(O)ccc4ccccc34)sc1CC2	InChI=1S/C23H18N2O2S/c1-27-16-9-6-15-8-11-21-22(18(15)12-16)25-23(28-21)24-13-19-17-5-3-2-4-14(17)7-10-20(19)26/h2-7,9-10,12-13,26H,8,11H2,1H3/b24-13+	OMXLJPJHRBQBCC-ZMOGYAJESA-N	IC50	6250	nM	5.204119983	5.204119983	386.476	5.5267	5	1	54.71	CHEMBL5980	Dengue virus type 2 NS3 protein	CHEMBL1794550	CHEMBL1201862		COc1ccc2c(c1)-c1nc(/N=C/c3c(O)ccc4ccccc34)sc1CC2
CHEMBL4877376		Cc1cc(CN)ccc1-c1ncc(OCC2CCNCC2)nc1-c1ccc(CN)cc1C	InChI=1S/C26H33N5O/c1-17-11-20(13-27)3-5-22(17)25-26(23-6-4-21(14-28)12-18(23)2)31-24(15-30-25)32-16-19-7-9-29-10-8-19/h3-6,11-12,15,19,29H,7-10,13-14,16,27-28H2,1-2H3	WQGWTOWHWWUZAX-UHFFFAOYSA-N	IC50	6300	nM	5.2	5.200659451	431.584	3.72324	6	3	99.08	CHEMBL5980	Dengue virus type 2 NS3 protein	CHEMBL4811972	CHEMBL4811233	2021	Cc1cc(CN)ccc1-c1ncc(OCC2CCNCC2)nc1-c1ccc(CN)cc1C
CHEMBL4877453		CCCCCC(=O)N[C@H](C(=O)NCc1ccc(C(N)=O)cc1)c1ccc(OCc2ccccc2)cc1	InChI=1S/C29H33N3O4/c1-2-3-5-10-26(33)32-27(29(35)31-19-21-11-13-24(14-12-21)28(30)34)23-15-17-25(18-16-23)36-20-22-8-6-4-7-9-22/h4,6-9,11-18,27H,2-3,5,10,19-20H2,1H3,(H2,30,34)(H,31,35)(H,32,33)/t27-/m0/s1	NOSCNYQAWARNLP-MHZLTWQESA-N	EC50	6300	nM	5.2	5.200659451	487.6	4.4185	4	3	110.52	CHEMBL5980	Dengue virus type 2 NS3 protein	CHEMBL4812531	CHEMBL4811254	2021	CCCCCC(=O)N[C@H](C(=O)NCc1ccc(C(N)=O)cc1)c1ccc(OCc2ccccc2)cc1
CHEMBL4643526		N=C(N)Nc1ccc(CNC(=O)[C@@H](NC(=O)c2ccc(-c3cccs3)s2)c2ccc(OCc3ccccc3)cc2)cc1.O=C(O)C(F)(F)F	InChI=1S/C32H29N5O3S2.C2HF3O2/c33-32(34)36-24-12-8-21(9-13-24)19-35-31(39)29(37-30(38)28-17-16-27(42-28)26-7-4-18-41-26)23-10-14-25(15-11-23)40-20-22-5-2-1-3-6-22;3-2(4,5)1(6)7/h1-18,29H,19-20H2,(H,35,39)(H,37,38)(H4,33,34,36);(H,6,7)/t29-;/m0./s1	JESKTXBZAZLQKY-JMAPEOGHSA-N	IC50	6300	nM	5.2	5.200659451	709.772	6.78177	7	6	166.63	CHEMBL5980	Dengue virus type 2 NS3 protein	CHEMBL4621584	CHEMBL4619777	2020	N=C(N)Nc1ccc(CNC(=O)[C@@H](NC(=O)c2ccc(-c3cccs3)s2)c2ccc(OCc3ccccc3)cc2)cc1.O=C(O)C(F)(F)F
CHEMBL4802111		CCCCCC(=O)N[C@H](C(=O)NCc1ccc(CNC(=N)N)cc1)c1ccc(OCc2ccccc2)cc1.O=C(O)C(F)(F)F	InChI=1S/C30H37N5O3.C2HF3O2/c1-2-3-5-10-27(36)35-28(25-15-17-26(18-16-25)38-21-24-8-6-4-7-9-24)29(37)33-19-22-11-13-23(14-12-22)20-34-30(31)32;3-2(4,5)1(6)7/h4,6-9,11-18,28H,2-3,5,10,19-21H2,1H3,(H,33,37)(H,35,36)(H4,31,32,34);(H,6,7)/t28-;/m0./s1	ZSBYMYRZOKDVDY-JCOPYZAKSA-N	EC50	6300	nM	5.2	5.200659451	629.68	4.93597	5	6	166.63	CHEMBL5980	Dengue virus type 2 NS3 protein	CHEMBL4621581	CHEMBL4619777	2020	CCCCCC(=O)N[C@H](C(=O)NCc1ccc(CNC(=N)N)cc1)c1ccc(OCc2ccccc2)cc1.O=C(O)C(F)(F)F
CHEMBL4569882		COc1ccc(/C=C\c2cc(OC)c(OC)c(OC)c2)cc1NC(=O)[C@H](CCCNC(=N)N)NC(=O)[C@@H](N)CCCNC(=N)N	InChI=1S/C30H45N9O6/c1-42-23-12-11-18(9-10-19-16-24(43-2)26(45-4)25(17-19)44-3)15-22(23)39-28(41)21(8-6-14-37-30(34)35)38-27(40)20(31)7-5-13-36-29(32)33/h9-12,15-17,20-21H,5-8,13-14,31H2,1-4H3,(H,38,40)(H,39,41)(H4,32,33,36)(H4,34,35,37)/b10-9-/t20-,21-/m0/s1	REJZDTRORBLDTE-KFKZIDAKSA-N	IC50	6300	nM	5.2	5.200659451	627.747	1.16854	9	9	244.94	CHEMBL5980	Dengue virus type 2 NS3 protein	CHEMBL4368262	CHEMBL4364329	2019	COc1ccc(/C=C\c2cc(OC)c(OC)c(OC)c2)cc1NC(=O)[C@H](CCCNC(=N)N)NC(=O)[C@@H](N)CCCNC(=N)N
CHEMBL4206820		COc1ccnc(NC(C(=O)c2c[nH]c3ccccc23)c2ccccc2)c1	InChI=1S/C22H19N3O2/c1-27-16-11-12-23-20(13-16)25-21(15-7-3-2-4-8-15)22(26)18-14-24-19-10-6-5-9-17(18)19/h2-14,21,24H,1H3,(H,23,25)	GTGXIGFTFFYIGA-UHFFFAOYSA-N	EC50	6300	nM	5.2	5.200659451	357.413	4.6076	4	2	67.01	CHEMBL613966	dengue virus type 2	CHEMBL4200978	CHEMBL4196174	2018	COc1ccnc(NC(C(=O)c2c[nH]c3ccccc23)c2ccccc2)c1
CHEMBL1163377		CN1CCN(C2=C(Cl)C(=O)c3ccccc3C2=O)CC1	InChI=1S/C15H15ClN2O2/c1-17-6-8-18(9-7-17)13-12(16)14(19)10-4-2-3-5-11(10)15(13)20/h2-5H,6-9H2,1H3	GUNUJEHGUYLPRR-UHFFFAOYSA-N	IC50	6330	nM	5.19859629	5.19859629	290.75	1.7634	4	0	40.62	CHEMBL5980	Dengue virus type 2 NS3 protein	CHEMBL1794550	CHEMBL1201862		CN1CCN(C2=C(Cl)C(=O)c3ccccc3C2=O)CC1
CHEMBL1526763		O=C(O)c1ccc(COc2ccccc2C=C2C(=O)c3ccccc3C2=O)cc1	InChI=1S/C24H16O5/c25-22-18-6-2-3-7-19(18)23(26)20(22)13-17-5-1-4-8-21(17)29-14-15-9-11-16(12-10-15)24(27)28/h1-13H,14H2,(H,27,28)	NRIDPHPNVUPLOD-UHFFFAOYSA-N	IC50	6330	nM	5.19859629	5.19859629	384.387	4.4264	4	1	80.67	CHEMBL5980	Dengue virus type 2 NS3 protein	CHEMBL1794550	CHEMBL1201862		O=C(O)c1ccc(COc2ccccc2C=C2C(=O)c3ccccc3C2=O)cc1
CHEMBL1526067		O=[N+]([O-])c1cc([N+](=O)[O-])c2cc3ccccc3nc2c1	InChI=1S/C13H7N3O4/c17-15(18)9-6-12-10(13(7-9)16(19)20)5-8-3-1-2-4-11(8)14-12/h1-7H	KTLYTJKMYQFECQ-UHFFFAOYSA-N	IC50	6370	nM	5.195860568	5.195860568	269.216	3.2044	5	0	99.17	CHEMBL5980	Dengue virus type 2 NS3 protein	CHEMBL1794550	CHEMBL1201862		O=[N+]([O-])c1cc([N+](=O)[O-])c2cc3ccccc3nc2c1
CHEMBL1736432		O=[N+]([O-])c1cc2no[n+]([O-])c2cc1N1CCCCC1	InChI=1S/C11H12N4O4/c16-14(17)11-6-8-9(15(18)19-12-8)7-10(11)13-4-2-1-3-5-13/h6-7H,1-5H2	JVZAGLAAFBGAEY-UHFFFAOYSA-N	IC50	6380	nM	5.195179321	5.195179321	264.241	1.3597	6	0	99.35	CHEMBL5980	Dengue virus type 2 NS3 protein	CHEMBL1794550	CHEMBL1201862		O=[N+]([O-])c1cc2no[n+]([O-])c2cc1N1CCCCC1
CHEMBL4855786		Cc1ccc(C(=O)Nc2nc3cc(O)c(O)cc3s2)cc1	InChI=1S/C15H12N2O3S/c1-8-2-4-9(5-3-8)14(20)17-15-16-10-6-11(18)12(19)7-13(10)21-15/h2-7,18-19H,1H3,(H,16,17,20)	DVEPLLUYDPEYJT-UHFFFAOYSA-N	IC50	6390	nM	5.19	5.194499142	300.339	3.26822	5	3	82.45	CHEMBL5980	Dengue virus type 2 NS3 protein	CHEMBL4825422	CHEMBL4823320	2021	Cc1ccc(C(=O)Nc2nc3cc(O)c(O)cc3s2)cc1
CHEMBL5187264		COc1cccc(C(=O)Nc2ccc3c(c2)B(O)OC3)c1	InChI=1S/C15H14BNO4/c1-20-13-4-2-3-10(7-13)15(18)17-12-6-5-11-9-21-16(19)14(11)8-12/h2-8,19H,9H2,1H3,(H,17,18)	JWOZBGJDNPDODL-UHFFFAOYSA-N	EC50	6400	nM	5.19	5.193820026	283.092	1.1652	4	2	67.79	CHEMBL5980	Dengue virus type 2 NS3 protein	CHEMBL5118574	CHEMBL5113504	2022	COc1cccc(C(=O)Nc2ccc3c(c2)B(O)OC3)c1
CHEMBL5184430		O=C(Nc1ccc2c(c1)B(O)OC2)c1cccc(Oc2ccccc2)c1	InChI=1S/C20H16BNO4/c23-20(22-16-10-9-15-13-25-21(24)19(15)12-16)14-5-4-8-18(11-14)26-17-6-2-1-3-7-17/h1-12,24H,13H2,(H,22,23)	JBYNUWUQUFFYKJ-UHFFFAOYSA-N	EC50	6400	nM	5.19	5.193820026	345.163	2.9489	4	2	67.79	CHEMBL5980	Dengue virus type 2 NS3 protein	CHEMBL5118574	CHEMBL5113504	2022	O=C(Nc1ccc2c(c1)B(O)OC2)c1cccc(Oc2ccccc2)c1
CHEMBL4875563		O=C(Nc1ccccc1)[C@@H]1CCCN1C(=O)c1cc2cc(O)c(O)cc2o1	InChI=1S/C20H18N2O5/c23-15-9-12-10-18(27-17(12)11-16(15)24)20(26)22-8-4-7-14(22)19(25)21-13-5-2-1-3-6-13/h1-3,5-6,9-11,14,23-24H,4,7-8H2,(H,21,25)/t14-/m0/s1	LZGLYQJZXIDNFD-AWEZNQCLSA-N	IC50	6430	nM	5.19	5.191789027	366.373	3.0873	5	3	103.01	CHEMBL5980	Dengue virus type 2 NS3 protein	CHEMBL4825422	CHEMBL4823320	2021	O=C(Nc1ccccc1)[C@@H]1CCCN1C(=O)c1cc2cc(O)c(O)cc2o1
CHEMBL4453393		O=C(Nc1c[nH]c2ncc(-c3ccc(F)cc3)cc12)c1cccnc1	InChI=1S/C19H13FN4O/c20-15-5-3-12(4-6-15)14-8-16-17(11-23-18(16)22-10-14)24-19(25)13-2-1-7-21-9-13/h1-11H,(H,22,23)(H,24,25)	CJQKQUFFJSUNOK-UHFFFAOYSA-N	EC50	6430	nM	5.19	5.191789027	332.338	4.0163	3	2	70.67	CHEMBL613966	dengue virus type 2	CHEMBL4305759	CHEMBL4304760	2019	O=C(Nc1c[nH]c2ncc(-c3ccc(F)cc3)cc12)c1cccnc1
CHEMBL4867842		O=C(NCC1CCNCC1)c1cc2ccc(-c3ccc(Oc4ccccc4)cc3)cc2[nH]1	InChI=1S/C27H27N3O2/c31-27(29-18-19-12-14-28-15-13-19)26-17-22-7-6-21(16-25(22)30-26)20-8-10-24(11-9-20)32-23-4-2-1-3-5-23/h1-11,16-17,19,28,30H,12-15,18H2,(H,29,31)	FLZHICPYUSJYEF-UHFFFAOYSA-N	IC50	6500	nM	5.19	5.187086643	425.532	5.3566	3	3	66.15	CHEMBL5980	Dengue virus type 2 NS3 protein	CHEMBL4844503	CHEMBL4842369	2021	O=C(NCC1CCNCC1)c1cc2ccc(-c3ccc(Oc4ccccc4)cc3)cc2[nH]1
CHEMBL4213128		CS(=O)(=O)c1cccc(NC(C(=O)c2c[nH]c3ccccc23)c2ccccc2)c1	InChI=1S/C23H20N2O3S/c1-29(27,28)18-11-7-10-17(14-18)25-22(16-8-3-2-4-9-16)23(26)20-15-24-21-13-6-5-12-19(20)21/h2-15,22,24-25H,1H3	UICQQCSGNXGAAN-UHFFFAOYSA-N	EC50	6500	nM	5.19	5.187086643	404.491	4.6075	4	2	79.03	CHEMBL613966	dengue virus type 2	CHEMBL4200978	CHEMBL4196174	2018	CS(=O)(=O)c1cccc(NC(C(=O)c2c[nH]c3ccccc23)c2ccccc2)c1
CHEMBL4469088		C#Cc1c(C#N)ncn1[C@@H]1S[C@H](CO)[C@@H](O)[C@H]1O	InChI=1S/C11H11N3O3S/c1-2-7-6(3-12)13-5-14(7)11-10(17)9(16)8(4-15)18-11/h1,5,8-11,15-17H,4H2/t8-,9-,10-,11-/m1/s1	KSNDQRPLZJBFFS-GWOFURMSSA-N	IC50	6570	nM	5.18	5.18243463	265.294	-0.93582	7	3	102.3	CHEMBL613360	dengue virus type 1	CHEMBL4393434	CHEMBL4392858	2019	C#Cc1c(C#N)ncn1[C@@H]1S[C@H](CO)[C@@H](O)[C@H]1O
CHEMBL4860835		NC(=O)c1ccc(CNC(=O)[C@@H](NC(=O)c2cc3ccccc3s2)c2ccc(OCc3ccccc3)cc2)cc1	InChI=1S/C32H27N3O4S/c33-30(36)24-12-10-21(11-13-24)19-34-32(38)29(35-31(37)28-18-25-8-4-5-9-27(25)40-28)23-14-16-26(17-15-23)39-20-22-6-2-1-3-7-22/h1-18,29H,19-20H2,(H2,33,36)(H,34,38)(H,35,37)/t29-/m0/s1	PKYGKDQHCBXOKJ-LJAQVGFWSA-N	EC50	6600	nM	5.18	5.180456064	549.652	5.3667	5	3	110.52	CHEMBL5980	Dengue virus type 2 NS3 protein	CHEMBL4812531	CHEMBL4811254	2021	NC(=O)c1ccc(CNC(=O)[C@@H](NC(=O)c2cc3ccccc3s2)c2ccc(OCc3ccccc3)cc2)cc1
CHEMBL4446364		COc1cccc(Cn2c3ccc(-c4cccc(C(=N)N)c4)cc3c3cc(-c4cccc(C(=N)N)c4)ccc32)c1	InChI=1S/C34H29N5O/c1-40-28-10-2-5-21(15-28)20-39-31-13-11-24(22-6-3-8-26(16-22)33(35)36)18-29(31)30-19-25(12-14-32(30)39)23-7-4-9-27(17-23)34(37)38/h2-19H,20H2,1H3,(H3,35,36)(H3,37,38)	AYEZKKWKRGKLFW-UHFFFAOYSA-N	EC50	6600	nM	5.18	5.180456064	523.64	6.75354	4	4	113.9	CHEMBL613966	dengue virus type 2	CHEMBL4843381	CHEMBL4842342	2021	COc1cccc(Cn2c3ccc(-c4cccc(C(=N)N)c4)cc3c3cc(-c4cccc(C(=N)N)c4)ccc32)c1
CHEMBL4865561		NCCCC[C@H](NC(=O)[C@@H](NC(=O)c1ccccc1)c1ccc(OCc2ccccc2)cc1)C(=O)N[C@@H](C(N)=O)c1ccc(OCc2ccccc2)cc1	InChI=1S/C43H45N5O6/c44-27-11-10-18-37(42(51)47-38(40(45)49)32-19-23-35(24-20-32)53-28-30-12-4-1-5-13-30)46-43(52)39(48-41(50)34-16-8-3-9-17-34)33-21-25-36(26-22-33)54-29-31-14-6-2-7-15-31/h1-9,12-17,19-26,37-39H,10-11,18,27-29,44H2,(H2,45,49)(H,46,52)(H,47,51)(H,48,50)/t37-,38+,39-/m0/s1	LQGCMEZMOMITNW-PQRPKFJBSA-N	IC50	6600	nM	5.18	5.180456064	727.862	5.2723	7	5	174.87	CHEMBL5980	Dengue virus type 2 NS3 protein	CHEMBL4841501	CHEMBL4840342	2021	NCCCC[C@H](NC(=O)[C@@H](NC(=O)c1ccccc1)c1ccc(OCc2ccccc2)cc1)C(=O)N[C@@H](C(N)=O)c1ccc(OCc2ccccc2)cc1
CHEMBL4645091		CCCCCC(=O)N[C@@H](C(=O)NCc1ccc(NC(=N)N)cc1)c1ccc(OCc2ccc(C(F)(F)F)cc2)cc1.O=C(O)C(F)(F)F	InChI=1S/C30H34F3N5O3.C2HF3O2/c1-2-3-4-5-26(39)38-27(28(40)36-18-20-8-14-24(15-9-20)37-29(34)35)22-10-16-25(17-11-22)41-19-21-6-12-23(13-7-21)30(31,32)33;3-2(4,5)1(6)7/h6-17,27H,2-5,18-19H2,1H3,(H,36,40)(H,38,39)(H4,34,35,37);(H,6,7)/t27-;/m1./s1	YVVFRNAKGDTZMK-HZPIKELBSA-N	IC50	6600	nM	5.18	5.180456064	683.65	6.27707	5	6	166.63	CHEMBL5980	Dengue virus type 2 NS3 protein	CHEMBL4621577	CHEMBL4619777	2020	CCCCCC(=O)N[C@@H](C(=O)NCc1ccc(NC(=N)N)cc1)c1ccc(OCc2ccc(C(F)(F)F)cc2)cc1.O=C(O)C(F)(F)F
CHEMBL4868241		COc1ccc(S(=O)(=O)n2c3ccc(-c4cccc(C(=N)N)c4)cc3c3cc(-c4cccc(C(=N)N)c4)ccc32)cc1	InChI=1S/C33H27N5O3S/c1-41-26-10-12-27(13-11-26)42(39,40)38-30-14-8-22(20-4-2-6-24(16-20)32(34)35)18-28(30)29-19-23(9-15-31(29)38)21-5-3-7-25(17-21)33(36)37/h2-19H,1H3,(H3,34,35)(H3,36,37)	KNESFUKPCCONQT-UHFFFAOYSA-N	IC50	6600	nM	5.18	5.180456064	573.678	5.94224	6	4	148.04	CHEMBL5980	Dengue virus type 2 NS3 protein	CHEMBL4843380	CHEMBL4842342	2021	COc1ccc(S(=O)(=O)n2c3ccc(-c4cccc(C(=N)N)c4)cc3c3cc(-c4cccc(C(=N)N)c4)ccc32)cc1
CHEMBL5185808		O=c1c2ccccc2sn1-c1ccccc1O	InChI=1S/C13H9NO2S/c15-11-7-3-2-6-10(11)14-13(16)9-5-1-4-8-12(9)17-14/h1-8,15H	DUBUVKSCWGSYGZ-UHFFFAOYSA-N	IC50	6660	nM	5.18	5.176525771	243.287	2.7578	4	1	42.23	CHEMBL5980	Dengue virus type 2 NS3 protein	CHEMBL5109291	CHEMBL5107980	2022	O=c1c2ccccc2sn1-c1ccccc1O
CHEMBL4648935		CCCCCC(=O)N[C@H](C(=O)NCc1ccc(CN(C)C)cc1)c1ccc(OCc2ccccc2)cc1	InChI=1S/C31H39N3O3/c1-4-5-7-12-29(35)33-30(31(36)32-21-24-13-15-25(16-14-24)22-34(2)3)27-17-19-28(20-18-27)37-23-26-10-8-6-9-11-26/h6,8-11,13-20,30H,4-5,7,12,21-23H2,1-3H3,(H,32,36)(H,33,35)/t30-/m0/s1	ZVMLCFAVELVMDS-PMERELPUSA-N	EC50	6700	nM	5.17	5.173925197	501.671	5.3812	4	2	70.67	CHEMBL5980	Dengue virus type 2 NS3 protein	CHEMBL4621581	CHEMBL4619777	2020	CCCCCC(=O)N[C@H](C(=O)NCc1ccc(CN(C)C)cc1)c1ccc(OCc2ccccc2)cc1
CHEMBL1652117		CC1CCC(OCCCCCCN2C[C@H](O)[C@@H](O)[C@H](O)[C@H]2CO)CC1	InChI=1S/C19H37NO5/c1-14-6-8-15(9-7-14)25-11-5-3-2-4-10-20-12-17(22)19(24)18(23)16(20)13-21/h14-19,21-24H,2-13H2,1H3/t14?,15?,16-,17+,18-,19-/m1/s1	PFDXNLUZAWZWAC-WGIWXZLNSA-N	EC50	6750	nM	5.17	5.170696227	359.507	0.9013	6	4	93.39	CHEMBL613757	Dengue virus	CHEMBL1662261	CHEMBL1649172	2009	CC1CCC(OCCCCCCN2C[C@H](O)[C@@H](O)[C@H](O)[C@H]2CO)CC1
CHEMBL3339405		Cc1ccc(NC(=O)c2nccnc2C(=O)NCc2ccc(-c3cccnc3)cc2)cc1	InChI=1S/C25H21N5O2/c1-17-4-10-21(11-5-17)30-25(32)23-22(27-13-14-28-23)24(31)29-15-18-6-8-19(9-7-18)20-3-2-12-26-16-20/h2-14,16H,15H2,1H3,(H,29,31)(H,30,32)	HWQRFKGTEGABDR-UHFFFAOYSA-N	EC50	6750	nM	5.17	5.170696227	423.476	4.02932	5	2	96.87	CHEMBL613757	Dengue virus	CHEMBL3389955	CHEMBL3352473	2014	Cc1ccc(NC(=O)c2nccnc2C(=O)NCc2ccc(-c3cccnc3)cc2)cc1
CHEMBL4632524		CCCCCCC(=O)N[C@H](C(=O)NCc1ccc(NC(=N)N)cc1)c1ccc(OCc2ccccc2)cc1.O=C(O)C(F)(F)F	InChI=1S/C30H37N5O3.C2HF3O2/c1-2-3-4-8-11-27(36)35-28(29(37)33-20-22-12-16-25(17-13-22)34-30(31)32)24-14-18-26(19-15-24)38-21-23-9-6-5-7-10-23;3-2(4,5)1(6)7/h5-7,9-10,12-19,28H,2-4,8,11,20-21H2,1H3,(H,33,37)(H,35,36)(H4,31,32,34);(H,6,7)/t28-;/m0./s1	DRDUEROJUGTORV-JCOPYZAKSA-N	IC50	6800	nM	5.17	5.167491087	629.68	5.64837	5	6	166.63	CHEMBL5980	Dengue virus type 2 NS3 protein	CHEMBL4621577	CHEMBL4619777	2020	CCCCCCC(=O)N[C@H](C(=O)NCc1ccc(NC(=N)N)cc1)c1ccc(OCc2ccccc2)cc1.O=C(O)C(F)(F)F
CHEMBL4174301		C[C@@]1(O)[C@H](O)[C@@H](COP(=O)(O)NCCc2c[nH]c3ccccc23)O[C@H]1n1cnc2c(=O)[nH]c(N)nc21	InChI=1S/C21H26N7O7P/c1-21(31)16(29)14(35-19(21)28-10-24-15-17(28)26-20(22)27-18(15)30)9-34-36(32,33)25-7-6-11-8-23-13-5-3-2-4-12(11)13/h2-5,8,10,14,16,19,23,29,31H,6-7,9H2,1H3,(H2,25,32,33)(H3,22,26,27,30)/t14-,16-,19-,21-/m1/s1	CVONTPGIXZPFMJ-WHIZCHOSSA-N	IC50	6840	nM	5.17	5.164943898	519.455	0.1417	10	7	213.63	CHEMBL613966	dengue virus type 2	CHEMBL4134174	CHEMBL4130454	2017	C[C@@]1(O)[C@H](O)[C@@H](COP(=O)(O)NCCc2c[nH]c3ccccc23)O[C@H]1n1cnc2c(=O)[nH]c(N)nc21
CHEMBL1721986		CC(C)c1ccc(S(=O)(=O)/N=C2/C=C(Sc3nc[nH]n3)C(=O)c3ccccc32)cc1	InChI=1S/C21H18N4O3S2/c1-13(2)14-7-9-15(10-8-14)30(27,28)25-18-11-19(29-21-22-12-23-24-21)20(26)17-6-4-3-5-16(17)18/h3-13H,1-2H3,(H,22,23,24)/b25-18-	DCRFDHQSWQJQBT-BWAHOGKJSA-N	IC50	6890	nM	5.161780778	5.161780778	438.534	3.9786	6	1	105.14	CHEMBL5980	Dengue virus type 2 NS3 protein	CHEMBL1794550	CHEMBL1201862		CC(C)c1ccc(S(=O)(=O)/N=C2/C=C(Sc3nc[nH]n3)C(=O)c3ccccc32)cc1
CHEMBL4857545		O=C(Nc1ccccc1)c1cc2cc(O)c(O)cc2[nH]1	InChI=1S/C15H12N2O3/c18-13-7-9-6-12(17-11(9)8-14(13)19)15(20)16-10-4-2-1-3-5-10/h1-8,17-19H,(H,16,20)	BPDAZDDZVYEWCA-UHFFFAOYSA-N	IC50	6900	nM	5.16	5.161150909	268.272	2.8314	3	4	85.35	CHEMBL5980	Dengue virus type 2 NS3 protein	CHEMBL4825422	CHEMBL4823320	2021	O=C(Nc1ccccc1)c1cc2cc(O)c(O)cc2[nH]1
CHEMBL4549312		CC(C)(C)OC(=O)NC1C(=O)NC2Cc3ccc(c(Cl)c3)Oc3cc4cc(c3O)Oc3ccc(cc3Cl)C(O)C3NC(=O)C(NC(=O)C4NC(=O)C(NC2=O)c2cc(O)cc(c2)Oc2cc1ccc2O)c1ccc(O)c(c1)-c1c(O)cc(O)cc1C(C(=O)NC12CC4CC(CC(C4)C1)C2)NC3=O	InChI=1S/C73H68Cl2N8O19/c1-72(2,3)102-71(98)82-57-35-6-9-48(87)52(21-35)99-41-18-37(17-39(84)24-41)58-67(94)79-59-38-22-53(100-50-10-4-30(15-44(50)74)16-46(64(91)77-58)76-65(57)92)63(90)54(23-38)101-51-11-7-36(20-45(51)75)62(89)61-69(96)80-60(70(97)83-73-27-31-12-32(28-73)14-33(13-31)29-73)43-25-40(85)26-49(88)55(43)42-19-34(5-8-47(42)86)56(66(93)81-61)78-68(59)95/h4-11,15,17-26,31-33,46,56-62,84…	MMAGFZBXDAPGBB-UHFFFAOYSA-N	EC50	6900	nM	5.16	5.161150909	1432.29	8.5512	19	15	411.33	CHEMBL613966	dengue virus type 2	CHEMBL4431516	CHEMBL4431301	2016	CC(C)(C)OC(=O)NC1C(=O)NC2Cc3ccc(c(Cl)c3)Oc3cc4cc(c3O)Oc3ccc(cc3Cl)C(O)C3NC(=O)C(NC(=O)C4NC(=O)C(NC2=O)c2cc(O)cc(c2)Oc2cc1ccc2O)c1ccc(O)c(c1)-c1c(O)cc(O)cc1C(C(=O)NC12CC4CC(CC(C4)C1)C2)NC3=O
CHEMBL1458891		Cc1ccc(C2=NC(=O)/C(=C/c3cc(O)c(O)c(Br)c3)S2)cc1	InChI=1S/C17H12BrNO3S/c1-9-2-4-11(5-3-9)17-19-16(22)14(23-17)8-10-6-12(18)15(21)13(20)7-10/h2-8,20-21H,1H3/b14-8-	MUQKQSJCEVWZCU-ZSOIEALJSA-N	EC50	6900	nM	5.16	5.161150909	390.258	4.22982	4	2	69.89	CHEMBL613966	dengue virus type 2	CHEMBL5098512	CHEMBL5096200	2021	Cc1ccc(C2=NC(=O)/C(=C/c3cc(O)c(O)c(Br)c3)S2)cc1
CHEMBL4640656		CCCCCC(=O)N[C@H](C(=O)Nc1ccc2[nH]ncc2c1)c1ccc(OCc2ccccc2)cc1	InChI=1S/C28H30N4O3/c1-2-3-5-10-26(33)31-27(28(34)30-23-13-16-25-22(17-23)18-29-32-25)21-11-14-24(15-12-21)35-19-20-8-6-4-7-9-20/h4,6-9,11-18,27H,2-3,5,10,19H2,1H3,(H,29,32)(H,30,34)(H,31,33)/t27-/m0/s1	HOGOYGDPWYKOBC-MHZLTWQESA-N	EC50	6900	nM	5.16	5.161150909	470.573	5.5182	4	3	96.11	CHEMBL5980	Dengue virus type 2 NS3 protein	CHEMBL4621581	CHEMBL4619777	2020	CCCCCC(=O)N[C@H](C(=O)Nc1ccc2[nH]ncc2c1)c1ccc(OCc2ccccc2)cc1
CHEMBL4847102		COc1ccc(Cn2c3ccc(-c4cccc(/C(N)=N/O)c4)cc3c3cc(-c4cccc(/C(N)=N/O)c4)ccc32)cc1F	InChI=1S/C34H28FN5O3/c1-43-32-13-8-20(14-29(32)35)19-40-30-11-9-23(21-4-2-6-25(15-21)33(36)38-41)17-27(30)28-18-24(10-12-31(28)40)22-5-3-7-26(16-22)34(37)39-42/h2-18,41-42H,19H2,1H3,(H2,36,38)(H2,37,39)	RFAYMOYMSRITHR-UHFFFAOYSA-N	EC50	6900	nM	5.16	5.161150909	573.628	6.5135	6	4	131.38	CHEMBL613966	dengue virus type 2	CHEMBL4843381	CHEMBL4842342	2021	COc1ccc(Cn2c3ccc(-c4cccc(/C(N)=N/O)c4)cc3c3cc(-c4cccc(/C(N)=N/O)c4)ccc32)cc1F
CHEMBL4860508		N=C(N)c1cccc(-c2ccc3c(c2)c2cc(-c4cccc(C(=N)N)c4)ccc2n3S(=O)(=O)c2ccccc2Br)c1	InChI=1S/C32H24BrN5O2S/c33-27-9-1-2-10-30(27)41(39,40)38-28-13-11-21(19-5-3-7-23(15-19)31(34)35)17-25(28)26-18-22(12-14-29(26)38)20-6-4-8-24(16-20)32(36)37/h1-18H,(H3,34,35)(H3,36,37)	KKHFVGSLPGMASP-UHFFFAOYSA-N	EC50	6900	nM	5.16	5.161150909	622.548	6.69614	5	4	138.81	CHEMBL613966	dengue virus type 2	CHEMBL4843381	CHEMBL4842342	2021	N=C(N)c1cccc(-c2ccc3c(c2)c2cc(-c4cccc(C(=N)N)c4)ccc2n3S(=O)(=O)c2ccccc2Br)c1
CHEMBL4846702		CCCCCC(=O)N[C@H](C(=O)Nc1ccc(C(N)=O)cc1)c1ccc(OCc2ccccc2)cc1	InChI=1S/C28H31N3O4/c1-2-3-5-10-25(32)31-26(28(34)30-23-15-11-22(12-16-23)27(29)33)21-13-17-24(18-14-21)35-19-20-8-6-4-7-9-20/h4,6-9,11-18,26H,2-3,5,10,19H2,1H3,(H2,29,33)(H,30,34)(H,31,32)/t26-/m0/s1	JAAWIZRDCZIDPO-SANMLTNESA-N	EC50	7000	nM	5.16	5.15490196	473.573	4.7408	4	3	110.52	CHEMBL5980	Dengue virus type 2 NS3 protein	CHEMBL4812531	CHEMBL4811254	2021	CCCCCC(=O)N[C@H](C(=O)Nc1ccc(C(N)=O)cc1)c1ccc(OCc2ccccc2)cc1
CHEMBL4577103		CC[C@H](C)[C@H](NC(=O)[C@H](CC(C)C)NC(=O)[C@@H](NC(=O)[C@H](Cc1ccccc1)NC(=O)[C@H](Cc1c[nH]c2ccccc12)NC(=O)[C@@H](N)Cc1ccccc1)[C@@H](C)O)C(=O)N[C@@H](CCCCN)C(=O)N[C@H](C(=O)N[C@@H](CCC(N)=O)C(=O)N[C@@H](C)C(=O)N[C@@H](CCCCN)C(=O)N[C@@H](CCC(N)=O)C(=O)N1CCC[C@H]1C(=O)N[C@@H](C)C(=O)N[C@@H](CCCNC(=N)N)C(=O)N[C@@H](Cc1ccc(O)cc1)C(=O)N[C@@H](CCCNC(=N)N)C(=O)N[C@@H](CCCNC(=N)N)C(=O)N[C@@H](Cc1ccccc1)C(…	InChI=1S/C121H182N34O26S/c1-9-66(4)96(152-111(173)87(57-65(2)3)150-116(178)98(70(8)157)154-112(174)90(60-73-33-17-12-18-34-73)149-110(172)91(62-75-63-136-79-36-20-19-35-77(75)79)146-101(163)78(124)58-71-29-13-10-14-30-71)114(176)143-81(38-22-24-52-123)107(169)153-97(69(7)156)115(177)144-85(47-49-94(125)159)102(164)137-67(5)99(161)139-80(37-21-23-51-122)104(166)145-86(48-50-95(126)160)117(179)155-…	HCJIXEAPPBSXFJ-KWZGIZFLSA-N	IC50	7000	nM	5.16	5.15490196	2561.066	-6.08169	32	38	1007.83	CHEMBL613966	dengue virus type 2	CHEMBL4431499	CHEMBL4431301	2016	CC[C@H](C)[C@H](NC(=O)[C@H](CC(C)C)NC(=O)[C@@H](NC(=O)[C@H](Cc1ccccc1)NC(=O)[C@H](Cc1c[nH]c2ccccc12)NC(=O)[C@@H](N)Cc1ccccc1)[C@@H](C)O)C(=O)N[C@@H](CCCCN)C(=O)N[C@H](C(=O)N[C@@H](CCC(N)=O)C(=O)N[C@@H](C)C(=O)N[C@@H](CCCCN)C(=O)N[C@@H](CCC(N)=O)C(=O)N1CCC[C@H]1C(=O)N[C@@H](C)C(=O)N[C@@H](CCCNC(=N)N)C(=O)N[C@@H](Cc1ccc(O)cc1)C(=O)N[C@@H](CCCNC(=N)N)C(=O)N[C@@H](CCCNC(=N)N)C(=O)N[C@@H](Cc1ccccc1)C(…
CHEMBL3764653		Clc1ccc(-c2nnc(/C=C/c3ccc(Br)s3)o2)cc1	InChI=1S/C14H8BrClN2OS/c15-12-7-5-11(20-12)6-8-13-17-18-14(19-13)9-1-3-10(16)4-2-9/h1-8H/b8-6+	ZJOCTMLFSULLPJ-SOFGYWHQSA-N	EC50	7000	nM	5.16	5.15490196	367.655	5.3844	4	0	38.92	CHEMBL612717	dengue virus type 3	CHEMBL3768185	CHEMBL3763076	2016	Clc1ccc(-c2nnc(/C=C/c3ccc(Br)s3)o2)cc1
CHEMBL4067852		CN1CC2CCC(C1)N2C(=O)[C@]12C[C@H]1c1cc(F)ccc1-c1c(C3CCCCC3)c3ccc(C(=O)NS(=O)(=O)C4(C)CC4)cc3n1C2	InChI=1S/C37H43FN4O4S/c1-36(14-15-36)47(45,46)39-34(43)23-8-12-28-31(16-23)41-21-37(35(44)42-25-10-11-26(42)20-40(2)19-25)18-30(37)29-17-24(38)9-13-27(29)33(41)32(28)22-6-4-3-5-7-22/h8-9,12-13,16-17,22,25-26,30H,3-7,10-11,14-15,18-21H2,1-2H3,(H,39,43)/t25?,26?,30-,37-/m0/s1	CWSDSHIYVCDQNB-CYOAQLCUSA-N	EC50	7000	nM	5.16	5.15490196	658.84	5.8995	6	1	91.72	CHEMBL613757	Dengue virus	CHEMBL4056188	CHEMBL4052691	2017	CN1CC2CCC(C1)N2C(=O)[C@]12C[C@H]1c1cc(F)ccc1-c1c(C3CCCCC3)c3ccc(C(=O)NS(=O)(=O)C4(C)CC4)cc3n1C2
CHEMBL1476089		O=C1C(Cl)=CC(=Nc2ccc([O-])cc2)C=C1Cl.[Na+]	InChI=1S/C12H7Cl2NO2.Na/c13-10-5-8(6-11(14)12(10)17)15-7-1-3-9(16)4-2-7;/h1-6,16H;/q;+1/p-1	CVSUAFOWIXUYQA-UHFFFAOYSA-M	IC50	7020	nM	5.153662888	5.153662888	290.081	-0.3352	3	0	52.49	CHEMBL5980	Dengue virus type 2 NS3 protein	CHEMBL1794550	CHEMBL1201862		O=C1C(Cl)=CC(=Nc2ccc([O-])cc2)C=C1Cl.[Na+]
CHEMBL3740868		N=C(N)NCCC[C@H](NC(=O)c1cc2ccccc2s1)C(=O)N[C@@H](CCCCN)C(=O)N[C@@H](C(N)=O)c1ccc(OCc2ccc(C(F)(F)F)cc2)cc1	InChI=1S/C37H43F3N8O5S/c38-37(39,40)25-14-10-22(11-15-25)21-53-26-16-12-23(13-17-26)31(32(42)49)48-34(51)27(7-3-4-18-41)46-33(50)28(8-5-19-45-36(43)44)47-35(52)30-20-24-6-1-2-9-29(24)54-30/h1-2,6,9-17,20,27-28,31H,3-5,7-8,18-19,21,41H2,(H2,42,49)(H,46,50)(H,47,52)(H,48,51)(H4,43,44,45)/t27-,28-,31+/m0/s1	FSXJMDFMHNKHRO-WAKHXKBOSA-N	EC50	7060	nM	5.15	5.151195299	768.863	3.81737	8	8	227.54	CHEMBL613966	dengue virus type 2	CHEMBL3745070	CHEMBL3739314	2015	N=C(N)NCCC[C@H](NC(=O)c1cc2ccccc2s1)C(=O)N[C@@H](CCCCN)C(=O)N[C@@H](C(N)=O)c1ccc(OCc2ccc(C(F)(F)F)cc2)cc1
CHEMBL3739493		N=C(N)NCCC[C@H](NC(=O)c1cccs1)C(=O)N[C@@H](CCCCN)C(=O)N[C@@H](C(N)=O)c1ccc(OCc2ccc(C(F)(F)F)cc2)cc1	InChI=1S/C33H41F3N8O5S/c34-33(35,36)22-12-8-20(9-13-22)19-49-23-14-10-21(11-15-23)27(28(38)45)44-30(47)24(5-1-2-16-37)42-29(46)25(6-3-17-41-32(39)40)43-31(48)26-7-4-18-50-26/h4,7-15,18,24-25,27H,1-3,5-6,16-17,19,37H2,(H2,38,45)(H,42,46)(H,43,48)(H,44,47)(H4,39,40,41)/t24-,25-,27+/m0/s1	XXGSWSJTOZWRKC-OHSXHVKISA-N	EC50	7060	nM	5.15	5.151195299	718.803	2.66417	8	8	227.54	CHEMBL613966	dengue virus type 2	CHEMBL3745070	CHEMBL3739314	2015	N=C(N)NCCC[C@H](NC(=O)c1cccs1)C(=O)N[C@@H](CCCCN)C(=O)N[C@@H](C(N)=O)c1ccc(OCc2ccc(C(F)(F)F)cc2)cc1
CHEMBL4638299		N=C(N)Nc1ccc(CNC(=O)[C@@H](NC(=O)c2ccc(-c3ccc(Cl)cc3)cc2)c2ccc(OCc3ccccc3)cc2)cc1.O=C(O)C(F)(F)F	InChI=1S/C36H32ClN5O3.C2HF3O2/c37-30-16-12-27(13-17-30)26-8-10-29(11-9-26)34(43)42-33(35(44)40-22-24-6-18-31(19-7-24)41-36(38)39)28-14-20-32(21-15-28)45-23-25-4-2-1-3-5-25;3-2(4,5)1(6)7/h1-21,33H,22-23H2,(H,40,44)(H,42,43)(H4,38,39,41);(H,6,7)/t33-;/m0./s1	RHURYQSSLRZGML-WAQYZQTGSA-N	EC50	7100	nM	5.15	5.148741651	732.159	7.31217	5	6	166.63	CHEMBL5980	Dengue virus type 2 NS3 protein	CHEMBL4621581	CHEMBL4619777	2020	N=C(N)Nc1ccc(CNC(=O)[C@@H](NC(=O)c2ccc(-c3ccc(Cl)cc3)cc2)c2ccc(OCc3ccccc3)cc2)cc1.O=C(O)C(F)(F)F
CHEMBL4447800		Cc1ccc2nc(-c3ccc4nc(-c5ccc(NC(=O)c6ccc7nc(-c8ccc(N)cc8)sc7c6)cc5)sc4c3)sc2c1S(=O)(=O)O.N	InChI=1S/C35H23N5O4S4.H3N/c1-18-2-13-27-30(31(18)48(42,43)44)47-35(40-27)22-8-15-26-29(17-22)46-34(39-26)20-5-11-24(12-6-20)37-32(41)21-7-14-25-28(16-21)45-33(38-25)19-3-9-23(36)10-4-19;/h2-17H,36H2,1H3,(H,37,41)(H,42,43,44);1H3	PBLVYNVOMAOQEX-UHFFFAOYSA-N	EC50	7100	nM	5.15	5.148741651	722.899	9.06832	11	4	183.16	CHEMBL613966	dengue virus type 2	CHEMBL4431530	CHEMBL4431301	2016	Cc1ccc2nc(-c3ccc4nc(-c5ccc(NC(=O)c6ccc7nc(-c8ccc(N)cc8)sc7c6)cc5)sc4c3)sc2c1S(=O)(=O)O.N
CHEMBL3604361		Nc1ncc(F)c2c1ncn2[C@@H]1C=C(CO)[C@@H](O)[C@H]1O	InChI=1S/C12H13FN4O3/c13-6-2-15-12(14)8-9(6)17(4-16-8)7-1-5(3-18)10(19)11(7)20/h1-2,4,7,10-11,18-20H,3H2,(H2,14,15)/t7-,10-,11+/m1/s1	ARSGJCXAPPNIRH-ONOSFVFSSA-N	IC50	7100	nM	5.15	5.148741651	280.259	-0.6522	7	4	117.42	CHEMBL613757	Dengue virus	CHEMBL3607083	CHEMBL3603790	2015	Nc1ncc(F)c2c1ncn2[C@@H]1C=C(CO)[C@@H](O)[C@H]1O
CHEMBL3740519		CC(C)(C)c1ccc(COc2ccc([C@@H](NC(=O)[C@H](CCCCN)NC(=O)[C@H](CCCNC(=N)N)NC(=O)c3ccc(Cl)s3)C(N)=O)cc2)cc1	InChI=1S/C36H49ClN8O5S/c1-36(2,3)24-13-9-22(10-14-24)21-50-25-15-11-23(12-16-25)30(31(39)46)45-33(48)26(7-4-5-19-38)43-32(47)27(8-6-20-42-35(40)41)44-34(49)28-17-18-29(37)51-28/h9-18,26-27,30H,4-8,19-21,38H2,1-3H3,(H2,39,46)(H,43,47)(H,44,49)(H,45,48)(H4,40,41,42)/t26-,27-,30+/m0/s1	GOVQQDUPSMZDLM-FEVNIDIWSA-N	EC50	7120	nM	5.15	5.147520006	741.359	3.59627	8	8	227.54	CHEMBL613966	dengue virus type 2	CHEMBL3745070	CHEMBL3739314	2015	CC(C)(C)c1ccc(COc2ccc([C@@H](NC(=O)[C@H](CCCCN)NC(=O)[C@H](CCCNC(=N)N)NC(=O)c3ccc(Cl)s3)C(N)=O)cc2)cc1
CHEMBL1564699		O=C(O)CSc1cc(NS(=O)(=O)c2ccc(Cl)cc2)c2ccccc2c1O	InChI=1S/C18H14ClNO5S2/c19-11-5-7-12(8-6-11)27(24,25)20-15-9-16(26-10-17(21)22)18(23)14-4-2-1-3-13(14)15/h1-9,20,23H,10H2,(H,21,22)	NLRVCTAQYTWYQX-UHFFFAOYSA-N	IC50	7150	nM	5.145693958	5.145693958	423.899	4.1763	5	3	103.7	CHEMBL5980	Dengue virus type 2 NS3 protein	CHEMBL1794550	CHEMBL1201862		O=C(O)CSc1cc(NS(=O)(=O)c2ccc(Cl)cc2)c2ccccc2c1O
CHEMBL1383957		CC1=NOC(=O)/C1=C\c1ccc2c(c1)OCO2	InChI=1S/C12H9NO4/c1-7-9(12(14)17-13-7)4-8-2-3-10-11(5-8)16-6-15-10/h2-5H,6H2,1H3/b9-4-	YQZOINRTUOVWGH-WTKPLQERSA-N	IC50	7170	nM	5.144480844	5.144480844	231.207	1.7314	5	0	57.12	CHEMBL5980	Dengue virus type 2 NS3 protein	CHEMBL1794550	CHEMBL1201862		CC1=NOC(=O)/C1=C\c1ccc2c(c1)OCO2
CHEMBL1465938		COc1ccc(S(=O)(=O)Nc2cc(SCC(=O)O)c(O)c3ccccc23)cc1	InChI=1S/C19H17NO6S2/c1-26-12-6-8-13(9-7-12)28(24,25)20-16-10-17(27-11-18(21)22)19(23)15-5-3-2-4-14(15)16/h2-10,20,23H,11H2,1H3,(H,21,22)	WWPDFQGBFIREKS-UHFFFAOYSA-N	IC50	7220	nM	5.141462802	5.141462802	419.48	3.5315	6	3	112.93	CHEMBL5980	Dengue virus type 2 NS3 protein	CHEMBL1794550	CHEMBL1201862		COc1ccc(S(=O)(=O)Nc2cc(SCC(=O)O)c(O)c3ccccc23)cc1
CHEMBL3810119		COc1cc(OC)c(-c2ccc(C#CCO)s2)cc1C(=O)NS(=O)(=O)c1ccccc1	InChI=1S/C22H19NO6S2/c1-28-19-14-20(29-2)18(13-17(19)21-11-10-15(30-21)7-6-12-24)22(25)23-31(26,27)16-8-4-3-5-9-16/h3-5,8-11,13-14,24H,12H2,1-2H3,(H,23,25)	DCSLHTKOBYATKA-UHFFFAOYSA-N	EC50	7300	nM	5.14	5.13667714	457.529	2.8948	7	2	101.93	CHEMBL612717	dengue virus type 3	CHEMBL3811666	CHEMBL3808360	2016	COc1cc(OC)c(-c2ccc(C#CCO)s2)cc1C(=O)NS(=O)(=O)c1ccccc1
CHEMBL4850580		CCCCCC(=O)N[C@H](C(=O)NCc1ccc(C(N)=O)cc1)c1ccc(OCc2cccc(OC)c2)cc1	InChI=1S/C30H35N3O5/c1-3-4-5-9-27(34)33-28(30(36)32-19-21-10-12-24(13-11-21)29(31)35)23-14-16-25(17-15-23)38-20-22-7-6-8-26(18-22)37-2/h6-8,10-18,28H,3-5,9,19-20H2,1-2H3,(H2,31,35)(H,32,36)(H,33,34)/t28-/m0/s1	XUPNDGGDDSLHOW-NDEPHWFRSA-N	EC50	7300	nM	5.14	5.13667714	517.626	4.4271	5	3	119.75	CHEMBL5980	Dengue virus type 2 NS3 protein	CHEMBL4812531	CHEMBL4811254	2021	CCCCCC(=O)N[C@H](C(=O)NCc1ccc(C(N)=O)cc1)c1ccc(OCc2cccc(OC)c2)cc1
CHEMBL4643221		N=C(N)Nc1ccc(CNC(=O)[C@@H](NC(=O)c2cccc(Oc3ccccc3)c2)c2ccc(OCc3ccccc3)cc2)cc1.O=C(O)C(F)(F)F	InChI=1S/C36H33N5O4.C2HF3O2/c37-36(38)40-29-18-14-25(15-19-29)23-39-35(43)33(27-16-20-30(21-17-27)44-24-26-8-3-1-4-9-26)41-34(42)28-10-7-13-32(22-28)45-31-11-5-2-6-12-31;3-2(4,5)1(6)7/h1-22,33H,23-24H2,(H,39,43)(H,41,42)(H4,37,38,40);(H,6,7)/t33-;/m0./s1	JFOSCKIZGFLWTJ-WAQYZQTGSA-N	EC50	7300	nM	5.14	5.13667714	713.713	6.78407	6	6	175.86	CHEMBL5980	Dengue virus type 2 NS3 protein	CHEMBL4621581	CHEMBL4619777	2020	N=C(N)Nc1ccc(CNC(=O)[C@@H](NC(=O)c2cccc(Oc3ccccc3)c2)c2ccc(OCc3ccccc3)cc2)cc1.O=C(O)C(F)(F)F
CHEMBL4854366		N=C(N)c1cccc(-c2ccc3c(c2)c2cc(-c4cccc(C(=N)N)c4)ccc2n3S(=O)(=O)c2cccc(C(F)(F)F)c2)c1	InChI=1S/C33H24F3N5O2S/c34-33(35,36)25-8-3-9-26(18-25)44(42,43)41-29-12-10-21(19-4-1-6-23(14-19)31(37)38)16-27(29)28-17-22(11-13-30(28)41)20-5-2-7-24(15-20)32(39)40/h1-18H,(H3,37,38)(H3,39,40)	BEWGHOLMTFMORW-UHFFFAOYSA-N	EC50	7300	nM	5.14	5.13667714	611.649	6.95244	5	4	138.81	CHEMBL613966	dengue virus type 2	CHEMBL4843381	CHEMBL4842342	2021	N=C(N)c1cccc(-c2ccc3c(c2)c2cc(-c4cccc(C(=N)N)c4)ccc2n3S(=O)(=O)c2cccc(C(F)(F)F)c2)c1
CHEMBL3578024		COc1ccc2cc(-c3cnnn3[C@H]3C[C@H](n4cc(C)c(=O)[nH]c4=O)O[C@@H]3CO[Si](C)(C)C(C)(C)C)ccc2c1	InChI=1S/C29H37N5O5Si/c1-18-16-33(28(36)31-27(18)35)26-14-23(25(39-26)17-38-40(6,7)29(2,3)4)34-24(15-30-32-34)21-9-8-20-13-22(37-5)11-10-19(20)12-21/h8-13,15-16,23,25-26H,14,17H2,1-7H3,(H,31,35,36)/t23-,25+,26+/m0/s1	BCOPRDCHCMQOAZ-SKBVVQJISA-N	EC50	7300	nM	5.14	5.13667714	563.731	4.81592	9	1	113.26	CHEMBL613757	Dengue virus	CHEMBL3579270	CHEMBL3576816	2015	COc1ccc2cc(-c3cnnn3[C@H]3C[C@H](n4cc(C)c(=O)[nH]c4=O)O[C@@H]3CO[Si](C)(C)C(C)(C)C)ccc2c1
CHEMBL4641816		CCCCCC(=O)N[C@H](C(=O)NCc1ccc(NC(=N)N)cc1)c1ccc(OCc2ccc(C(F)(F)F)cc2)cc1.O=C(O)C(F)(F)F	InChI=1S/C30H34F3N5O3.C2HF3O2/c1-2-3-4-5-26(39)38-27(28(40)36-18-20-8-14-24(15-9-20)37-29(34)35)22-10-16-25(17-11-22)41-19-21-6-12-23(13-7-21)30(31,32)33;3-2(4,5)1(6)7/h6-17,27H,2-5,18-19H2,1H3,(H,36,40)(H,38,39)(H4,34,35,37);(H,6,7)/t27-;/m0./s1	YVVFRNAKGDTZMK-YCBFMBTMSA-N	IC50	7400	nM	5.13	5.13076828	683.65	6.27707	5	6	166.63	CHEMBL5980	Dengue virus type 2 NS3 protein	CHEMBL4621577	CHEMBL4619777	2020	CCCCCC(=O)N[C@H](C(=O)NCc1ccc(NC(=N)N)cc1)c1ccc(OCc2ccc(C(F)(F)F)cc2)cc1.O=C(O)C(F)(F)F
CHEMBL3581166		OCCNc1nc(Nc2cccc(O)c2)c2nc[nH]c2n1	InChI=1S/C13H14N6O2/c20-5-4-14-13-18-11-10(15-7-16-11)12(19-13)17-8-2-1-3-9(21)6-8/h1-3,6-7,20-21H,4-5H2,(H3,14,15,16,17,18,19)	ZKQRDVHCVIFESI-UHFFFAOYSA-N	EC50	7400	nM	5.13	5.13076828	286.295	1.2063	7	5	118.98	CHEMBL613966	dengue virus type 2	CHEMBL4340109	CHEMBL4339220	2019	OCCNc1nc(Nc2cccc(O)c2)c2nc[nH]c2n1
CHEMBL4553315		c1ccc(-c2ccc(Nc3ccnc(NCc4cccnc4)n3)cc2)cc1	InChI=1S/C22H19N5/c1-2-6-18(7-3-1)19-8-10-20(11-9-19)26-21-12-14-24-22(27-21)25-16-17-5-4-13-23-15-17/h1-15H,16H2,(H2,24,25,26,27)	DQVMENHTTZNOBQ-UHFFFAOYSA-N	EC50	7400	nM	5.13	5.13076828	353.429	4.8943	5	2	62.73	CHEMBL613757	Dengue virus	CHEMBL5109274	CHEMBL5107980	2022	c1ccc(-c2ccc(Nc3ccnc(NCc4cccnc4)n3)cc2)cc1
CHEMBL3578063		Cc1cn([C@H]2C[C@H](NS(=O)(=O)c3ccc4ccccc4c3)[C@@H](CO[Si](C)(C)C(C)(C)C)O2)c(=O)[nH]c1=O	InChI=1S/C26H35N3O6SSi/c1-17-15-29(25(31)27-24(17)30)23-14-21(22(35-23)16-34-37(5,6)26(2,3)4)28-36(32,33)20-12-11-18-9-7-8-10-19(18)13-20/h7-13,15,21-23,28H,14,16H2,1-6H3,(H,27,30,31)/t21-,22+,23+/m0/s1	DGSMQDTWWOTCKX-YTFSRNRJSA-N	EC50	7400	nM	5.13	5.13076828	545.734	3.65462	7	2	119.49	CHEMBL613757	Dengue virus	CHEMBL3579270	CHEMBL3576816	2015	Cc1cn([C@H]2C[C@H](NS(=O)(=O)c3ccc4ccccc4c3)[C@@H](CO[Si](C)(C)C(C)(C)C)O2)c(=O)[nH]c1=O
CHEMBL1433919		O=C1NN(c2ccc(Cl)c(Cl)c2)C(=O)/C1=C/c1ccc(-c2ccccc2C(=O)O)o1	InChI=1S/C21H12Cl2N2O5/c22-16-7-5-11(9-17(16)23)25-20(27)15(19(26)24-25)10-12-6-8-18(30-12)13-3-1-2-4-14(13)21(28)29/h1-10H,(H,24,26)(H,28,29)/b15-10+	MMXKHPDFFPKFKN-XNTDXEJSSA-N	IC50	7410	nM	5.130181792	5.130181792	443.242	4.413	4	2	99.85	CHEMBL5980	Dengue virus type 2 NS3 protein	CHEMBL1794550	CHEMBL1201862		O=C1NN(c2ccc(Cl)c(Cl)c2)C(=O)/C1=C/c1ccc(-c2ccccc2C(=O)O)o1
CHEMBL1420642		COc1cc(/C=C2/C(=O)c3cccc([N+](=O)[O-])c3C2=O)c(Br)cc1O	InChI=1S/C17H10BrNO6/c1-25-14-6-8(11(18)7-13(14)20)5-10-16(21)9-3-2-4-12(19(23)24)15(9)17(10)22/h2-7,20H,1H3/b10-5-	UIRXGDDZXKKMKG-YHYXMXQVSA-N	IC50	7440	nM	5.128427064	5.128427064	404.172	3.5341	6	1	106.74	CHEMBL5980	Dengue virus type 2 NS3 protein	CHEMBL1794550	CHEMBL1201862		COc1cc(/C=C2/C(=O)c3cccc([N+](=O)[O-])c3C2=O)c(Br)cc1O
CHEMBL4449852		COc1ccc(-c2cnc3[nH]cc(C#Cc4ccc(C)cc4)c3c2)cc1OC	InChI=1S/C24H20N2O2/c1-16-4-6-17(7-5-16)8-9-19-14-25-24-21(19)12-20(15-26-24)18-10-11-22(27-2)23(13-18)28-3/h4-7,10-15H,1-3H3,(H,25,26)	UWYKABJDXSRPBA-UHFFFAOYSA-N	EC50	7450	nM	5.13	5.127843727	368.436	4.95532	3	1	47.14	CHEMBL613966	dengue virus type 2	CHEMBL4305759	CHEMBL4304760	2019	COc1ccc(-c2cnc3[nH]cc(C#Cc4ccc(C)cc4)c3c2)cc1OC
CHEMBL1310865		CCOc1ccc(S(=O)(=O)Nc2cc(SCC(=O)O)c(O)c3ccccc23)cc1	InChI=1S/C20H19NO6S2/c1-2-27-13-7-9-14(10-8-13)29(25,26)21-17-11-18(28-12-19(22)23)20(24)16-6-4-3-5-15(16)17/h3-11,21,24H,2,12H2,1H3,(H,22,23)	SGGQBTHMXMJMPS-UHFFFAOYSA-N	IC50	7490	nM	5.125518182	5.125518182	433.507	3.9216	6	3	112.93	CHEMBL5980	Dengue virus type 2 NS3 protein	CHEMBL1794550	CHEMBL1201862		CCOc1ccc(S(=O)(=O)Nc2cc(SCC(=O)O)c(O)c3ccccc23)cc1
CHEMBL3578039		Cc1cn([C@H]2C[C@H](n3nncc3C3CCCCC3)[C@@H](CO[Si](C)(C)C(C)(C)C)O2)c(=O)[nH]c1=O	InChI=1S/C24H39N5O4Si/c1-16-14-28(23(31)26-22(16)30)21-12-18(20(33-21)15-32-34(5,6)24(2,3)4)29-19(13-25-27-29)17-10-8-7-9-11-17/h13-14,17-18,20-21H,7-12,15H2,1-6H3,(H,26,30,31)/t18-,20+,21+/m0/s1	ZIOIKYPSXSJQIF-CEWLAPEOSA-N	EC50	7500	nM	5.12	5.124938737	489.693	4.03482	8	1	104.03	CHEMBL613757	Dengue virus	CHEMBL3579270	CHEMBL3576816	2015	Cc1cn([C@H]2C[C@H](n3nncc3C3CCCCC3)[C@@H](CO[Si](C)(C)C(C)(C)C)O2)c(=O)[nH]c1=O
CHEMBL3819036		O=C(CCCCCCCCc1ccc(O)cc1)c1c(O)cc(O)cc1O	InChI=1S/C21H26O5/c22-16-11-9-15(10-12-16)7-5-3-1-2-4-6-8-18(24)21-19(25)13-17(23)14-20(21)26/h9-14,22-23,25-26H,1-8H2	XNMKFKNNXSUXRV-UHFFFAOYSA-N	IC50	7550	nM	5.12	5.122053048	358.434	4.6651	5	4	97.99	CHEMBL5980	Dengue virus type 2 NS3 protein	CHEMBL5354449	CHEMBL5352435	2022	O=C(CCCCCCCCc1ccc(O)cc1)c1c(O)cc(O)cc1O
CHEMBL3765560		Brc1ccc(-c2nnc(/C=C/c3ccc(Br)s3)o2)cc1	InChI=1S/C14H8Br2N2OS/c15-10-3-1-9(2-4-10)14-18-17-13(19-14)8-6-11-5-7-12(16)20-11/h1-8H/b8-6+	NJMNDJXQEHZYMP-SOFGYWHQSA-N	EC50	7600	nM	5.12	5.119186408	412.106	5.4935	4	0	38.92	CHEMBL613360	dengue virus type 1	CHEMBL3768183	CHEMBL3763076	2016	Brc1ccc(-c2nnc(/C=C/c3ccc(Br)s3)o2)cc1
CHEMBL4864411		N/C(=N\O)c1cccc(-c2ccc3c(c2)c2cc(-c4cccc(/C(N)=N/O)c4)ccc2n3S(=O)(=O)c2ccccc2Br)c1	InChI=1S/C32H24BrN5O4S/c33-27-9-1-2-10-30(27)43(41,42)38-28-13-11-21(19-5-3-7-23(15-19)31(34)36-39)17-25(28)26-18-22(12-14-29(26)38)20-6-4-8-24(16-20)32(35)37-40/h1-18,39-40H,(H2,34,36)(H2,35,37)	RYEGDXGPTFJGRX-UHFFFAOYSA-N	EC50	7600	nM	5.12	5.119186408	654.546	6.317	7	4	156.29	CHEMBL613966	dengue virus type 2	CHEMBL4843381	CHEMBL4842342	2021	N/C(=N\O)c1cccc(-c2ccc3c(c2)c2cc(-c4cccc(/C(N)=N/O)c4)ccc2n3S(=O)(=O)c2ccccc2Br)c1
CHEMBL4850523		N/C(=N\O)c1cccc(-c2ccc3c(c2)c2cc(-c4cccc(/C(N)=N/O)c4)ccc2n3S(=O)(=O)c2cccc(Cl)c2)c1	InChI=1S/C32H24ClN5O4S/c33-25-8-3-9-26(18-25)43(41,42)38-29-12-10-21(19-4-1-6-23(14-19)31(34)36-39)16-27(29)28-17-22(11-13-30(28)38)20-5-2-7-24(15-20)32(35)37-40/h1-18,39-40H,(H2,34,36)(H2,35,37)	AWJCINYRICCMAA-UHFFFAOYSA-N	EC50	7600	nM	5.12	5.119186408	610.095	6.2079	7	4	156.29	CHEMBL613966	dengue virus type 2	CHEMBL4843381	CHEMBL4842342	2021	N/C(=N\O)c1cccc(-c2ccc3c(c2)c2cc(-c4cccc(/C(N)=N/O)c4)ccc2n3S(=O)(=O)c2cccc(Cl)c2)c1
CHEMBL4633204		N=C(N)Nc1ccc(CNC(=O)[C@@H](NC(=O)c2ccc(-c3ccccc3)cc2)c2ccc(OCc3ccccc3)cc2)cc1.O=C(O)C(F)(F)F	InChI=1S/C36H33N5O3.C2HF3O2/c37-36(38)40-31-19-11-25(12-20-31)23-39-35(43)33(29-17-21-32(22-18-29)44-24-26-7-3-1-4-8-26)41-34(42)30-15-13-28(14-16-30)27-9-5-2-6-10-27;3-2(4,5)1(6)7/h1-22,33H,23-24H2,(H,39,43)(H,41,42)(H4,37,38,40);(H,6,7)/t33-;/m0./s1	NBQHPIKFURQSJX-WAQYZQTGSA-N	EC50	7600	nM	5.12	5.119186408	697.714	6.65877	5	6	166.63	CHEMBL5980	Dengue virus type 2 NS3 protein	CHEMBL4621581	CHEMBL4619777	2020	N=C(N)Nc1ccc(CNC(=O)[C@@H](NC(=O)c2ccc(-c3ccccc3)cc2)c2ccc(OCc3ccccc3)cc2)cc1.O=C(O)C(F)(F)F
CHEMBL3739504		N=C(N)NCCC[C@H](NC(=O)c1ccc(-c2cccs2)s1)C(=O)N[C@@H](CCCCN)C(=O)N[C@@H](C(N)=O)c1ccc(OCc2ccc(Cl)c(Cl)c2)cc1	InChI=1S/C36H42Cl2N8O5S2/c37-24-13-8-21(19-25(24)38)20-51-23-11-9-22(10-12-23)31(32(40)47)46-34(49)26(5-1-2-16-39)44-33(48)27(6-3-17-43-36(41)42)45-35(50)30-15-14-29(53-30)28-7-4-18-52-28/h4,7-15,18-19,26-27,31H,1-3,5-6,16-17,20,39H2,(H2,40,47)(H,44,48)(H,45,50)(H,46,49)(H4,41,42,43)/t26-,27-,31+/m0/s1	GTTMZCPBPGZUQU-NCZODNFJSA-N	EC50	7600	nM	5.12	5.119186408	801.823	4.68067	9	8	227.54	CHEMBL613966	dengue virus type 2	CHEMBL3745070	CHEMBL3739314	2015	N=C(N)NCCC[C@H](NC(=O)c1ccc(-c2cccs2)s1)C(=O)N[C@@H](CCCCN)C(=O)N[C@@H](C(N)=O)c1ccc(OCc2ccc(Cl)c(Cl)c2)cc1
CHEMBL1321103		O=C(O)CCn1cc(C=C2C(=O)NC(=S)NC2=O)c(-c2ccccc2)n1	InChI=1S/C17H14N4O4S/c22-13(23)6-7-21-9-11(14(20-21)10-4-2-1-3-5-10)8-12-15(24)18-17(26)19-16(12)25/h1-5,8-9H,6-7H2,(H,22,23)(H2,18,19,24,25,26)	POGNHMHPEPYGAQ-UHFFFAOYSA-N	IC50	7650	nM	5.116338565	5.116338565	370.39	0.9391	6	3	113.32	CHEMBL5980	Dengue virus type 2 NS3 protein	CHEMBL1794550	CHEMBL1201862		O=C(O)CCn1cc(C=C2C(=O)NC(=S)NC2=O)c(-c2ccccc2)n1
CHEMBL1331211		O=C(O)CSc1cc(NS(=O)(=O)c2ccc(Br)cc2)c2ccccc2c1O	InChI=1S/C18H14BrNO5S2/c19-11-5-7-12(8-6-11)27(24,25)20-15-9-16(26-10-17(21)22)18(23)14-4-2-1-3-13(14)15/h1-9,20,23H,10H2,(H,21,22)	WUGANDSUVKXMEC-UHFFFAOYSA-N	IC50	7660	nM	5.11577123	5.11577123	468.35	4.2854	5	3	103.7	CHEMBL5980	Dengue virus type 2 NS3 protein	CHEMBL1794550	CHEMBL1201862		O=C(O)CSc1cc(NS(=O)(=O)c2ccc(Br)cc2)c2ccccc2c1O
CHEMBL4878665		CCCCCC(=O)N[C@H](C(=O)NCCc1ccc(C(N)=O)cc1)c1ccc(OCc2ccccc2)cc1	InChI=1S/C30H35N3O4/c1-2-3-5-10-27(34)33-28(30(36)32-20-19-22-11-13-25(14-12-22)29(31)35)24-15-17-26(18-16-24)37-21-23-8-6-4-7-9-23/h4,6-9,11-18,28H,2-3,5,10,19-21H2,1H3,(H2,31,35)(H,32,36)(H,33,34)/t28-/m0/s1	FPGWZJBEMYIPFC-NDEPHWFRSA-N	EC50	7700	nM	5.11	5.113509275	501.627	4.461	4	3	110.52	CHEMBL5980	Dengue virus type 2 NS3 protein	CHEMBL4812531	CHEMBL4811254	2021	CCCCCC(=O)N[C@H](C(=O)NCCc1ccc(C(N)=O)cc1)c1ccc(OCc2ccccc2)cc1
CHEMBL4857319		N/C(=N\O)c1cccc(-c2ccc3c(c2)c2cc(-c4cccc(/C(N)=N/O)c4)ccc2n3S(=O)(=O)c2cccc(OC(F)(F)F)c2)c1	InChI=1S/C33H24F3N5O5S/c34-33(35,36)46-25-8-3-9-26(18-25)47(44,45)41-29-12-10-21(19-4-1-6-23(14-19)31(37)39-42)16-27(29)28-17-22(11-13-30(28)41)20-5-2-7-24(15-20)32(38)40-43/h1-18,42-43H,(H2,37,39)(H2,38,40)	YOGRMCYBWAUTAP-UHFFFAOYSA-N	EC50	7700	nM	5.11	5.113509275	659.646	6.4531	8	4	165.52	CHEMBL613966	dengue virus type 2	CHEMBL4843381	CHEMBL4842342	2021	N/C(=N\O)c1cccc(-c2ccc3c(c2)c2cc(-c4cccc(/C(N)=N/O)c4)ccc2n3S(=O)(=O)c2cccc(OC(F)(F)F)c2)c1
CHEMBL4635939		CCCCCC(=O)N[C@H](C(=O)NCCCCCCNC(=N)N)c1ccc(OCc2ccccc2)cc1	InChI=1S/C28H41N5O3/c1-2-3-7-14-25(34)33-26(27(35)31-19-10-4-5-11-20-32-28(29)30)23-15-17-24(18-16-23)36-21-22-12-8-6-9-13-22/h6,8-9,12-13,15-18,26H,2-5,7,10-11,14,19-21H2,1H3,(H,31,35)(H,33,34)(H4,29,30,32)/t26-/m0/s1	GCHTUEJQCNIQMH-SANMLTNESA-N	EC50	7700	nM	5.11	5.113509275	495.668	4.16287	4	5	129.33	CHEMBL5980	Dengue virus type 2 NS3 protein	CHEMBL4621581	CHEMBL4619777	2020	CCCCCC(=O)N[C@H](C(=O)NCCCCCCNC(=N)N)c1ccc(OCc2ccccc2)cc1
CHEMBL1578997		O=C(O)c1ccc(NC2=C(Cl)C(=O)c3ccccc3C2=O)cc1	InChI=1S/C17H10ClNO4/c18-13-14(19-10-7-5-9(6-8-10)17(22)23)16(21)12-4-2-1-3-11(12)15(13)20/h1-8,19H,(H,22,23)	NSYKJANZYWVKGS-UHFFFAOYSA-N	IC50	7760	nM	5.110138279	5.110138279	327.723	3.3263	4	2	83.47	CHEMBL5980	Dengue virus type 2 NS3 protein	CHEMBL1794550	CHEMBL1201862		O=C(O)c1ccc(NC2=C(Cl)C(=O)c3ccccc3C2=O)cc1
CHEMBL1873953		O=[N+]([O-])c1cc2ccccc2c(O)c1O	InChI=1S/C10H7NO4/c12-9-7-4-2-1-3-6(7)5-8(10(9)13)11(14)15/h1-5,12-13H	MAPFDDLIANARRO-UHFFFAOYSA-N	IC50	7790	nM	5.108462542	5.108462542	205.169	2.1592	4	2	83.6	CHEMBL5980	Dengue virus type 2 NS3 protein	CHEMBL1794550	CHEMBL1201862		O=[N+]([O-])c1cc2ccccc2c(O)c1O
CHEMBL4854672		N/C(=N\O)c1cccc(-c2ccc3c(c2)c2cc(-c4cccc(/C(N)=N/O)c4)ccc2n3S(=O)(=O)c2ccc(Br)c(F)c2)c1	InChI=1S/C32H23BrFN5O4S/c33-27-10-9-24(17-28(27)34)44(42,43)39-29-11-7-20(18-3-1-5-22(13-18)31(35)37-40)15-25(29)26-16-21(8-12-30(26)39)19-4-2-6-23(14-19)32(36)38-41/h1-17,40-41H,(H2,35,37)(H2,36,38)	FLHPMTIGBUKEJH-UHFFFAOYSA-N	EC50	7800	nM	5.11	5.107905397	672.536	6.4561	7	4	156.29	CHEMBL613966	dengue virus type 2	CHEMBL4843381	CHEMBL4842342	2021	N/C(=N\O)c1cccc(-c2ccc3c(c2)c2cc(-c4cccc(/C(N)=N/O)c4)ccc2n3S(=O)(=O)c2ccc(Br)c(F)c2)c1
CHEMBL4859361		O=C(Nc1nc2cc(O)c(O)cc2s1)c1ccc(-c2ccccc2)cc1	InChI=1S/C20H14N2O3S/c23-16-10-15-18(11-17(16)24)26-20(21-15)22-19(25)14-8-6-13(7-9-14)12-4-2-1-3-5-12/h1-11,23-24H,(H,21,22,25)	AVYZWRLSSXRNIK-UHFFFAOYSA-N	IC50	7800	nM	5.11	5.107905397	362.41	4.6268	5	3	82.45	CHEMBL5980	Dengue virus type 2 NS3 protein	CHEMBL4825422	CHEMBL4823320	2021	O=C(Nc1nc2cc(O)c(O)cc2s1)c1ccc(-c2ccccc2)cc1
CHEMBL5421910		FC(F)(F)c1ccc(/N=N/n2ccnc2)cc1	InChI=1S/C10H7F3N4/c11-10(12,13)8-1-3-9(4-2-8)15-16-17-6-5-14-7-17/h1-7H/b16-15+	AQDGMWVVPYJQLE-FOCLMDBBSA-N	EC50	7820	nM	5.11	5.106793247	240.188	3.4489	4	0	42.54	CHEMBL613757	Dengue virus	CHEMBL5337212	CHEMBL5335803	2024	FC(F)(F)c1ccc(/N=N/n2ccnc2)cc1
CHEMBL4851532		CCCCCCC(=O)N[C@H](C(=O)NCc1ccc(C(N)=O)cc1)c1ccc(OCc2ccccc2)cc1	InChI=1S/C30H35N3O4/c1-2-3-4-8-11-27(34)33-28(30(36)32-20-22-12-14-25(15-13-22)29(31)35)24-16-18-26(19-17-24)37-21-23-9-6-5-7-10-23/h5-7,9-10,12-19,28H,2-4,8,11,20-21H2,1H3,(H2,31,35)(H,32,36)(H,33,34)/t28-/m0/s1	TZIFXJGSHAZRCB-NDEPHWFRSA-N	EC50	7900	nM	5.1	5.102372909	501.627	4.8086	4	3	110.52	CHEMBL5980	Dengue virus type 2 NS3 protein	CHEMBL4812531	CHEMBL4811254	2021	CCCCCCC(=O)N[C@H](C(=O)NCc1ccc(C(N)=O)cc1)c1ccc(OCc2ccccc2)cc1
CHEMBL4863749		NCCCC[C@H](NC(=O)c1ccccc1)C(=O)N[C@@H](C(=O)N[C@@H](C(N)=O)C1CCCCC1)c1ccc(OCc2ccccc2)cc1	InChI=1S/C36H45N5O5/c37-23-11-10-18-30(39-34(43)28-16-8-3-9-17-28)35(44)41-32(36(45)40-31(33(38)42)26-14-6-2-7-15-26)27-19-21-29(22-20-27)46-24-25-12-4-1-5-13-25/h1,3-5,8-9,12-13,16-17,19-22,26,30-32H,2,6-7,10-11,14-15,18,23-24,37H2,(H2,38,42)(H,39,43)(H,40,45)(H,41,44)/t30-,31+,32+/m0/s1	XPECLEXKOOGLCU-DCMFLLSESA-N	IC50	7900	nM	5.1	5.102372909	627.786	3.9009	6	5	165.64	CHEMBL5980	Dengue virus type 2 NS3 protein	CHEMBL4841501	CHEMBL4840342	2021	NCCCC[C@H](NC(=O)c1ccccc1)C(=O)N[C@@H](C(=O)N[C@@H](C(N)=O)C1CCCCC1)c1ccc(OCc2ccccc2)cc1
CHEMBL5430353		c1cncc(/N=N/N2CCCc3ccccc32)c1	InChI=1S/C14H14N4/c1-2-8-14-12(5-1)6-4-10-18(14)17-16-13-7-3-9-15-11-13/h1-3,5,7-9,11H,4,6,10H2/b17-16+	WMQLZMWLQUXQKL-WUKNDPDISA-N	EC50	7920	nM	5.1	5.101274818	238.294	3.5331	3	0	40.85	CHEMBL613757	Dengue virus	CHEMBL5337212	CHEMBL5335803	2024	c1cncc(/N=N/N2CCCc3ccccc32)c1
CHEMBL3741422		N=C(N)NCCC[C@H](NC(=O)c1ccccc1)C(=O)N[C@@H](CCCCN)C(=O)N[C@@H](C(N)=O)c1ccc(OCc2ccccc2)cc1	InChI=1S/C34H44N8O5/c35-20-8-7-14-27(41-32(45)28(15-9-21-39-34(37)38)40-31(44)25-12-5-2-6-13-25)33(46)42-29(30(36)43)24-16-18-26(19-17-24)47-22-23-10-3-1-4-11-23/h1-6,10-13,16-19,27-29H,7-9,14-15,20-22,35H2,(H2,36,43)(H,40,44)(H,41,45)(H,42,46)(H4,37,38,39)/t27-,28-,29+/m0/s1	HFILJVMGCLLRPV-YTCPBCGMSA-N	EC50	7940	nM	5.1	5.100179498	644.777	1.58387	7	8	227.54	CHEMBL613966	dengue virus type 2	CHEMBL3745070	CHEMBL3739314	2015	N=C(N)NCCC[C@H](NC(=O)c1ccccc1)C(=O)N[C@@H](CCCCN)C(=O)N[C@@H](C(N)=O)c1ccc(OCc2ccccc2)cc1
CHEMBL1528850		O=C(O)CCn1cc(C=C2C(=O)NC(=O)NC2=O)c(-c2ccc(Br)cc2)n1	InChI=1S/C17H13BrN4O5/c18-11-3-1-9(2-4-11)14-10(8-22(21-14)6-5-13(23)24)7-12-15(25)19-17(27)20-16(12)26/h1-4,7-8H,5-6H2,(H,23,24)(H2,19,20,25,26,27)	WJTRPDBFQYZKSK-UHFFFAOYSA-N	IC50	7970	nM	5.098541679	5.098541679	433.218	1.5367	6	3	130.39	CHEMBL5980	Dengue virus type 2 NS3 protein	CHEMBL1794550	CHEMBL1201862		O=C(O)CCn1cc(C=C2C(=O)NC(=O)NC2=O)c(-c2ccc(Br)cc2)n1
CHEMBL1881398		COc1cc(/C=C2\C(=O)N(c3cccc(C(=O)O)c3)N=C2C)ccc1OCc1ccccc1	InChI=1S/C26H22N2O5/c1-17-22(25(29)28(27-17)21-10-6-9-20(15-21)26(30)31)13-19-11-12-23(24(14-19)32-2)33-16-18-7-4-3-5-8-18/h3-15H,16H2,1-2H3,(H,30,31)/b22-13-	VSOSJUHDGNATRH-XKZIYDEJSA-N	IC50	7990	nM	5.097453221	5.097453221	442.471	4.7785	5	1	88.43	CHEMBL5980	Dengue virus type 2 NS3 protein	CHEMBL1794550	CHEMBL1201862		COc1cc(/C=C2\C(=O)N(c3cccc(C(=O)O)c3)N=C2C)ccc1OCc1ccccc1
CHEMBL304087	MERIMEPODIB	COc1cc(NC(=O)Nc2cccc(CNC(=O)O[C@H]3CCOC3)c2)ccc1-c1cnco1	InChI=1S/C23H24N4O6/c1-30-20-10-17(5-6-19(20)21-12-24-14-32-21)27-22(28)26-16-4-2-3-15(9-16)11-25-23(29)33-18-7-8-31-13-18/h2-6,9-10,12,14,18H,7-8,11,13H2,1H3,(H,25,29)(H2,26,27,28)/t18-/m0/s1	JBPUGFODGPKTDW-SFHVURJKSA-N	IC50	8000	nM	5.1	5.096910013	452.467	4.0093	7	3	123.95	CHEMBL613757	Dengue virus	CHEMBL1041197	CHEMBL1155220	2009	COc1cc(NC(=O)Nc2cccc(CNC(=O)O[C@H]3CCOC3)c2)ccc1-c1cnco1
CHEMBL1881501		Cc1ccc(C2CC(c3ccccc3)=NN2c2ccc(S(N)(=O)=O)cc2)cc1	InChI=1S/C22H21N3O2S/c1-16-7-9-18(10-8-16)22-15-21(17-5-3-2-4-6-17)24-25(22)19-11-13-20(14-12-19)28(23,26)27/h2-14,22H,15H2,1H3,(H2,23,26,27)	MBSCPVGGCCNQCY-UHFFFAOYSA-N	EC50	8000	nM	5.096910013	5.096910013	391.496	3.99812	4	1	75.76	CHEMBL613966	dengue virus type 2	CHEMBL4135015	CHEMBL4130485	2017	Cc1ccc(C2CC(c3ccccc3)=NN2c2ccc(S(N)(=O)=O)cc2)cc1
CHEMBL2164656		CCOC(=O)c1cc(/C=N/Nc2ccc(C(C)C)cc2)c(O)c(/C=N/Nc2ccc(C(C)C)cc2)c1	InChI=1S/C29H34N4O3/c1-6-36-29(35)23-15-24(17-30-32-26-11-7-21(8-12-26)19(2)3)28(34)25(16-23)18-31-33-27-13-9-22(10-14-27)20(4)5/h7-20,32-34H,6H2,1-5H3/b30-17+,31-18+	DBXHKGPRCPOMQQ-HRTPUDOWSA-N	IC50	8000	nM	5.1	5.096910013	486.616	6.7077	7	3	95.31	CHEMBL613966	dengue virus type 2	CHEMBL2167767	CHEMBL2163279	2012	CCOC(=O)c1cc(/C=N/Nc2ccc(C(C)C)cc2)c(O)c(/C=N/Nc2ccc(C(C)C)cc2)c1
CHEMBL4166525		Cc1ccccc1C1CC(c2ccc(Oc3ccccc3)cc2)=NN1c1ccc(S(N)(=O)=O)cc1	InChI=1S/C28H25N3O3S/c1-20-7-5-6-10-26(20)28-19-27(30-31(28)22-13-17-25(18-14-22)35(29,32)33)21-11-15-24(16-12-21)34-23-8-3-2-4-9-23/h2-18,28H,19H2,1H3,(H2,29,32,33)	NYIVAEWYOMHRKC-UHFFFAOYSA-N	EC50	8000	nM	5.096910013	5.096910013	483.593	5.79042	5	1	84.99	CHEMBL613966	dengue virus type 2	CHEMBL4135015	CHEMBL4130485	2017	Cc1ccccc1C1CC(c2ccc(Oc3ccccc3)cc2)=NN1c1ccc(S(N)(=O)=O)cc1
CHEMBL4173795		NS(=O)(=O)c1ccc(N2N=C(c3ccc(Oc4ccccc4)cc3)CC2c2ccc(Cl)cc2)cc1	InChI=1S/C27H22ClN3O3S/c28-21-10-6-20(7-11-21)27-18-26(30-31(27)22-12-16-25(17-13-22)35(29,32)33)19-8-14-24(15-9-19)34-23-4-2-1-3-5-23/h1-17,27H,18H2,(H2,29,32,33)	PJUXUJZNKTXAHF-UHFFFAOYSA-N	EC50	8000	nM	5.096910013	5.096910013	504.011	6.1354	5	1	84.99	CHEMBL613966	dengue virus type 2	CHEMBL4135015	CHEMBL4130485	2017	NS(=O)(=O)c1ccc(N2N=C(c3ccc(Oc4ccccc4)cc3)CC2c2ccc(Cl)cc2)cc1
CHEMBL5435115		Brc1ccc(/N=N/Nc2ccccn2)cc1	InChI=1S/C11H9BrN4/c12-9-4-6-10(7-5-9)14-16-15-11-3-1-2-8-13-11/h1-8H,(H,13,14,15)	WARTXXYCOGALCT-UHFFFAOYSA-N	EC50	8080	nM	5.09	5.092588639	277.125	3.9549	3	1	49.64	CHEMBL613757	Dengue virus	CHEMBL5337212	CHEMBL5335803	2024	Brc1ccc(/N=N/Nc2ccccn2)cc1
CHEMBL4873069		N/C(=N\O)c1cccc(-c2ccc3c(c2)c2cc(-c4cccc(/C(N)=N/O)c4)ccc2n3Cc2ccc(F)cc2)c1	InChI=1S/C33H26FN5O2/c34-27-11-7-20(8-12-27)19-39-30-13-9-23(21-3-1-5-25(15-21)32(35)37-40)17-28(30)29-18-24(10-14-31(29)39)22-4-2-6-26(16-22)33(36)38-41/h1-18,40-41H,19H2,(H2,35,37)(H2,36,38)	BBJFPQCRQQTRLH-UHFFFAOYSA-N	EC50	8100	nM	5.09	5.091514981	543.602	6.5049	5	4	122.15	CHEMBL613966	dengue virus type 2	CHEMBL4843381	CHEMBL4842342	2021	N/C(=N\O)c1cccc(-c2ccc3c(c2)c2cc(-c4cccc(/C(N)=N/O)c4)ccc2n3Cc2ccc(F)cc2)c1
CHEMBL4847621		NC(=O)c1cccc(NC(=O)[C@@H](NC(=O)c2ccc(-c3cncnc3)cc2)c2ccc(OCc3ccccc3)cc2)c1	InChI=1S/C33H27N5O4/c34-31(39)26-7-4-8-28(17-26)37-33(41)30(24-13-15-29(16-14-24)42-20-22-5-2-1-3-6-22)38-32(40)25-11-9-23(10-12-25)27-18-35-21-36-19-27/h1-19,21,30H,20H2,(H2,34,39)(H,37,41)(H,38,40)/t30-/m0/s1	VRCOOIIGTKBESS-PMERELPUSA-N	EC50	8100	nM	5.09	5.091514981	557.61	4.9313	6	3	136.3	CHEMBL5980	Dengue virus type 2 NS3 protein	CHEMBL4812531	CHEMBL4811254	2021	NC(=O)c1cccc(NC(=O)[C@@H](NC(=O)c2ccc(-c3cncnc3)cc2)c2ccc(OCc3ccccc3)cc2)c1
CHEMBL4879110		N=C(N)c1cccc(-c2ccc3c(c2)c2cc(-c4cccc(C(=N)N)c4)ccc2n3S(=O)(=O)c2cccc(OC(F)(F)F)c2)c1	InChI=1S/C33H24F3N5O3S/c34-33(35,36)44-25-8-3-9-26(18-25)45(42,43)41-29-12-10-21(19-4-1-6-23(14-19)31(37)38)16-27(29)28-17-22(11-13-30(28)41)20-5-2-7-24(15-20)32(39)40/h1-18H,(H3,37,38)(H3,39,40)	AYEDUMLDANFUHT-UHFFFAOYSA-N	EC50	8100	nM	5.09	5.091514981	627.648	6.83224	6	4	148.04	CHEMBL613966	dengue virus type 2	CHEMBL4843381	CHEMBL4842342	2021	N=C(N)c1cccc(-c2ccc3c(c2)c2cc(-c4cccc(C(=N)N)c4)ccc2n3S(=O)(=O)c2cccc(OC(F)(F)F)c2)c1
CHEMBL4476807		COc1ccc(-c2cnc3[nH]cc(NS(=O)(=O)c4ccccc4)c3c2)cc1OC	InChI=1S/C21H19N3O4S/c1-27-19-9-8-14(11-20(19)28-2)15-10-17-18(13-23-21(17)22-12-15)24-29(25,26)16-6-4-3-5-7-16/h3-13,24H,1-2H3,(H,22,23)	MKPVAQDLIYMDQI-UHFFFAOYSA-N	EC50	8140	nM	5.09	5.089375595	409.467	4.0479	5	2	93.31	CHEMBL613966	dengue virus type 2	CHEMBL4305759	CHEMBL4304760	2019	COc1ccc(-c2cnc3[nH]cc(NS(=O)(=O)c4ccccc4)c3c2)cc1OC
CHEMBL418899	2'-B-METHYL-GUANOSINE	C[C@@]1(O)[C@H](O)[C@@H](CO)O[C@H]1n1cnc2c(=O)[nH]c(N)nc21	InChI=1S/C11H15N5O5/c1-11(20)6(18)4(2-17)21-9(11)16-3-13-5-7(16)14-10(12)15-8(5)19/h3-4,6,9,17-18,20H,2H2,1H3,(H3,12,14,15,19)/t4-,6-,9-,11-/m1/s1	NVKAMPJSWMHVDK-GITKWUPZSA-N	IC50	8140	nM	5.09	5.089375595	297.271	-2.2966	9	5	159.51	CHEMBL613966	dengue virus type 2	CHEMBL4134174	CHEMBL4130454	2017	C[C@@]1(O)[C@H](O)[C@@H](CO)O[C@H]1n1cnc2c(=O)[nH]c(N)nc21
CHEMBL3938548		O=c1c2ccccc2sn1-c1ccc(Br)cc1	InChI=1S/C13H8BrNOS/c14-9-5-7-10(8-6-9)15-13(16)11-3-1-2-4-12(11)17-15/h1-8H	DJKBMBPPLNOFMB-UHFFFAOYSA-N	IC50	8240	nM	5.08	5.084072788	306.184	3.8147	3	0	22	CHEMBL5980	Dengue virus type 2 NS3 protein	CHEMBL5109291	CHEMBL5107980	2022	O=c1c2ccccc2sn1-c1ccc(Br)cc1
CHEMBL1431126		Oc1nc2ccccc2n2c(-c3ccccc3)nnc12	InChI=1S/C15H10N4O/c20-15-14-18-17-13(10-6-2-1-3-7-10)19(14)12-9-5-4-8-11(12)16-15/h1-9H,(H,16,20)	WNTCOOOGTSGZLG-UHFFFAOYSA-N	IC50	8260	nM	5.083019953	5.083019953	262.272	2.6501	5	1	63.31	CHEMBL5980	Dengue virus type 2 NS3 protein	CHEMBL1794550	CHEMBL1201862		Oc1nc2ccccc2n2c(-c3ccccc3)nnc12
CHEMBL280978	ZARAGOZIC ACIDS A	C=C(CC[C@]12O[C@H](C(=O)O)[C@@](O)(C(=O)O)[C@](C(=O)O)(O1)[C@H](OC(=O)/C=C/[C@@H](C)C[C@@H](C)CC)[C@H]2O)[C@@H](OC(C)=O)[C@H](C)Cc1ccccc1	InChI=1S/C35H46O14/c1-7-19(2)17-20(3)13-14-25(37)47-28-27(38)33(48-29(30(39)40)34(45,31(41)42)35(28,49-33)32(43)44)16-15-21(4)26(46-23(6)36)22(5)18-24-11-9-8-10-12-24/h8-14,19-20,22,26-29,38,45H,4,7,15-18H2,1-3,5-6H3,(H,39,40)(H,41,42)(H,43,44)/b14-13+/t19-,20+,22+,26+,27+,28+,29+,33-,34+,35-/m0/s1	DFKDOZMCHOGOBR-NCSQYGPNSA-N	EC50	8300	nM	5.08	5.080921908	690.739	2.8835	11	5	223.42	CHEMBL613966	dengue virus type 2	CHEMBL4431599	CHEMBL4431301	2016	C=C(CC[C@]12O[C@H](C(=O)O)[C@@](O)(C(=O)O)[C@](C(=O)O)(O1)[C@H](OC(=O)/C=C/[C@@H](C)C[C@@H](C)CC)[C@H]2O)[C@@H](OC(C)=O)[C@H](C)Cc1ccccc1
CHEMBL4859876		CCCCCC(=O)N[C@H](C(=O)NCc1ccc(C(N)=O)cc1)c1ccc(OCc2c(Cl)cccc2Cl)cc1	InChI=1S/C29H31Cl2N3O4/c1-2-3-4-8-26(35)34-27(29(37)33-17-19-9-11-21(12-10-19)28(32)36)20-13-15-22(16-14-20)38-18-23-24(30)6-5-7-25(23)31/h5-7,9-16,27H,2-4,8,17-18H2,1H3,(H2,32,36)(H,33,37)(H,34,35)/t27-/m0/s1	QHPJKOYFWJXEGF-MHZLTWQESA-N	EC50	8300	nM	5.08	5.080921908	556.49	5.7253	4	3	110.52	CHEMBL5980	Dengue virus type 2 NS3 protein	CHEMBL4812531	CHEMBL4811254	2021	CCCCCC(=O)N[C@H](C(=O)NCc1ccc(C(N)=O)cc1)c1ccc(OCc2c(Cl)cccc2Cl)cc1
CHEMBL4524476		COc1ccc(-c2cnc3[nH]cc(NC(=O)c4ccc(F)cc4)c3c2)cc1OC	InChI=1S/C22H18FN3O3/c1-28-19-8-5-14(10-20(19)29-2)15-9-17-18(12-25-21(17)24-11-15)26-22(27)13-3-6-16(23)7-4-13/h3-12H,1-2H3,(H,24,25)(H,26,27)	XYRBBGSZAYQVBP-UHFFFAOYSA-N	EC50	8340	nM	5.08	5.078833949	391.402	4.6385	4	2	76.24	CHEMBL613966	dengue virus type 2	CHEMBL4305759	CHEMBL4304760	2019	COc1ccc(-c2cnc3[nH]cc(NC(=O)c4ccc(F)cc4)c3c2)cc1OC
CHEMBL516312		N#Cc1ccc(-c2cnc3[nH]cc(NC(=O)c4cccnc4)c3c2)cc1	InChI=1S/C20H13N5O/c21-9-13-3-5-14(6-4-13)16-8-17-18(12-24-19(17)23-11-16)25-20(26)15-2-1-7-22-10-15/h1-8,10-12H,(H,23,24)(H,25,26)	JTSLALYXYSRPGW-UHFFFAOYSA-N	EC50	8370	nM	5.08	5.077274542	339.358	3.74888	4	2	94.46	CHEMBL613966	dengue virus type 2	CHEMBL4305759	CHEMBL4304760	2019	N#Cc1ccc(-c2cnc3[nH]cc(NC(=O)c4cccnc4)c3c2)cc1
CHEMBL4867100		NC(=O)c1ccc(CNC(=O)[C@@H](NC(=O)c2cccs2)c2ccc(OCc3ccccc3)cc2)cc1	InChI=1S/C28H25N3O4S/c29-26(32)22-10-8-19(9-11-22)17-30-28(34)25(31-27(33)24-7-4-16-36-24)21-12-14-23(15-13-21)35-18-20-5-2-1-3-6-20/h1-16,25H,17-18H2,(H2,29,32)(H,30,34)(H,31,33)/t25-/m0/s1	WIMBNKQPVPGWRV-VWLOTQADSA-N	EC50	8400	nM	5.08	5.075720714	499.592	4.2135	5	3	110.52	CHEMBL5980	Dengue virus type 2 NS3 protein	CHEMBL4812531	CHEMBL4811254	2021	NC(=O)c1ccc(CNC(=O)[C@@H](NC(=O)c2cccs2)c2ccc(OCc3ccccc3)cc2)cc1
CHEMBL4868257		CC(C)(C)c1ccc(-c2ncc(OCC3CCNCC3)nc2-c2ccc(C(C)(C)C)cc2)cc1	InChI=1S/C30H39N3O/c1-29(2,3)24-11-7-22(8-12-24)27-28(23-9-13-25(14-10-23)30(4,5)6)33-26(19-32-27)34-20-21-15-17-31-18-16-21/h7-14,19,21,31H,15-18,20H2,1-6H3	YEVZILDZTUEBRX-UHFFFAOYSA-N	IC50	8400	nM	5.08	5.075720714	457.662	6.784	4	1	47.04	CHEMBL5980	Dengue virus type 2 NS3 protein	CHEMBL4811972	CHEMBL4811233	2021	CC(C)(C)c1ccc(-c2ncc(OCC3CCNCC3)nc2-c2ccc(C(C)(C)C)cc2)cc1
CHEMBL3578040		COc1ccc2cc(-c3cn([C@H]4C[C@H](n5cc(C)c(=O)[nH]c5=O)O[C@@H]4CO[Si](C)(C)C(C)(C)C)nn3)ccc2c1	InChI=1S/C29H37N5O5Si/c1-18-15-33(28(36)30-27(18)35)26-14-24(25(39-26)17-38-40(6,7)29(2,3)4)34-16-23(31-32-34)21-9-8-20-13-22(37-5)11-10-19(20)12-21/h8-13,15-16,24-26H,14,17H2,1-7H3,(H,30,35,36)/t24-,25+,26+/m0/s1	OZQVJTCMZCXWDE-JIMJEQGWSA-N	EC50	8400	nM	5.08	5.075720714	563.731	4.81592	9	1	113.26	CHEMBL613757	Dengue virus	CHEMBL3579270	CHEMBL3576816	2015	COc1ccc2cc(-c3cn([C@H]4C[C@H](n5cc(C)c(=O)[nH]c5=O)O[C@@H]4CO[Si](C)(C)C(C)(C)C)nn3)ccc2c1
CHEMBL1507776		C#CCOc1ccc(/C=C2/C(=O)N(c3cccc(C(=O)O)c3)N=C2C)cc1OC	InChI=1S/C22H18N2O5/c1-4-10-29-19-9-8-15(12-20(19)28-3)11-18-14(2)23-24(21(18)25)17-7-5-6-16(13-17)22(26)27/h1,5-9,11-13H,10H2,2-3H3,(H,26,27)/b18-11+	NJWUHLOOLLYOSU-WOJGMQOQSA-N	IC50	8420	nM	5.074687909	5.074687909	390.395	3.2115	5	1	88.43	CHEMBL5980	Dengue virus type 2 NS3 protein	CHEMBL1794550	CHEMBL1201862		C#CCOc1ccc(/C=C2/C(=O)N(c3cccc(C(=O)O)c3)N=C2C)cc1OC
CHEMBL5399217		Brc1cccc(/N=N/Nc2ccccn2)c1	InChI=1S/C11H9BrN4/c12-9-4-3-5-10(8-9)14-16-15-11-6-1-2-7-13-11/h1-8H,(H,13,14,15)	VANXVRCPRUCPME-UHFFFAOYSA-N	EC50	8450	nM	5.07	5.073143291	277.125	3.9549	3	1	49.64	CHEMBL613757	Dengue virus	CHEMBL5337212	CHEMBL5335803	2024	Brc1cccc(/N=N/Nc2ccccn2)c1
CHEMBL164	MYRICETIN	O=c1c(O)c(-c2cc(O)c(O)c(O)c2)oc2cc(O)cc(O)c12	InChI=1S/C15H10O8/c16-6-3-7(17)11-10(4-6)23-15(14(22)13(11)21)5-1-8(18)12(20)9(19)2-5/h1-4,16-20,22H	IKMDFBPHZNJCSN-UHFFFAOYSA-N	IC50	8460	nM	5.07	5.072629637	318.237	1.6936	8	6	151.59	CHEMBL5980	Dengue virus type 2 NS3 protein	CHEMBL5354448	CHEMBL5352435	2022	O=c1c(O)c(-c2cc(O)c(O)c(O)c2)oc2cc(O)cc(O)c12
CHEMBL4852712		N/C(=N\O)c1cccc(-c2ccc3c(c2)c2cc(-c4cccc(/C(N)=N/O)c4)ccc2n3S(=O)(=O)c2cccc3cccnc23)c1	InChI=1S/C35H26N6O4S/c36-34(39-42)26-8-1-6-22(17-26)24-12-14-30-28(19-24)29-20-25(23-7-2-9-27(18-23)35(37)40-43)13-15-31(29)41(30)46(44,45)32-11-3-5-21-10-4-16-38-33(21)32/h1-20,42-43H,(H2,36,39)(H2,37,40)	NPVRPMGGJJMFBN-UHFFFAOYSA-N	EC50	8500	nM	5.07	5.070581074	626.698	6.1027	8	4	169.18	CHEMBL613966	dengue virus type 2	CHEMBL4843381	CHEMBL4842342	2021	N/C(=N\O)c1cccc(-c2ccc3c(c2)c2cc(-c4cccc(/C(N)=N/O)c4)ccc2n3S(=O)(=O)c2cccc3cccnc23)c1
CHEMBL1531656		O=C(O)c1cc(Nc2cc(Cl)c3nonc3c2[N+](=O)[O-])ccc1O	InChI=1S/C13H7ClN4O6/c14-7-4-8(12(18(22)23)11-10(7)16-24-17-11)15-5-1-2-9(19)6(3-5)13(20)21/h1-4,15,19H,(H,20,21)	HPIVJUMOUVQKMR-UHFFFAOYSA-N	IC50	8550	nM	5.068033885	5.068033885	350.674	2.9318	8	3	151.62	CHEMBL5980	Dengue virus type 2 NS3 protein	CHEMBL1794550	CHEMBL1201862		O=C(O)c1cc(Nc2cc(Cl)c3nonc3c2[N+](=O)[O-])ccc1O
CHEMBL4854709		Cc1ccccc1S(=O)(=O)n1c2ccc(-c3cccc(/C(N)=N/O)c3)cc2c2cc(-c3cccc(/C(N)=N/O)c3)ccc21	InChI=1S/C33H27N5O4S/c1-20-6-2-3-11-31(20)43(41,42)38-29-14-12-23(21-7-4-9-25(16-21)32(34)36-39)18-27(29)28-19-24(13-15-30(28)38)22-8-5-10-26(17-22)33(35)37-40/h2-19,39-40H,1H3,(H2,34,36)(H2,35,37)	QPYIGOHJPGDHPZ-UHFFFAOYSA-N	EC50	8600	nM	5.07	5.065501549	589.677	5.86292	7	4	156.29	CHEMBL613966	dengue virus type 2	CHEMBL4843381	CHEMBL4842342	2021	Cc1ccccc1S(=O)(=O)n1c2ccc(-c3cccc(/C(N)=N/O)c3)cc2c2cc(-c3cccc(/C(N)=N/O)c3)ccc21
CHEMBL4852647		CCCCCC(=O)N[C@H](C(=O)NNc1ccc(C(N)=O)cc1)c1ccc(OCc2ccccc2)cc1	InChI=1S/C28H32N4O4/c1-2-3-5-10-25(33)30-26(28(35)32-31-23-15-11-22(12-16-23)27(29)34)21-13-17-24(18-14-21)36-19-20-8-6-4-7-9-20/h4,6-9,11-18,26,31H,2-3,5,10,19H2,1H3,(H2,29,34)(H,30,33)(H,32,35)/t26-/m0/s1	WMQSDSNZCUBDNK-SANMLTNESA-N	EC50	8700	nM	5.06	5.060480747	488.588	4.2454	5	4	122.55	CHEMBL5980	Dengue virus type 2 NS3 protein	CHEMBL4812531	CHEMBL4811254	2021	CCCCCC(=O)N[C@H](C(=O)NNc1ccc(C(N)=O)cc1)c1ccc(OCc2ccccc2)cc1
CHEMBL4867545		N/C(=N\O)c1cccc(-c2ccc3c(c2)c2cc(-c4cccc(/C(N)=N/O)c4)ccc2n3CC(O)CS(=O)(=O)c2cccc(F)c2)c1	InChI=1S/C35H30FN5O5S/c36-27-8-3-9-29(18-27)47(45,46)20-28(42)19-41-32-12-10-23(21-4-1-6-25(14-21)34(37)39-43)16-30(32)31-17-24(11-13-33(31)41)22-5-2-7-26(15-22)35(38)40-44/h1-18,28,42-44H,19-20H2,(H2,37,39)(H2,38,40)	LDHMAFHNOQKCLF-UHFFFAOYSA-N	EC50	8700	nM	5.06	5.060480747	651.72	5.2914	8	5	176.52	CHEMBL613966	dengue virus type 2	CHEMBL4843381	CHEMBL4842342	2021	N/C(=N\O)c1cccc(-c2ccc3c(c2)c2cc(-c4cccc(/C(N)=N/O)c4)ccc2n3CC(O)CS(=O)(=O)c2cccc(F)c2)c1
CHEMBL4878425		COc1cccc(S(=O)(=O)n2c3ccc(-c4cccc(/C(N)=N/O)c4)cc3c3cc(-c4cccc(/C(N)=N/O)c4)ccc32)c1	InChI=1S/C33H27N5O5S/c1-43-26-9-4-10-27(19-26)44(41,42)38-30-13-11-22(20-5-2-7-24(15-20)32(34)36-39)17-28(30)29-18-23(12-14-31(29)38)21-6-3-8-25(16-21)33(35)37-40/h2-19,39-40H,1H3,(H2,34,36)(H2,35,37)	RZXVFZYAPGTCQJ-UHFFFAOYSA-N	EC50	8700	nM	5.06	5.060480747	605.676	5.5631	8	4	165.52	CHEMBL613966	dengue virus type 2	CHEMBL4843381	CHEMBL4842342	2021	COc1cccc(S(=O)(=O)n2c3ccc(-c4cccc(/C(N)=N/O)c4)cc3c3cc(-c4cccc(/C(N)=N/O)c4)ccc32)c1
CHEMBL5195328		O=C(Nc1ccc2c(c1)B(O)OC2)c1ccc(OCc2ccccc2)cc1	InChI=1S/C21H18BNO4/c24-21(23-18-9-6-17-14-27-22(25)20(17)12-18)16-7-10-19(11-8-16)26-13-15-4-2-1-3-5-15/h1-12,25H,13-14H2,(H,23,24)	MSAPXSVIUBZDOQ-UHFFFAOYSA-N	EC50	8800	nM	5.06	5.055517328	359.19	2.7356	4	2	67.79	CHEMBL5980	Dengue virus type 2 NS3 protein	CHEMBL5118574	CHEMBL5113504	2022	O=C(Nc1ccc2c(c1)B(O)OC2)c1ccc(OCc2ccccc2)cc1
CHEMBL4860508		N=C(N)c1cccc(-c2ccc3c(c2)c2cc(-c4cccc(C(=N)N)c4)ccc2n3S(=O)(=O)c2ccccc2Br)c1	InChI=1S/C32H24BrN5O2S/c33-27-9-1-2-10-30(27)41(39,40)38-28-13-11-21(19-5-3-7-23(15-19)31(34)35)17-25(28)26-18-22(12-14-29(26)38)20-6-4-8-24(16-20)32(36)37/h1-18H,(H3,34,35)(H3,36,37)	KKHFVGSLPGMASP-UHFFFAOYSA-N	IC50	8800	nM	5.06	5.055517328	622.548	6.69614	5	4	138.81	CHEMBL5980	Dengue virus type 2 NS3 protein	CHEMBL4843380	CHEMBL4842342	2021	N=C(N)c1cccc(-c2ccc3c(c2)c2cc(-c4cccc(C(=N)N)c4)ccc2n3S(=O)(=O)c2ccccc2Br)c1
CHEMBL2348376		CC(C)(C)C(=O)N(CCCCCCN1C[C@H](O)[C@@H](O)[C@H](O)[C@H]1CO)C1CC1	InChI=1S/C20H38N2O5/c1-20(2,3)19(27)22(14-8-9-14)11-7-5-4-6-10-21-12-16(24)18(26)17(25)15(21)13-23/h14-18,23-26H,4-13H2,1-3H3/t15-,16+,17-,18-/m1/s1	NLWGXBIMKIVVNG-XMTFNYHQSA-N	EC50	8800	nM	5.06	5.055517328	386.533	0.3431	6	4	104.47	CHEMBL613757	Dengue virus	CHEMBL2351674	CHEMBL2346610	2013	CC(C)(C)C(=O)N(CCCCCCN1C[C@H](O)[C@@H](O)[C@H](O)[C@H]1CO)C1CC1
CHEMBL4643096		COc1cc(-c2cnc3c(N4C[C@@H](C)O[C@@H](C)C4)snc3c2)ccc1C(=O)N1CCCC1	InChI=1S/C24H28N4O3S/c1-15-13-28(14-16(2)31-15)24-22-20(26-32-24)10-18(12-25-22)17-6-7-19(21(11-17)30-3)23(29)27-8-4-5-9-27/h6-7,10-12,15-16H,4-5,8-9,13-14H2,1-3H3/t15-,16+	VIDRJDOHWONBKJ-IYBDPMFKSA-N	EC50	8850	nM	5.05	5.053056729	452.58	4.2165	7	0	67.79	CHEMBL613966	dengue virus type 2	CHEMBL4610427	CHEMBL4609987	2020	COc1cc(-c2cnc3c(N4C[C@@H](C)O[C@@H](C)C4)snc3c2)ccc1C(=O)N1CCCC1
CHEMBL3339385		O=C(NCc1ccccc1-c1ccsc1)c1nc[nH]c1C(=O)Nc1ccc(F)cc1	InChI=1S/C22H17FN4O2S/c23-16-5-7-17(8-6-16)27-22(29)20-19(25-13-26-20)21(28)24-11-14-3-1-2-4-18(14)15-9-10-30-12-15/h1-10,12-13H,11H2,(H,24,28)(H,25,26)(H,27,29)	ZQKFEYJBYSCNAA-UHFFFAOYSA-N	EC50	8880	nM	5.05	5.051587034	420.469	4.4596	4	3	86.88	CHEMBL613757	Dengue virus	CHEMBL3389955	CHEMBL3352473	2014	O=C(NCc1ccccc1-c1ccsc1)c1nc[nH]c1C(=O)Nc1ccc(F)cc1
CHEMBL4859071		N/C(=N\O)c1cccc(-c2ccc3c(c2)c2cc(-c4cccc(/C(N)=N/O)c4)ccc2n3CCCCOc2ccc3ccc(=O)[nH]c3c2)c1	InChI=1S/C39H34N6O4/c40-38(43-47)29-7-3-5-25(19-29)27-10-14-35-32(21-27)33-22-28(26-6-4-8-30(20-26)39(41)44-48)11-15-36(33)45(35)17-1-2-18-49-31-13-9-24-12-16-37(46)42-34(24)23-31/h3-16,19-23,47-48H,1-2,17-18H2,(H2,40,43)(H2,41,44)(H,42,46)	CVWVBTBGWIFOHM-UHFFFAOYSA-N	EC50	8900	nM	5.05	5.050609993	650.739	7.0182	7	5	164.24	CHEMBL613966	dengue virus type 2	CHEMBL4843381	CHEMBL4842342	2021	N/C(=N\O)c1cccc(-c2ccc3c(c2)c2cc(-c4cccc(/C(N)=N/O)c4)ccc2n3CCCCOc2ccc3ccc(=O)[nH]c3c2)c1
CHEMBL1591211		NS(=O)(=O)c1ccc(N2N=C(c3ccccc3)CC2c2cccc(Cl)c2)cc1	InChI=1S/C21H18ClN3O2S/c22-17-8-4-7-16(13-17)21-14-20(15-5-2-1-3-6-15)24-25(21)18-9-11-19(12-10-18)28(23,26)27/h1-13,21H,14H2,(H2,23,26,27)	TWYIUSCDJDRVOY-UHFFFAOYSA-N	EC50	9000	nM	5.045757491	5.045757491	411.914	4.3431	4	1	75.76	CHEMBL613966	dengue virus type 2	CHEMBL4135015	CHEMBL4130485	2017	NS(=O)(=O)c1ccc(N2N=C(c3ccccc3)CC2c2cccc(Cl)c2)cc1
CHEMBL4170341		NS(=O)(=O)c1ccc(N2N=C(c3ccc(Oc4ccccc4)cc3)CC2c2ccccc2Cl)cc1	InChI=1S/C27H22ClN3O3S/c28-25-9-5-4-8-24(25)27-18-26(30-31(27)20-12-16-23(17-13-20)35(29,32)33)19-10-14-22(15-11-19)34-21-6-2-1-3-7-21/h1-17,27H,18H2,(H2,29,32,33)	JPHAAAJTTFZPRT-UHFFFAOYSA-N	EC50	9000	nM	5.045757491	5.045757491	504.011	6.1354	5	1	84.99	CHEMBL613966	dengue virus type 2	CHEMBL4135015	CHEMBL4130485	2017	NS(=O)(=O)c1ccc(N2N=C(c3ccc(Oc4ccccc4)cc3)CC2c2ccccc2Cl)cc1
CHEMBL4169949		Cc1ccc(C2CC(c3ccc(Oc4ccccc4)cc3)=NN2c2ccc(S(N)(=O)=O)cc2)cc1	InChI=1S/C28H25N3O3S/c1-20-7-9-22(10-8-20)28-19-27(30-31(28)23-13-17-26(18-14-23)35(29,32)33)21-11-15-25(16-12-21)34-24-5-3-2-4-6-24/h2-18,28H,19H2,1H3,(H2,29,32,33)	XYIDDUJVEVDPKJ-UHFFFAOYSA-N	EC50	9000	nM	5.045757491	5.045757491	483.593	5.79042	5	1	84.99	CHEMBL613966	dengue virus type 2	CHEMBL4135015	CHEMBL4130485	2017	Cc1ccc(C2CC(c3ccc(Oc4ccccc4)cc3)=NN2c2ccc(S(N)(=O)=O)cc2)cc1
CHEMBL4177143		Cc1cccc(C2CC(c3ccc(Oc4ccccc4)cc3)=NN2c2ccc(S(N)(=O)=O)cc2)c1	InChI=1S/C28H25N3O3S/c1-20-6-5-7-22(18-20)28-19-27(30-31(28)23-12-16-26(17-13-23)35(29,32)33)21-10-14-25(15-11-21)34-24-8-3-2-4-9-24/h2-18,28H,19H2,1H3,(H2,29,32,33)	AUQULDNFDHPIAN-UHFFFAOYSA-N	EC50	9000	nM	5.045757491	5.045757491	483.593	5.79042	5	1	84.99	CHEMBL613966	dengue virus type 2	CHEMBL4135015	CHEMBL4130485	2017	Cc1cccc(C2CC(c3ccc(Oc4ccccc4)cc3)=NN2c2ccc(S(N)(=O)=O)cc2)c1
CHEMBL4638781		N=C(N)Nc1ccc(CNC(=O)[C@@H](NC(=O)CC2CCCCC2)c2ccc(OCc3ccccc3)cc2)cc1.O=C(O)C(F)(F)F	InChI=1S/C31H37N5O3.C2HF3O2/c32-31(33)35-26-15-11-23(12-16-26)20-34-30(38)29(36-28(37)19-22-7-3-1-4-8-22)25-13-17-27(18-14-25)39-21-24-9-5-2-6-10-24;3-2(4,5)1(6)7/h2,5-6,9-18,22,29H,1,3-4,7-8,19-21H2,(H,34,38)(H,36,37)(H4,32,33,35);(H,6,7)/t29-;/m0./s1	WROUWBKKZGAMSP-JMAPEOGHSA-N	IC50	9000	nM	5.05	5.045757491	641.691	5.64837	5	6	166.63	CHEMBL5980	Dengue virus type 2 NS3 protein	CHEMBL4621577	CHEMBL4619777	2020	N=C(N)Nc1ccc(CNC(=O)[C@@H](NC(=O)CC2CCCCC2)c2ccc(OCc3ccccc3)cc2)cc1.O=C(O)C(F)(F)F
CHEMBL4177444		Cc1cccc(C2CC(c3ccc(OCc4ccccc4)cc3)=NN2c2ccc(S(N)(=O)=O)cc2)c1	InChI=1S/C29H27N3O3S/c1-21-6-5-9-24(18-21)29-19-28(31-32(29)25-12-16-27(17-13-25)36(30,33)34)23-10-14-26(15-11-23)35-20-22-7-3-2-4-8-22/h2-18,29H,19-20H2,1H3,(H2,30,33,34)	WWEGBQBOSPXPMV-UHFFFAOYSA-N	EC50	9000	nM	5.045757491	5.045757491	497.62	5.57712	5	1	84.99	CHEMBL613966	dengue virus type 2	CHEMBL4135015	CHEMBL4130485	2017	Cc1cccc(C2CC(c3ccc(OCc4ccccc4)cc3)=NN2c2ccc(S(N)(=O)=O)cc2)c1
CHEMBL4159714		NS(=O)(=O)c1ccc(N2N=C(c3ccc(Oc4ccccc4)cc3)CC2c2ccc(F)cc2)cc1	InChI=1S/C27H22FN3O3S/c28-21-10-6-20(7-11-21)27-18-26(30-31(27)22-12-16-25(17-13-22)35(29,32)33)19-8-14-24(15-9-19)34-23-4-2-1-3-5-23/h1-17,27H,18H2,(H2,29,32,33)	KLJAGICBXDNTGK-UHFFFAOYSA-N	EC50	9000	nM	5.045757491	5.045757491	487.556	5.6211	5	1	84.99	CHEMBL613966	dengue virus type 2	CHEMBL4135015	CHEMBL4130485	2017	NS(=O)(=O)c1ccc(N2N=C(c3ccc(Oc4ccccc4)cc3)CC2c2ccc(F)cc2)cc1
CHEMBL4128325		CC#C[C@]1(O)[C@H](n2ccc(=O)[nH]c2=O)O[C@](F)(CO[P@@](=O)(N[C@@H](C)C(=O)OC(C)C)Oc2ccccc2)[C@H]1O	InChI=1S/C24H29FN3O10P/c1-5-12-23(33)20(31)24(25,37-21(23)28-13-11-18(29)26-22(28)32)14-35-39(34,38-17-9-7-6-8-10-17)27-16(4)19(30)36-15(2)3/h6-11,13,15-16,20-21,31,33H,14H2,1-4H3,(H,27,34)(H,26,29,32)/t16-,20-,21+,23+,24+,39-/m0/s1	PULKXBKOSJOEAI-MINJIQPHSA-N	EC50	9000	nM	5.05	5.045757491	569.479	0.9799	11	4	178.41	CHEMBL613966	dengue virus type 2	CHEMBL4123974	CHEMBL4118212	2018	CC#C[C@]1(O)[C@H](n2ccc(=O)[nH]c2=O)O[C@](F)(CO[P@@](=O)(N[C@@H](C)C(=O)OC(C)C)Oc2ccccc2)[C@H]1O
CHEMBL4476488		[O-][n+]1cccc(CNc2nccc(Nc3ccc(-c4ccccc4)cc3)n2)c1	InChI=1S/C22H19N5O/c28-27-14-4-5-17(16-27)15-24-22-23-13-12-21(26-22)25-20-10-8-19(9-11-20)18-6-2-1-3-7-18/h1-14,16H,15H2,(H2,23,24,25,26)	NSYUNNQIDIIIAC-UHFFFAOYSA-N	EC50	9100	nM	5.04	5.040958608	369.428	4.1327	5	2	76.78	CHEMBL613757	Dengue virus	CHEMBL5109274	CHEMBL5107980	2022	[O-][n+]1cccc(CNc2nccc(Nc3ccc(-c4ccccc4)cc3)n2)c1
CHEMBL1723955		O=C1C(Cl)=C(NCCc2ccccc2)C(=O)c2ccccc21	InChI=1S/C18H14ClNO2/c19-15-16(20-11-10-12-6-2-1-3-7-12)18(22)14-9-5-4-8-13(14)17(15)21/h1-9,20H,10-11H2	PNCKVMGGVODNEF-UHFFFAOYSA-N	IC50	9150	nM	5.038578906	5.038578906	311.768	3.3483	3	1	46.17	CHEMBL5980	Dengue virus type 2 NS3 protein	CHEMBL1794550	CHEMBL1201862		O=C1C(Cl)=C(NCCc2ccccc2)C(=O)c2ccccc21
CHEMBL4852919		O=C(NCC1CCNCC1)c1c[nH]c2nc(-c3ccc(CN4CCCCC4)cc3)ccc12	InChI=1S/C26H33N5O/c32-26(29-16-19-10-12-27-13-11-19)23-17-28-25-22(23)8-9-24(30-25)21-6-4-20(5-7-21)18-31-14-2-1-3-15-31/h4-9,17,19,27H,1-3,10-16,18H2,(H,28,30)(H,29,32)	WPTWYQPRRUSEDY-UHFFFAOYSA-N	IC50	9200	nM	5.04	5.036212173	431.584	3.9452	4	3	73.05	CHEMBL5980	Dengue virus type 2 NS3 protein	CHEMBL4844503	CHEMBL4842369	2021	O=C(NCC1CCNCC1)c1c[nH]c2nc(-c3ccc(CN4CCCCC4)cc3)ccc12
CHEMBL5175929		O=S(=O)(Nc1ccc2c(c1)B(O)OC2)c1ccc(Cl)cc1	InChI=1S/C13H11BClNO4S/c15-10-2-5-12(6-3-10)21(18,19)16-11-4-1-9-8-20-14(17)13(9)7-11/h1-7,16-17H,8H2	UFTFQMVMEFJZFR-UHFFFAOYSA-N	EC50	9200	nM	5.04	5.036212173	323.566	1.3585	4	2	75.63	CHEMBL5980	Dengue virus type 2 NS3 protein	CHEMBL5118574	CHEMBL5113504	2022	O=S(=O)(Nc1ccc2c(c1)B(O)OC2)c1ccc(Cl)cc1
CHEMBL1865393		COc1ccccc1N(C(C)=O)C1=C(Cl)C(=O)c2ccccc2C1=O	InChI=1S/C19H14ClNO4/c1-11(22)21(14-9-5-6-10-15(14)25-2)17-16(20)18(23)12-7-3-4-8-13(12)19(17)24/h3-10H,1-2H3	NESAYAUVALVXLY-UHFFFAOYSA-N	IC50	9200	nM	5.036212173	5.036212173	355.777	3.5777	4	0	63.68	CHEMBL5980	Dengue virus type 2 NS3 protein	CHEMBL1794550	CHEMBL1201862		COc1ccccc1N(C(C)=O)C1=C(Cl)C(=O)c2ccccc2C1=O
CHEMBL1730762		COC1=CC(=O)C(C2CC(=O)c3c(O)cc(O)cc3O2)=CC1=O	InChI=1S/C16H12O7/c1-22-14-5-9(18)8(4-10(14)19)13-6-12(21)16-11(20)2-7(17)3-15(16)23-13/h2-5,13,17,20H,6H2,1H3	LALMIDHSHXJNPR-UHFFFAOYSA-N	IC50	9230	nM	5.034798299	5.034798299	316.265	1.0401	7	2	110.13	CHEMBL5980	Dengue virus type 2 NS3 protein	CHEMBL1794550	CHEMBL1201862		COC1=CC(=O)C(C2CC(=O)c3c(O)cc(O)cc3O2)=CC1=O
CHEMBL1714335		Cc1ccccc1C1=C/C(=C(\SS/C(C(=O)c2ccc(OCC(=O)O)c(Cl)c2Cl)=C2\C=C(c3ccccc3C)SS2)C(=O)c2ccc(OCC(=O)O)c(Cl)c2Cl)SS1	InChI=1S/C40H26Cl4O8S6/c1-19-7-3-5-9-21(19)27-15-29(55-53-27)39(37(49)23-11-13-25(35(43)33(23)41)51-17-31(45)46)57-58-40(30-16-28(54-56-30)22-10-6-4-8-20(22)2)38(50)24-12-14-26(36(44)34(24)42)52-18-32(47)48/h3-16H,17-18H2,1-2H3,(H,45,46)(H,47,48)/b39-29+,40-30+	USTZDWIBEMKHEZ-NXRKLTDKSA-N	IC50	9250	nM	5.033858267	5.033858267	968.854	13.58624	12	2	127.2	CHEMBL5980	Dengue virus type 2 NS3 protein	CHEMBL1794550	CHEMBL1201862		Cc1ccccc1C1=C/C(=C(\SS/C(C(=O)c2ccc(OCC(=O)O)c(Cl)c2Cl)=C2\C=C(c3ccccc3C)SS2)C(=O)c2ccc(OCC(=O)O)c(Cl)c2Cl)SS1
CHEMBL4643526		N=C(N)Nc1ccc(CNC(=O)[C@@H](NC(=O)c2ccc(-c3cccs3)s2)c2ccc(OCc3ccccc3)cc2)cc1.O=C(O)C(F)(F)F	InChI=1S/C32H29N5O3S2.C2HF3O2/c33-32(34)36-24-12-8-21(9-13-24)19-35-31(39)29(37-30(38)28-17-16-27(42-28)26-7-4-18-41-26)23-10-14-25(15-11-23)40-20-22-5-2-1-3-6-22;3-2(4,5)1(6)7/h1-18,29H,19-20H2,(H,35,39)(H,37,38)(H4,33,34,36);(H,6,7)/t29-;/m0./s1	JESKTXBZAZLQKY-JMAPEOGHSA-N	EC50	9300	nM	5.03	5.031517051	709.772	6.78177	7	6	166.63	CHEMBL5980	Dengue virus type 2 NS3 protein	CHEMBL4621581	CHEMBL4619777	2020	N=C(N)Nc1ccc(CNC(=O)[C@@H](NC(=O)c2ccc(-c3cccs3)s2)c2ccc(OCc3ccccc3)cc2)cc1.O=C(O)C(F)(F)F
CHEMBL4857936		CNc1nc(Nc2cccc(F)c2)c2nc[nH]c2n1	InChI=1S/C12H11FN6/c1-14-12-18-10-9(15-6-16-10)11(19-12)17-8-4-2-3-7(13)5-8/h2-6H,1H3,(H3,14,15,16,17,18,19)	IHHHFKJTGFSEMH-UHFFFAOYSA-N	IC50	9300	nM	5.03	5.031517051	258.26	2.2773	5	3	78.52	CHEMBL613966	dengue virus type 2	CHEMBL4843112	CHEMBL4842338	2021	CNc1nc(Nc2cccc(F)c2)c2nc[nH]c2n1
CHEMBL4864398		NCCCC[C@H](NC(=O)c1ccccc1)C(=O)N[C@@H](C(=O)N[C@H](C(N)=O)C1CCCCC1)c1ccc(OCc2ccccc2)cc1	InChI=1S/C36H45N5O5/c37-23-11-10-18-30(39-34(43)28-16-8-3-9-17-28)35(44)41-32(36(45)40-31(33(38)42)26-14-6-2-7-15-26)27-19-21-29(22-20-27)46-24-25-12-4-1-5-13-25/h1,3-5,8-9,12-13,16-17,19-22,26,30-32H,2,6-7,10-11,14-15,18,23-24,37H2,(H2,38,42)(H,39,43)(H,40,45)(H,41,44)/t30-,31-,32+/m0/s1	XPECLEXKOOGLCU-OWHBQTKESA-N	IC50	9400	nM	5.03	5.026872146	627.786	3.9009	6	5	165.64	CHEMBL5980	Dengue virus type 2 NS3 protein	CHEMBL4841501	CHEMBL4840342	2021	NCCCC[C@H](NC(=O)c1ccccc1)C(=O)N[C@@H](C(=O)N[C@H](C(N)=O)C1CCCCC1)c1ccc(OCc2ccccc2)cc1
CHEMBL2016757	GS-441524	N#C[C@@]1(c2ccc3c(N)ncnn23)O[C@H](CO)[C@@H](O)[C@H]1O	InChI=1S/C12H13N5O4/c13-4-12(10(20)9(19)7(3-18)21-12)8-2-1-6-11(14)15-5-16-17(6)8/h1-2,5,7,9-10,18-20H,3H2,(H2,14,15,16)/t7-,9-,10-,12+/m1/s1	BRDWIEOJOWJCLU-LTGWCKQJSA-N	EC50	9460	nM	5.02	5.024108864	291.267	-1.85672	9	4	149.92	CHEMBL613966	dengue virus type 2	CHEMBL2020511	CHEMBL2016498	2012	N#C[C@@]1(c2ccc3c(N)ncnn23)O[C@H](CO)[C@@H](O)[C@H]1O
CHEMBL3793486		CC(C)CC[C@@H](O)[C@](C)(O)[C@H]1CC[C@@]2(O)C3=CC(=O)[C@@H]4C[C@@H](O)[C@@H](O)C[C@]4(C)[C@H]3[C@H](O)C[C@]12C	InChI=1S/C27H44O7/c1-14(2)6-7-22(32)26(5,33)21-8-9-27(34)16-11-17(28)15-10-18(29)19(30)12-24(15,3)23(16)20(31)13-25(21,27)4/h11,14-15,18-23,29-34H,6-10,12-13H2,1-5H3/t15-,18+,19-,20+,21-,22+,23+,24-,25+,26+,27+/m0/s1	LQGNCUXDDPRDJH-UKTRSHMFSA-N	EC50	9480	nM	5.02	5.023191663	480.642	1.7099	7	6	138.45	CHEMBL612717	dengue virus type 3	CHEMBL3795371	CHEMBL3792388	2016	CC(C)CC[C@@H](O)[C@](C)(O)[C@H]1CC[C@@]2(O)C3=CC(=O)[C@@H]4C[C@@H](O)[C@@H](O)C[C@]4(C)[C@H]3[C@H](O)C[C@]12C
CHEMBL1486234		CC1(C)CC(=O)C(C(C2=C(O)CC(C)(C)CC2=O)c2ccc(O)c([N+](=O)[O-])c2)=C(O)C1	InChI=1S/C23H27NO7/c1-22(2)8-15(26)20(16(27)9-22)19(12-5-6-14(25)13(7-12)24(30)31)21-17(28)10-23(3,4)11-18(21)29/h5-7,19,25-26,28H,8-11H2,1-4H3	ATBBPWPICQGUMN-UHFFFAOYSA-N	IC50	9490	nM	5.022733788	5.022733788	429.469	4.7864	7	3	137.97	CHEMBL5980	Dengue virus type 2 NS3 protein	CHEMBL1794550	CHEMBL1201862		CC1(C)CC(=O)C(C(C2=C(O)CC(C)(C)CC2=O)c2ccc(O)c([N+](=O)[O-])c2)=C(O)C1
CHEMBL1538386		CC1=NN(c2ccc(Cl)c(C(=O)O)c2)C(=O)/C1=C/c1ccc(-c2ccccc2[N+](=O)[O-])o1	InChI=1S/C22H14ClN3O6/c1-12-16(21(27)25(24-12)13-6-8-18(23)17(10-13)22(28)29)11-14-7-9-20(32-14)15-4-2-3-5-19(15)26(30)31/h2-11H,1H3,(H,28,29)/b16-11+	ROLXYDMFWXRLRP-LFIBNONCSA-N	IC50	9500	nM	5.022276395	5.022276395	451.822	5.0125	6	1	126.25	CHEMBL5980	Dengue virus type 2 NS3 protein	CHEMBL1794550	CHEMBL1201862		CC1=NN(c2ccc(Cl)c(C(=O)O)c2)C(=O)/C1=C/c1ccc(-c2ccccc2[N+](=O)[O-])o1
CHEMBL4868241		COc1ccc(S(=O)(=O)n2c3ccc(-c4cccc(C(=N)N)c4)cc3c3cc(-c4cccc(C(=N)N)c4)ccc32)cc1	InChI=1S/C33H27N5O3S/c1-41-26-10-12-27(13-11-26)42(39,40)38-30-14-8-22(20-4-2-6-24(16-20)32(34)35)18-28(30)29-19-23(9-15-31(29)38)21-5-3-7-25(17-21)33(36)37/h2-19H,1H3,(H3,34,35)(H3,36,37)	KNESFUKPCCONQT-UHFFFAOYSA-N	EC50	9500	nM	5.02	5.022276395	573.678	5.94224	6	4	148.04	CHEMBL613966	dengue virus type 2	CHEMBL4843381	CHEMBL4842342	2021	COc1ccc(S(=O)(=O)n2c3ccc(-c4cccc(C(=N)N)c4)cc3c3cc(-c4cccc(C(=N)N)c4)ccc32)cc1
CHEMBL4519543		C[C@@](NC(=O)[C@H](CCCCN)NC(=O)[C@H](CCCNC(=N)N)NC(=O)c1ccccc1)(C(N)=O)c1ccccc1	InChI=1S/C28H40N8O4/c1-28(26(30)40,20-13-6-3-7-14-20)36-25(39)22(15-8-9-17-29)35-24(38)21(16-10-18-33-27(31)32)34-23(37)19-11-4-2-5-12-19/h2-7,11-14,21-22H,8-10,15-18,29H2,1H3,(H2,30,40)(H,34,37)(H,35,38)(H,36,39)(H4,31,32,33)/t21-,22-,28-/m0/s1	ZKFHXZCNNNQGFW-VPYPWEPUSA-N	IC50	9500	nM	5.02	5.022276395	552.68	0.17897	6	8	218.31	CHEMBL5980	Dengue virus type 2 NS3 protein	CHEMBL4390123	CHEMBL4387750	2019	C[C@@](NC(=O)[C@H](CCCCN)NC(=O)[C@H](CCCNC(=N)N)NC(=O)c1ccccc1)(C(N)=O)c1ccccc1
CHEMBL1607263		CCc1ccc(S(=O)(=O)Nc2cc(SCC(=O)O)c(O)c3ccccc23)cc1	InChI=1S/C20H19NO5S2/c1-2-13-7-9-14(10-8-13)28(25,26)21-17-11-18(27-12-19(22)23)20(24)16-6-4-3-5-15(16)17/h3-11,21,24H,2,12H2,1H3,(H,22,23)	YNKXUMMWJICJAZ-UHFFFAOYSA-N	IC50	9530	nM	5.020907099	5.020907099	417.508	4.0853	5	3	103.7	CHEMBL5980	Dengue virus type 2 NS3 protein	CHEMBL1794550	CHEMBL1201862		CCc1ccc(S(=O)(=O)Nc2cc(SCC(=O)O)c(O)c3ccccc23)cc1
CHEMBL4853295		COc1ccc(S(=O)(=O)n2c3ccc(-c4cccc(/C(N)=N/O)c4)cc3c3cc(-c4cccc(/C(N)=N/O)c4)ccc32)cc1	InChI=1S/C33H27N5O5S/c1-43-26-10-12-27(13-11-26)44(41,42)38-30-14-8-22(20-4-2-6-24(16-20)32(34)36-39)18-28(30)29-19-23(9-15-31(29)38)21-5-3-7-25(17-21)33(35)37-40/h2-19,39-40H,1H3,(H2,34,36)(H2,35,37)	ABARTEDMALYIEW-UHFFFAOYSA-N	EC50	9600	nM	5.02	5.017728767	605.676	5.5631	8	4	165.52	CHEMBL613966	dengue virus type 2	CHEMBL4843381	CHEMBL4842342	2021	COc1ccc(S(=O)(=O)n2c3ccc(-c4cccc(/C(N)=N/O)c4)cc3c3cc(-c4cccc(/C(N)=N/O)c4)ccc32)cc1
CHEMBL3196407		Cn1c(/N=C/c2c(O)ccc3ccccc23)nc2ccccc21	InChI=1S/C19H15N3O/c1-22-17-9-5-4-8-16(17)21-19(22)20-12-15-14-7-3-2-6-13(14)10-11-18(15)23/h2-12,23H,1H3/b20-12+	RVIQFZNHDLEALN-UDWIEESQSA-N	IC50	9600	nM	5.017728767	5.017728767	301.349	4.1827	4	1	50.41	CHEMBL5980	Dengue virus type 2 NS3 protein	CHEMBL1794550	CHEMBL1201862		Cn1c(/N=C/c2c(O)ccc3ccccc23)nc2ccccc21
CHEMBL3578062		Cc1cn([C@H]2C[C@H](NC(=O)CCCCc3ccc(F)cc3)[C@@H](CO[Si](C)(C)C(C)(C)C)O2)c(=O)[nH]c1=O	InChI=1S/C27H40FN3O5Si/c1-18-16-31(26(34)30-25(18)33)24-15-21(22(36-24)17-35-37(5,6)27(2,3)4)29-23(32)10-8-7-9-19-11-13-20(28)14-12-19/h11-14,16,21-22,24H,7-10,15,17H2,1-6H3,(H,29,32)(H,30,33,34)/t21-,22+,24+/m0/s1	UWOQGJOMUXAYDF-WMTXJRDZSA-N	EC50	9600	nM	5.02	5.017728767	533.717	4.19122	6	2	102.42	CHEMBL613757	Dengue virus	CHEMBL3579270	CHEMBL3576816	2015	Cc1cn([C@H]2C[C@H](NC(=O)CCCCc3ccc(F)cc3)[C@@H](CO[Si](C)(C)C(C)(C)C)O2)c(=O)[nH]c1=O
CHEMBL4526128		O=C(N[C@@H](Cc1ccc(O)cc1)C(=O)O)c1cc(-c2ccccc2)c(=O)n2c1sc1ccc(OC3CCCCC3)cc12	InChI=1S/C33H30N2O6S/c36-22-13-11-20(12-14-22)17-27(33(39)40)34-30(37)26-19-25(21-7-3-1-4-8-21)31(38)35-28-18-24(15-16-29(28)42-32(26)35)41-23-9-5-2-6-10-23/h1,3-4,7-8,11-16,18-19,23,27,36H,2,5-6,9-10,17H2,(H,34,37)(H,39,40)/t27-/m0/s1	PTUWWNGMUPSKDC-MHZLTWQESA-N	IC50	9610	nM	5.02	5.017276612	582.678	6.024	7	3	117.34	CHEMBL5980	Dengue virus type 2 NS3 protein	CHEMBL5151793	CHEMBL5150000	2021	O=C(N[C@@H](Cc1ccc(O)cc1)C(=O)O)c1cc(-c2ccccc2)c(=O)n2c1sc1ccc(OC3CCCCC3)cc12
CHEMBL1319867		O=[N+]([O-])c1c(Nc2ccccc2O)cc(Cl)c2nonc12	InChI=1S/C12H7ClN4O4/c13-6-5-8(14-7-3-1-2-4-9(7)18)12(17(19)20)11-10(6)15-21-16-11/h1-5,14,18H	BBXXJKHZFAFARR-UHFFFAOYSA-N	IC50	9700	nM	5.013228266	5.013228266	306.665	3.2336	7	2	114.32	CHEMBL5980	Dengue virus type 2 NS3 protein	CHEMBL1794550	CHEMBL1201862		O=[N+]([O-])c1c(Nc2ccccc2O)cc(Cl)c2nonc12
CHEMBL1535	HYDROXYCHLOROQUINE	CCN(CCO)CCCC(C)Nc1ccnc2cc(Cl)ccc12	InChI=1S/C18H26ClN3O/c1-3-22(11-12-23)10-4-5-14(2)21-17-8-9-20-18-13-15(19)6-7-16(17)18/h6-9,13-14,23H,3-5,10-12H2,1-2H3,(H,20,21)	XXSMGPRMXLTPCZ-UHFFFAOYSA-N	IC50	9700	nM	5.01	5.013228266	335.879	3.783	4	2	48.39	CHEMBL613966	dengue virus type 2	CHEMBL4431620	CHEMBL4431301	2016	CCN(CCO)CCCC(C)Nc1ccnc2cc(Cl)ccc12
CHEMBL1497153		O=C(O)c1[nH]c2ccccc2c1C(c1cc(Cl)cc([N+](=O)[O-])c1O)c1c(C(=O)O)[nH]c2ccccc12	InChI=1S/C25H16ClN3O7/c26-11-9-14(23(30)17(10-11)29(35)36)18(19-12-5-1-3-7-15(12)27-21(19)24(31)32)20-13-6-2-4-8-16(13)28-22(20)25(33)34/h1-10,18,27-28,30H,(H,31,32)(H,33,34)	SHGNRLBRVBRCMJ-UHFFFAOYSA-N	IC50	9770	nM	5.010105436	5.010105436	505.87	5.493	5	5	169.55	CHEMBL5980	Dengue virus type 2 NS3 protein	CHEMBL1794550	CHEMBL1201862		O=C(O)c1[nH]c2ccccc2c1C(c1cc(Cl)cc([N+](=O)[O-])c1O)c1c(C(=O)O)[nH]c2ccccc12
CHEMBL4870296		N=C(N)c1cccc(-c2ccc3c(c2)c2cc(-c4cccc(C(=N)N)c4)ccc2n3S(=O)(=O)c2ccccc2OC(F)(F)F)c1	InChI=1S/C33H24F3N5O3S/c34-33(35,36)44-29-9-1-2-10-30(29)45(42,43)41-27-13-11-21(19-5-3-7-23(15-19)31(37)38)17-25(27)26-18-22(12-14-28(26)41)20-6-4-8-24(16-20)32(39)40/h1-18H,(H3,37,38)(H3,39,40)	VGFFAPWVKDOSSG-UHFFFAOYSA-N	IC50	9800	nM	5.01	5.008773924	627.648	6.83224	6	4	148.04	CHEMBL5980	Dengue virus type 2 NS3 protein	CHEMBL4843380	CHEMBL4842342	2021	N=C(N)c1cccc(-c2ccc3c(c2)c2cc(-c4cccc(C(=N)N)c4)ccc2n3S(=O)(=O)c2ccccc2OC(F)(F)F)c1
CHEMBL4452785		O=C(O)c1cc(=O)c2ccc(S[C@@H](/C=C/C=C\CCOc3ccc(Cl)c(Cl)c3)[C@H](O)c3cccc(C(F)(F)F)c3)cc2o1	InChI=1S/C31H23Cl2F3O6S/c32-23-12-9-20(15-24(23)33)41-13-4-2-1-3-8-28(29(38)18-6-5-7-19(14-18)31(34,35)36)43-21-10-11-22-25(37)17-27(30(39)40)42-26(22)16-21/h1-3,5-12,14-17,28-29,38H,4,13H2,(H,39,40)/b2-1-,8-3+/t28-,29+/m0/s1	MGBCYGLRUZPXSX-RRMDEAQUSA-N	EC50	9800	nM	5.01	5.008773924	651.486	8.5926	6	2	96.97	CHEMBL613966	dengue virus type 2	CHEMBL4431506	CHEMBL4431301	2016	O=C(O)c1cc(=O)c2ccc(S[C@@H](/C=C/C=C\CCOc3ccc(Cl)c(Cl)c3)[C@H](O)c3cccc(C(F)(F)F)c3)cc2o1
CHEMBL4850137		CCCCCC(=O)N[C@H](C(=O)NCc1ccc(C(N)=O)cc1)c1ccc(OCc2ccc(C(F)(F)F)cc2)cc1	InChI=1S/C30H32F3N3O4/c1-2-3-4-5-26(37)36-27(29(39)35-18-20-6-10-23(11-7-20)28(34)38)22-12-16-25(17-13-22)40-19-21-8-14-24(15-9-21)30(31,32)33/h6-17,27H,2-5,18-19H2,1H3,(H2,34,38)(H,35,39)(H,36,37)/t27-/m0/s1	GOQVSFSOICSFPA-MHZLTWQESA-N	EC50	9800	nM	5.01	5.008773924	555.597	5.4373	4	3	110.52	CHEMBL5980	Dengue virus type 2 NS3 protein	CHEMBL4812531	CHEMBL4811254	2021	CCCCCC(=O)N[C@H](C(=O)NCc1ccc(C(N)=O)cc1)c1ccc(OCc2ccc(C(F)(F)F)cc2)cc1
CHEMBL1360792		Cc1ccc2nc3cc([N+](=O)[O-])cc([N+](=O)[O-])c3cc2c1	InChI=1S/C14H9N3O4/c1-8-2-3-12-9(4-8)5-11-13(15-12)6-10(16(18)19)7-14(11)17(20)21/h2-7H,1H3	JMJJVRWXOLWQEO-UHFFFAOYSA-N	IC50	9850	nM	5.00656377	5.00656377	283.243	3.51282	5	0	99.17	CHEMBL5980	Dengue virus type 2 NS3 protein	CHEMBL1794550	CHEMBL1201862		Cc1ccc2nc3cc([N+](=O)[O-])cc([N+](=O)[O-])c3cc2c1
CHEMBL4874382		NCCCC[C@H](NC(=O)c1ccccc1)C(=O)N[C@H](C(=O)N[C@H](C(N)=O)C1CCCCC1)c1ccc(OCc2ccccc2)cc1	InChI=1S/C36H45N5O5/c37-23-11-10-18-30(39-34(43)28-16-8-3-9-17-28)35(44)41-32(36(45)40-31(33(38)42)26-14-6-2-7-15-26)27-19-21-29(22-20-27)46-24-25-12-4-1-5-13-25/h1,3-5,8-9,12-13,16-17,19-22,26,30-32H,2,6-7,10-11,14-15,18,23-24,37H2,(H2,38,42)(H,39,43)(H,40,45)(H,41,44)/t30-,31-,32-/m0/s1	XPECLEXKOOGLCU-CPCREDONSA-N	IC50	9900	nM	5	5.004364805	627.786	3.9009	6	5	165.64	CHEMBL5980	Dengue virus type 2 NS3 protein	CHEMBL4841501	CHEMBL4840342	2021	NCCCC[C@H](NC(=O)c1ccccc1)C(=O)N[C@H](C(=O)N[C@H](C(N)=O)C1CCCCC1)c1ccc(OCc2ccccc2)cc1
CHEMBL4637376		CCCCCC(=O)N[C@@H](C(=O)NCc1ccc(NC(=N)N)cc1)c1ccc(OCc2ccccc2)cc1.O=C(O)C(F)(F)F	InChI=1S/C29H35N5O3.C2HF3O2/c1-2-3-5-10-26(35)34-27(28(36)32-19-21-11-15-24(16-12-21)33-29(30)31)23-13-17-25(18-14-23)37-20-22-8-6-4-7-9-22;3-2(4,5)1(6)7/h4,6-9,11-18,27H,2-3,5,10,19-20H2,1H3,(H,32,36)(H,34,35)(H4,30,31,33);(H,6,7)/t27-;/m1./s1	RMLDGSREBIUICI-HZPIKELBSA-N	EC50	9900	nM	5	5.004364805	615.653	5.25827	5	6	166.63	CHEMBL5980	Dengue virus type 2 NS3 protein	CHEMBL4621581	CHEMBL4619777	2020	CCCCCC(=O)N[C@@H](C(=O)NCc1ccc(NC(=N)N)cc1)c1ccc(OCc2ccccc2)cc1.O=C(O)C(F)(F)F
CHEMBL4871540		O=C(C[C@H](NC(=O)c1ccccc1)C(=O)Nc1nc2cc(O)c(O)cc2s1)Nc1ccccc1	InChI=1S/C24H20N4O5S/c29-18-11-16-20(13-19(18)30)34-24(27-16)28-23(33)17(26-22(32)14-7-3-1-4-8-14)12-21(31)25-15-9-5-2-6-10-15/h1-11,13,17,29-30H,12H2,(H,25,31)(H,26,32)(H,27,28,33)/t17-/m0/s1	JRTQAZCALGDNLQ-KRWDZBQOSA-N	IC50	9950	nM	5	5.002176919	476.514	3.4734	7	5	140.65	CHEMBL5980	Dengue virus type 2 NS3 protein	CHEMBL4825422	CHEMBL4823320	2021	O=C(C[C@H](NC(=O)c1ccccc1)C(=O)Nc1nc2cc(O)c(O)cc2s1)Nc1ccccc1
CHEMBL5396663		O=C(Nc1nc2cc(O)c(O)cc2s1)c1ccc(C2(C(F)(F)F)N=N2)cc1	InChI=1S/C16H9F3N4O3S/c17-16(18,19)15(22-23-15)8-3-1-7(2-4-8)13(26)21-14-20-9-5-10(24)11(25)6-12(9)27-14/h1-6,24-25H,(H,20,21,26)	VOFGMICEEOLJKD-UHFFFAOYSA-N	IC50	9970	nM	5	5.001304842	394.334	4.1407	7	3	107.17	CHEMBL5980	Dengue virus type 2 NS3 protein	CHEMBL5330692	CHEMBL5329209	2023	O=C(Nc1nc2cc(O)c(O)cc2s1)c1ccc(C2(C(F)(F)F)N=N2)cc1
CHEMBL1269814		Cc1nccc2c1ncn2[C@@H]1O[C@H](CO)[C@@H](O)[C@H]1O	InChI=1S/C12H15N3O4/c1-6-9-7(2-3-13-6)15(5-14-9)12-11(18)10(17)8(4-16)19-12/h2-3,5,8,10-12,16-18H,4H2,1H3/t8-,10-,11-,12-/m1/s1	KOZKXBRRWVPGCW-HJQYOEGKSA-N	IC50	10000	nM	5	5	265.269	-0.64878	7	3	100.63	CHEMBL613966	dengue virus type 2	CHEMBL1273409	CHEMBL1269004	2010	Cc1nccc2c1ncn2[C@@H]1O[C@H](CO)[C@@H](O)[C@H]1O
CHEMBL4849139		O=C(NC1CCNCC1)c1c[nH]c2cc(-c3ccncc3)ccc12	InChI=1S/C19H20N4O/c24-19(23-15-5-9-21-10-6-15)17-12-22-18-11-14(1-2-16(17)18)13-3-7-20-8-4-13/h1-4,7-8,11-12,15,21-22H,5-6,9-10H2,(H,23,24)	OUOCEXLSPDHYTJ-UHFFFAOYSA-N	IC50	10000	nM	5	5	320.396	2.7117	3	3	69.81	CHEMBL5980	Dengue virus type 2 NS3 protein	CHEMBL4844503	CHEMBL4842369	2021	O=C(NC1CCNCC1)c1c[nH]c2cc(-c3ccncc3)ccc12
CHEMBL2042317		COc1ccc2c(N)nc(N)nc2c1	InChI=1S/C9H10N4O/c1-14-5-2-3-6-7(4-5)12-9(11)13-8(6)10/h2-4H,1H3,(H4,10,11,12,13)	NHZDOAZNDMBEQB-UHFFFAOYSA-N	EC50	10000	nM	5	5	190.206	0.8028	5	2	87.05	CHEMBL613966	dengue virus type 2	CHEMBL2044697	CHEMBL2040756	2012	COc1ccc2c(N)nc(N)nc2c1
CHEMBL4163087		NS(=O)(=O)c1ccc(N2N=C(c3ccc(Oc4ccccc4)cc3)CC2c2cccc(Cl)c2)cc1	InChI=1S/C27H22ClN3O3S/c28-21-6-4-5-20(17-21)27-18-26(30-31(27)22-11-15-25(16-12-22)35(29,32)33)19-9-13-24(14-10-19)34-23-7-2-1-3-8-23/h1-17,27H,18H2,(H2,29,32,33)	SKLRHPIBIABVFP-UHFFFAOYSA-N	EC50	10000	nM	5	5	504.011	6.1354	5	1	84.99	CHEMBL613966	dengue virus type 2	CHEMBL4135015	CHEMBL4130485	2017	NS(=O)(=O)c1ccc(N2N=C(c3ccc(Oc4ccccc4)cc3)CC2c2cccc(Cl)c2)cc1
CHEMBL1269067		COC[C@H]1O[C@@H](n2ccc3c(C)ncnc32)[C@H](O)[C@@H]1O	InChI=1S/C13H17N3O4/c1-7-8-3-4-16(12(8)15-6-14-7)13-11(18)10(17)9(20-13)5-19-2/h3-4,6,9-11,13,17-18H,5H2,1-2H3/t9-,10-,11-,13-/m1/s1	FJMFWGSUFFXHBO-PRULPYPASA-N	IC50	10000	nM	5	5	279.296	0.00532	7	2	89.63	CHEMBL613966	dengue virus type 2	CHEMBL1273409	CHEMBL1269004	2010	COC[C@H]1O[C@@H](n2ccc3c(C)ncnc32)[C@H](O)[C@@H]1O
CHEMBL268354		Nc1nc(N)c2ccccc2n1	InChI=1S/C8H8N4/c9-7-5-3-1-2-4-6(5)11-8(10)12-7/h1-4H,(H4,9,10,11,12)	XELRMPRLCPFTBH-UHFFFAOYSA-N	EC50	10000	nM	5	5	160.18	0.7942	4	2	77.82	CHEMBL613966	dengue virus type 2	CHEMBL2044697	CHEMBL2040756	2012	Nc1nc(N)c2ccccc2n1
CHEMBL4174536		NS(=O)(=O)c1ccc(N2N=C(c3ccc(Oc4ccccc4)cc3)CC2c2cccc(F)c2)cc1	InChI=1S/C27H22FN3O3S/c28-21-6-4-5-20(17-21)27-18-26(30-31(27)22-11-15-25(16-12-22)35(29,32)33)19-9-13-24(14-10-19)34-23-7-2-1-3-8-23/h1-17,27H,18H2,(H2,29,32,33)	FTKZXVHKLQLISZ-UHFFFAOYSA-N	EC50	10000	nM	5	5	487.556	5.6211	5	1	84.99	CHEMBL613966	dengue virus type 2	CHEMBL4135015	CHEMBL4130485	2017	NS(=O)(=O)c1ccc(N2N=C(c3ccc(Oc4ccccc4)cc3)CC2c2cccc(F)c2)cc1
CHEMBL4483351		CC[C@H](C)[C@@H]1NC(=O)[C@H](CC(N)=O)NC(=O)[C@H](C(C)C)NC(=O)[C@H](CC(C)C)NC(=O)[C@H]([C@@H](C)O)NC(=O)[C@H](CC(N)=O)NC(=O)[C@H](Cc2ccc(OC)cc2)N(C)C(=O)[C@H]([C@@H](C)CC)NC(=O)[C@H](CCCCN)NC(=O)[C@H](Cc2c[nH]c3ccccc23)NC(=O)[C@H](Cc2ccc(O)cc2)NC(=O)CSC[C@@H](C(N)=O)NC1=O	InChI=1S/C77H113N17O18S/c1-12-41(7)63-75(109)89-57(66(81)100)37-113-38-61(99)83-53(31-44-21-25-47(96)26-22-44)68(102)85-54(33-46-36-82-50-19-15-14-18-49(46)50)69(103)84-51(20-16-17-29-78)67(101)92-64(42(8)13-2)77(111)94(10)58(32-45-23-27-48(112-11)28-24-45)73(107)86-55(34-59(79)97)72(106)93-65(43(9)95)76(110)87-52(30-39(3)4)70(104)90-62(40(5)6)74(108)88-56(35-60(80)98)71(105)91-63/h14-15,18-19,21…	NNQJQSMDPAXAOX-HQDZOIGNSA-N	IC50	10000	nM	5	5	1596.919	-1.6432	20	18	561.18	CHEMBL5980	Dengue virus type 2 NS3 protein	CHEMBL4334292	CHEMBL4330179	2019	CC[C@H](C)[C@@H]1NC(=O)[C@H](CC(N)=O)NC(=O)[C@H](C(C)C)NC(=O)[C@H](CC(C)C)NC(=O)[C@H]([C@@H](C)O)NC(=O)[C@H](CC(N)=O)NC(=O)[C@H](Cc2ccc(OC)cc2)N(C)C(=O)[C@H]([C@@H](C)CC)NC(=O)[C@H](CCCCN)NC(=O)[C@H](Cc2c[nH]c3ccccc23)NC(=O)[C@H](Cc2ccc(O)cc2)NC(=O)CSC[C@@H](C(N)=O)NC1=O
CHEMBL4868158		CCCCCC(=O)N[C@H](C(=O)NCCc1ccc(O)cc1)c1ccc(OCc2ccccc2)cc1	InChI=1S/C29H34N2O4/c1-2-3-5-10-27(33)31-28(29(34)30-20-19-22-11-15-25(32)16-12-22)24-13-17-26(18-14-24)35-21-23-8-6-4-7-9-23/h4,6-9,11-18,28,32H,2-3,5,10,19-21H2,1H3,(H,30,34)(H,31,33)/t28-/m0/s1	VVLFGUGMOCIKLV-NDEPHWFRSA-N	EC50	10000	nM	5	5	474.601	5.0677	4	3	87.66	CHEMBL5980	Dengue virus type 2 NS3 protein	CHEMBL4812531	CHEMBL4811254	2021	CCCCCC(=O)N[C@H](C(=O)NCCc1ccc(O)cc1)c1ccc(OCc2ccccc2)cc1
CHEMBL4450646		Oc1cccc(Nc2nc(NCCOc3ccccc3)nc3[nH]cnc23)c1	InChI=1S/C19H18N6O2/c26-14-6-4-5-13(11-14)23-18-16-17(22-12-21-16)24-19(25-18)20-9-10-27-15-7-2-1-3-8-15/h1-8,11-12,26H,9-10H2,(H3,20,21,22,23,24,25)	GHHZYOGCVQJTHA-UHFFFAOYSA-N	EC50	10000	nM	5	5	362.393	3.293	7	4	107.98	CHEMBL613966	dengue virus type 2	CHEMBL4340109	CHEMBL4339220	2019	Oc1cccc(Nc2nc(NCCOc3ccccc3)nc3[nH]cnc23)c1
CHEMBL2042313		COc1ccc2nc(N)nc(N)c2c1	InChI=1S/C9H10N4O/c1-14-5-2-3-7-6(4-5)8(10)13-9(11)12-7/h2-4H,1H3,(H4,10,11,12,13)	DVUNMOYZMLAHNY-UHFFFAOYSA-N	EC50	10000	nM	5	5	190.206	0.8028	5	2	87.05	CHEMBL613966	dengue virus type 2	CHEMBL2044697	CHEMBL2040756	2012	COc1ccc2nc(N)nc(N)c2c1
CHEMBL1269813		Cc1ccnc2c1ncn2[C@@H]1O[C@H](CO)[C@@H](O)[C@H]1O	InChI=1S/C12H15N3O4/c1-6-2-3-13-11-8(6)14-5-15(11)12-10(18)9(17)7(4-16)19-12/h2-3,5,7,9-10,12,16-18H,4H2,1H3/t7-,9-,10-,12-/m1/s1	CYSOZNZPGYLYHX-UGKPPGOTSA-N	IC50	10000	nM	5	5	265.269	-0.64878	7	3	100.63	CHEMBL613966	dengue virus type 2	CHEMBL1273409	CHEMBL1269004	2010	Cc1ccnc2c1ncn2[C@@H]1O[C@H](CO)[C@@H](O)[C@H]1O
CHEMBL4641825		COc1cccc(-c2ccc3nsc(N4C[C@@H](C)O[C@@H](C)C4)c3n2)c1	InChI=1S/C19H21N3O2S/c1-12-10-22(11-13(2)24-12)19-18-17(21-25-19)8-7-16(20-18)14-5-4-6-15(9-14)23-3/h4-9,12-13H,10-11H2,1-3H3/t12-,13+	VPLYRTKBDNTNMY-BETUJISGSA-N	EC50	10000	nM	5	5	355.463	3.9805	6	0	47.48	CHEMBL613966	dengue virus type 2	CHEMBL4610427	CHEMBL4609987	2020	COc1cccc(-c2ccc3nsc(N4C[C@@H](C)O[C@@H](C)C4)c3n2)c1
CHEMBL4645917		COc1cc(-c2cnc3c(N4C[C@@H](C)O[C@@H](C)C4)snc3c2)ccc1C(=O)O	InChI=1S/C20H21N3O4S/c1-11-9-23(10-12(2)27-11)19-18-16(22-28-19)6-14(8-21-18)13-4-5-15(20(24)25)17(7-13)26-3/h4-8,11-12H,9-10H2,1-3H3,(H,24,25)/t11-,12+	OHQNDWYCWWSAOL-TXEJJXNPSA-N	EC50	10000	nM	5	5	399.472	3.6787	7	1	84.78	CHEMBL613966	dengue virus type 2	CHEMBL4610427	CHEMBL4609987	2020	COc1cc(-c2cnc3c(N4C[C@@H](C)O[C@@H](C)C4)snc3c2)ccc1C(=O)O
CHEMBL2042314		Nc1nc(N)c2cc(Oc3ccccc3)ccc2n1	InChI=1S/C14H12N4O/c15-13-11-8-10(19-9-4-2-1-3-5-9)6-7-12(11)17-14(16)18-13/h1-8H,(H4,15,16,17,18)	WJNBRLBGEBNJNM-UHFFFAOYSA-N	EC50	10000	nM	5	5	252.277	2.5865	5	2	87.05	CHEMBL613966	dengue virus type 2	CHEMBL2044697	CHEMBL2040756	2012	Nc1nc(N)c2cc(Oc3ccccc3)ccc2n1
CHEMBL2042327		CC(C)(C)S(=O)(=O)c1cccc2nc(N)nc(N)c12	InChI=1S/C12H16N4O2S/c1-12(2,3)19(17,18)8-6-4-5-7-9(8)10(13)16-11(14)15-7/h4-6H,1-3H3,(H4,13,14,15,16)	SNWVEPFGRFKILG-UHFFFAOYSA-N	EC50	10000	nM	5	5	280.353	1.3664	6	2	111.96	CHEMBL613966	dengue virus type 2	CHEMBL2044697	CHEMBL2040756	2012	CC(C)(C)S(=O)(=O)c1cccc2nc(N)nc(N)c12
CHEMBL2042318		Nc1nc(N)c2ccc(Oc3ccccc3)cc2n1	InChI=1S/C14H12N4O/c15-13-11-7-6-10(8-12(11)17-14(16)18-13)19-9-4-2-1-3-5-9/h1-8H,(H4,15,16,17,18)	IRZAIAICWOAJIT-UHFFFAOYSA-N	EC50	10000	nM	5	5	252.277	2.5865	5	2	87.05	CHEMBL613966	dengue virus type 2	CHEMBL2044697	CHEMBL2040756	2012	Nc1nc(N)c2ccc(Oc3ccccc3)cc2n1
CHEMBL342269		Nc1nc(N)c2c(F)cccc2n1	InChI=1S/C8H7FN4/c9-4-2-1-3-5-6(4)7(10)13-8(11)12-5/h1-3H,(H4,10,11,12,13)	ZFIDHZVBIBPRBQ-UHFFFAOYSA-N	EC50	10000	nM	5	5	178.17	0.9333	4	2	77.82	CHEMBL613966	dengue virus type 2	CHEMBL2044697	CHEMBL2040756	2012	Nc1nc(N)c2c(F)cccc2n1
CHEMBL4646895		COc1cc(-c2cnc3c(N4C[C@@H](C)O[C@@H](C)C4)snc3c2)ccc1C(N)=O	InChI=1S/C20H22N4O3S/c1-11-9-24(10-12(2)27-11)20-18-16(23-28-20)6-14(8-22-18)13-4-5-15(19(21)25)17(7-13)26-3/h4-8,11-12H,9-10H2,1-3H3,(H2,21,25)/t11-,12+	LFLWOVMLTGNLHO-TXEJJXNPSA-N	EC50	10050	nM	5	4.997833938	398.488	3.0794	7	1	90.57	CHEMBL613966	dengue virus type 2	CHEMBL4610427	CHEMBL4609987	2020	COc1cc(-c2cnc3c(N4C[C@@H](C)O[C@@H](C)C4)snc3c2)ccc1C(N)=O
CHEMBL1503442		O=C1C(=Cc2cccn2-c2ccc(O)cc2)C(=O)c2ccccc21	InChI=1S/C20H13NO3/c22-15-9-7-13(8-10-15)21-11-3-4-14(21)12-18-19(23)16-5-1-2-6-17(16)20(18)24/h1-12,22H	OUOUCHDQRGGLDH-UHFFFAOYSA-N	IC50	10120	nM	4.994819487	4.994819487	315.328	3.6455	4	1	59.3	CHEMBL5980	Dengue virus type 2 NS3 protein	CHEMBL1794550	CHEMBL1201862		O=C1C(=Cc2cccn2-c2ccc(O)cc2)C(=O)c2ccccc21
CHEMBL1998566		Cc1ccc(S(=O)(=O)/N=C2/C=C(C3C(=O)CC(C)(C)CC3=O)C(=O)c3ccccc32)cc1	InChI=1S/C25H23NO5S/c1-15-8-10-16(11-9-15)32(30,31)26-20-12-19(24(29)18-7-5-4-6-17(18)20)23-21(27)13-25(2,3)14-22(23)28/h4-12,23H,13-14H2,1-3H3/b26-20-	UZDYRCLWJQOHSM-QOMWVZHYSA-N	IC50	10130	nM	4.994390555	4.994390555	449.528	3.87012	5	0	97.71	CHEMBL5980	Dengue virus type 2 NS3 protein	CHEMBL1794550	CHEMBL1201862		Cc1ccc(S(=O)(=O)/N=C2/C=C(C3C(=O)CC(C)(C)CC3=O)C(=O)c3ccccc32)cc1
CHEMBL1422763		CCCC1=NN(c2ccccc2)C(=O)/C1=C\c1ccc(OCc2ccc(C(=O)O)cc2)cc1	InChI=1S/C27H24N2O4/c1-2-6-25-24(26(30)29(28-25)22-7-4-3-5-8-22)17-19-11-15-23(16-12-19)33-18-20-9-13-21(14-10-20)27(31)32/h3-5,7-17H,2,6,18H2,1H3,(H,31,32)/b24-17-	JQFHVIXDOTUIRX-ULJHMMPZSA-N	IC50	10190	nM	4.991825816	4.991825816	440.499	5.5501	4	1	79.2	CHEMBL5980	Dengue virus type 2 NS3 protein	CHEMBL1794550	CHEMBL1201862		CCCC1=NN(c2ccccc2)C(=O)/C1=C\c1ccc(OCc2ccc(C(=O)O)cc2)cc1
CHEMBL5426106		CC(C)(C)SSC[C@@H](NC(=O)c1ccc(C2(C(F)(F)F)N=N2)cc1)C(=O)Nc1nc2cc(O)c(O)cc2s1	InChI=1S/C23H22F3N5O4S3/c1-21(2,3)38-36-10-14(19(35)29-20-28-13-8-15(32)16(33)9-17(13)37-20)27-18(34)11-4-6-12(7-5-11)22(30-31-22)23(24,25)26/h4-9,14,32-33H,10H2,1-3H3,(H,27,34)(H,28,29,35)/t14-/m1/s1	HHRKBOSMWRYDQL-CQSZACIVSA-N	IC50	10200	nM	4.99	4.991399828	585.655	5.8054	10	4	136.27	CHEMBL5980	Dengue virus type 2 NS3 protein	CHEMBL5330692	CHEMBL5329209	2023	CC(C)(C)SSC[C@@H](NC(=O)c1ccc(C2(C(F)(F)F)N=N2)cc1)C(=O)Nc1nc2cc(O)c(O)cc2s1
CHEMBL4869904		Ic1ccc(-c2ncc(OCCC3CCNCC3)nc2-c2ccc(I)cc2)cc1	InChI=1S/C23H23I2N3O/c24-19-5-1-17(2-6-19)22-23(18-3-7-20(25)8-4-18)28-21(15-27-22)29-14-11-16-9-12-26-13-10-16/h1-8,15-16,26H,9-14H2	YUKVLSNZQPNKOF-UHFFFAOYSA-N	IC50	10200	nM	4.99	4.991399828	611.265	5.7883	4	1	47.04	CHEMBL5980	Dengue virus type 2 NS3 protein	CHEMBL4811972	CHEMBL4811233	2021	Ic1ccc(-c2ncc(OCCC3CCNCC3)nc2-c2ccc(I)cc2)cc1
CHEMBL4448513		COc1ccc(-c2cnc3[nH]cc(C#Cc4cccc(C#N)c4)c3c2)cc1OC	InChI=1S/C24H17N3O2/c1-28-22-9-8-18(12-23(22)29-2)20-11-21-19(14-26-24(21)27-15-20)7-6-16-4-3-5-17(10-16)13-25/h3-5,8-12,14-15H,1-2H3,(H,26,27)	MVGNOIHUGJNWKN-UHFFFAOYSA-N	EC50	10200	nM	4.99	4.991399828	379.419	4.51858	4	1	70.93	CHEMBL613966	dengue virus type 2	CHEMBL4305759	CHEMBL4304760	2019	COc1ccc(-c2cnc3[nH]cc(C#Cc4cccc(C#N)c4)c3c2)cc1OC
CHEMBL4871785		O=C(NCC1CCNCC1)c1cc2ccc(-c3cn[nH]c3)cc2[nH]1	InChI=1S/C18H21N5O/c24-18(20-9-12-3-5-19-6-4-12)17-8-14-2-1-13(7-16(14)23-17)15-10-21-22-11-15/h1-2,7-8,10-12,19,23H,3-6,9H2,(H,20,24)(H,21,22)	ZWEVMCSWYABGOO-UHFFFAOYSA-N	IC50	10300	nM	4.99	4.987162775	323.4	2.2874	3	4	85.6	CHEMBL5980	Dengue virus type 2 NS3 protein	CHEMBL4844503	CHEMBL4842369	2021	O=C(NCC1CCNCC1)c1cc2ccc(-c3cn[nH]c3)cc2[nH]1
CHEMBL1308404		O=[N+]([O-])c1c(Nc2ccc(O)cc2)cc(Cl)c2nonc12	InChI=1S/C12H7ClN4O4/c13-8-5-9(14-6-1-3-7(18)4-2-6)12(17(19)20)11-10(8)15-21-16-11/h1-5,14,18H	OBXCWWZWQQDMOY-UHFFFAOYSA-N	IC50	10420	nM	4.982132281	4.982132281	306.665	3.2336	7	2	114.32	CHEMBL5980	Dengue virus type 2 NS3 protein	CHEMBL1794550	CHEMBL1201862		O=[N+]([O-])c1c(Nc2ccc(O)cc2)cc(Cl)c2nonc12
CHEMBL3740600		N=C(N)NCCC[C@H](NC(=O)c1cc2ccsc2s1)C(=O)N[C@@H](CCCCN)C(=O)N[C@@H](C(N)=O)c1ccc(OCc2ccc(C(F)(F)F)cc2)cc1	InChI=1S/C35H41F3N8O5S2/c36-35(37,38)23-10-6-20(7-11-23)19-51-24-12-8-21(9-13-24)28(29(40)47)46-31(49)25(4-1-2-15-39)44-30(48)26(5-3-16-43-34(41)42)45-32(50)27-18-22-14-17-52-33(22)53-27/h6-14,17-18,25-26,28H,1-5,15-16,19,39H2,(H2,40,47)(H,44,48)(H,45,50)(H,46,49)(H4,41,42,43)/t25-,26-,28+/m0/s1	NSQHWDFESHJXIF-UNCTUWKVSA-N	EC50	10460	nM	4.98	4.980468315	774.892	3.87887	9	8	227.54	CHEMBL613966	dengue virus type 2	CHEMBL3745070	CHEMBL3739314	2015	N=C(N)NCCC[C@H](NC(=O)c1cc2ccsc2s1)C(=O)N[C@@H](CCCCN)C(=O)N[C@@H](C(N)=O)c1ccc(OCc2ccc(C(F)(F)F)cc2)cc1
CHEMBL4292112		OC[C@H]1O[C@@H](n2c3ccc(Cl)cc3c3c(-c4ccco4)ncnc32)[C@@H](F)[C@@H]1O	InChI=1S/C19H15ClFN3O4/c20-9-3-4-11-10(6-9)14-16(12-2-1-5-27-12)22-8-23-18(14)24(11)19-15(21)17(26)13(7-25)28-19/h1-6,8,13,15,17,19,25-26H,7H2/t13-,15+,17-,19-/m1/s1	DNGSTNJUXPYITR-ZSFPCNDZSA-N	EC50	10500	nM	4.98	4.978810701	403.797	3.0866	7	2	93.54	CHEMBL613966	dengue virus type 2	CHEMBL4263094	CHEMBL4261558	2017	OC[C@H]1O[C@@H](n2c3ccc(Cl)cc3c3c(-c4ccco4)ncnc32)[C@@H](F)[C@@H]1O
CHEMBL3339404		Cc1ccc(NC(=O)c2nccnc2C(=O)Nc2ccc(C)cc2-c2cccnc2)cc1	InChI=1S/C25H21N5O2/c1-16-5-8-19(9-6-16)29-24(31)22-23(28-13-12-27-22)25(32)30-21-10-7-17(2)14-20(21)18-4-3-11-26-15-18/h3-15H,1-2H3,(H,29,31)(H,30,32)	GWIHVAFEKROROQ-UHFFFAOYSA-N	EC50	10550	nM	4.98	4.97674754	423.476	4.66004	5	2	96.87	CHEMBL613757	Dengue virus	CHEMBL3389955	CHEMBL3352473	2014	Cc1ccc(NC(=O)c2nccnc2C(=O)Nc2ccc(C)cc2-c2cccnc2)cc1
CHEMBL4869765		COc1ccc(-c2ccc3cc(C(=O)NCC4CCNCC4)[nH]c3c2)cc1	InChI=1S/C22H25N3O2/c1-27-19-6-4-16(5-7-19)17-2-3-18-13-21(25-20(18)12-17)22(26)24-14-15-8-10-23-11-9-15/h2-7,12-13,15,23,25H,8-11,14H2,1H3,(H,24,26)	WEGCCPFCAZRGPM-UHFFFAOYSA-N	IC50	10600	nM	4.97	4.974694135	363.461	3.5729	3	3	66.15	CHEMBL5980	Dengue virus type 2 NS3 protein	CHEMBL4844503	CHEMBL4842369	2021	COc1ccc(-c2ccc3cc(C(=O)NCC4CCNCC4)[nH]c3c2)cc1
CHEMBL5421953		c1ccc(/N=N/Nc2ccccn2)cc1	InChI=1S/C11H10N4/c1-2-6-10(7-3-1)13-15-14-11-8-4-5-9-12-11/h1-9H,(H,12,13,14)	IFCNDUDHWBHQEF-UHFFFAOYSA-N	EC50	10600	nM	4.97	4.974694135	198.229	3.1924	3	1	49.64	CHEMBL613757	Dengue virus	CHEMBL5337212	CHEMBL5335803	2024	c1ccc(/N=N/Nc2ccccn2)cc1
CHEMBL4864012		O=C(NCC1CCNCC1)c1cc2ccc(-c3ccc(OC(F)(F)F)cc3)cc2[nH]1	InChI=1S/C22H22F3N3O2/c23-22(24,25)30-18-5-3-15(4-6-18)16-1-2-17-12-20(28-19(17)11-16)21(29)27-13-14-7-9-26-10-8-14/h1-6,11-12,14,26,28H,7-10,13H2,(H,27,29)	HMPVUMKNAHUHQX-UHFFFAOYSA-N	IC50	10700	nM	4.97	4.970616222	417.431	4.4629	3	3	66.15	CHEMBL5980	Dengue virus type 2 NS3 protein	CHEMBL4844503	CHEMBL4842369	2021	O=C(NCC1CCNCC1)c1cc2ccc(-c3ccc(OC(F)(F)F)cc3)cc2[nH]1
CHEMBL1432590		O=C(O)c1cccc(Nc2cc(Cl)c3nonc3c2[N+](=O)[O-])c1	InChI=1S/C13H7ClN4O5/c14-8-5-9(12(18(21)22)11-10(8)16-23-17-11)15-7-3-1-2-6(4-7)13(19)20/h1-5,15H,(H,19,20)	WDNYVUHYGPZUQZ-UHFFFAOYSA-N	IC50	10720	nM	4.969805215	4.969805215	334.675	3.2262	7	2	131.39	CHEMBL5980	Dengue virus type 2 NS3 protein	CHEMBL1794550	CHEMBL1201862		O=C(O)c1cccc(Nc2cc(Cl)c3nonc3c2[N+](=O)[O-])c1
CHEMBL4278874		Nc1ncnc2c1c1cc(Cl)ccc1n2[C@@H]1O[C@H](CO)[C@@H](O)[C@@H]1F	InChI=1S/C15H14ClFN4O3/c16-6-1-2-8-7(3-6)10-13(18)19-5-20-14(10)21(8)15-11(17)12(23)9(4-22)24-15/h1-3,5,9,11-12,15,22-23H,4H2,(H2,18,19,20)/t9-,11+,12-,15-/m1/s1	QINJUQYKZHUCAP-JDTTZNEISA-N	EC50	10800	nM	4.97	4.966576245	352.753	1.4088	7	3	106.42	CHEMBL613966	dengue virus type 2	CHEMBL4263094	CHEMBL4261558	2017	Nc1ncnc2c1c1cc(Cl)ccc1n2[C@@H]1O[C@H](CO)[C@@H](O)[C@@H]1F
CHEMBL1987742		COC1=CC(=O)C(O)=C(CCCCCCC/C=C/CCCCCCCC2=C(O)C(=O)C=C(OC)C2=O)C1=O	InChI=1S/C30H40O8/c1-37-25-19-23(31)27(33)21(29(25)35)17-15-13-11-9-7-5-3-4-6-8-10-12-14-16-18-22-28(34)24(32)20-26(38-2)30(22)36/h3-4,19-20,33-34H,5-18H2,1-2H3/b4-3+	RSYDDJMZYDRCOF-ONEGZZNKSA-N	IC50	10810	nM	4.966174306	4.966174306	528.642	5.9924	8	2	127.2	CHEMBL5980	Dengue virus type 2 NS3 protein	CHEMBL1794550	CHEMBL1201862		COC1=CC(=O)C(O)=C(CCCCCCC/C=C/CCCCCCCC2=C(O)C(=O)C=C(OC)C2=O)C1=O
CHEMBL289277	EMODIN	Cc1cc(O)c2c(c1)C(=O)c1cc(O)cc(O)c1C2=O	InChI=1S/C15H10O5/c1-6-2-8-12(10(17)3-6)15(20)13-9(14(8)19)4-7(16)5-11(13)18/h2-5,16-18H,1H3	RHMXXJGYXNZAPX-UHFFFAOYSA-N	EC50	10900	nM	4.96	4.962573502	270.24	1.88722	5	3	94.83	CHEMBL613966	dengue virus type 2	CHEMBL1067220	CHEMBL1156914	2010	Cc1cc(O)c2c(c1)C(=O)c1cc(O)cc(O)c1C2=O
CHEMBL4456709		CCCCCOCc1c(Nc2cccc(O)c2)nc(N2CCOCC2)nc1C(=O)NCc1ccc(C(F)(F)F)cc1	InChI=1S/C29H34F3N5O4/c1-2-3-4-14-41-19-24-25(27(39)33-18-20-8-10-21(11-9-20)29(30,31)32)35-28(37-12-15-40-16-13-37)36-26(24)34-22-6-5-7-23(38)17-22/h5-11,17,38H,2-4,12-16,18-19H2,1H3,(H,33,39)(H,34,35,36)	LGZMIWZHOSXEMU-UHFFFAOYSA-N	EC50	10900	nM	4.96	4.962573502	573.616	5.418	8	3	108.84	CHEMBL613966	dengue virus type 2	CHEMBL4340109	CHEMBL4339220	2019	CCCCCOCc1c(Nc2cccc(O)c2)nc(N2CCOCC2)nc1C(=O)NCc1ccc(C(F)(F)F)cc1
CHEMBL1467719		O=C(O)CCn1cc(C=C2C(=O)NC(=S)NC2=O)c(-c2cccc(Cl)c2)n1	InChI=1S/C17H13ClN4O4S/c18-11-3-1-2-9(6-11)14-10(8-22(21-14)5-4-13(23)24)7-12-15(25)19-17(27)20-16(12)26/h1-3,6-8H,4-5H2,(H,23,24)(H2,19,20,25,26,27)	HRAKUZPJAJKDEJ-UHFFFAOYSA-N	IC50	10930	nM	4.961379838	4.961379838	404.835	1.5925	6	3	113.32	CHEMBL5980	Dengue virus type 2 NS3 protein	CHEMBL1794550	CHEMBL1201862		O=C(O)CCn1cc(C=C2C(=O)NC(=S)NC2=O)c(-c2cccc(Cl)c2)n1
CHEMBL4649655		CCCCCC(=O)N[C@H](C(=O)NCc1ccc(NC(=N)N)cc1)c1ccc(OCc2ccccc2)cc1.O=C(O)C(F)(F)F	InChI=1S/C29H35N5O3.C2HF3O2/c1-2-3-5-10-26(35)34-27(28(36)32-19-21-11-15-24(16-12-21)33-29(30)31)23-13-17-25(18-14-23)37-20-22-8-6-4-7-9-22;3-2(4,5)1(6)7/h4,6-9,11-18,27H,2-3,5,10,19-20H2,1H3,(H,32,36)(H,34,35)(H4,30,31,33);(H,6,7)/t27-;/m0./s1	RMLDGSREBIUICI-YCBFMBTMSA-N	IC50	11000	nM	4.96	4.958607315	615.653	5.25827	5	6	166.63	CHEMBL5980	Dengue virus type 2 NS3 protein	CHEMBL4621577	CHEMBL4619777	2020	CCCCCC(=O)N[C@H](C(=O)NCc1ccc(NC(=N)N)cc1)c1ccc(OCc2ccccc2)cc1.O=C(O)C(F)(F)F
CHEMBL2164631		O=C(O)c1cccc(N/N=C/c2cc(C(=O)NCCCCc3ccccc3)c3ccccc3n2)c1	InChI=1S/C28H26N4O3/c33-27(29-16-7-6-11-20-9-2-1-3-10-20)25-18-23(31-26-15-5-4-14-24(25)26)19-30-32-22-13-8-12-21(17-22)28(34)35/h1-5,8-10,12-15,17-19,32H,6-7,11,16H2,(H,29,33)(H,34,35)/b30-19+	BNDJZRUHRIBCQY-NDZAJKAJSA-N	IC50	11000	nM	4.96	4.958607315	466.541	5.1317	5	3	103.68	CHEMBL613966	dengue virus type 2	CHEMBL2167767	CHEMBL2163279	2012	O=C(O)c1cccc(N/N=C/c2cc(C(=O)NCCCCc3ccccc3)c3ccccc3n2)c1
CHEMBL4175245		NS(=O)(=O)c1ccc(N2N=C(c3ccc(OCc4ccccc4)cc3)CC2c2cccc(F)c2)cc1	InChI=1S/C28H24FN3O3S/c29-23-8-4-7-22(17-23)28-18-27(31-32(28)24-11-15-26(16-12-24)36(30,33)34)21-9-13-25(14-10-21)35-19-20-5-2-1-3-6-20/h1-17,28H,18-19H2,(H2,30,33,34)	QBDPKBPVLOKPOA-UHFFFAOYSA-N	EC50	11000	nM	4.958607315	4.958607315	501.583	5.4078	5	1	84.99	CHEMBL613966	dengue virus type 2	CHEMBL4135015	CHEMBL4130485	2017	NS(=O)(=O)c1ccc(N2N=C(c3ccc(OCc4ccccc4)cc3)CC2c2cccc(F)c2)cc1
CHEMBL4879018		CCCCCCCS(=O)(=O)N[C@H](C(=O)NCc1ccc(C(N)=O)cc1)c1ccc(OCc2ccccc2)cc1	InChI=1S/C30H37N3O5S/c1-2-3-4-5-9-20-39(36,37)33-28(30(35)32-21-23-12-14-26(15-13-23)29(31)34)25-16-18-27(19-17-25)38-22-24-10-7-6-8-11-24/h6-8,10-19,28,33H,2-5,9,20-22H2,1H3,(H2,31,34)(H,32,35)/t28-/m0/s1	NDRLUSLSYOPAQK-NDEPHWFRSA-N	EC50	11000	nM	4.96	4.958607315	551.709	4.6118	5	3	127.59	CHEMBL5980	Dengue virus type 2 NS3 protein	CHEMBL4812531	CHEMBL4811254	2021	CCCCCCCS(=O)(=O)N[C@H](C(=O)NCc1ccc(C(N)=O)cc1)c1ccc(OCc2ccccc2)cc1
CHEMBL1373316		C=CS(=O)(=O)c1sc(Cl)c(N2CCOCC2)c1[N+](=O)[O-]	InChI=1S/C10H11ClN2O5S2/c1-2-20(16,17)10-8(13(14)15)7(9(11)19-10)12-3-5-18-6-4-12/h2H,1,3-6H2	BDUFBTGQWFRIIG-UHFFFAOYSA-N	IC50	11000	nM	4.958607315	4.958607315	338.794	2.0635	7	0	89.75	CHEMBL5980	Dengue virus type 2 NS3 protein	CHEMBL1794550	CHEMBL1201862		C=CS(=O)(=O)c1sc(Cl)c(N2CCOCC2)c1[N+](=O)[O-]
CHEMBL3578064		Cc1cn([C@H]2C[C@H](NC(=O)Nc3cccc4ccccc34)[C@@H](CO[Si](C)(C)C(C)(C)C)O2)c(=O)[nH]c1=O	InChI=1S/C27H36N4O5Si/c1-17-15-31(26(34)30-24(17)32)23-14-21(22(36-23)16-35-37(5,6)27(2,3)4)29-25(33)28-20-13-9-11-18-10-7-8-12-19(18)20/h7-13,15,21-23H,14,16H2,1-6H3,(H2,28,29,33)(H,30,32,34)/t21-,22+,23+/m0/s1	VOPRBGUQQVPDNY-YTFSRNRJSA-N	EC50	11000	nM	4.96	4.958607315	524.694	4.49782	6	3	114.45	CHEMBL613757	Dengue virus	CHEMBL3579270	CHEMBL3576816	2015	Cc1cn([C@H]2C[C@H](NC(=O)Nc3cccc4ccccc34)[C@@H](CO[Si](C)(C)C(C)(C)C)O2)c(=O)[nH]c1=O
CHEMBL5417792		CN([C@@H](CCCNC(=N)N)C(=O)N[C@@H](CCCCN)C(=O)N[C@@H](C(N)=O)c1ccccc1)S(=O)(=O)c1ccccc1	InChI=1S/C27H40N8O5S/c1-35(41(39,40)20-13-6-3-7-14-20)22(16-10-18-32-27(30)31)26(38)33-21(15-8-9-17-28)25(37)34-23(24(29)36)19-11-4-2-5-12-19/h2-7,11-14,21-23H,8-10,15-18,28H2,1H3,(H2,29,36)(H,33,38)(H,34,37)(H4,30,31,32)/t21-,22-,23+/m0/s1	FMTMFDSMGDISKX-RJGXRXQPSA-N	IC50	11000	nM	4.96	4.958607315	588.735	-0.10443	7	7	226.59	CHEMBL5980	Dengue virus type 2 NS3 protein	CHEMBL5348989	CHEMBL5346910	2023	CN([C@@H](CCCNC(=N)N)C(=O)N[C@@H](CCCCN)C(=O)N[C@@H](C(N)=O)c1ccccc1)S(=O)(=O)c1ccccc1
CHEMBL1707040		CN(C)c1c([N+](=O)[O-])cc(N2C(=O)C=CC2=O)cc1[N+](=O)[O-]	InChI=1S/C12H10N4O6/c1-13(2)12-8(15(19)20)5-7(6-9(12)16(21)22)14-10(17)3-4-11(14)18/h3-6H,1-2H3	QPYAUURPGVXHFK-UHFFFAOYSA-N	IC50	11090	nM	4.955068454	4.955068454	306.234	0.9984	7	0	126.9	CHEMBL5980	Dengue virus type 2 NS3 protein	CHEMBL1794550	CHEMBL1201862		CN(C)c1c([N+](=O)[O-])cc(N2C(=O)C=CC2=O)cc1[N+](=O)[O-]
CHEMBL1387563		Cc1ccc(-c2ccc(/C=C3\C(=O)ON=C3c3ccccc3)o2)c([N+](=O)[O-])c1	InChI=1S/C21H14N2O5/c1-13-7-9-16(18(11-13)23(25)26)19-10-8-15(27-19)12-17-20(22-28-21(17)24)14-5-3-2-4-6-14/h2-12H,1H3/b17-12-	PGXSGDSKKLJRNW-ATVHPVEESA-N	IC50	11100	nM	4.954677021	4.954677021	374.352	4.50772	6	0	94.94	CHEMBL5980	Dengue virus type 2 NS3 protein	CHEMBL1794550	CHEMBL1201862		Cc1ccc(-c2ccc(/C=C3\C(=O)ON=C3c3ccccc3)o2)c([N+](=O)[O-])c1
CHEMBL4876394		O=C(Nc1nc2cc(O)c(O)cc2s1)C(c1ccccc1)c1ccccc1	InChI=1S/C21H16N2O3S/c24-16-11-15-18(12-17(16)25)27-21(22-15)23-20(26)19(13-7-3-1-4-8-13)14-9-5-2-6-10-14/h1-12,19,24-25H,(H,22,23,26)	NLAWXYMTUMBOBQ-UHFFFAOYSA-N	IC50	11120	nM	4.95	4.953895213	376.437	4.4781	5	3	82.45	CHEMBL5980	Dengue virus type 2 NS3 protein	CHEMBL4825422	CHEMBL4823320	2021	O=C(Nc1nc2cc(O)c(O)cc2s1)C(c1ccccc1)c1ccccc1
CHEMBL3740025		O=C1N[C@@H](Cc2ccccc2)C(=O)N2C[C@H](O)C[C@@H]12	InChI=1S/C14H16N2O3/c17-10-7-12-13(18)15-11(14(19)16(12)8-10)6-9-4-2-1-3-5-9/h1-5,10-12,17H,6-8H2,(H,15,18)/t10-,11+,12+/m1/s1	PYQJYHACQOBZLF-WOPDTQHZSA-N	EC50	11200	nM	4.95	4.950781977	260.293	-0.3107	3	2	69.64	CHEMBL613757	Dengue virus	CHEMBL4398337	CHEMBL4396891	2019	O=C1N[C@@H](Cc2ccccc2)C(=O)N2C[C@H](O)C[C@@H]12
CHEMBL438605		C[C@@]1(O)[C@H](O)[C@@H](CO)O[C@H]1n1ccc(N)nc1=O	InChI=1S/C10H15N3O5/c1-10(17)7(15)5(4-14)18-8(10)13-3-2-6(11)12-9(13)16/h2-3,5,7-8,14-15,17H,4H2,1H3,(H2,11,12,16)/t5-,7-,8-,10-/m1/s1	PPUDLEUZKVJXSZ-VPCXQMTMSA-N	EC50	11200	nM	4.95	4.950781977	257.246	-2.1729	8	4	130.83	CHEMBL613966	dengue virus type 2	CHEMBL3795369	CHEMBL3792388	2016	C[C@@]1(O)[C@H](O)[C@@H](CO)O[C@H]1n1ccc(N)nc1=O
CHEMBL4455964		CC[C@](C)(O)CCCCC[C@H]1C=CC(=O)O1	InChI=1S/C13H22O3/c1-3-13(2,15)10-6-4-5-7-11-8-9-12(14)16-11/h8-9,11,15H,3-7,10H2,1-2H3/t11-,13-/m0/s1	SYVFGLXUEAXFAP-AAEUAGOBSA-N	EC50	11200	nM	4.95	4.950781977	226.316	2.5795	3	1	46.53	CHEMBL613757	Dengue virus	CHEMBL4398337	CHEMBL4396891	2019	CC[C@](C)(O)CCCCC[C@H]1C=CC(=O)O1
CHEMBL508326		CC(C)C[C@@H]1NC(=O)[C@@H]2CCCN2C1=O	InChI=1S/C11H18N2O2/c1-7(2)6-8-11(15)13-5-3-4-9(13)10(14)12-8/h7-9H,3-6H2,1-2H3,(H,12,14)/t8-,9-/m0/s1	SZJNCZMRZAUNQT-IUCAKERBSA-N	EC50	11200	nM	4.95	4.950781977	210.277	0.5219	2	1	49.41	CHEMBL613757	Dengue virus	CHEMBL4398337	CHEMBL4396891	2019	CC(C)C[C@@H]1NC(=O)[C@@H]2CCCN2C1=O
CHEMBL3740621		CC(C)C[C@@H]1NC(=O)[C@@H]2C[C@@H](O)CN2C1=O	InChI=1S/C11H18N2O3/c1-6(2)3-8-11(16)13-5-7(14)4-9(13)10(15)12-8/h6-9,14H,3-5H2,1-2H3,(H,12,15)/t7-,8+,9+/m1/s1	YEHIUWVXPQQDMC-VGMNWLOBSA-N	EC50	11200	nM	4.95	4.950781977	226.276	-0.5073	3	2	69.64	CHEMBL613757	Dengue virus	CHEMBL4398337	CHEMBL4396891	2019	CC(C)C[C@@H]1NC(=O)[C@@H]2C[C@@H](O)CN2C1=O
CHEMBL4871038		O=[N+]([O-])c1ccc2nc(NC(=S)Nc3ccc(I)cc3)sc2c1	InChI=1S/C14H9IN4O2S2/c15-8-1-3-9(4-2-8)16-13(22)18-14-17-11-6-5-10(19(20)21)7-12(11)23-14/h1-7H,(H2,16,17,18,22)	ZDQLQHJBHMUAIB-UHFFFAOYSA-N	IC50	11210	nM	4.95	4.950394387	456.29	4.618	5	2	80.09	CHEMBL5980	Dengue virus type 2 NS3 protein	CHEMBL4825422	CHEMBL4823320	2021	O=[N+]([O-])c1ccc2nc(NC(=S)Nc3ccc(I)cc3)sc2c1
CHEMBL2003651		O=C(O)c1ccc(S(=O)(=O)/N=C2\C=C(Nc3ccccc3F)C(=O)c3ccccc32)cc1	InChI=1S/C23H15FN2O5S/c24-18-7-3-4-8-19(18)25-21-13-20(16-5-1-2-6-17(16)22(21)27)26-32(30,31)15-11-9-14(10-12-15)23(28)29/h1-13,25H,(H,28,29)/b26-20+	LWAKZCIYRXJCJV-LHLOQNFPSA-N	IC50	11210	nM	4.950394387	4.950394387	450.447	3.8942	5	2	112.9	CHEMBL5980	Dengue virus type 2 NS3 protein	CHEMBL1794550	CHEMBL1201862		O=C(O)c1ccc(S(=O)(=O)/N=C2\C=C(Nc3ccccc3F)C(=O)c3ccccc32)cc1
CHEMBL5432285		COc1ccc(/N=N/Nc2ncccc2C)cc1	InChI=1S/C13H14N4O/c1-10-4-3-9-14-13(10)16-17-15-11-5-7-12(18-2)8-6-11/h3-9H,1-2H3,(H,14,15,16)	MDPOCCJPBQHBDD-UHFFFAOYSA-N	EC50	11470	nM	4.94	4.940436582	242.282	3.50942	4	1	58.87	CHEMBL613757	Dengue virus	CHEMBL5337212	CHEMBL5335803	2024	COc1ccc(/N=N/Nc2ncccc2C)cc1
CHEMBL1369802		CC1=NOC(=O)/C1=C/c1ccc2c(c1)OCO2	InChI=1S/C12H9NO4/c1-7-9(12(14)17-13-7)4-8-2-3-10-11(5-8)16-6-15-10/h2-5H,6H2,1H3/b9-4+	YQZOINRTUOVWGH-RUDMXATFSA-N	IC50	11560	nM	4.937042166	4.937042166	231.207	1.7314	5	0	57.12	CHEMBL5980	Dengue virus type 2 NS3 protein	CHEMBL1794550	CHEMBL1201862		CC1=NOC(=O)/C1=C/c1ccc2c(c1)OCO2
CHEMBL1585191		O=C1ON=C(c2ccccc2)/C1=C/c1ccc(-c2ccccc2[N+](=O)[O-])o1	InChI=1S/C20H12N2O5/c23-20-16(19(21-27-20)13-6-2-1-3-7-13)12-14-10-11-18(26-14)15-8-4-5-9-17(15)22(24)25/h1-12H/b16-12-	VAMAFXSLFIRNIV-VBKFSLOCSA-N	IC50	11580	nM	4.936291441	4.936291441	360.325	4.1993	6	0	94.94	CHEMBL5980	Dengue virus type 2 NS3 protein	CHEMBL1794550	CHEMBL1201862		O=C1ON=C(c2ccccc2)/C1=C/c1ccc(-c2ccccc2[N+](=O)[O-])o1
CHEMBL4870594		O=C(Nc1ccccc1)[C@@H]1CCCN1C(=O)c1nc2cc(O)c(O)cc2s1	InChI=1S/C19H17N3O4S/c23-14-9-12-16(10-15(14)24)27-18(21-12)19(26)22-8-4-7-13(22)17(25)20-11-5-2-1-3-6-11/h1-3,5-6,9-10,13,23-24H,4,7-8H2,(H,20,25)/t13-/m0/s1	XRTYWPRQEAXKSC-ZDUSSCGKSA-N	IC50	11590	nM	4.94	4.935916564	383.429	2.9508	6	3	102.76	CHEMBL5980	Dengue virus type 2 NS3 protein	CHEMBL4825422	CHEMBL4823320	2021	O=C(Nc1ccccc1)[C@@H]1CCCN1C(=O)c1nc2cc(O)c(O)cc2s1
CHEMBL4435541		N=C(N)NCCC[C@H](NC(=O)c1ccccc1)C(=O)N[C@@H](CCCCN)C(=O)N[C@@H](C(=O)N[C@H]1CN(c2ccccc2)C1=O)c1ccc(OCc2ccccc2)cc1	InChI=1S/C43H51N9O6/c44-25-11-10-19-34(49-39(54)35(20-12-26-47-43(45)46)48-38(53)31-15-6-2-7-16-31)40(55)51-37(30-21-23-33(24-22-30)58-28-29-13-4-1-5-14-29)41(56)50-36-27-52(42(36)57)32-17-8-3-9-18-32/h1-9,13-18,21-24,34-37H,10-12,19-20,25-28,44H2,(H,48,53)(H,49,54)(H,50,56)(H,51,55)(H4,45,46,47)/t34-,35-,36-,37+/m0/s1	QMURFXVBFVKUNB-MYOMABOUSA-N	EC50	11700	nM	4.93	4.931814138	789.938	2.63017	8	8	233.86	CHEMBL613966	dengue virus type 2	CHEMBL4379960	CHEMBL4376846	2020	N=C(N)NCCC[C@H](NC(=O)c1ccccc1)C(=O)N[C@@H](CCCCN)C(=O)N[C@@H](C(=O)N[C@H]1CN(c2ccccc2)C1=O)c1ccc(OCc2ccccc2)cc1
CHEMBL3339399		O=C(Nc1ccc(F)cc1)c1nccnc1C(=O)Nc1ccccc1-c1ccncc1	InChI=1S/C23H16FN5O2/c24-16-5-7-17(8-6-16)28-22(30)20-21(27-14-13-26-20)23(31)29-19-4-2-1-3-18(19)15-9-11-25-12-10-15/h1-14H,(H,28,30)(H,29,31)	PWNVEIDLMVWPCU-UHFFFAOYSA-N	EC50	11710	nM	4.93	4.931443105	413.412	4.1823	5	2	96.87	CHEMBL613757	Dengue virus	CHEMBL3389955	CHEMBL3352473	2014	O=C(Nc1ccc(F)cc1)c1nccnc1C(=O)Nc1ccccc1-c1ccncc1
CHEMBL5427996		CN(/N=N/c1cccnc1)c1ccccc1	InChI=1S/C12H12N4/c1-16(12-7-3-2-4-8-12)15-14-11-6-5-9-13-10-11/h2-10H,1H3/b15-14+	DDXCXDIPMZJWHB-CCEZHUSRSA-N	EC50	11720	nM	4.93	4.931072388	212.256	3.2167	3	0	40.85	CHEMBL613757	Dengue virus	CHEMBL5337212	CHEMBL5335803	2024	CN(/N=N/c1cccnc1)c1ccccc1
CHEMBL3763384		COc1ccc(C(c2c(O)c3ccccc3oc2=O)c2c(O)c3ccccc3oc2=O)cc1CSc1nc2ccccc2s1	InChI=1S/C34H23NO7S2/c1-40-23-15-14-18(16-19(23)17-43-34-35-22-10-4-7-13-26(22)44-34)27(28-30(36)20-8-2-5-11-24(20)41-32(28)38)29-31(37)21-9-3-6-12-25(21)42-33(29)39/h2-16,27,36-37H,17H2,1H3	PRSVAZQVUQPRAE-UHFFFAOYSA-N	IC50	11800	nM	4.93	4.928117993	621.692	7.4014	10	2	123	CHEMBL613966	dengue virus type 2	CHEMBL3766888	CHEMBL3763009	2016	COc1ccc(C(c2c(O)c3ccccc3oc2=O)c2c(O)c3ccccc3oc2=O)cc1CSc1nc2ccccc2s1
CHEMBL1287980		CN(C)c1ccc(/C=c2\c3cc([N+](=O)[O-])ccc3n3c2cc(-c2ccccc2)[n+]3C)cc1.O=S(=O)([O-])C(F)(F)F	InChI=1S/C26H23N4O2.CHF3O3S/c1-27(2)20-11-9-18(10-12-20)15-22-23-16-21(30(31)32)13-14-24(23)29-26(22)17-25(28(29)3)19-7-5-4-6-8-19;2-1(3,4)8(5,6)7/h4-17H,1-3H3;(H,5,6,7)/q+1;/p-1	CKJNKVUCIFATCQ-UHFFFAOYSA-M	IC50	11820	nM	4.927382523	4.927382523	572.565	4.1573	7	0	111.87	CHEMBL5980	Dengue virus type 2 NS3 protein	CHEMBL1794550	CHEMBL1201862		CN(C)c1ccc(/C=c2\c3cc([N+](=O)[O-])ccc3n3c2cc(-c2ccccc2)[n+]3C)cc1.O=S(=O)([O-])C(F)(F)F
CHEMBL3339409		Cc1ccc(NC(=O)c2nccnc2C(=O)Nc2ccc(C)cc2-c2ccncc2)cc1	InChI=1S/C25H21N5O2/c1-16-3-6-19(7-4-16)29-24(31)22-23(28-14-13-27-22)25(32)30-21-8-5-17(2)15-20(21)18-9-11-26-12-10-18/h3-15H,1-2H3,(H,29,31)(H,30,32)	BBNUCORAPLLOCS-UHFFFAOYSA-N	EC50	11900	nM	4.92	4.924453039	423.476	4.66004	5	2	96.87	CHEMBL613757	Dengue virus	CHEMBL3389955	CHEMBL3352473	2014	Cc1ccc(NC(=O)c2nccnc2C(=O)Nc2ccc(C)cc2-c2ccncc2)cc1
CHEMBL1509676		COC(=O)c1ccc(N2NC(=O)/C(=C/c3ccc(-c4ccc(Cl)c(C(=O)O)c4)o3)C2=O)cc1	InChI=1S/C23H15ClN2O7/c1-32-23(31)12-2-5-14(6-3-12)26-21(28)17(20(27)25-26)11-15-7-9-19(33-15)13-4-8-18(24)16(10-13)22(29)30/h2-11H,1H3,(H,25,27)(H,29,30)/b17-11-	KOWFRUBMSHYORP-BOPFTXTBSA-N	IC50	11930	nM	4.923359556	4.923359556	466.833	3.5462	6	2	126.15	CHEMBL5980	Dengue virus type 2 NS3 protein	CHEMBL1794550	CHEMBL1201862		COC(=O)c1ccc(N2NC(=O)/C(=C/c3ccc(-c4ccc(Cl)c(C(=O)O)c4)o3)C2=O)cc1
CHEMBL1364221		O=C(O)c1ccc(Nc2cc(Cl)c3nonc3c2[N+](=O)[O-])cc1	InChI=1S/C13H7ClN4O5/c14-8-5-9(12(18(21)22)11-10(8)16-23-17-11)15-7-3-1-6(2-4-7)13(19)20/h1-5,15H,(H,19,20)	DENOBPZNKHUPRW-UHFFFAOYSA-N	IC50	11970	nM	4.92190585	4.92190585	334.675	3.2262	7	2	131.39	CHEMBL5980	Dengue virus type 2 NS3 protein	CHEMBL1794550	CHEMBL1201862		O=C(O)c1ccc(Nc2cc(Cl)c3nonc3c2[N+](=O)[O-])cc1
CHEMBL4845724		Fc1cccc(Nc2nc(NCCOc3ccccc3)nc3[nH]cnc23)c1	InChI=1S/C19H17FN6O/c20-13-5-4-6-14(11-13)24-18-16-17(23-12-22-16)25-19(26-18)21-9-10-27-15-7-2-1-3-8-15/h1-8,11-12H,9-10H2,(H3,21,22,23,24,25,26)	GAAJEKAMQCTDME-UHFFFAOYSA-N	IC50	12000	nM	4.92	4.920818754	364.384	3.7265	6	3	87.75	CHEMBL613966	dengue virus type 2	CHEMBL4843112	CHEMBL4842338	2021	Fc1cccc(Nc2nc(NCCOc3ccccc3)nc3[nH]cnc23)c1
CHEMBL605779		Cc1ccc(Cl)cc1NS(=O)(=O)c1ccc(NS(=O)(=O)c2ccc3ccccc3c2)cc1	InChI=1S/C23H19ClN2O4S2/c1-16-6-8-19(24)15-23(16)26-31(27,28)21-12-9-20(10-13-21)25-32(29,30)22-11-7-17-4-2-3-5-18(17)14-22/h2-15,25-26H,1H3	HJHVDDJLCIDJRS-UHFFFAOYSA-N	EC50	12000	nM	4.92	4.920818754	487.002	5.40322	4	2	92.34	CHEMBL613966	dengue virus type 2	CHEMBL1067220	CHEMBL1156914	2010	Cc1ccc(Cl)cc1NS(=O)(=O)c1ccc(NS(=O)(=O)c2ccc3ccccc3c2)cc1
CHEMBL4870696		N#Cc1ccc(-c2ccc3c(C(=O)NCC4CCNCC4)c[nH]c3c2)cc1	InChI=1S/C22H22N4O/c23-12-15-1-3-17(4-2-15)18-5-6-19-20(14-25-21(19)11-18)22(27)26-13-16-7-9-24-10-8-16/h1-6,11,14,16,24-25H,7-10,13H2,(H,26,27)	TWDARRSXNPFGKY-UHFFFAOYSA-N	IC50	12000	nM	4.92	4.920818754	358.445	3.43598	3	3	80.71	CHEMBL5980	Dengue virus type 2 NS3 protein	CHEMBL4844503	CHEMBL4842369	2021	N#Cc1ccc(-c2ccc3c(C(=O)NCC4CCNCC4)c[nH]c3c2)cc1
CHEMBL4868072		NC(=O)c1ccc(CNC(=O)[C@@H](NC(=O)CCc2ccccc2)c2ccc(OCc3ccccc3)cc2)cc1	InChI=1S/C32H31N3O4/c33-31(37)27-14-11-24(12-15-27)21-34-32(38)30(35-29(36)20-13-23-7-3-1-4-8-23)26-16-18-28(19-17-26)39-22-25-9-5-2-6-10-25/h1-12,14-19,30H,13,20-22H2,(H2,33,37)(H,34,38)(H,35,36)/t30-/m0/s1	HXXSZHHQUWRWNJ-PMERELPUSA-N	EC50	12000	nM	4.92	4.920818754	521.617	4.471	4	3	110.52	CHEMBL5980	Dengue virus type 2 NS3 protein	CHEMBL4812531	CHEMBL4811254	2021	NC(=O)c1ccc(CNC(=O)[C@@H](NC(=O)CCc2ccccc2)c2ccc(OCc3ccccc3)cc2)cc1
CHEMBL4165746		NS(=O)(=O)c1ccc(N2N=C(c3ccc(OCc4ccccc4)cc3)CC2c2ccccc2Cl)cc1	InChI=1S/C28H24ClN3O3S/c29-26-9-5-4-8-25(26)28-18-27(31-32(28)22-12-16-24(17-13-22)36(30,33)34)21-10-14-23(15-11-21)35-19-20-6-2-1-3-7-20/h1-17,28H,18-19H2,(H2,30,33,34)	JZSSUVOLRLWJJB-UHFFFAOYSA-N	EC50	12000	nM	4.920818754	4.920818754	518.038	5.9221	5	1	84.99	CHEMBL613966	dengue virus type 2	CHEMBL4135015	CHEMBL4130485	2017	NS(=O)(=O)c1ccc(N2N=C(c3ccc(OCc4ccccc4)cc3)CC2c2ccccc2Cl)cc1
CHEMBL3198927		C=CCOc1ccccc1/C=c1\sc2nc(=O)c(C)nn2c1=O	InChI=1S/C16H13N3O3S/c1-3-8-22-12-7-5-4-6-11(12)9-13-15(21)19-16(23-13)17-14(20)10(2)18-19/h3-7,9H,1,8H2,2H3/b13-9-	MRBZZHQPHWESIY-LCYFTJDESA-N	IC50	12080	nM	4.917933066	4.917933066	327.365	0.93212	7	0	73.56	CHEMBL5980	Dengue virus type 2 NS3 protein	CHEMBL1794550	CHEMBL1201862		C=CCOc1ccccc1/C=c1\sc2nc(=O)c(C)nn2c1=O
CHEMBL1400449		CCCC1=NN(c2ccccc2)C(=O)/C1=C/c1ccc(OCc2ccc(C(=O)O)cc2)cc1	InChI=1S/C27H24N2O4/c1-2-6-25-24(26(30)29(28-25)22-7-4-3-5-8-22)17-19-11-15-23(16-12-19)33-18-20-9-13-21(14-10-20)27(31)32/h3-5,7-17H,2,6,18H2,1H3,(H,31,32)/b24-17+	JQFHVIXDOTUIRX-JJIBRWJFSA-N	IC50	12150	nM	4.915423722	4.915423722	440.499	5.5501	4	1	79.2	CHEMBL5980	Dengue virus type 2 NS3 protein	CHEMBL1794550	CHEMBL1201862		CCCC1=NN(c2ccccc2)C(=O)/C1=C/c1ccc(OCc2ccc(C(=O)O)cc2)cc1
CHEMBL66953	PURPUROGALLIN	O=c1c(O)cccc2cc(O)c(O)c(O)c12	InChI=1S/C11H8O5/c12-6-3-1-2-5-4-7(13)10(15)11(16)8(5)9(6)14/h1-4,13,15-16H,(H,12,14)	WDGFFVCWBZVLCE-UHFFFAOYSA-N	IC50	12190	nM	4.913996294	4.913996294	220.18	1.0224	5	4	97.99	CHEMBL5980	Dengue virus type 2 NS3 protein	CHEMBL1794550	CHEMBL1201862		O=c1c(O)cccc2cc(O)c(O)c(O)c12
CHEMBL506092		N=C(N)NCCC[C@@H](C=O)NC(=O)[C@H](CCCCN)NC(=O)[C@H](CCCCN)NC(=O)Cc1ccc(-c2ccccc2)cc1	InChI=1S/C32H48N8O4/c33-18-6-4-12-27(39-29(42)21-23-14-16-25(17-15-23)24-9-2-1-3-10-24)31(44)40-28(13-5-7-19-34)30(43)38-26(22-41)11-8-20-37-32(35)36/h1-3,9-10,14-17,22,26-28H,4-8,11-13,18-21,33-34H2,(H,38,43)(H,39,42)(H,40,44)(H4,35,36,37)/t26-,27-,28-/m0/s1	CZRQOVSWQHBFTO-KCHLEUMXSA-N	IC50	12200	nM	4.91	4.913640169	608.788	1.07067	7	8	218.31	CHEMBL5980	Dengue virus type 2 NS3 protein	CHEMBL4355610	CHEMBL4354802	2019	N=C(N)NCCC[C@@H](C=O)NC(=O)[C@H](CCCCN)NC(=O)[C@H](CCCCN)NC(=O)Cc1ccc(-c2ccccc2)cc1
CHEMBL4553551		NS(=O)(=O)c1ccc(Nc2nc(N3CCOCC3)nc3c2CN(CCOc2ccccc2)C3=O)cc1	InChI=1S/C24H26N6O5S/c25-36(32,33)19-8-6-17(7-9-19)26-22-20-16-30(12-15-35-18-4-2-1-3-5-18)23(31)21(20)27-24(28-22)29-10-13-34-14-11-29/h1-9H,10-16H2,(H2,25,32,33)(H,26,27,28)	FCNZRLKHXFAHKY-UHFFFAOYSA-N	EC50	12200	nM	4.91	4.913640169	510.576	1.739	9	2	139.98	CHEMBL613966	dengue virus type 2	CHEMBL4340109	CHEMBL4339220	2019	NS(=O)(=O)c1ccc(Nc2nc(N3CCOCC3)nc3c2CN(CCOc2ccccc2)C3=O)cc1
CHEMBL1736254		O=C1C(=NCCc2cc(Br)c(O)c(Br)c2)C=C(O)c2cccnc21	InChI=1S/C17H12Br2N2O3/c18-11-6-9(7-12(19)16(11)23)3-5-20-13-8-14(22)10-2-1-4-21-15(10)17(13)24/h1-2,4,6-8,22-23H,3,5H2	VTOWHMMNCQGARC-UHFFFAOYSA-N	IC50	12220	nM	4.912928794	4.912928794	452.102	4.0911	5	2	82.78	CHEMBL5980	Dengue virus type 2 NS3 protein	CHEMBL1794550	CHEMBL1201862		O=C1C(=NCCc2cc(Br)c(O)c(Br)c2)C=C(O)c2cccnc21
CHEMBL562949		O=C(O)c1ccc2c(c1)C(=O)/C(=C/c1ccccc1)C2=O	InChI=1S/C17H10O4/c18-15-12-7-6-11(17(20)21)9-13(12)16(19)14(15)8-10-4-2-1-3-5-10/h1-9H,(H,20,21)/b14-8+	KAAZONMQZCIBTC-RIYZIHGNSA-N	IC50	12230	nM	4.912573543	4.912573543	278.263	2.8474	3	1	71.44	CHEMBL5980	Dengue virus type 2 NS3 protein	CHEMBL1794550	CHEMBL1201862		O=C(O)c1ccc2c(c1)C(=O)/C(=C/c1ccccc1)C2=O
CHEMBL4450411		O=C(O)c1cc2sc(NC(=O)c3ccccc3Sc3ccc(C(F)(F)F)cc3)nc2cc1O	InChI=1S/C22H13F3N2O4S2/c23-22(24,25)11-5-7-12(8-6-11)32-17-4-2-1-3-13(17)19(29)27-21-26-15-10-16(28)14(20(30)31)9-18(15)33-21/h1-10,28H,(H,30,31)(H,26,27,29)	BCOMBAJCFYTNKK-UHFFFAOYSA-N	IC50	12300	nM	4.91	4.910094889	490.484	6.1224	6	3	99.52	CHEMBL5980	Dengue virus type 2 NS3 protein	CHEMBL4398294	CHEMBL4396891	2019	O=C(O)c1cc2sc(NC(=O)c3ccccc3Sc3ccc(C(F)(F)F)cc3)nc2cc1O
CHEMBL1608853		O=C(O)c1ccc2c(c1)C(=O)/C(=C\c1ccco1)C2=O	InChI=1S/C15H8O5/c16-13-10-4-3-8(15(18)19)6-11(10)14(17)12(13)7-9-2-1-5-20-9/h1-7H,(H,18,19)/b12-7-	LTRVPABSHOFVKX-GHXNOFRVSA-N	IC50	12310	nM	4.909741947	4.909741947	268.224	2.4404	4	1	84.58	CHEMBL5980	Dengue virus type 2 NS3 protein	CHEMBL1794550	CHEMBL1201862		O=C(O)c1ccc2c(c1)C(=O)/C(=C\c1ccco1)C2=O
CHEMBL1471665		O=C(O)c1ccccc1-c1ccc(C=C2C(=O)N(c3ccccc3)C(=S)N(c3ccccc3)C2=O)o1	InChI=1S/C28H18N2O5S/c31-25-23(17-20-15-16-24(35-20)21-13-7-8-14-22(21)27(33)34)26(32)30(19-11-5-2-6-12-19)28(36)29(25)18-9-3-1-4-10-18/h1-17H,(H,33,34)	MIRJSOROLUIZDU-UHFFFAOYSA-N	IC50	12350	nM	4.908333042	4.908333042	494.528	5.3931	5	1	91.06	CHEMBL5980	Dengue virus type 2 NS3 protein	CHEMBL1794550	CHEMBL1201862		O=C(O)c1ccccc1-c1ccc(C=C2C(=O)N(c3ccccc3)C(=S)N(c3ccccc3)C2=O)o1
CHEMBL4561419		N=C(N)NCCC[C@H](NC(=O)c1ccccc1)C(=O)N[C@@H](CCCCN)C(=O)N[C@@H](C(=O)N[C@@H]1CN(c2cccc(F)c2)C1=O)c1ccc(OCc2ccccc2)cc1	InChI=1S/C43H50FN9O6/c44-31-15-9-16-32(25-31)53-26-36(42(53)58)51-41(57)37(29-19-21-33(22-20-29)59-27-28-11-3-1-4-12-28)52-40(56)34(17-7-8-23-45)50-39(55)35(18-10-24-48-43(46)47)49-38(54)30-13-5-2-6-14-30/h1-6,9,11-16,19-22,25,34-37H,7-8,10,17-18,23-24,26-27,45H2,(H,49,54)(H,50,55)(H,51,57)(H,52,56)(H4,46,47,48)/t34-,35-,36+,37+/m0/s1	WFEFNXVZAXQEFS-DNMDQSTESA-N	IC50	12400	nM	4.91	4.906578315	807.928	2.76927	8	8	233.86	CHEMBL5980	Dengue virus type 2 NS3 protein	CHEMBL4379943	CHEMBL4376846	2020	N=C(N)NCCC[C@H](NC(=O)c1ccccc1)C(=O)N[C@@H](CCCCN)C(=O)N[C@@H](C(=O)N[C@@H]1CN(c2cccc(F)c2)C1=O)c1ccc(OCc2ccccc2)cc1
CHEMBL1736502		CCCCCCCCSC1=CC(=O)C(OC)=C(OC)C1=O	InChI=1S/C16H24O4S/c1-4-5-6-7-8-9-10-21-13-11-12(17)15(19-2)16(20-3)14(13)18/h11H,4-10H2,1-3H3	HJWWFWFGMWCDJK-UHFFFAOYSA-N	IC50	12490	nM	4.903437562	4.903437562	312.431	3.6202	5	0	52.6	CHEMBL5980	Dengue virus type 2 NS3 protein	CHEMBL1794550	CHEMBL1201862		CCCCCCCCSC1=CC(=O)C(OC)=C(OC)C1=O
CHEMBL5174442		O=C(Nc1cccc(B(O)O)c1)c1cccc(OCc2ccccc2)c1	InChI=1S/C20H18BNO4/c23-20(22-18-10-5-9-17(13-18)21(24)25)16-8-4-11-19(12-16)26-14-15-6-2-1-3-7-15/h1-13,24-25H,14H2,(H,22,23)	KRIDDIQVJKNUMX-UHFFFAOYSA-N	EC50	12500	nM	4.9	4.903089987	347.179	2.1977	4	3	78.79	CHEMBL5980	Dengue virus type 2 NS3 protein	CHEMBL5118574	CHEMBL5113504	2022	O=C(Nc1cccc(B(O)O)c1)c1cccc(OCc2ccccc2)c1
CHEMBL3194553		O=C(O)/C(CC(=O)c1ccc(Cl)cc1)=N/Nc1ccc([N+](=O)[O-])cc1[N+](=O)[O-]	InChI=1S/C16H11ClN4O7/c17-10-3-1-9(2-4-10)15(22)8-13(16(23)24)19-18-12-6-5-11(20(25)26)7-14(12)21(27)28/h1-7,18H,8H2,(H,23,24)/b19-13+	QXLXMMFVSQRUMS-CPNJWEJPSA-N	IC50	12530	nM	4.902048929	4.902048929	406.738	3.2819	8	2	165.04	CHEMBL5980	Dengue virus type 2 NS3 protein	CHEMBL1794550	CHEMBL1201862		O=C(O)/C(CC(=O)c1ccc(Cl)cc1)=N/Nc1ccc([N+](=O)[O-])cc1[N+](=O)[O-]
CHEMBL4515873		COc1ccc(-c2cnc3[nH]cc(NC(=O)c4ccncc4)c3c2)cc1OC	InChI=1S/C21H18N4O3/c1-27-18-4-3-14(10-19(18)28-2)15-9-16-17(12-24-20(16)23-11-15)25-21(26)13-5-7-22-8-6-13/h3-12H,1-2H3,(H,23,24)(H,25,26)	IZGIDJOQCSRNED-UHFFFAOYSA-N	EC50	12600	nM	4.9	4.899629455	374.4	3.8944	5	2	89.13	CHEMBL613966	dengue virus type 2	CHEMBL4305759	CHEMBL4304760	2019	COc1ccc(-c2cnc3[nH]cc(NC(=O)c4ccncc4)c3c2)cc1OC
CHEMBL1327017		O=C(Nc1cc(C(=O)Nc2ccccc2C(=O)O)cc(C(=O)Nc2ccccc2C(=O)O)c1)c1ccccc1	InChI=1S/C29H21N3O7/c33-25(17-8-2-1-3-9-17)30-20-15-18(26(34)31-23-12-6-4-10-21(23)28(36)37)14-19(16-20)27(35)32-24-13-7-5-11-22(24)29(38)39/h1-16H,(H,30,33)(H,31,34)(H,32,35)(H,36,37)(H,38,39)	DZWXGLIRHZJDSE-UHFFFAOYSA-N	IC50	12680	nM	4.896880746	4.896880746	523.501	4.8399	5	5	161.9	CHEMBL5980	Dengue virus type 2 NS3 protein	CHEMBL1794550	CHEMBL1201862		O=C(Nc1cc(C(=O)Nc2ccccc2C(=O)O)cc(C(=O)Nc2ccccc2C(=O)O)c1)c1ccccc1
CHEMBL1359070		CN(C)c1ccc(C=C2C(=O)NC(=S)NC2=O)cc1[N+](=O)[O-]	InChI=1S/C13H12N4O4S/c1-16(2)9-4-3-7(6-10(9)17(20)21)5-8-11(18)14-13(22)15-12(8)19/h3-6H,1-2H3,(H2,14,15,18,19,22)	RPXAGJLSHZTZAL-UHFFFAOYSA-N	IC50	12820	nM	4.892111975	4.892111975	320.33	0.5751	6	2	104.58	CHEMBL5980	Dengue virus type 2 NS3 protein	CHEMBL1794550	CHEMBL1201862		CN(C)c1ccc(C=C2C(=O)NC(=S)NC2=O)cc1[N+](=O)[O-]
CHEMBL1312842		COc1cccc(/C=C2\C(=O)C(=O)c3ccccc32)c1	InChI=1S/C17H12O3/c1-20-12-6-4-5-11(9-12)10-15-13-7-2-3-8-14(13)16(18)17(15)19/h2-10H,1H3/b15-10-	AIAQGVSFLKODTQ-GDNBJRDFSA-N	IC50	12900	nM	4.88941029	4.88941029	264.28	3.0012	3	0	43.37	CHEMBL5980	Dengue virus type 2 NS3 protein	CHEMBL1794550	CHEMBL1201862		COc1cccc(/C=C2\C(=O)C(=O)c3ccccc32)c1
CHEMBL4636025		CCCCCC(=O)N[C@H](C(=O)NCc1ccc(N)nc1)c1ccc(OCc2ccccc2)cc1.O=C(O)C(F)(F)F	InChI=1S/C27H32N4O3.C2HF3O2/c1-2-3-5-10-25(32)31-26(27(33)30-18-21-11-16-24(28)29-17-21)22-12-14-23(15-13-22)34-19-20-8-6-4-7-9-20;3-2(4,5)1(6)7/h4,6-9,11-17,26H,2-3,5,10,18-19H2,1H3,(H2,28,29)(H,30,33)(H,31,32);(H,6,7)/t26-;/m0./s1	JUGHUWDMWBHPAK-SNYZSRNZSA-N	EC50	13000	nM	4.89	4.886056648	574.6	4.9301	6	4	143.64	CHEMBL5980	Dengue virus type 2 NS3 protein	CHEMBL4621581	CHEMBL4619777	2020	CCCCCC(=O)N[C@H](C(=O)NCc1ccc(N)nc1)c1ccc(OCc2ccccc2)cc1.O=C(O)C(F)(F)F
CHEMBL4638581		CCCCCC(=O)N[C@H](C(=O)NCc1ccc(NC(=N)N)cc1)c1ccc(OCc2ccc(C(C)(C)C)cc2)cc1.O=C(O)C(F)(F)F	InChI=1S/C33H43N5O3.C2HF3O2/c1-5-6-7-8-29(39)38-30(31(40)36-21-23-11-17-27(18-12-23)37-32(34)35)25-13-19-28(20-14-25)41-22-24-9-15-26(16-10-24)33(2,3)4;3-2(4,5)1(6)7/h9-20,30H,5-8,21-22H2,1-4H3,(H,36,40)(H,38,39)(H4,34,35,37);(H,6,7)/t30-;/m0./s1	FPWMVOWAILCDHG-CZCBIWLKSA-N	IC50	13000	nM	4.89	4.886056648	671.761	6.55577	5	6	166.63	CHEMBL5980	Dengue virus type 2 NS3 protein	CHEMBL4621577	CHEMBL4619777	2020	CCCCCC(=O)N[C@H](C(=O)NCc1ccc(NC(=N)N)cc1)c1ccc(OCc2ccc(C(C)(C)C)cc2)cc1.O=C(O)C(F)(F)F
CHEMBL4640965		CCCCCC(=O)N[C@H](C(=O)NCCCCCCN)c1ccc(OCc2ccccc2)cc1	InChI=1S/C27H39N3O3/c1-2-3-7-14-25(31)30-26(27(32)29-20-11-5-4-10-19-28)23-15-17-24(18-16-23)33-21-22-12-8-6-9-13-22/h6,8-9,12-13,15-18,26H,2-5,7,10-11,14,19-21,28H2,1H3,(H,29,32)(H,30,31)/t26-/m0/s1	AZKMINFVLOZYMO-SANMLTNESA-N	EC50	13000	nM	4.89	4.886056648	453.627	4.6385	4	3	93.45	CHEMBL5980	Dengue virus type 2 NS3 protein	CHEMBL4621581	CHEMBL4619777	2020	CCCCCC(=O)N[C@H](C(=O)NCCCCCCN)c1ccc(OCc2ccccc2)cc1
CHEMBL4173042		NS(=O)(=O)c1ccc(N2N=C(c3ccc(Oc4ccccc4)cc3)CC2c2ccccc2)cc1	InChI=1S/C27H23N3O3S/c28-34(31,32)25-17-13-22(14-18-25)30-27(21-7-3-1-4-8-21)19-26(29-30)20-11-15-24(16-12-20)33-23-9-5-2-6-10-23/h1-18,27H,19H2,(H2,28,31,32)	POYQDUAOUOCPPU-UHFFFAOYSA-N	EC50	13000	nM	4.886056648	4.886056648	469.566	5.482	5	1	84.99	CHEMBL613966	dengue virus type 2	CHEMBL4135015	CHEMBL4130485	2017	NS(=O)(=O)c1ccc(N2N=C(c3ccc(Oc4ccccc4)cc3)CC2c2ccccc2)cc1
CHEMBL1441897		NS(=O)(=O)c1ccc(N2N=C(c3ccccc3)CC2c2ccc(F)cc2)cc1	InChI=1S/C21H18FN3O2S/c22-17-8-6-16(7-9-17)21-14-20(15-4-2-1-3-5-15)24-25(21)18-10-12-19(13-11-18)28(23,26)27/h1-13,21H,14H2,(H2,23,26,27)	XIXJFFXXLOPVMW-UHFFFAOYSA-N	EC50	13000	nM	4.886056648	4.886056648	395.459	3.8288	4	1	75.76	CHEMBL613966	dengue virus type 2	CHEMBL4135015	CHEMBL4130485	2017	NS(=O)(=O)c1ccc(N2N=C(c3ccccc3)CC2c2ccc(F)cc2)cc1
CHEMBL1814771		Nc1ncnc2c1c(-c1cc3ccccc3o1)cn2[C@@H]1O[C@H](CO)[C@@H](O)[C@H]1O	InChI=1S/C19H18N4O5/c20-17-14-10(12-5-9-3-1-2-4-11(9)27-12)6-23(18(14)22-8-21-17)19-16(26)15(25)13(7-24)28-19/h1-6,8,13,15-16,19,24-26H,7H2,(H2,20,21,22)/t13-,15-,16-,19-/m1/s1	CUWOUDNQUDFGPI-NVQRDWNXSA-N	EC50	13000	nM	4.89	4.886056648	382.376	1.0382	9	4	139.79	CHEMBL613757	Dengue virus	CHEMBL5151828	CHEMBL5150000	2021	Nc1ncnc2c1c(-c1cc3ccccc3o1)cn2[C@@H]1O[C@H](CO)[C@@H](O)[C@H]1O
CHEMBL4873454		CCCCCC(=O)N[C@H](C(=O)N1CCCCC1)c1ccc(OCc2ccccc2)cc1	InChI=1S/C26H34N2O3/c1-2-3-6-13-24(29)27-25(26(30)28-18-9-5-10-19-28)22-14-16-23(17-15-22)31-20-21-11-7-4-8-12-21/h4,7-8,11-12,14-17,25H,2-3,5-6,9-10,13,18-20H2,1H3,(H,27,29)/t25-/m0/s1	QSKSNOHFRHSZKW-VWLOTQADSA-N	EC50	13000	nM	4.89	4.886056648	422.569	5.0157	3	1	58.64	CHEMBL5980	Dengue virus type 2 NS3 protein	CHEMBL4812531	CHEMBL4811254	2021	CCCCCC(=O)N[C@H](C(=O)N1CCCCC1)c1ccc(OCc2ccccc2)cc1
CHEMBL5200317		O=C(Nc1cccc(C(=O)Nc2ccc3c(c2)B(O)OC3)c1)c1ccccc1	InChI=1S/C21H17BN2O4/c25-20(14-5-2-1-3-6-14)23-17-8-4-7-15(11-17)21(26)24-18-10-9-16-13-28-22(27)19(16)12-18/h1-12,27H,13H2,(H,23,25)(H,24,26)	YAOZUINXYWQWRJ-UHFFFAOYSA-N	EC50	13100	nM	4.88	4.882728704	372.189	2.4089	4	3	87.66	CHEMBL5980	Dengue virus type 2 NS3 protein	CHEMBL5118574	CHEMBL5113504	2022	O=C(Nc1cccc(C(=O)Nc2ccc3c(c2)B(O)OC3)c1)c1ccccc1
CHEMBL5431223		CN([C@@H](Cc1cccc(NC(=N)N)c1)C(=O)N[C@@H](CCCCN)C(=O)N[C@@H](C(N)=O)c1ccccc1)S(=O)(=O)c1ccccc1	InChI=1S/C31H40N8O5S/c1-39(45(43,44)24-15-6-3-7-16-24)26(20-21-11-10-14-23(19-21)36-31(34)35)30(42)37-25(17-8-9-18-32)29(41)38-27(28(33)40)22-12-4-2-5-13-22/h2-7,10-16,19,25-27H,8-9,17-18,20,32H2,1H3,(H2,33,40)(H,37,42)(H,38,41)(H4,34,35,36)/t25-,26-,27+/m0/s1	KFTDUCPXUKBFID-GMQQYTKMSA-N	IC50	13190	nM	4.88	4.879755204	636.779	1.18037	7	7	226.59	CHEMBL5980	Dengue virus type 2 NS3 protein	CHEMBL5348989	CHEMBL5346910	2023	CN([C@@H](Cc1cccc(NC(=N)N)c1)C(=O)N[C@@H](CCCCN)C(=O)N[C@@H](C(N)=O)c1ccccc1)S(=O)(=O)c1ccccc1
CHEMBL5408500		O=C(N[C@H](CS)C(=O)Nc1nc2cc(O)c(O)cc2s1)c1ccc(C2(C(F)(F)F)N=N2)cc1	InChI=1S/C19H14F3N5O4S2/c20-19(21,22)18(26-27-18)9-3-1-8(2-4-9)15(30)23-11(7-32)16(31)25-17-24-10-5-12(28)13(29)6-14(10)33-17/h1-6,11,28-29,32H,7H2,(H,23,30)(H,24,25,31)/t11-/m1/s1	WJKHTZFHZXRXNI-LLVKDONJSA-N	IC50	13400	nM	4.87	4.872895202	497.48	3.5553	9	5	136.27	CHEMBL5980	Dengue virus type 2 NS3 protein	CHEMBL5330692	CHEMBL5329209	2023	O=C(N[C@H](CS)C(=O)Nc1nc2cc(O)c(O)cc2s1)c1ccc(C2(C(F)(F)F)N=N2)cc1
CHEMBL4851607		CC(C)(C)C(=O)OCc1ccc(-c2ncc(OCC3CCNCC3)nc2-c2ccc(COC(=O)C(C)(C)C)cc2)cc1	InChI=1S/C34H43N3O5/c1-33(2,3)31(38)41-21-23-7-11-26(12-8-23)29-30(37-28(19-36-29)40-20-25-15-17-35-18-16-25)27-13-9-24(10-14-27)22-42-32(39)34(4,5)6/h7-14,19,25,35H,15-18,20-22H2,1-6H3	NCLBNIDAWQMBEB-UHFFFAOYSA-N	IC50	13400	nM	4.87	4.872895202	573.734	6.3676	8	1	99.64	CHEMBL5980	Dengue virus type 2 NS3 protein	CHEMBL4811972	CHEMBL4811233	2021	CC(C)(C)C(=O)OCc1ccc(-c2ncc(OCC3CCNCC3)nc2-c2ccc(COC(=O)C(C)(C)C)cc2)cc1
CHEMBL4538599		C=CCn1c2ccc(Cl)cc2c(=O)c2cccc(OC)c21	InChI=1S/C17H14ClNO2/c1-3-9-19-14-8-7-11(18)10-13(14)17(20)12-5-4-6-15(21-2)16(12)19/h3-8,10H,1,9H2,2H3	LGBGJZCTTGDVOI-UHFFFAOYSA-N	EC50	13500	nM	4.87	4.869666232	299.757	4.0027	3	0	31.23	CHEMBL613360	dengue virus type 1	CHEMBL4431629	CHEMBL4431301	2016	C=CCn1c2ccc(Cl)cc2c(=O)c2cccc(OC)c21
CHEMBL1321179		O=C1C(Cl)=C(N2CCOCC2)C(=O)N1c1cccc(Cl)c1	InChI=1S/C14H12Cl2N2O3/c15-9-2-1-3-10(8-9)18-13(19)11(16)12(14(18)20)17-4-6-21-7-5-17/h1-3,8H,4-7H2	PMIBEPLMHZSRRL-UHFFFAOYSA-N	IC50	13620	nM	4.865822892	4.865822892	327.167	1.9958	4	0	49.85	CHEMBL5980	Dengue virus type 2 NS3 protein	CHEMBL1794550	CHEMBL1201862		O=C1C(Cl)=C(N2CCOCC2)C(=O)N1c1cccc(Cl)c1
CHEMBL4849531		N=C(N)NCCC[C@H](NC(=O)c1ccccc1)C(=O)N[C@@H](CCCCN)C(=O)N[C@@H](C(=O)N[C@H](C(N)=O)C1CCCCC1)c1ccc(OCc2ccccc2)cc1	InChI=1S/C42H57N9O6/c43-25-11-10-19-33(49-39(54)34(20-12-26-47-42(45)46)48-38(53)31-17-8-3-9-18-31)40(55)51-36(41(56)50-35(37(44)52)29-15-6-2-7-16-29)30-21-23-32(24-22-30)57-27-28-13-4-1-5-14-28/h1,3-5,8-9,13-14,17-18,21-24,29,33-36H,2,6-7,10-12,15-16,19-20,25-27,43H2,(H2,44,52)(H,48,53)(H,49,54)(H,50,56)(H,51,55)(H4,45,46,47)/t33-,34-,35-,36+/m0/s1	ZDNCEIGKANZROS-SKXFTCKDSA-N	IC50	13700	nM	4.86	4.863279433	783.975	2.64897	8	9	256.64	CHEMBL5980	Dengue virus type 2 NS3 protein	CHEMBL4841501	CHEMBL4840342	2021	N=C(N)NCCC[C@H](NC(=O)c1ccccc1)C(=O)N[C@@H](CCCCN)C(=O)N[C@@H](C(=O)N[C@H](C(N)=O)C1CCCCC1)c1ccc(OCc2ccccc2)cc1
CHEMBL4790164		Cc1ccc(NC(=O)c2ccccc2C(=O)NCc2ccc(-c3ccsc3)cc2)cc1	InChI=1S/C26H22N2O2S/c1-18-6-12-22(13-7-18)28-26(30)24-5-3-2-4-23(24)25(29)27-16-19-8-10-20(11-9-19)21-14-15-31-17-21/h2-15,17H,16H2,1H3,(H,27,29)(H,28,30)	NCBIZYQZVOVIAS-UHFFFAOYSA-N	EC50	13800	nM	4.86	4.860120914	426.541	5.90582	3	2	58.2	CHEMBL613966	dengue virus type 2	CHEMBL4717401	CHEMBL4715720	2016	Cc1ccc(NC(=O)c2ccccc2C(=O)NCc2ccc(-c3ccsc3)cc2)cc1
CHEMBL3191780		C/N=c1\scc(C)n1/N=C/c1ccc(O)c(O)c1O	InChI=1S/C12H13N3O3S/c1-7-6-19-12(13-2)15(7)14-5-8-3-4-9(16)11(18)10(8)17/h3-6,16-18H,1-2H3/b13-12-,14-5+	HXZOSAQONOPWMH-FEQCYUNNSA-N	IC50	13860	nM	4.85823677	4.85823677	279.321	1.38752	7	3	90.34	CHEMBL5980	Dengue virus type 2 NS3 protein	CHEMBL1794550	CHEMBL1201862		C/N=c1\scc(C)n1/N=C/c1ccc(O)c(O)c1O
CHEMBL5178911		O=C1c2ccccc2C(=O)N1CCCSc1nnc(-c2ccc(NS(=O)(=O)c3ccc(C(F)(F)F)cc3)cc2)o1	InChI=1S/C26H19F3N4O5S2/c27-26(28,29)17-8-12-19(13-9-17)40(36,37)32-18-10-6-16(7-11-18)22-30-31-25(38-22)39-15-3-14-33-23(34)20-4-1-2-5-21(20)24(33)35/h1-2,4-13,32H,3,14-15H2	GXSNHHLIVJTORF-UHFFFAOYSA-N	IC50	13900	nM	4.86	4.8569852	588.589	5.3346	8	1	122.47	CHEMBL5980	Dengue virus type 2 NS3 protein	CHEMBL5109296	CHEMBL5107980	2022	O=C1c2ccccc2C(=O)N1CCCSc1nnc(-c2ccc(NS(=O)(=O)c3ccc(C(F)(F)F)cc3)cc2)o1
CHEMBL1345754		CCCCC1(C)OC(=O)C(=Cc2ccc(-c3ccc(Cl)c(C(=O)O)c3)o2)C(=O)O1	InChI=1S/C21H19ClO7/c1-3-4-9-21(2)28-19(25)15(20(26)29-21)11-13-6-8-17(27-13)12-5-7-16(22)14(10-12)18(23)24/h5-8,10-11H,3-4,9H2,1-2H3,(H,23,24)	TVVMRMOOMVSGBH-UHFFFAOYSA-N	IC50	13960	nM	4.855114582	4.855114582	418.829	4.688	6	1	103.04	CHEMBL5980	Dengue virus type 2 NS3 protein	CHEMBL1794550	CHEMBL1201862		CCCCC1(C)OC(=O)C(=Cc2ccc(-c3ccc(Cl)c(C(=O)O)c3)o2)C(=O)O1
CHEMBL2348381		CC(=O)N(CCCCCCN1C[C@H](O)[C@@H](O)[C@H](O)[C@H]1CO)C1CCCCC1	InChI=1S/C20H38N2O5/c1-15(24)22(16-9-5-4-6-10-16)12-8-3-2-7-11-21-13-18(25)20(27)19(26)17(21)14-23/h16-20,23,25-27H,2-14H2,1H3/t17-,18+,19-,20-/m1/s1	QXVXPTFCJRZTCI-IYWMVGAKSA-N	EC50	14000	nM	4.85	4.853871964	386.533	0.4872	6	4	104.47	CHEMBL613757	Dengue virus	CHEMBL2351674	CHEMBL2346610	2013	CC(=O)N(CCCCCCN1C[C@H](O)[C@@H](O)[C@H](O)[C@H]1CO)C1CCCCC1
CHEMBL4749758		Cc1ccc(NC(=O)c2nccnc2C(=O)NCc2ccc(-c3ccsc3)cc2)cc1	InChI=1S/C24H20N4O2S/c1-16-2-8-20(9-3-16)28-24(30)22-21(25-11-12-26-22)23(29)27-14-17-4-6-18(7-5-17)19-10-13-31-15-19/h2-13,15H,14H2,1H3,(H,27,29)(H,28,30)	WTLVXMSSPRAJTG-UHFFFAOYSA-N	EC50	14000	nM	4.85	4.853871964	428.517	4.69582	5	2	83.98	CHEMBL613966	dengue virus type 2	CHEMBL4717401	CHEMBL4715720	2016	Cc1ccc(NC(=O)c2nccnc2C(=O)NCc2ccc(-c3ccsc3)cc2)cc1
CHEMBL4874964		CCCCC(=O)N[C@H](C(=O)NCc1ccc(C(N)=O)cc1)c1ccc(OCc2ccccc2)cc1	InChI=1S/C28H31N3O4/c1-2-3-9-25(32)31-26(28(34)30-18-20-10-12-23(13-11-20)27(29)33)22-14-16-24(17-15-22)35-19-21-7-5-4-6-8-21/h4-8,10-17,26H,2-3,9,18-19H2,1H3,(H2,29,33)(H,30,34)(H,31,32)/t26-/m0/s1	ZUGWFSFVYZDEAM-SANMLTNESA-N	EC50	14000	nM	4.85	4.853871964	473.573	4.0284	4	3	110.52	CHEMBL5980	Dengue virus type 2 NS3 protein	CHEMBL4812531	CHEMBL4811254	2021	CCCCC(=O)N[C@H](C(=O)NCc1ccc(C(N)=O)cc1)c1ccc(OCc2ccccc2)cc1
CHEMBL5171336		O=C(NCc1ccc(B(O)O)cc1)c1cccc(OCc2ccccc2)c1	InChI=1S/C21H20BNO4/c24-21(23-14-16-9-11-19(12-10-16)22(25)26)18-7-4-8-20(13-18)27-15-17-5-2-1-3-6-17/h1-13,25-26H,14-15H2,(H,23,24)	KNLGDMYWBWLWNZ-UHFFFAOYSA-N	EC50	14000	nM	4.85	4.853871964	361.206	1.8754	4	3	78.79	CHEMBL5980	Dengue virus type 2 NS3 protein	CHEMBL5118574	CHEMBL5113504	2022	O=C(NCc1ccc(B(O)O)cc1)c1cccc(OCc2ccccc2)c1
CHEMBL4802111		CCCCCC(=O)N[C@H](C(=O)NCc1ccc(CNC(=N)N)cc1)c1ccc(OCc2ccccc2)cc1.O=C(O)C(F)(F)F	InChI=1S/C30H37N5O3.C2HF3O2/c1-2-3-5-10-27(36)35-28(25-15-17-26(18-16-25)38-21-24-8-6-4-7-9-24)29(37)33-19-22-11-13-23(14-12-22)20-34-30(31)32;3-2(4,5)1(6)7/h4,6-9,11-18,28H,2-3,5,10,19-21H2,1H3,(H,33,37)(H,35,36)(H4,31,32,34);(H,6,7)/t28-;/m0./s1	ZSBYMYRZOKDVDY-JCOPYZAKSA-N	IC50	14000	nM	4.85	4.853871964	629.68	4.93597	5	6	166.63	CHEMBL5980	Dengue virus type 2 NS3 protein	CHEMBL4621577	CHEMBL4619777	2020	CCCCCC(=O)N[C@H](C(=O)NCc1ccc(CNC(=N)N)cc1)c1ccc(OCc2ccccc2)cc1.O=C(O)C(F)(F)F
CHEMBL4168561		Cc1ccccc1C1CC(c2ccccc2)=NN1c1ccc(S(N)(=O)=O)cc1	InChI=1S/C22H21N3O2S/c1-16-7-5-6-10-20(16)22-15-21(17-8-3-2-4-9-17)24-25(22)18-11-13-19(14-12-18)28(23,26)27/h2-14,22H,15H2,1H3,(H2,23,26,27)	SNVOZBGWKBVBFH-UHFFFAOYSA-N	EC50	14000	nM	4.853871964	4.853871964	391.496	3.99812	4	1	75.76	CHEMBL613966	dengue virus type 2	CHEMBL4135015	CHEMBL4130485	2017	Cc1ccccc1C1CC(c2ccccc2)=NN1c1ccc(S(N)(=O)=O)cc1
CHEMBL3578033		Cc1cn([C@H]2C[C@H](n3nncc3-c3ccccc3)[C@@H](CO[Si](C)(C)C(C)(C)C)O2)c(=O)[nH]c1=O	InChI=1S/C24H33N5O4Si/c1-16-14-28(23(31)26-22(16)30)21-12-18(20(33-21)15-32-34(5,6)24(2,3)4)29-19(13-25-27-29)17-10-8-7-9-11-17/h7-11,13-14,18,20-21H,12,15H2,1-6H3,(H,26,30,31)/t18-,20+,21+/m0/s1	GIASFWOVPAUCIJ-CEWLAPEOSA-N	EC50	14000	nM	4.85	4.853871964	483.645	3.65412	8	1	104.03	CHEMBL613757	Dengue virus	CHEMBL3579270	CHEMBL3576816	2015	Cc1cn([C@H]2C[C@H](n3nncc3-c3ccccc3)[C@@H](CO[Si](C)(C)C(C)(C)C)O2)c(=O)[nH]c1=O
CHEMBL1514645		NS(=O)(=O)c1ccc(N2N=C(c3ccccc3)CC2c2ccccc2Cl)cc1	InChI=1S/C21H18ClN3O2S/c22-19-9-5-4-8-18(19)21-14-20(15-6-2-1-3-7-15)24-25(21)16-10-12-17(13-11-16)28(23,26)27/h1-13,21H,14H2,(H2,23,26,27)	HCLCGFNUGXOJBD-UHFFFAOYSA-N	EC50	14000	nM	4.853871964	4.853871964	411.914	4.3431	4	1	75.76	CHEMBL613966	dengue virus type 2	CHEMBL4135015	CHEMBL4130485	2017	NS(=O)(=O)c1ccc(N2N=C(c3ccccc3)CC2c2ccccc2Cl)cc1
CHEMBL4854991		CCCCCC(=O)N[C@H](C(=O)NCc1ccc(NC(C)=O)cc1)c1ccc(OCc2ccccc2)cc1	InChI=1S/C30H35N3O4/c1-3-4-6-11-28(35)33-29(30(36)31-20-23-12-16-26(17-13-23)32-22(2)34)25-14-18-27(19-15-25)37-21-24-9-7-5-8-10-24/h5,7-10,12-19,29H,3-4,6,11,20-21H2,1-2H3,(H,31,36)(H,32,34)(H,33,35)/t29-/m0/s1	IMQVKPIOLDMURL-LJAQVGFWSA-N	EC50	14000	nM	4.85	4.853871964	501.627	5.278	4	3	96.53	CHEMBL5980	Dengue virus type 2 NS3 protein	CHEMBL4812531	CHEMBL4811254	2021	CCCCCC(=O)N[C@H](C(=O)NCc1ccc(NC(C)=O)cc1)c1ccc(OCc2ccccc2)cc1
CHEMBL4746370		Cc1ccc(NC(=O)c2ccccc2C(=O)Nc2ccc(C)cc2-c2cccs2)cc1	InChI=1S/C26H22N2O2S/c1-17-9-12-19(13-10-17)27-25(29)20-6-3-4-7-21(20)26(30)28-23-14-11-18(2)16-22(23)24-8-5-15-31-24/h3-16H,1-2H3,(H,27,29)(H,28,30)	KGDXPCUBRKVYNA-UHFFFAOYSA-N	EC50	14000	nM	4.85	4.853871964	426.541	6.53654	3	2	58.2	CHEMBL613966	dengue virus type 2	CHEMBL4717401	CHEMBL4715720	2016	Cc1ccc(NC(=O)c2ccccc2C(=O)Nc2ccc(C)cc2-c2cccs2)cc1
CHEMBL4751746		Cc1ccc(NC(=O)c2ccccc2C(=O)Nc2ccccc2-c2cc(C)n[nH]2)cc1	InChI=1S/C25H22N4O2/c1-16-11-13-18(14-12-16)26-24(30)19-7-3-4-8-20(19)25(31)27-22-10-6-5-9-21(22)23-15-17(2)28-29-23/h3-15H,1-2H3,(H,26,30)(H,27,31)(H,28,29)	VQTXFAACPWOZBF-UHFFFAOYSA-N	EC50	14100	nM	4.85	4.850780887	410.477	5.19814	3	3	86.88	CHEMBL613966	dengue virus type 2	CHEMBL4717401	CHEMBL4715720	2016	Cc1ccc(NC(=O)c2ccccc2C(=O)Nc2ccccc2-c2cc(C)n[nH]2)cc1
CHEMBL34704		N#CC(=C(/N)Sc1ccccc1N)/C(C#N)=C(\N)Sc1ccccc1N	InChI=1S/C18H16N6S2/c19-9-11(17(23)25-15-7-3-1-5-13(15)21)12(10-20)18(24)26-16-8-4-2-6-14(16)22/h1-8H,21-24H2/b17-11+,18-12+	DVEXZJFMOKTQEZ-JYFOCSDGSA-N	IC50	14200	nM	4.85	4.847711656	380.502	3.12316	8	4	151.66	CHEMBL613757	Dengue virus	CHEMBL5131874	CHEMBL5131375	2022	N#CC(=C(/N)Sc1ccccc1N)/C(C#N)=C(\N)Sc1ccccc1N
CHEMBL1724452		C[n+]1c(-c2ccccc2)cc2c(=Cc3ccc([N+](=O)[O-])cc3)c3ccccc3n21.O=S(=O)([O-])C(F)(F)F	InChI=1S/C24H18N3O2.CHF3O3S/c1-25-23(18-7-3-2-4-8-18)16-24-21(20-9-5-6-10-22(20)26(24)25)15-17-11-13-19(14-12-17)27(28)29;2-1(3,4)8(5,6)7/h2-16H,1H3;(H,5,6,7)/q+1;/p-1	RRILKACDATXKOV-UHFFFAOYSA-M	IC50	14250	nM	4.846185136	4.846185136	529.496	4.0913	6	0	108.63	CHEMBL5980	Dengue virus type 2 NS3 protein	CHEMBL1794550	CHEMBL1201862		C[n+]1c(-c2ccccc2)cc2c(=Cc3ccc([N+](=O)[O-])cc3)c3ccccc3n21.O=S(=O)([O-])C(F)(F)F
CHEMBL3344303		N=C(N)Nc1ccc(OC(=O)c2ccc(NC(=N)N)cc2)cc1	InChI=1S/C15H16N6O2/c16-14(17)20-10-3-1-9(2-4-10)13(22)23-12-7-5-11(6-8-12)21-15(18)19/h1-8H,(H4,16,17,20)(H4,18,19,21)	JXJBQAMLLCEHTI-UHFFFAOYSA-N	IC50	14400	nM	4.84	4.841637508	312.333	1.51654	4	6	150.1	CHEMBL5980	Dengue virus type 2 NS3 protein	CHEMBL4353047	CHEMBL4350980	2019	N=C(N)Nc1ccc(OC(=O)c2ccc(NC(=N)N)cc2)cc1
CHEMBL1893983		CC1=CC(=O)C(Sc2ccc(C)cc2)=CC1=O	InChI=1S/C14H12O2S/c1-9-3-5-11(6-4-9)17-14-8-12(15)10(2)7-13(14)16/h3-8H,1-2H3	MIBWXUPDCBKVJK-UHFFFAOYSA-N	IC50	14450	nM	4.840132153	4.840132153	244.315	3.06912	3	0	34.14	CHEMBL5980	Dengue virus type 2 NS3 protein	CHEMBL1794550	CHEMBL1201862		CC1=CC(=O)C(Sc2ccc(C)cc2)=CC1=O
CHEMBL4871225		COc1cccc(Cn2c3ccc(-c4cccc(-c5noc(=O)[nH]5)c4)cc3c3cc(-c4cccc(-c5noc(=O)[nH]5)c4)ccc32)c1	InChI=1S/C36H25N5O5/c1-44-28-10-2-5-21(15-28)20-41-31-13-11-24(22-6-3-8-26(16-22)33-37-35(42)45-39-33)18-29(31)30-19-25(12-14-32(30)41)23-7-4-9-27(17-23)34-38-36(43)46-40-34/h2-19H,20H2,1H3,(H,37,39,42)(H,38,40,43)	OOVORLUUNYOYHW-UHFFFAOYSA-N	EC50	14500	nM	4.84	4.838631998	607.626	6.872	8	2	131.94	CHEMBL613966	dengue virus type 2	CHEMBL4843381	CHEMBL4842342	2021	COc1cccc(Cn2c3ccc(-c4cccc(-c5noc(=O)[nH]5)c4)cc3c3cc(-c4cccc(-c5noc(=O)[nH]5)c4)ccc32)c1
CHEMBL5191570		O=C(Nc1ccc2c(c1)B(O)OC2)c1ccc(OCc2ccc(Cl)cc2)cc1	InChI=1S/C21H17BClNO4/c23-17-6-1-14(2-7-17)12-27-19-9-4-15(5-10-19)21(25)24-18-8-3-16-13-28-22(26)20(16)11-18/h1-11,26H,12-13H2,(H,24,25)	NRASWWYHMGCYRQ-UHFFFAOYSA-N	EC50	14500	nM	4.84	4.838631998	393.635	3.389	4	2	67.79	CHEMBL5980	Dengue virus type 2 NS3 protein	CHEMBL5118574	CHEMBL5113504	2022	O=C(Nc1ccc2c(c1)B(O)OC2)c1ccc(OCc2ccc(Cl)cc2)cc1
CHEMBL1704261		CCCC(=O)NC1=C(Cl)C(=O)c2ccccc2C1=O	InChI=1S/C14H12ClNO3/c1-2-5-10(17)16-12-11(15)13(18)8-6-3-4-7-9(8)14(12)19/h3-4,6-7H,2,5H2,1H3,(H,16,17)	QRIWUMQXJVSZPA-UHFFFAOYSA-N	IC50	14510	nM	4.838332588	4.838332588	277.707	2.4323	3	1	63.24	CHEMBL5980	Dengue virus type 2 NS3 protein	CHEMBL1794550	CHEMBL1201862		CCCC(=O)NC1=C(Cl)C(=O)c2ccccc2C1=O
CHEMBL1492148		Cc1ccc(Sc2ccc(C=C3C(=O)N(C)C(=O)N(C)C3=O)o2)cc1	InChI=1S/C18H16N2O4S/c1-11-4-7-13(8-5-11)25-15-9-6-12(24-15)10-14-16(21)19(2)18(23)20(3)17(14)22/h4-10H,1-3H3	NDJRZTNJJDDWHK-UHFFFAOYSA-N	IC50	14530	nM	4.837734386	4.837734386	356.403	3.17302	5	0	70.83	CHEMBL5980	Dengue virus type 2 NS3 protein	CHEMBL1794550	CHEMBL1201862		Cc1ccc(Sc2ccc(C=C3C(=O)N(C)C(=O)N(C)C3=O)o2)cc1
CHEMBL3339407		Cc1ccc(NC(=O)c2nccnc2C(=O)Nc2ccccc2-c2cccnc2)cc1	InChI=1S/C24H19N5O2/c1-16-8-10-18(11-9-16)28-23(30)21-22(27-14-13-26-21)24(31)29-20-7-3-2-6-19(20)17-5-4-12-25-15-17/h2-15H,1H3,(H,28,30)(H,29,31)	ACOCQDUVXXZCOP-UHFFFAOYSA-N	EC50	14560	nM	4.84	4.836838625	409.449	4.35162	5	2	96.87	CHEMBL613757	Dengue virus	CHEMBL3389955	CHEMBL3352473	2014	Cc1ccc(NC(=O)c2nccnc2C(=O)Nc2ccccc2-c2cccnc2)cc1
CHEMBL4459190		C#Cc1c(C(N)=O)ncn1[C@@H]1S[C@H](CO)[C@@H](O)[C@H]1O	InChI=1S/C11H13N3O4S/c1-2-5-7(10(12)18)13-4-14(5)11-9(17)8(16)6(3-15)19-11/h1,4,6,8-9,11,15-17H,3H2,(H2,12,18)/t6-,8-,9-,11-/m1/s1	GCEHFDAVQUDEOZ-PNHWDRBUSA-N	IC50	14630	nM	4.83	4.834755674	283.309	-1.7086	7	4	121.6	CHEMBL613360	dengue virus type 1	CHEMBL4393434	CHEMBL4392858	2019	C#Cc1c(C(N)=O)ncn1[C@@H]1S[C@H](CO)[C@@H](O)[C@H]1O
CHEMBL1723511		O=C(O)c1cccc2cccc(-c3c4ccc(=O)c(O)c-4oc4c(O)c(O)ccc34)c12	InChI=1S/C24H14O7/c25-16-9-7-13-19(12-5-1-3-11-4-2-6-15(18(11)12)24(29)30)14-8-10-17(26)21(28)23(14)31-22(13)20(16)27/h1-10,25,27-28H,(H,29,30)	NYLLADZYPUKUTH-UHFFFAOYSA-N	IC50	14640	nM	4.834458923	4.834458923	414.369	4.533	6	4	128.2	CHEMBL5980	Dengue virus type 2 NS3 protein	CHEMBL1794550	CHEMBL1201862		O=C(O)c1cccc2cccc(-c3c4ccc(=O)c(O)c-4oc4c(O)c(O)ccc34)c12
CHEMBL2413445		CCCCc1cccc2c1c1c(N)ncnc1n2[C@@H]1O[C@H](CO)[C@@H](O)[C@H]1O	InChI=1S/C19H24N4O4/c1-2-3-5-10-6-4-7-11-13(10)14-17(20)21-9-22-18(14)23(11)19-16(26)15(25)12(8-24)27-19/h4,6-7,9,12,15-16,19,24-26H,2-3,5,8H2,1H3,(H2,20,21,22)/t12-,15-,16-,19-/m1/s1	AKGPZSKMJSQLFQ-BGIGGGFGSA-N	EC50	14800	nM	4.83	4.829738285	372.425	1.1208	8	4	126.65	CHEMBL613966	dengue virus type 2	CHEMBL2416360	CHEMBL2413035	2013	CCCCc1cccc2c1c1c(N)ncnc1n2[C@@H]1O[C@H](CO)[C@@H](O)[C@H]1O
CHEMBL3763814		CC1(C)CC(=O)C2=C(C1)c1c(ccc3ccccc13)NC2c1ccc(-c2ccc(O)c(C(=O)O)c2)o1	InChI=1S/C30H25NO5/c1-30(2)14-20-26-18-6-4-3-5-16(18)7-9-21(26)31-28(27(20)23(33)15-30)25-12-11-24(36-25)17-8-10-22(32)19(13-17)29(34)35/h3-13,28,31-32H,14-15H2,1-2H3,(H,34,35)	OEGFTYGBWOOLPR-UHFFFAOYSA-N	IC50	14900	nM	4.83	4.826813732	479.532	6.8131	5	3	99.77	CHEMBL613966	dengue virus type 2	CHEMBL3766888	CHEMBL3763009	2016	CC1(C)CC(=O)C2=C(C1)c1c(ccc3ccccc13)NC2c1ccc(-c2ccc(O)c(C(=O)O)c2)o1
CHEMBL1587422		Cc1ccc(C)c(-n2c3nc(=O)[nH]c(=O)c-3cc3cc([N+](=O)[O-])ccc32)c1	InChI=1S/C19H14N4O4/c1-10-3-4-11(2)16(7-10)22-15-6-5-13(23(26)27)8-12(15)9-14-17(22)20-19(25)21-18(14)24/h3-9H,1-2H3,(H,21,24,25)	BBRHEBPELPAWKD-UHFFFAOYSA-N	IC50	14920	nM	4.826231177	4.826231177	362.345	2.70384	6	1	110.89	CHEMBL5980	Dengue virus type 2 NS3 protein	CHEMBL1794550	CHEMBL1201862		Cc1ccc(C)c(-n2c3nc(=O)[nH]c(=O)c-3cc3cc([N+](=O)[O-])ccc32)c1
CHEMBL236207	BETA-2'-C-METHYL-7-DEAZA-ADENOSINE	C[C@@]1(O)[C@H](O)[C@@H](CO)O[C@H]1n1ccc2c(N)ncnc21	InChI=1S/C12H16N4O4/c1-12(19)8(18)7(4-17)20-11(12)16-3-2-6-9(13)14-5-15-10(6)16/h2-3,5,7-8,11,17-19H,4H2,1H3,(H2,13,14,15)/t7-,8-,11-,12-/m1/s1	IRZRJANZDIOOIF-GAJNKVMBSA-N	EC50	15000	nM	4.82	4.823908741	280.284	-0.9849	8	4	126.65	CHEMBL613757	Dengue virus	CHEMBL4340107	CHEMBL4339220	2019	C[C@@]1(O)[C@H](O)[C@@H](CO)O[C@H]1n1ccc2c(N)ncnc21
CHEMBL4203657		O=C(c1c[nH]c2ccccc12)C(NC1CCCC1)c1ccccc1	InChI=1S/C21H22N2O/c24-21(18-14-22-19-13-7-6-12-17(18)19)20(15-8-2-1-3-9-15)23-16-10-4-5-11-16/h1-3,6-9,12-14,16,20,22-23H,4-5,10-11H2	JTHWPXMACDTQMJ-UHFFFAOYSA-N	EC50	15000	nM	4.82	4.823908741	318.42	4.6241	2	2	44.89	CHEMBL613966	dengue virus type 2	CHEMBL4200978	CHEMBL4196174	2018	O=C(c1c[nH]c2ccccc12)C(NC1CCCC1)c1ccccc1
CHEMBL3765453		COc1ccc(-c2nnc(/C=C/c3ccc(Br)s3)o2)cc1	InChI=1S/C15H11BrN2O2S/c1-19-11-4-2-10(3-5-11)15-18-17-14(20-15)9-7-12-6-8-13(16)21-12/h2-9H,1H3/b9-7+	FDWYLSKAIPDADL-VQHVLOKHSA-N	EC50	15000	nM	4.82	4.823908741	363.236	4.7396	5	0	48.15	CHEMBL613360	dengue virus type 1	CHEMBL3768183	CHEMBL3763076	2016	COc1ccc(-c2nnc(/C=C/c3ccc(Br)s3)o2)cc1
CHEMBL4868348		NC(=O)c1cccc(NC(=O)[C@@H](NC(=O)c2ccc(C(=O)N3CCOCC3)cc2)c2ccc(OCc3ccccc3)cc2)c1	InChI=1S/C34H32N4O6/c35-31(39)27-7-4-8-28(21-27)36-33(41)30(24-13-15-29(16-14-24)44-22-23-5-2-1-3-6-23)37-32(40)25-9-11-26(12-10-25)34(42)38-17-19-43-20-18-38/h1-16,21,30H,17-20,22H2,(H2,35,39)(H,36,41)(H,37,40)/t30-/m0/s1	ZKFMESYSRBTJEC-PMERELPUSA-N	EC50	15000	nM	4.82	4.823908741	592.652	3.9467	6	3	140.06	CHEMBL5980	Dengue virus type 2 NS3 protein	CHEMBL4812531	CHEMBL4811254	2021	NC(=O)c1cccc(NC(=O)[C@@H](NC(=O)c2ccc(C(=O)N3CCOCC3)cc2)c2ccc(OCc3ccccc3)cc2)c1
CHEMBL4169180		NS(=O)(=O)c1ccc(N2N=C(c3ccc(OCc4ccccc4)cc3)CC2c2ccc(Cl)cc2)cc1	InChI=1S/C28H24ClN3O3S/c29-23-10-6-22(7-11-23)28-18-27(31-32(28)24-12-16-26(17-13-24)36(30,33)34)21-8-14-25(15-9-21)35-19-20-4-2-1-3-5-20/h1-17,28H,18-19H2,(H2,30,33,34)	DVWFQRCYWWWPIP-UHFFFAOYSA-N	EC50	15000	nM	4.823908741	4.823908741	518.038	5.9221	5	1	84.99	CHEMBL613966	dengue virus type 2	CHEMBL4135015	CHEMBL4130485	2017	NS(=O)(=O)c1ccc(N2N=C(c3ccc(OCc4ccccc4)cc3)CC2c2ccc(Cl)cc2)cc1
CHEMBL3604362		Nc1ncc(F)c2c1ncn2[C@@H]1C=C(CCO)[C@@H](O)[C@H]1O	InChI=1S/C13H15FN4O3/c14-7-4-16-13(15)9-10(7)18(5-17-9)8-3-6(1-2-19)11(20)12(8)21/h3-5,8,11-12,19-21H,1-2H2,(H2,15,16)/t8-,11-,12+/m1/s1	JYARFUJLAWMXMD-FXAINCCUSA-N	IC50	15000	nM	4.82	4.823908741	294.286	-0.2621	7	4	117.42	CHEMBL613757	Dengue virus	CHEMBL3607083	CHEMBL3603790	2015	Nc1ncc(F)c2c1ncn2[C@@H]1C=C(CCO)[C@@H](O)[C@H]1O
CHEMBL4849553		CC(C)(C)c1ccc(-c2ccc3cc(C(=O)NCC4CCNCC4)[nH]c3c2)cc1	InChI=1S/C25H31N3O/c1-25(2,3)21-8-6-18(7-9-21)19-4-5-20-15-23(28-22(20)14-19)24(29)27-16-17-10-12-26-13-11-17/h4-9,14-15,17,26,28H,10-13,16H2,1-3H3,(H,27,29)	LTFNBFZRZBRYTM-UHFFFAOYSA-N	IC50	15000	nM	4.82	4.823908741	389.543	4.8618	2	3	56.92	CHEMBL5980	Dengue virus type 2 NS3 protein	CHEMBL4844503	CHEMBL4842369	2021	CC(C)(C)c1ccc(-c2ccc3cc(C(=O)NCC4CCNCC4)[nH]c3c2)cc1
CHEMBL5483017		O.O=C([O-])c1ccccc1-c1c2cc(I)c(=O)c(I)c-2oc2c(I)c([O-])c(I)cc12.[Na+].[Na+]	InChI=1S/C20H8I4O5.2Na.H2O/c21-11-5-9-13(7-3-1-2-4-8(7)20(27)28)10-6-12(22)17(26)15(24)19(10)29-18(9)14(23)16(11)25;;;/h1-6,25H,(H,27,28);;;1H2/q;2*+1;/p-2	IVKWXPBUMQZFCW-UHFFFAOYSA-L	IC50	15000	nM	4.82	4.823908741	897.874	-2.3964	5	0	124.9	CHEMBL5980	Dengue virus type 2 NS3 protein	CHEMBL5098540	CHEMBL5096200	2021	O.O=C([O-])c1ccccc1-c1c2cc(I)c(=O)c(I)c-2oc2c(I)c([O-])c(I)cc12.[Na+].[Na+]
CHEMBL5189529		O=C1c2ccccc2C(=O)N1CCCCSc1nnc(-c2ccc(NS(=O)(=O)c3ccc(C(F)(F)F)cc3)cc2)o1	InChI=1S/C27H21F3N4O5S2/c28-27(29,30)18-9-13-20(14-10-18)41(37,38)33-19-11-7-17(8-12-19)23-31-32-26(39-23)40-16-4-3-15-34-24(35)21-5-1-2-6-22(21)25(34)36/h1-2,5-14,33H,3-4,15-16H2	MAORJRSXHFCAQC-UHFFFAOYSA-N	IC50	15100	nM	4.82	4.821023053	602.616	5.7247	8	1	122.47	CHEMBL5980	Dengue virus type 2 NS3 protein	CHEMBL5109296	CHEMBL5107980	2022	O=C1c2ccccc2C(=O)N1CCCCSc1nnc(-c2ccc(NS(=O)(=O)c3ccc(C(F)(F)F)cc3)cc2)o1
CHEMBL5206054		O=C1/C(=C\c2ccc([N+](=O)[O-])cc2)CN(CC(=O)c2ccc(F)cc2)C/C1=C/c1ccc([N+](=O)[O-])cc1	InChI=1S/C27H20FN3O6/c28-23-7-5-20(6-8-23)26(32)17-29-15-21(13-18-1-9-24(10-2-18)30(34)35)27(33)22(16-29)14-19-3-11-25(12-4-19)31(36)37/h1-14H,15-17H2/b21-13-,22-14-	NZPYAXVNDHJAAK-JZTLMNBPSA-N	IC50	15220	nM	4.82	4.817585348	501.47	4.8767	7	0	123.66	CHEMBL5980	Dengue virus type 2 NS3 protein	CHEMBL5098517	CHEMBL5096200	2021	O=C1/C(=C\c2ccc([N+](=O)[O-])cc2)CN(CC(=O)c2ccc(F)cc2)C/C1=C/c1ccc([N+](=O)[O-])cc1
CHEMBL1707443		Oc1c(CN2CCOCC2)cc(CN2CCOCC2)c(O)c1O	InChI=1S/C16H24N2O5/c19-14-12(10-17-1-5-22-6-2-17)9-13(15(20)16(14)21)11-18-3-7-23-8-4-18/h9,19-21H,1-8,10-11H2	OLWXHJQGZRMVFN-UHFFFAOYSA-N	IC50	15250	nM	4.816730156	4.816730156	324.377	0.4678	7	3	85.63	CHEMBL5980	Dengue virus type 2 NS3 protein	CHEMBL1794550	CHEMBL1201862		Oc1c(CN2CCOCC2)cc(CN2CCOCC2)c(O)c1O
CHEMBL1538023		CC1=NOC(=O)/C1=C\c1ccc(-c2ccc(Cl)c(C(=O)O)c2)o1	InChI=1S/C16H10ClNO5/c1-8-11(16(21)23-18-8)7-10-3-5-14(22-10)9-2-4-13(17)12(6-9)15(19)20/h2-7H,1H3,(H,19,20)/b11-7-	LUKWDCGWWWXBMY-XFFZJAGNSA-N	IC50	15260	nM	4.816445466	4.816445466	331.711	3.6143	5	1	89.1	CHEMBL5980	Dengue virus type 2 NS3 protein	CHEMBL1794550	CHEMBL1201862		CC1=NOC(=O)/C1=C\c1ccc(-c2ccc(Cl)c(C(=O)O)c2)o1
CHEMBL2413441		Nc1ncnc2c1c1cc(-c3cc4ccccc4o3)ccc1n2[C@@H]1O[C@H](CO)[C@@H](O)[C@H]1O	InChI=1S/C23H20N4O5/c24-21-18-13-7-12(16-8-11-3-1-2-4-15(11)31-16)5-6-14(13)27(22(18)26-10-25-21)23-20(30)19(29)17(9-28)32-23/h1-8,10,17,19-20,23,28-30H,9H2,(H2,24,25,26)/t17-,19-,20-,23-/m1/s1	NSCGDPAUSCDJAZ-ZDXOVATRSA-N	EC50	15400	nM	4.81	4.812479279	432.436	2.1914	9	4	139.79	CHEMBL613966	dengue virus type 2	CHEMBL2416360	CHEMBL2413035	2013	Nc1ncnc2c1c1cc(-c3cc4ccccc4o3)ccc1n2[C@@H]1O[C@H](CO)[C@@H](O)[C@H]1O
CHEMBL1464721		O=C(O)c1cccc(NC2=C(Cl)C(=O)c3ccccc3C2=O)c1	InChI=1S/C17H10ClNO4/c18-13-14(19-10-5-3-4-9(8-10)17(22)23)16(21)12-7-2-1-6-11(12)15(13)20/h1-8,19H,(H,22,23)	TYLPTGMQARBNQU-UHFFFAOYSA-N	IC50	15570	nM	4.807711387	4.807711387	327.723	3.3263	4	2	83.47	CHEMBL5980	Dengue virus type 2 NS3 protein	CHEMBL1794550	CHEMBL1201862		O=C(O)c1cccc(NC2=C(Cl)C(=O)c3ccccc3C2=O)c1
CHEMBL1455522		CC1=NN(c2ccc(C(=O)O)cc2)C(=O)/C1=C\c1ccc(OC(=O)c2cccs2)cc1	InChI=1S/C23H16N2O5S/c1-14-19(21(26)25(24-14)17-8-6-16(7-9-17)22(27)28)13-15-4-10-18(11-5-15)30-23(29)20-3-2-12-31-20/h2-13H,1H3,(H,27,28)/b19-13-	XLEMZFNFVOYJAC-UYRXBGFRSA-N	IC50	15590	nM	4.807153885	4.807153885	432.457	4.4716	6	1	96.27	CHEMBL5980	Dengue virus type 2 NS3 protein	CHEMBL1794550	CHEMBL1201862		CC1=NN(c2ccc(C(=O)O)cc2)C(=O)/C1=C\c1ccc(OC(=O)c2cccs2)cc1
CHEMBL1500165		COc1ccc(NC(S)=NNc2ccc(S(=O)(=O)Nc3ccccc3C(=O)O)cc2[N+](=O)[O-])cc1	InChI=1S/C21H19N5O7S2/c1-33-14-8-6-13(7-9-14)22-21(34)24-23-18-11-10-15(12-19(18)26(29)30)35(31,32)25-17-5-3-2-4-16(17)20(27)28/h2-12,23,25H,1H3,(H,27,28)(H2,22,24,34)	NZKZBEGBJNYIMF-UHFFFAOYSA-N	IC50	15750	nM	4.802719442	4.802719442	517.545	3.8272	8	5	172.26	CHEMBL5980	Dengue virus type 2 NS3 protein	CHEMBL1794550	CHEMBL1201862		COc1ccc(NC(S)=NNc2ccc(S(=O)(=O)Nc3ccccc3C(=O)O)cc2[N+](=O)[O-])cc1
CHEMBL1718737		Cn1c2ccccc2c2ccc3c(c21)C(=O)C=CC3=O	InChI=1S/C17H11NO2/c1-18-13-5-3-2-4-10(13)11-6-7-12-14(19)8-9-15(20)16(12)17(11)18/h2-9H,1H3	IUPDQKLAXUTBLE-UHFFFAOYSA-N	IC50	15780	nM	4.801893001	4.801893001	261.28	3.2667	3	0	39.07	CHEMBL5980	Dengue virus type 2 NS3 protein	CHEMBL1794550	CHEMBL1201862		Cn1c2ccccc2c2ccc3c(c21)C(=O)C=CC3=O
CHEMBL1571889		CC(C)CN(CC(C)C)c1ccc(C=C2C(=O)NC(=S)NC2=O)cc1[N+](=O)[O-]	InChI=1S/C19H24N4O4S/c1-11(2)9-22(10-12(3)4)15-6-5-13(8-16(15)23(26)27)7-14-17(24)20-19(28)21-18(14)25/h5-8,11-12H,9-10H2,1-4H3,(H2,20,21,24,25,28)	BWEKPQUKWLNUKX-UHFFFAOYSA-N	IC50	15870	nM	4.799423073	4.799423073	404.492	2.6275	6	2	104.58	CHEMBL5980	Dengue virus type 2 NS3 protein	CHEMBL1794550	CHEMBL1201862		CC(C)CN(CC(C)C)c1ccc(C=C2C(=O)NC(=S)NC2=O)cc1[N+](=O)[O-]
[truncated: 1,180 more rows]
