# Supplementary material for: Machine Learning-Based QSAR Screening of Colombian Medicinal Flora for Potential Antiviral Compounds Against Dengue Virus: An In Silico Drug Discovery Approach
Source: Pharmaceuticals (Basel). 2025 Dec 18;18(12):1906. doi: 10.3390/ph18121906 (PMC12736152; doi:10.3390/ph18121906)
Supplement: Supplementary file 1 [file pharmaceuticals-18-01906-s001.zip › Data S2 Colombian phytochemical library.xlsx]

## Sheet: Sheet1
Especie	Principio activo	Nombre PUBCHEM	Formula molecular	CID	SMILES
Acacia nilotica	α-Pinene	alpha-PINENE	C10H16	6654	CC1=CCC2CC1C2(C)C
Acacia nilotica	β-Pinene	beta-Pinene	C10H16	14896	CC1(C2CCC(=C)C1C2)C
Acacia nilotica	1,8-Cineole	Eucalyptol	C10H18O	2758	CC1(C2CCC(O1)(CC2)C)C
Acacia nilotica	γ-Terpinene	gamma-Terpinene	C10H16	7461	CC1=CCC(=CC1)C(C)C
Acacia nilotica	α-Linalool	Linalool, (+/-)-	C10H18O	6549	CC(=CCCC(C)(C=C)O)C
Acacia nilotica	Camphor	Camphor	C10H16O	2537	CC1(C2CCC1(C(=O)C2)C)C
Acacia nilotica	Borneol	Borneol	C10H18O	6552009	CC1(C2CCC1(C(C2)O)C)C
Acacia nilotica	4-Terpineol	4-Terpineol, (+/-)-	C10H18O	11230	CC1=CCC(CC1)(C(C)C)O
Acacia nilotica	α-Terpineol	Alpha-Terpineol	C10H18O	17100	CC1=CCC(CC1)C(C)(C)O
Acacia nilotica	Cumin aldehyde	Cuminaldehyde	C10H12O	326	CC(C)C1=CC=C(C=C1)C=O
Acacia nilotica	Z-Anethole	Anethole, (Z)-	C10H12O	1549040	CC=CC1=CC=C(C=C1)OC
Acacia nilotica	Bornyl acetate	Bornyl acetate	C12H20O2	6448	CC(=O)OC1CC2CCC1(C2(C)C)C
Acacia nilotica	2-Caren-10-al	2-Caren-10-al	C10H14O	556516	CC1(C2C1C=C(CC2)C=O)C
Acacia nilotica	α-Terpinyl acetate	alpha-Terpinyl acetate	C12H20O2	111037	CC1=CCC(CC1)C(C)(C)OC(=O)C
Acacia nilotica	Myrtenyl acetate	Myrtenyl acetate	C12H18O2	11435490	CC(=O)OCC1=CCC2CC1C2(C)C
Acacia nilotica	α-Elemene	alpha-Elemene	C15H24	80048	CC(C)C1=CC(=C(C)C)CCC1(C)C=C
Acacia nilotica	α-Cubebene	(-)-alpha-Cubebene	C15H24	86609	CC1CCC(C2C13C2C(=CC3)C)C(C)C
Acacia nilotica	α-Copaene	alpha-Copaene	C15H24	19725	CC1=CCC2C3C1C2(CCC3C(C)C)C
Acacia nilotica	β-Elemene	Beta-Elemene	C15H24	6918391	CC(=C)C1CCC(C(C1)C(=C)C)(C)C=C
Acacia nilotica	Methyl eugenol	Methyleugenol	C11H14O2	7127	COC1=C(C=C(C=C1)CC=C)OC
Acacia nilotica	trans-Caryophyllene	Caryophyllene	C15H24	5281515	CC1=CCCC(=C)C2CC(C2CC1)(C)C
Acacia nilotica	Longifolene	Longifolene	C15H24	289151	CC1(CCCC2(C3C1C(C2=C)CC3)C)C
Acacia nilotica	Aromadendrene	Aromadendrene	C15H24	91354	CC1CCC2C1C3C(C3(C)C)CCC2=C
Acacia nilotica	α-Humulene	alpha-Humulen	C15H24	24798693	CC1=CCC(C=CCC(=CCC1)C)(C)C
Acacia nilotica	γ-Muurolene	gamma-Muurolene	C15H24	12313020	CC1=CC2C(CC1)C(=C)CCC2C(C)C
Acacia nilotica	Germacrene-D	Germacrene D	C15H24	5317570	CC1=CCCC(=C)C=CC(CC1)C(C)C
Acacia nilotica	α-Amorphene	(-)-alpha-Amorphene	C15H24	12306052	CC1=CC2C(CC1)C(=CCC2C(C)C)C
Acacia nilotica	α-Selinene	alpha-Selinene	C15H24	10856614	CC1=CCCC2(C1CC(CC2)C(=C)C)C
Acacia nilotica	α-Muurolene	alpha-Muurolene	C15H24	12306047	CC1=CC2C(CC1)C(=CCC2C(C)C)C
Acacia nilotica	Bicyclogermacrene	Bicyclogermacrene	C15H24	13894537	CC1=CCCC(=CC2C(C2(C)C)CC1)C
Acacia nilotica	δ-Cadinene	(+)-delta-Cadinene	C15H24	441005	CC1=CC2C(CCC(=C2CC1)C)C(C)C
Acacia nilotica	α-Calacorene	alpha-Calacorene	C15H20	12302243	CC1=CCC(C2=C1C=CC(=C2)C)C(C)C
Acacia nilotica	E-Nerolidol	Nerolidol	C15H26O	8888	CC(=CCCC(=CCCC(C)(C=C)O)C)C
Acacia nilotica	Spathulenol	Spathulenol	C15H24O	92231	CC1(C2C1C3C(CCC3(C)O)C(=C)CC2)C
Acacia nilotica	Caryophyllene oxide	beta-CARYOPHYLLENE OXIDE	C15H24O	1742210	CC1(CC2C1CCC3(C(O3)CCC2=C)C)C
Acacia nilotica	Globulol	Globulol	C15H26O	12304985	CC1CCC2C1C3C(C3(C)C)CCC2(C)O
Acacia nilotica	Veridiflorol	Viridiflorol	C15H26O	11996452	CC1CCC2C1C3C(C3(C)C)CCC2(C)O
Acacia nilotica	Neoclovenoxid	Neoclovene oxide	C15H24O	536573	CC1(CC23CCC1C2(CCC4C3(O4)C)C)C
Acacia nilotica	Isospathulenol	Isospathulenol	C15H24O	14038848	CC1=C2CCC(C2C3C(C3(C)C)CC1)(C)O
Acacia nilotica	tau-Cadinol	tau-Cadinol	C15H26O	12302222	CC1=CC2C(CCC(C2CC1)(C)O)C(C)C
Acacia nilotica	Cubenol	Cubenol	C15H26O	11770062	CC1CCC(C2C1(CCC(=C2)C)O)C(C)C
Acacia nilotica	Torreyol	(+)-delta-Cadinol	C15H26O	11990360	CC1=CC2C(CCC(C2CC1)(C)O)C(C)C
Acacia nilotica	α-Cadinol	alpha-Cadinol	C15H26O	519662	CC1=CC2C(CCC(C2CC1)(C)O)C(C)C
Acacia nilotica	Khusinol	Khusinol C	C15H26O	139590234	CC1=CC2C(CC1)C(CCC2C(C)C)CO
Acacia nilotica	Cryptomeridiol	Proximadiol	C15H28O2	165258	CC12CCCC(C1CC(CC2)C(C)(C)O)(C)O
Acacia nilotica	Stachene	Stachene	C20H32	12304253	CC1(CCCC2(C1CCC34C2CCC(C3)(C=C4)C)C)C
Acacia nilotica	Trachyloban	ent-Trachyloban-18-oic acid	C20H30O2	46907039	CC12CCCC(C1CCC34C2CC5C(C3)C5(C4)C)(C)C(=O)O
Acacia nilotica	Isokaurene	(-)-Isokaurene	C20H32	521318	CC1=CC23CCC4C(CCCC4(C2CCC1C3)C)(C)C
Acacia nilotica	Kaur-16-ene	Kaur-16-ene	C20H32	520687	CC1(CCCC2(C1CCC34C2CCC(C3)C(=C)C4)C)C
Acacia nilotica	Phytol	Phytol	C20H40O	5280435	CC(C)CCCC(C)CCCC(C)CCCC(=CCO)C
Acacia nilotica	Sclareol	Sclareol	C20H36O2	163263	CC1(CCCC2(C1CCC(C2CCC(C)(C=C)O)(C)O)C)C
Acacia nilotica	4,8,13-Duvatriene-1,3-diol	4,8,13-Duvatriene-1,3-diol	C20H34O2	6436665	CC1=CCCC(=CC(CC(C=CC(CC1)C(C)C)(C)O)O)C
Acacia nilotica	n-Nonacosane	Nonacosane	C29H60	12409	CCCCCCCCCCCCCCCCCCCCCCCCCCCCC
Acacia nilotica	n-Dotriacontane	Dotriacontane	C32H66	11008	CCCCCCCCCCCCCCCCCCCCCCCCCCCCCCCC
Acanthospermum australe	axillarin	Axillarin	C17H14O8	5281603	COC1=C(C2=C(C=C1O)OC(=C(C2=O)OC)C3=CC(=C(C=C3)O)O)O
Acanthospermum australe	methyl-(Z,Z)-9,12-octadecadienoate	Methyl (9Z,12E)-octadeca-9,12-dienoate	C19H34O2	6149093	CCCCCC=CCC=CCCCCCCCC(=O)OC
Acanthospermum australe	phytol	Phytol	C20H40O	5280435	CC(C)CCCC(C)CCCC(C)CCCC(=CCO)C
Acanthospermum australe	3.6-dimetoxiapigenin	Apigenin 7,4'-dimethyl ether	C17H14O5	5281601	COC1=CC=C(C=C1)C2=CC(=O)C3=C(C=C(C=C3O2)OC)O
Acanthospermum australe	Penduletin	Penduletin	C18H16O7	5320462	COC1=C(C(=C2C(=C1)OC(=C(C2=O)OC)C3=CC=C(C=C3)O)O)OC
Acanthospermum australe	acanthoaustralide-1-O-acetate	Acetate	C2H3O2-	175	CC(=O)[O-]
Acanthospermum australe	quercetin	Quercetin	C15H10O7	5280343	C1=CC(=C(C=C1C2=C(C(=O)C3=C(C=C(C=C3O2)O)O)O)O)O
Acanthospermum australe	chrysosplenol D	chrysoplenol D	C18H16O8	5280699	COC1=C(C(=C2C(=C1)OC(=C(C2=O)OC)C3=CC(=C(C=C3)O)O)O)OC
Achillea millefolium	Apigenin	Apigenin	C15H10O5	5280443	C1=CC(=CC=C1C2=CC(=O)C3=C(C=C(C=C3O2)O)O)O
Achillea millefolium	Luteolin	Luteolin	C15H10O6	5280445	C1=CC(=C(C=C1C2=CC(=O)C3=C(C=C(C=C3O2)O)O)O)O
Achillea millefolium	Salicylic acid	Salicylic Acid	HOC6H4COOH	338	C1=CC=C(C(=C1)C(=O)O)O
Achillea millefolium	Achillicin	Achillicin	C17H22O5	131752003	CC1C2C(CC(C3=CCC(=C3C2OC1=O)C)(C)O)OC(=O)C
Achillea millefolium	Isovaleric acid	Isovaleric acid	C5H10O2	10430	CC(C)CC(=O)O
Achillea millefolium	Butain	Butane	C4H10	7843	CCCC
Achillea millefolium	choline	Choline	C5H14NO+	305	C[N+](C)(C)CCO
Achillea millefolium	betanocine	Betanin	C24H26N2O13	6540685	C1C(N=C(C=C1C=CN2C(CC3=CC(=C(C=C32)O)OC4C(C(C(C(O4)CO)O)O)O)C(=O)O)C(=O)O)C(=O)O
Achillea millefolium	achilletin	Achillin	C15H18O3	291264	CC1C2CCC(=C3C(C2OC1=O)C(=CC3=O)C)C
Achillea millefolium	azulene	Azulene	C10H8	9231	C1=CC=C2C=CC=C2C=C1
Achillea millefolium	apigenin-4′-glucoside	Apigenin-4'-glucoside	C21H20O10	5491384	C1=CC(=CC=C1C2=CC(=O)C3=C(C=C(C=C3O2)O)O)OC4C(C(C(C(O4)CO)O)O)O
Achyranthes aspera	oleanolic acid	Oleanolic Acid	C30H48O3	10494	CC1(CCC2(CCC3(C(=CCC4C3(CCC5C4(CCC(C5(C)C)O)C)C)C2C1)C)C(=O)O)C
Achyrocline satureioides	luteolin	Luteolin	C15H10O6	5280445	C1=CC(=C(C=C1C2=CC(=O)C3=C(C=C(C=C3O2)O)O)O)O
Achyrocline satureioides	quercetin	Quercetin	C15H10O7	5280343	C1=CC(=C(C=C1C2=C(C(=O)C3=C(C=C(C=C3O2)O)O)O)O)O
Achyrocline satureioides	3-O-methylquercetin	3-O-methylquercetin 7-O-beta-glucopyranosyl-4'-O-beta-D-glucopyranoside	C28H32O17	54580211	COC1=C(OC2=CC(=CC(=C2C1=O)O)OC3C(C(C(C(O3)CO)O)O)O)C4=CC(=C(C=C4)OC5C(C(C(C(O5)CO)O)O)O)O
Achyrocline satureioides	caffeic acid	Caffeic Acid	C9H8O4	689043	C1=CC(=C(C=C1C=CC(=O)O)O)O
Achyrocline satureioides	chlorogenic acid	Chlorogenic Acid	C16H18O9	1794427	C1C(C(C(CC1(C(=O)O)O)OC(=O)C=CC2=CC(=C(C=C2)O)O)O)O
Achyrocline satureioides	isochlorogenic acid	Isochlorogenic acid A	C25H24O12	6474310	C1C(C(C(CC1(C(=O)O)O)OC(=O)C=CC2=CC(=C(C=C2)O)O)O)OC(=O)C=CC3=CC(=C(C=C3)O)O
Achyrocline satureioides	dicaffeoylquinic acid	3,4-Dicaffeoylquinic acid	C25H24O12	6474309	C1C(C(C(CC1(C(=O)O)O)OC(=O)C=CC2=CC(=C(C=C2)O)O)OC(=O)C=CC3=CC(=C(C=C3)O)O)O
Achyrocline satureioides	3,5-dicaffeoylquinic acid	3,5-Di-caffeoylquinic acid	C25H24O12	13604688	C1C(C(C(CC1(C(=O)O)O)OC(=O)C=CC2=CC(=C(C=C2)O)O)O)OC(=O)C=CC3=CC(=C(C=C3)O)O
Achyrocline satureioides	1-methoxy-3,5-dicaffeoylquinic acid	1-Methoxyoxalyl-3,5-dicaffeoylquinic acid	C28H26O15	6474367	COC(=O)C(=O)OC1(CC(C(C(C1)OC(=O)C=CC2=CC(=C(C=C2)O)O)O)OC(=O)C=CC3=CC(=C(C=C3)O)O)C(=O)O
Achyrocline satureioides	3-O-methylflavones	3-Methoxyluteolin	C16H12O7	5280681	COC1=C(OC2=CC(=CC(=C2C1=O)O)O)C3=CC(=C(C=C3)O)O
Acorus calamus	β-asarone	beta-Asarone	C12H16O3	5281758	CC=CC1=CC(=C(C=C1OC)OC)OC
Acorus calamus	α-asarone	alpha-Asarone	C12H16O3	636822	CC=CC1=CC(=C(C=C1OC)OC)OC
Acorus calamus	acoramone	1-(2,4,5-Trimethoxyphenyl)propan-2-one	C12H16O4	3083746	CC(=O)CC1=CC(=C(C=C1OC)OC)OC
Acorus calamus	2-hydroxyacorenone	2-Hydroxyacetophenone	C8H8O2	68490	C1=CC=C(C=C1)C(=O)CO
Acorus calamus	4-(2-formyl-5-methoxymethyl pyrrol-1-yl) butyric acid methyl ester	1H-Pyrrole-1-butanoic acid, 2-formyl-5-(methoxymethyl)-, methyl ester	C12H17NO4	10911621	COCC1=CC=C(N1CCCC(=O)OC)C=O
Acorus calamus	2-acetoxyacorenone	(s)-2-Acetoxy-3-octanone	C10H18O3	129866814	CCCCCC(=O)C(C)OC(=O)C
Acorus calamus	acoramol	Acoramol	C12H16O4	70682800	COC1=CC(=C(C=C1C=CCO)OC)OC
Acorus calamus	N-transferuloyl tyramine	N-Trans-feruloyltramine	C18H19NO4	5280537	COC1=C(C=CC(=C1)C=CC(=O)NCCC2=CC=C(C=C2)O)O
Acorus calamus	Tatarinoids A	Tatarinoid A	C12H16O5	46848157	CC(C(=O)C1=CC(=C(C=C1OC)OC)OC)O
Acorus calamus	Tatarinoids B	Tatarinoid A	C12H16O5	46848157	CC(C(=O)C1=CC(=C(C=C1OC)OC)OC)O
Acorus calamus	Acortatarin A	Acortatarin B	C18H21NO6	139040585	C1C2=CC=C(N2CC3(O1)C(C(C(O3)CO)O)O)C=O.C1=CC=CC=C1
Adenostemma lavenia	ent-11α-hydroxy-15-oxo-kaur-16-en-19-oic acid	ent-15-Oxo-kaur-16-en-19-oic acid	C20H28O3	392454	CC12CCCC(C1CCC34C2CCC(C3)C(=C)C4=O)(C)C(=O)O
Adenostemma lavenia	p-coumaric acid	p-Coumaric acid	C9H8O3	637542	C1=CC(=CC=C1C=CC(=O)O)O
Aesculus hippocastanum	β-Escin	beta-ESCIN	C55H86O24	6476031	CC=C(C)C(=O)OC1C(C2(C(CC1(C)C)C3=CCC4C5(CCC(C(C5CCC4(C3(CC2O)C)C)(C)CO)OC6C(C(C(C(O6)C(=O)O)OC7C(C(C(C(O7)CO)O)O)O)O)OC8C(C(C(C(O8)CO)O)O)O)C)CO)OC(=O)C
Aesculus hippocastanum	proanthocyanidin A2	Procyanidin A2	C30H24O12	124025	C1C(C(OC2=C1C(=CC3=C2C4C(C(O3)(OC5=CC(=CC(=C45)O)O)C6=CC(=C(C=C6)O)O)O)O)C7=CC(=C(C=C7)O)O)O
Allamanda cathartica	Ursolic acid	Ursolic Acid	C30H48O3	64945	CC1CCC2(CCC3(C(=CCC4C3(CCC5C4(CCC(C5(C)C)O)C)C)C2C1C)C)C(=O)O
Allamanda cathartica	Allamandicin	Allamandicin	C15H16O7	317838	CC(C1C2C3(C=CC4C3C(O2)OC=C4C(=O)OC)OC1=O)O
Allamanda cathartica	Squalene	Squalene	C30H50	638072	CC(=CCCC(=CCCC(=CCCC=C(C)CCC=C(C)CCC=C(C)C)C)C)C
Allamanda cathartica	cyclotides	Cyclotide Kalata B1	C117H180N36O39S6	52945815	CC(C)CC1C(=O)N2CCCC2C(=O)NC(C(=O)NC3CSSCC4C(=O)NC(C(=O)NC5CSSCC(C(=O)NC(C(=O)NCC(=O)NCC(=O)NC(C(=O)NC(CSSCC(C(=O)NC(C(=O)NC(C(=O)NC(C(=O)NNCC(=O)N1)CC(=O)N)CCCNC(=N)N)C(C)O)NC(=O)C(NC(=O)C6CCCN6C(=O)C(NC(=O)C(NC5=O)CO)CC7=CNC8=CC=CC=C87)C(C)C)C(=O)NC(C(=O)NC(C(=O)N9CCCC9C(=O)NCC(=O)N4)C(C)O)CC(=O)N)C(C)O)C(C)C)NC(=O)C(NC(=O)C(NC(=O)CNC3=O)CCC(=O)O)C(C)O)C(C)O)C(C)C
Allamanda cathartica	thionins	Thionine	C12H10ClN3S	65043	C1=CC2=C(C=C1N)SC3=CC(=[NH2+])C=CC3=N2.[Cl-]
Allium ascalonicum	quercetin	Quercetin	C15H10O7	5280343	C1=CC(=C(C=C1C2=C(C(=O)C3=C(C=C(C=C3O2)O)O)O)O)O
Allium ascalonicum	allicin	Allicin	C6H10OS2	65036	C=CCSS(=O)CC=C
Allium ascalonicum	furostanol saponin	Furostanol	C27H46O2	22295359	CC1C(OC2C1C3(CCC4C(C3C2)CCC5C4(CCCC5)C)C)CCC(C)CO
Allium cepa	S-methylcysteine sulfoxide	S-Methylcysteine sulfoxide	C4H9NO3S	82142	CS(=O)CC(C(=O)O)N
Allium cepa	Spropylcycteine sulfoxide	s-Propyl cysteine sulfoxide	C6H13NO3S2	129704175	CCCS(=O)OC(=O)C(CS)N
Allium cepa	Isorhamnetin 4-glucoside	Isorhamnetin 4'-glucoside	C22H22O12	44259381	COC1=C(C=CC(=C1)C2=C(C(=O)C3=C(C=C(C=C3O2)O)O)O)OC4C(C(C(C(O4)CO)O)O)O
Allium cepa	Quercetin-4-glucoside	Quercetin-4'-o-glucoside	C21H20O12	12442954	C1=CC(=C(C=C1C2=C(C(=O)C3=C(C=C(C=C3O2)O)O)O)O)OC4C(C(C(C(O4)CO)O)O)O
Allium cepa	Trans-S-(1-propenyl) cysteine sulfoxide	S-1-propenyl-L-cysteine sulfoxide	C6H11NO3S	90657185	CC=CS(=O)CC(C(=O)[O-])[NH3+]
Allium cepa	flavonoids	Flavonoid LP	C27H30O15	73981632	C1=CC(=CC=C1C2=CC(=O)C3=C(O2)C=C(C(=C3O)C4C(C(C(C(O4)CO)O)O)O)O)OC5C(C(C(C(O5)CO)O)O)O
Allium cepa	cycloallicin	Cycloalliin	C6H11NO3S	12305353	CC1CS(=O)CC(N1)C(=O)O
Allium cepa	phenolic acids	Phenol A Acid	C12H16O5	15200541	CC1=C(C(=C(C=C1C(C)C(C)O)O)C(=O)O)O
Allium cepa	stigmasterol	Stigmasterol	C29H48O	5280794	CCC(C=CC(C)C1CCC2C1(CCC3C2CC=C4C3(CCC(C4)O)C)C)C(C)C
Allium cepa	cholesterol	Cholesterol	C27H46O	5997	CC(C)CCCC(C)C1CCC2C1(CCC3C2CC=C4C3(CCC(C4)O)C)C
Allium cepa	b-sitosterol	Beta-Sitosterol	C29H50O	222284	CCC(CCC(C)C1CCC2C1(CCC3C2CC=C4C3(CCC(C4)O)C)C)C(C)C
Allium cepa	saponins	Saponin	C58H94O27	198016	CC1(C2CCC3(C(C2(CCC1OC4C(C(C(CO4)OC5C(C(C(CO5)O)O)O)OC6C(C(C(C(O6)CO)O)O)O)OC7C(C(C(C(O7)CO)O)O)OC8C(C(C(C(O8)CO)O)O)O)C)CCC91C3(CC(C2(C9CC(CC2)(C)C=O)CO1)O)C)C)C
Allium cepa	Quercetin 3-glucoside	Quercetin-3-glucoside	C21H19O12-	25203368	C1=CC(=C(C=C1C2=C(C(=O)C3=C(C=C(C=C3O2)O)O)OC4C(C(C(C(O4)CO)O)O)O)O)[O-]
Allium cepa	Quercetin 7,4-diglucoside	Quercetin 7,4'-diglucoside	C27H30O17	11968881	C1=CC(=C(C=C1C2=C(C(=O)C3=C(C=C(C=C3O2)OC4C(C(C(C(O4)CO)O)O)O)O)O)O)OC5C(C(C(C(O5)CO)O)O)O
Allium cepa	Kaempferol-3-O-rutinside	Kaempferol-3-O-rutinoside	C27H30O15	5318767	CC1C(C(C(C(O1)OCC2C(C(C(C(O2)OC3=C(OC4=CC(=CC(=C4C3=O)O)O)C5=CC=C(C=C5)O)O)O)O)O)O)O
Allium cepa	Quercetin 3,7,4-triglucoside	Quercetin 3,7,4'-triglucoside	C33H40O22	101599893	C1=CC(=C(C=C1C2=C(C(=O)C3=C(C=C(C=C3O2)OC4C(C(C(C(O4)CO)O)O)O)O)OC5C(C(C(C(O5)CO)O)O)O)O)OC6C(C(C(C(O6)CO)O)O)O
Allium cepa	Quercetin	Quercetin	C15H10O7	5280343	C1=CC(=C(C=C1C2=C(C(=O)C3=C(C=C(C=C3O2)O)O)O)O)O
Allium cepa	Quercetin 3,4-diglucoside	Quercetin 3,4'-diglucoside	C27H30O17	5320835	C1=CC(=C(C=C1C2=C(C(=O)C3=C(C=C(C=C3O2)O)O)OC4C(C(C(C(O4)CO)O)O)O)O)OC5C(C(C(C(O5)CO)O)O)O
Allium cepa	Isohamnetin 3,4-diglucoside	Isorhamnetin 3,4'-diglucoside	C28H32O17	11802256	COC1=C(C=CC(=C1)C2=C(C(=O)C3=C(C=C(C=C3O2)O)O)OC4C(C(C(C(O4)CO)O)O)O)OC5C(C(C(C(O5)CO)O)O)O
Allium cepa	Rutin	Rutin	C27H30O16	5280805	CC1C(C(C(C(O1)OCC2C(C(C(C(O2)OC3=C(OC4=CC(=CC(=C4C3=O)O)O)C5=CC(=C(C=C5)O)O)O)O)O)O)O)O
Allium cepa	Luteolin	Luteolin	C15H10O6	5280445	C1=CC(=C(C=C1C2=CC(=O)C3=C(C=C(C=C3O2)O)O)O)O
Allium cepa	Isorhamnetin	Isorhamnetin	C16H12O7	5281654	COC1=C(C=CC(=C1)C2=C(C(=O)C3=C(C=C(C=C3O2)O)O)O)O
Allium cepa	Apigenin	Apigenin	C15H10O5	5280443	C1=CC(=CC=C1C2=CC(=O)C3=C(C=C(C=C3O2)O)O)O
Allium sativum	ajoene	Ajoene	C9H14OS3	5386591	C=CCSSC=CCS(=O)CC=C
Allium sativum	allicin	Allicin	C6H10OS2	65036	C=CCSS(=O)CC=C
Allium sativum	allyl methyl thiosulfinate	Methyl allyl thiosulfinate	C4H8O2S2	129712276	COS(=O)SCC=C
Allium sativum	allyl thiosulfinate	1-Propenyl allyl thiosulfinate	C6H10O2S2	129704166	CC=COS(=O)SCC=C
Allium sativum	Diallyl trisulfide	Diallyl trisulfide	C6H10S3	16315	C=CCSSSCC=C
Aloe vera	quercetin	Quercetin	C15H10O7	5280343	C1=CC(=C(C=C1C2=C(C(=O)C3=C(C=C(C=C3O2)O)O)O)O)O
Aloe vera	catechin hydrate	(+)-Catechin Hydrate	C15H16O7	107957	C1C(C(OC2=CC(=CC(=C21)O)O)C3=CC(=C(C=C3)O)O)O.O
Aloe vera	kaempferol	Kaempferol	C15H10O6	5280863	C1=CC(=CC=C1C2=C(C(=O)C3=C(C=C(C=C3O2)O)O)O)O
Aloe vera	9-dihydroxyl-2'-O-(Z)-cinnamoyl-7-methoxy-aloesin	Aloesin	C19H22O9	160190	CC1=CC(=C(C2=C1C(=O)C=C(O2)CC(=O)C)C3C(C(C(C(O3)CO)O)O)O)O
Aloe vera	aloe-emodin	Aloe emodin	C15H10O5	10207	C1=CC2=C(C(=C1)O)C(=O)C3=C(C2=O)C=C(C=C3O)CO
Aloe vera	aloin A	Aloin A	C21H22O9	12305761	C1=CC2=C(C(=C1)O)C(=O)C3=C(C2C4C(C(C(C(O4)CO)O)O)O)C=C(C=C3O)CO
Aloe vera	aloin B	Aloin B	C21H22O9	14989	C1=CC2=C(C(=C1)O)C(=O)C3=C(C2C4C(C(C(C(O4)CO)O)O)O)C=C(C=C3O)CO
Aloe vera	elgonica dimer A	elgonica dimer A	C36H30O14	21582596	C1=CC2=C(C(=C1)O)C(=O)C3=C(C2(C4C(C(C(C(O4)CO)O)O)O)C5=C(C6=C(C=C5)C(=O)C7=C(C6=O)C(=CC(=C7)CO)O)O)C=C(C=C3O)CO
Aloe vera	feralolide	Feralolide	C18H16O7	5317333	CC(=O)C1=C(C=C(C=C1O)O)CC2CC3=C(C(=CC(=C3)O)O)C(=O)O2
Aloe vera	isoaloeresin D	Isoaloeresin D	C29H32O11	76332505	CC1=CC(=C(C2=C1C(=O)C=C(O2)CC(C)O)C3C(C(C(C(O3)CO)O)O)OC(=O)C=CC4=CC=C(C=C4)O)OC
Aloe vera	aloeresin E	Aloeresin A	C28H28O11	5317657	CC1=CC(=C(C2=C1C(=O)C=C(O2)CC(=O)C)C3C(C(C(C(O3)CO)O)O)OC(=O)C=CC4=CC=C(C=C4)O)O
Aloe vera	7-O-methylaloeresin A	7-O-Methylaloeresin A	C29H30O11	637110	CC1=CC(=C(C2=C1C(=O)C=C(O2)CC(=O)C)C3C(C(C(C(O3)CO)O)O)OC(=O)C=CC4=CC=C(C=C4)O)OC
Aloe vera	abscisic acid	(-)-Abscisic acid	C15H20O4	643732	CC1=CC(=O)CC(C1(C=CC(=CC(=O)O)C)O)(C)C
Aloe vera	aloe-emodin	Aloe emodin	C15H10O5	10207	C1=CC2=C(C(=C1)O)C(=O)C3=C(C2=O)C=C(C=C3O)CO
Aloe vera	aloesaponarin-I	Aloesaponarin I	C17H12O6	11098986	CC1=C2C(=CC(=C1C(=O)OC)O)C(=O)C3=C(C2=O)C(=CC=C3)O
Aloe vera	aloesaponarin-II	aloesaponarin II	C15H10O4	3085033	CC1=CC(=CC2=C1C(=O)C3=C(C2=O)C=CC=C3O)O
Aloysia triphylla	Geranial	Citral	C10H16O	638011	CC(=CCCC(=CC=O)C)C
Aloysia triphylla	Carvone	Carvone, (+/-)-	C10H14O	7439	CC1=CCC(CC1=O)C(=C)C
Aloysia triphylla	Limonene	Limonene, (+/-)-	C10H16	22311	CC1=CCC(CC1)C(=C)C
Aloysia triphylla	Bicyclosesquiphellandrene	epi-Bicyclosesquiphellandrene	C15H24	10976597	CC1CCC(C2=CC(=C)CCC12)C(C)C
Aloysia triphylla	Piperitenone	Piperitenone	C10H14O	381152	CC1=CC(=O)C(=C(C)C)CC1
Aloysia triphylla	Piperitone	Piperitone	C10H16O	6987	CC1=CC(=O)C(CC1)C(C)C
Aloysia triphylla	β-bourboneno	beta-Bourbonene	C15H24	62566	CC(C)C1CCC2(C1C3C2CCC3=C)C
Aloysia triphylla	Neral	Neral	C10H16O	643779	CC(=CCCC(=CC=O)C)C
Aloysia triphylla	Limonene	Limonene, (+/-)-	C10H16	22311	CC1=CCC(CC1)C(=C)C
Aloysia triphylla	1,8-Cineole	Eucalyptol	C10H18O	2758	CC1(C2CCC(O1)(CC2)C)C
Aloysia triphylla	Spathulenol	Spathulenol	C15H24O	92231	CC1(C2C1C3C(CCC3(C)O)C(=C)CC2)C
Aloysia triphylla	Geraniol	Geraniol	C10H18O	637566	CC(=CCCC(=CCO)C)C
Aloysia triphylla	trans-β-cariofilene	Caryophyllene	C15H24	5281515	CC1=CCCC(=C)C2CC(C2CC1)(C)C
Aloysia triphylla	Nerol	Nerol	C10H18O	643820	CC(=CCCC(=CCO)C)C
Aloysia triphylla	Geranyl acetate	Geranyl acetate	C12H20O2	1549026	CC(=CCCC(=CCOC(=O)C)C)C
Amaranthus dubius	amaranthine	Amaranthin	C30H34N2O19	6325284	C1C(NC(=CC1=CC=[N+]2C(CC3=CC(=C(C=C32)O)OC4C(C(C(C(O4)CO)O)O)OC5C(C(C(C(O5)C(=O)O)O)O)O)C(=O)[O-])C(=O)O)C(=O)O
Amaranthus dubius	decarboxy-amaranthine	Amaranthin	C30H34N2O19	6325284	C1C(NC(=CC1=CC=[N+]2C(CC3=CC(=C(C=C32)O)OC4C(C(C(C(O4)CO)O)O)OC5C(C(C(C(O5)C(=O)O)O)O)O)C(=O)[O-])C(=O)O)C(=O)O
Amaranthus dubius	betanin	Betanin	C24H26N2O13	6540685	C1C(N=C(C=C1C=CN2C(CC3=CC(=C(C=C32)O)OC4C(C(C(C(O4)CO)O)O)O)C(=O)O)C(=O)O)C(=O)O
Anacardium occidentale	Anacardic acid	Anacardic acid	C22H36O3	167551	CCCCCCCCCCCCCCCC1=C(C(=CC=C1)O)C(=O)O
Anacardium occidentale	Agathisflavone	Agathisflavone	C30H18O10	5281599	C1=CC(=CC=C1C2=CC(=O)C3=C(O2)C=C(C(=C3O)C4=C(C=C(C5=C4OC(=CC5=O)C6=CC=C(C=C6)O)O)O)O)O
Anacardium occidentale	cardol triene	Cardol triene	C21H30O2	13259919	C=CCC=CCC=CCCCCCCCC1=CC(=CC(=C1)O)O
Anethum graveolens	γ-terpinene	gamma-Terpinene	C10H16	7461	CC1=CCC(=CC1)C(C)C
Anethum graveolens	4-allylanisole	Estragole	C10H12O	8815	COC1=CC=C(C=C1)CC=C
Anethum graveolens	(-)-carvone	Carvone, (+/-)-	C10H14O	7439	CC1=CCC(CC1=O)C(=C)C
Anethum graveolens	dihydrocarvone	(+)-Dihydrocarvone	C10H16O	22227	CC1CCC(CC1=O)C(=C)C
Anethum graveolens	D-limonene	Limonene, (+)-	C10H16	440917	CC1=CCC(CC1)C(=C)C
Anethum graveolens	(-)-phencone	Phenidone	C9H10N2O	7090	C1CN(NC1=O)C2=CC=CC=C2
Anethum graveolens	cuminyl alcohol	4-Isopropylbenzyl alcohol	C10H14O	325	CC(C)C1=CC=C(C=C1)CO
Anethum graveolens	cuminyl aldehyde	Cuminaldehyde	C10H12O	326	CC(C)C1=CC=C(C=C1)C=O
Anethum graveolens	cuminol	4-Isopropylbenzyl alcohol	C10H14O	325	CC(C)C1=CC=C(C=C1)CO
Anethum graveolens	trans-anethole	Anethole	C10H12O	637563	CC=CC1=CC=C(C=C1)OC
Anethum graveolens	camphene	Camphene	C10H16	6616	CC1(C2CCC(C2)C1=C)C
Anethum graveolens	isoborneol	Isoborneol	C10H18O	6321405	CC1(C2CCC1(C(C2)O)C)C
Anethum graveolens	(-)-borneol	Borneol	C10H18O	6552009	CC1(C2CCC1(C(C2)O)C)C
Anethum graveolens	L-bornyl acetate	Bornyl acetate	C12H20O2	6448	CC(=O)OC1CC2CCC1(C2(C)C)C
Anethum graveolens	2-decanol	2-Decanol	C10H22O	14254	CCCCCCCCC(C)O
Anethum graveolens	2-heptanol	2-Heptanol	C7H16O	10976	CCCCCC(C)O
Anethum graveolens	methylheptane	2-Methylheptane	C8H18	11594	CCCCCC(C)C
Anethum graveolens	farnesol	Farnesol	C15H26O	3327	CC(=CCCC(=CCCC(=CCO)C)C)C
Anethum graveolens	nerol	Nerol	C10H18O	643820	CC(=CCCC(=CCO)C)C
Anethum graveolens	isopulegol	Isopulegol	C10H18O	24585	CC1CCC(C(C1)O)C(=C)C
Anethum graveolens	citral	Citral	C10H16O	638011	CC(=CCCC(=CC=O)C)C
Anethum graveolens	citronellal	Citronellal	C10H18O	7794	CC(CCC=C(C)C)CC=O
Anethum graveolens	citronellol	(-)-Citronellol	C10H20O	7793	CC(CCC=C(C)C)CCO
Anethum graveolens	geraniol	Geraniol	C10H18O	637566	CC(=CCCC(=CCO)C)C
Anethum graveolens	geranyl ester	Geranyl acetate	C12H20O2	1549026	CC(=CCCC(=CCOC(=O)C)C)C
Anethum graveolens	linalool	Linalool, (+/-)-	C10H18O	6549	CC(=CCCC(C)(C=C)O)C
Anethum graveolens	linalyl oxide	Linalool oxide	C10H18O2	22310	CC1(CCC(O1)C(C)(C)O)C=C
Anethum graveolens	linalyl ester	Linalyl acetate	C12H20O2	8294	CC(=CCCC(C)(C=C)OC(=O)C)C
Anethum graveolens	α-pinene	alpha-PINENE	C10H16	6654	CC1=CCC2CC1C2(C)C
Anethum graveolens	β-pinene	beta-Pinene	C10H16	14896	CC1(C2CCC(=C)C1C2)C
Anethum graveolens	piperitone	Piperitone	C10H16O	6987	CC1=CC(=O)C(CC1)C(C)C
Anethum graveolens	(-)-menthol	Menthol	C10H20O	1254	CC1CCC(C(C1)O)C(C)C
Anethum graveolens	isomenthone	(+)-Isomenthone	C10H18O	70962	CC1CCC(C(=O)C1)C(C)C
Anethum graveolens	carvacrol	Carvacrol	C10H14O	10364	CC1=C(C=C(C=C1)C(C)C)O
Anethum graveolens	thymol	Thymol	C10H14O	6989	CC1=CC(=C(C=C1)C(C)C)O
Anethum graveolens	vanillin	Vanillin	C8H8O3	1183	COC1=C(C=CC(=C1)C=O)O
Anethum graveolens	eugenol	Eugenol	C10H12O2	3314	COC1=C(C=CC(=C1)CC=C)O
Angelica archangelica	xanthotoxin	5-Hydroxyxanthotoxin	C12H8O5	5385192	COC1=C2C(=C(C3=C1OC=C3)O)C=CC(=O)O2
Angelica archangelica	isoimperatorin	Isoimperatorin	C16H14O4	68081	CC(=CCOC1=C2C=CC(=O)OC2=CC3=C1C=CO3)C
Angelica archangelica	bergapten	Bergapten	C12H8O4	2355	COC1=C2C=CC(=O)OC2=CC3=C1C=CO3
Angelica archangelica	imperatorin	Isoimperatorin	C16H14O4	68081	CC(=CCOC1=C2C=CC(=O)OC2=CC3=C1C=CO3)C
Angelica archangelica	phellopterin	Phellopterin	C17H16O5	98608	CC(=CCOC1=C2C(=C(C3=C1OC(=O)C=C3)OC)C=CO2)C
Angelica archangelica	Angelicin	Angelicin	C11H6O3	10658	C1=CC2=C(C=CO2)C3=C1C=CC(=O)O3
Annona glabra	Limonene	Limonene, (+/-)-	C10H16	22311	CC1=CCC(CC1)C(=C)C
Annona glabra	E-Nerolidyl isobutyrate	Nerolidyl isobutyrate	C19H32O2	5363453	CC(C)C(=O)OC(C)(CCC=C(C)CCC=C(C)C)C=C
Annona glabra	Phytol	Phytol	C20H40O	5280435	CC(C)CCCC(C)CCCC(C)CCCC(=CCO)C
Annona glabra	n-Pentacosane	Pentacosane	C25H52	12406	CCCCCCCCCCCCCCCCCCCCCCCCC
Annona glabra	Hexacosane	Hexacosane	C26H54	12407	CCCCCCCCCCCCCCCCCCCCCCCCCC
Annona glabra	Heptacosane	Heptacosane	C27H56	11636	CCCCCCCCCCCCCCCCCCCCCCCCCCC
Annona glabra	Octacosane	Octacosane	C28H58	12408	CCCCCCCCCCCCCCCCCCCCCCCCCCCC
Annona glabra	Nonacosane	Nonacosane	C29H60	12409	CCCCCCCCCCCCCCCCCCCCCCCCCCCCC
Annona glabra	Triacontane	Triacontane	C30H62	12535	CCCCCCCCCCCCCCCCCCCCCCCCCCCCCC
Annona glabra	Untriacontane	Hentriacontane	C31H64	12410	CCCCCCCCCCCCCCCCCCCCCCCCCCCCCCC
Annona glabra	Tritriacontane	Tritriacontane	C33H68	12411	CCCCCCCCCCCCCCCCCCCCCCCCCCCCCCCCC
Annona glabra	13,17-dimethyl-tritriacontane	13,17-Dimethyltritriacontane	C35H72	56936154	CCCCCCCCCCCCCCCCC(C)CCCC(C)CCCCCCCCCCCC
Annona glabra	methyl-16R-hydro-19-al-ent-kauran-17-oate	Methyl-16alpha-hydro-19-al-ent-kauran-17-oate	C21H32O3	469660	CC1(CCCC2(C1CCC34C2CCC(C3)C(C4)C(=O)OC)C)C=O
Annona glabra	16α-17-dihydroxy-ent-kauran-19-oic acid	(-)-16alpha,17-Dihydroxy-ent-kauran-19-oic acid	C20H32O4	44566868	CC12CCCC(C1CCC34C2CCC(C3)C(C4)(CO)O)(C)C(=O)O
Annona glabra	annoglabasin A	Annoglabasin A	C23H34O5	469653	CC(=O)OC1(CC23CCC4C(CCCC4(C2CCC1C3)C)(C)C=O)C(=O)OC
Annona glabra	annoglabasin B	Annoglabasin B	C22H34O4	73657054	CC(=O)OCC1(CCCC2(C1CCC34C2CCC(C3)C(C4)C(=O)O)C)C
Annona muricata	Gallic acid	Gallic Acid	C7H6O5	370	C1=C(C=C(C(=C1O)O)O)C(=O)O
Annona muricata	Rutin	Rutin	C27H30O16	5280805	CC1C(C(C(C(O1)OCC2C(C(C(C(O2)OC3=C(OC4=CC(=CC(=C4C3=O)O)O)C5=CC(=C(C=C5)O)O)O)O)O)O)O)O
Annona muricata	Naringenin	Naringenin	C15H12O5	439246	C1C(OC2=CC(=CC(=C2C1=O)O)O)C3=CC=C(C=C3)O
Annona muricata	Vanillin	Vanillin	C8H8O3	1183	COC1=C(C=CC(=C1)C=O)O
Annona muricata	Eugenol	Eugenol	C10H12O2	3314	COC1=C(C=CC(=C1)CC=C)O
Annona muricata	Annomuricin A	Annomuricin A	C35H64O8	157682	CCCCCCCCCCCCC(C1CCC(O1)C(CCCC(C(CCCCCC(CC2=CC(OC2=O)C)O)O)O)O)O
Annona muricata	Annomuricin B	Annomuricin B	C35H64O8	44575650	CCCCCCCCCCCCC(C1CCC(O1)C(CCCC(C(CCCCCC(CC2=CC(OC2=O)C)O)O)O)O)O
Annona muricata	Annomuricin C	Annomuricin C	C35H64O8	11758463	CCCCCCCCCCCCC(C1CCC(O1)C(CCCC(C(CCCCCC(CC2=CC(OC2=O)C)O)O)O)O)O
Annona muricata	Muricatocin C	Muricatacin	C17H32O3	3035657	CCCCCCCCCCCCC(C1CCC(=O)O1)O
Annona muricata	Muricatacin	Muricatacin	C17H32O3	3035657	CCCCCCCCCCCCC(C1CCC(=O)O1)O
Annona muricata	cis-Annonacin	Cis-Annonacin	C35H64O7	10698767	CCCCCCCCCCCCC(C1CCC(O1)C(CCCCC(CCCCCC(CC2=CC(OC2=O)C)O)O)O)O
Annona muricata	Annonacin-10-one	Annonacin-10-one	C35H62O7	180161	CCCCCCCCCCCCC(C1CCC(O1)C(CCCCC(=O)CCCCCC(CC2=CC(OC2=O)C)O)O)O
Annona muricata	cis-Goniothalamicin	cis-Goniothalamicin	C35H64O7	10722235	CCCCCCCCCCCCCCC(C1CCC(O1)C(CCC(CCCCCC(CC2=CC(OC2=O)C)O)O)O)O
Annona muricata	Arianacin	Arianacin	C35H64O7	10698768	CCCCCCCCCCCCC(C1CCC(O1)C(CCC(CCCCCCCC(CC2=CC(OC2=O)C)O)O)O)O
Annona muricata	Javoricin	Javoricin	C35H64O7	10326193	CCCCCCCCCCCCC(C1CCC(O1)C(CCC(CCCCCCCC(CC2=CC(OC2=O)C)O)O)O)O
Annona squamosa	ent-kaur-16-en-19-oic acid	Kaurenoic Acid	C20H30O2	73062	CC12CCCC(C1CCC34C2CCC(C3)C(=C)C4)(C)C(=O)O
Annona squamosa	17-acetoxy-16β-ent-kauran-19-oic acid	16beta-Hydroxy-17-acetoxy-ent-kauran-19-oic acid	C22H34O5	469656	CC(=O)OCC1(CC23CCC4C(C2CCC1C3)(CCCC4(C)C(=O)O)C)O
Annona squamosa	ent-kaur-16-en-19-ol	ent-Kaur-16-en-19-ol	C20H32O	443465	CC1(CCCC2(C1CCC34C2CCC(C3)C(=C)C4)C)CO
Annona squamosa	17-hydroxy-16β-ent-kauran-19-al	ent-17-Hydroxy-16beta-kauran-19-al	C20H32O2	3481851	CC1(CCCC2(C1CCC34C2CCC(C3)C(C4)CO)C)C=O
Annona squamosa	annosquamosin A	Annosquamosin A	C22H34O4	469215	CC(=O)OCC1(CC23CCC4C(CCCC4(C2CCC1C3)C)(C)C=O)O
Annona squamosa	19-formyl-ent-kauran-17-oic acid	19-Formyl-ent-kauran-17-oic acid	C20H30O3	5481055	CC1(CCCC2(C1CCC34C2CCC(C3)C(C4)C(=O)O)C)C=O
Annona squamosa	16β,17-dihydroxy-entkauran-19-al	16beta,17-Dihydroxy-ent-kaurane-19-oic acid	C20H32O4	469209	CC12CCCC(C1CCC34C2CCC(C3)C(C4)(CO)O)(C)C(=O)O
Annona squamosa	annosquamosin B	Annosquamosin B	C19H32O3	10518902	CC12CCCC(C1CCC34C2CCC(C3)C(C4)(CO)O)(C)O
Annona squamosa	16α,17-dihydroxy-ent-kauran-19-oic acid	(-)-16alpha,17-Dihydroxy-ent-kauran-19-oic acid	C20H32O4	44566868	CC12CCCC(C1CCC34C2CCC(C3)C(C4)(CO)O)(C)C(=O)O
Annona squamosa	16β -ent-kaurane-16,- 17,19-triol	5-Androstene-3b,16b,17a-triol	C19H30O3	21252251	CC12CCC(CC1=CCC3C2CCC4(C3CC(C4O)O)C)O
Annona squamosa	17-hydroxy-16β -ent-kauran-19-oic acid	ent-17-Hydroxy-16beta-kauran-19-al	C20H32O2	3481851	CC1(CCCC2(C1CCC34C2CCC(C3)C(C4)CO)C)C=O
Annona squamosa	16 β,17- dihydroxy-ent-kauran-19-oic acid	16beta,17-Dihydroxy-ent-kaurane-19-oic acid	C20H32O4	469209	CC12CCCC(C1CCC34C2CCC(C3)C(C4)(CO)O)(C)C(=O)O
Annona squamosa	ent-kaurane-16 β,17,19-triol	ent-Kaurane-16beta,17,19-triol	C20H34O3	469208	CC1(CCCC2(C1CCC34C2CCC(C3)C(C4)(CO)O)C)CO
Annona squamosa	17-hydroxy-16βent-kauran-19-oic acid	17-Hydroxy-16beta-ent-kauran-19-oic acid	C20H32O3	469210	CC12CCCC(C1CCC34C2CCC(C3)C(C4)CO)(C)C(=O)O
Annona squamosa	17-hydroxy-16 α -entkauran-19-oic acid	17-Hydroxyyohimban-16-carboxylic acid	C20H24N2O3	630921	C1CC(C(C2C1CN3CCC4=C(C3C2)NC5=CC=CC=C45)C(=O)O)O
Annona squamosa	kaur-16-en-19-ol	ent-Kaur-16-en-19-ol	C20H32O	443465	CC1(CCCC2(C1CCC34C2CCC(C3)C(=C)C4)C)CO
Annona squamosa	16 α,17- dihydroxy-ent-kauran-19-oic acid	(-)-16alpha,17-Dihydroxy-ent-kauran-19-oic acid	C20H32O4	44566868	CC12CCCC(C1CCC34C2CCC(C3)C(C4)(CO)O)(C)C(=O)O
Annona squamosa	17-acetoxy-16βent-kauran-19-oic acid	16beta-Hydroxy-17-acetoxy-ent-kauran-19-oic acid	C22H34O5	469656	CC(=O)OCC1(CC23CCC4C(C2CCC1C3)(CCCC4(C)C(=O)O)C)O
Annona squamosa	16,17-dihydroxykauran-19-al	16beta,17-Dihydroxy-ent-kaurane-19-oic acid	C20H32O4	469209	CC12CCCC(C1CCC34C2CCC(C3)C(C4)(CO)O)(C)C(=O)O
Annona squamosa	17- hydroxy-16β-ent-kauran-19-al	ent-17-Hydroxy-16beta-kauran-19-al	C20H32O2	3481851	CC1(CCCC2(C1CCC34C2CCC(C3)C(C4)CO)C)C=O
Annona squamosa	16β-hydroxy-17- acetoxy-ent-kauran-19-al	16beta-Hydroxy-17-acetoxy-ent-kauran-19-oic acid	C22H34O5	469656	CC(=O)OCC1(CC23CCC4C(C2CCC1C3)(CCCC4(C)C(=O)O)C)O
Annona squamosa	4α-hydroxy-19-nor-entkauran-17-oic-acid	17-Hydroxy-ent-kaur-15-en-19-oic acid	C20H30O3	169654	CC12CCCC(C1CCC34C2CCC(C3)C(=C4)CO)(C)C(=O)O
Annona squamosa	19-nor-ent-kaurane4 α,16 β,17-triol	ent-Kaurane-16beta,17,19-triol	C20H34O3	469208	CC1(CCCC2(C1CCC34C2CCC(C3)C(C4)(CO)O)C)CO
Arachis hypogaea	Resveratrol	Resveratrol	C14H12O3	445154	C1=CC(=CC=C1C=CC2=CC(=CC(=C2)O)O)O
Arachis hypogaea	coumaric acid	p-Coumaric acid	C9H8O3	637542	C1=CC(=CC=C1C=CC(=O)O)O
Arachis hypogaea	ferulic acid	Ferulic acid	C10H10O4	445858	COC1=C(C=CC(=C1)C=CC(=O)O)O
Arachis hypogaea	chlorogenic acid	Chlorogenic Acid	C16H18O9	1794427	C1C(C(C(CC1(C(=O)O)O)OC(=O)C=CC2=CC(=C(C=C2)O)O)O)O
Arachis hypogaea	p-hydrobenzoic acid	4-Hydroxybenzoic acid	C7H6O3	135	C1=CC(=CC=C1C(=O)O)O
Arachis hypogaea	catechins	(-)-Catechin	C15H14O6	73160	C1C(C(OC2=CC(=CC(=C21)O)O)C3=CC(=C(C=C3)O)O)O
Arachis hypogaea	proanthocyanidins	Proanthocyanidin	C31H28O12	108065	COC1=C(C=C(C=C1O)C2C(CC3=C(O2)C(=C(C=C3O)O)C4C(C(OC5=CC(=CC(=C45)O)O)C6=CC=C(C=C6)O)O)O)O
Argemone mexicana	6-Acetonyldihydrochelerythrine	(+/-)-6-Acetonyldihydrochelerythrine	C24H23NO5	443700	CC(=O)CC1C2=C(C=CC(=C2OC)OC)C3=C(N1C)C4=CC5=C(C=C4C=C3)OCO5
Argemone mexicana	Protopine	Protopine	C20H19NO5	4970	CN1CCC2=CC3=C(C=C2C(=O)CC4=C(C1)C5=C(C=C4)OCO5)OCO3
Argemone mexicana	Allocryptopine	Allocryptopine	C21H23NO5	98570	CN1CCC2=CC3=C(C=C2C(=O)CC4=C(C1)C(=C(C=C4)OC)OC)OCO3
Argemone mexicana	6- Acetonyldihydrochelerythrine	(+/-)-6-Acetonyldihydrochelerythrine	C24H23NO5	443700	CC(=O)CC1C2=C(C=CC(=C2OC)OC)C3=C(N1C)C4=CC5=C(C=C4C=C3)OCO5
Aristolochia triangularis	cubebin	Cubebin	C20H20O6	117443	C1C(C(C(O1)O)CC2=CC3=C(C=C2)OCO3)CC4=CC5=C(C=C4)OCO5
Aristolochia triangularis	galbacin	Galbacin	C20H20O5	234441	CC1C(C(OC1C2=CC3=C(C=C2)OCO3)C4=CC5=C(C=C4)OCO5)C
Aristolochia triangularis	aristolochic acid I	Aristolochic acid	C17H11NO7	2236	COC1=CC=CC2=C3C(=C(C=C21)[N+](=O)[O-])C(=CC4=C3OCO4)C(=O)O
Aristolochia triangularis	aristolochic acid II	Aristolochic acid II	C16H9NO6	108168	C1OC2=C(O1)C3=C(C(=C2)C(=O)O)C(=CC4=CC=CC=C43)[N+](=O)[O-]
Arrabidaea chica	Scutellarein-O-glucuronide	Scutellarin	C21H18O12	185617	C1=CC(=CC=C1C2=CC(=O)C3=C(C(=C(C=C3O2)OC4C(C(C(C(O4)C(=O)O)O)O)O)O)O)O
Arrabidaea chica	Hispidulin-O-glucoside	Homoplantaginin	C22H22O11	5318083	COC1=C(C=C2C(=C1O)C(=O)C=C(O2)C3=CC=C(C=C3)O)OC4C(C(C(C(O4)CO)O)O)O
Arrabidaea chica	Scutellarein-O-glucoside	Scutellarein 7-glucoside	C21H20O11	44258423	C1=CC(=CC=C1C2=CC(=O)C3=C(C(=C(C=C3O2)OC4C(C(C(C(O4)CO)O)O)O)O)O)O
Arrabidaea chica	6-Methoxyluteolin	Eupafolin	C16H12O7	5317284	COC1=C(C2=C(C=C1O)OC(=CC2=O)C3=CC(=C(C=C3)O)O)O
Arrabidaea chica	Apigenin-O-rutinoside	Apigenin-7-rutinoside	C27H30O14	44257811	CC1C(C(C(C(O1)OCC2C(C(C(C(O2)OC3=CC(=C4C(=C3)OC(=CC4=O)C5=CC=C(C=C5)O)O)O)O)O)O)O)O
Arrabidaea chica	Apigenin-O-glucoside	Apigenin-7-O-Glucoside	C21H20O10	12304093	C1=CC(=CC=C1C2=CC(=O)C3=C(C=C(C=C3O2)OC4C(C(C(C(O4)CO)O)O)O)O)O
Arrabidaea chica	Apigenin-O-glucuronide	Apigenin 7-glucuronide	C21H18O11	5319484	C1=CC(=CC=C1C2=CC(=O)C3=C(C=C(C=C3O2)OC4C(C(C(C(O4)C(=O)O)O)O)O)O)O
Arrabidaea chica	Vicenin II	Vicenin 2	C27H30O15	442664	C1=CC(=CC=C1C2=CC(=O)C3=C(C(=C(C(=C3O2)C4C(C(C(C(O4)CO)O)O)O)O)C5C(C(C(C(O5)CO)O)O)O)O)O
Arrabidaea chica	6-Methoxyluteolin-O-glucoside	6-Methoxyluteolin 3'-glucoside	C22H22O12	131752840	COC1=C(C2=C(C=C1O)OC(=CC2=O)C3=CC(=C(C=C3)O)OC4C(C(C(C(O4)CO)O)O)O)O
Arrabidaea chica	6-Methoxyluteolin-O-glucuronide	6-Methoxyluteolin 7-glucuronide	C22H20O13	44258510	COC1=C(C=C2C(=C1O)C(=O)C=C(O2)C3=CC(=C(C=C3)O)O)OC4C(C(C(C(O4)C(=O)O)O)O)O
Arrabidaea chica	6-Hydroxyluteolin-O-glucoside	6-Hydroxyluteolin 7-glucoside	C21H20O12	185766	C1=CC(=C(C=C1C2=CC(=O)C3=C(C(=C(C=C3O2)OC4C(C(C(C(O4)CO)O)O)O)O)O)O)O
Arrabidaea chica	Hispidulin-O-glucuronide	Homoplantaginin	C22H22O11	5318083	COC1=C(C=C2C(=C1O)C(=O)C=C(O2)C3=CC=C(C=C3)O)OC4C(C(C(C(O4)CO)O)O)O
Arrabidaea chica	6-Hydroxyluteolin-O-glucuronide	6-Hydroxyluteolin 7-glucuronide	C21H18O13	44258485	C1=CC(=C(C=C1C2=CC(=O)C3=C(C(=C(C=C3O2)OC4C(C(C(C(O4)C(=O)O)O)O)O)O)O)O)O
Arrabidaea chica	Scutellarein-O-rutinoside	Scutellarein 7-rutinoside	C27H30O15	44258427	CC1C(C(C(C(O1)OCC2C(C(C(C(O2)OC3=C(C(=C4C(=C3)OC(=CC4=O)C5=CC=C(C=C5)O)O)O)O)O)O)O)O)O
Arrabidaea chica	3′-hydroxy-carajurone	3''-Hydroxy-geranylhydroquinone	C16H22O3	25244947	CC(=CCCC(=CCC1=C(C=CC(=C1)O)O)CO)C
Arrabidaea chica	6-Hydroxyluteolin	6-Hydroxyluteolin	C15H10O7	5281642	C1=CC(=C(C=C1C2=CC(=O)C3=C(O2)C=C(C(=C3O)O)O)O)O
Arrabidaea chica	Carajurone	Carajurin	C17H14O5	9948177	COC1=CC=C(C=C1)C2=CC=C3C(=CC(=O)C(=C3OC)O)O2
Arrabidaea chica	Hispidulin	Hispidulin	C16H12O6	5281628	COC1=C(C2=C(C=C1O)OC(=CC2=O)C3=CC=C(C=C3)O)O
Arrabidaea chica	7-O-Methylluteolin-O-glucoside	Luteolin 7-O-glucoside	C21H20O11	5280637	C1=CC(=C(C=C1C2=CC(=O)C3=C(C=C(C=C3O2)OC4C(C(C(C(O4)CO)O)O)O)O)O)O
Arrabidaea chica	Scutellarein-O-(6’’-O-caffeoyl)-glucopyranoside	Scutellarein 6-glucoside	C21H20O11	44258421	C1=CC(=CC=C1C2=CC(=O)C3=C(O2)C=C(C(=C3O)OC4C(C(C(C(O4)CO)O)O)O)O)O
Arrabidaea chica	6-Hydroxyluteolin-O-(6” -O-feruloyl)-glucopyranoside	6-Hydroxyluteolin 7-glucoside	C21H20O12	185766	C1=CC(=C(C=C1C2=CC(=O)C3=C(C(=C(C=C3O2)OC4C(C(C(C(O4)CO)O)O)O)O)O)O)O
Arrabidaea chica	7-O-Methylluteolin-O-glucuronide	Luteolin-7-O-glucuronide	C21H18O12	13607752	C1=CC(=C(C=C1C2=CC(=O)C3=C(C=C(C=C3O2)OC4C(C(C(C(O4)C(=O)O)O)O)O)O)O)O
Arrabidaea chica	O-Acethyl-scutellarein-O-ramnosylgalloyl 3,5-dimethyl ether	Scutellarein 6,4'-dimethyl ether 7-(2'''-acetylrutinoside)	C31H36O16	44258452	CC1C(C(C(C(O1)OCC2C(C(C(C(O2)OC3=C(C(=C4C(=C3)OC(=CC4=O)C5=CC=C(C=C5)OC)O)OC)O)O)O)OC(=O)C)O)O
Arrabidaea chica	Scutellarein	Scutellarein	C15H10O6	5281697	C1=CC(=CC=C1C2=CC(=O)C3=C(O2)C=C(C(=C3O)O)O)O
Arrabidaea chica	Luteolin-O-(6’’-feruloyl)-glucopyranoside	Isoorientin	C21H20O11	114776	C1=CC(=C(C=C1C2=CC(=O)C3=C(O2)C=C(C(=C3O)C4C(C(C(C(O4)CO)O)O)O)O)O)O
Arrabidaea chica	Luteolin-O-(6’’-O-E-p-coumaroyl)-glucopyranoside	6-O-(e)-p-coumaroyl glucopyranose	C15H18O8	10087731	C1=CC(=CC=C1C=CC(=O)OCC2C(C(C(C(O2)O)O)O)O)O
Arrabidaea chica	3′-hydroxy-carajurin	Carajurin	C17H14O5	9948177	COC1=CC=C(C=C1)C2=CC=C3C(=CC(=O)C(=C3OC)O)O2
Arrabidaea chica	Luteolin	Luteolin	C15H10O6	5280445	C1=CC(=C(C=C1C2=CC(=O)C3=C(C=C(C=C3O2)O)O)O)O
Arrabidaea chica	Apigenin-O-(6’’-O-p-coumaroyl)-glucopyranoside	Apigenin 7-(6''-p-coumarylglucoside)	C30H26O12	44257826	C1=CC(=CC=C1C=CC(=O)OCC2C(C(C(C(O2)OC3=CC(=C4C(=C3)OC(=CC4=O)C5=CC=C(C=C5)O)O)O)O)O)O
Arrabidaea chica	Apigenin	Apigenin	C15H10O5	5280443	C1=CC(=CC=C1C2=CC(=O)C3=C(C=C(C=C3O2)O)O)O
Arrabidaea chica	Carajurin	Carajurin	C17H14O5	9948177	COC1=CC=C(C=C1)C2=CC=C3C(=CC(=O)C(=C3OC)O)O2
Arrabidaea chica	7-O-Methylluteolin	7-O-Methylluteolin	C16H12O6	5318214	COC1=CC(=C2C(=C1)OC(=CC2=O)C3=CC(=C(C=C3)O)O)O
Artemisia annua	artesunate	Artesunate	C19H28O8	6917864	CC1CCC2C(C(OC3C24C1CCC(O3)(OO4)C)OC(=O)CCC(=O)O)C
Artemisia annua	dihydroartemisinin	Artenimol	C15H24O5	3000518	CC1CCC2C(C(OC3C24C1CCC(O3)(OO4)C)O)C
Artemisia annua	artemether	Artemether	C16H26O5	68911	CC1CCC2C(C(OC3C24C1CCC(O3)(OO4)C)OC)C
Artemisia annua	arteether	alpha/beta-Arteether	C34H56O10	3037930	CCOC1C(C2CCC(C3C24C(O1)OC(CC3)(OO4)C)C)C.CCOC1C(C2CCC(C3C24C(O1)OC(CC3)(OO4)C)C)C
Artemisia annua	arteannuin B	Arteannuin B	C15H20O3	6543478	CC1CCC2C(=C)C(=O)OC23C1CCC4(C3O4)C
Artemisia annua	artemisone	Artemisone	C19H31NO6S	11531457	CC1CCC2C(C(OC3C24C1CCC(O3)(OO4)C)N5CCS(=O)(=O)CC5)C
Artemisia annua	artesunate	Artesunate	C19H28O8	6917864	CC1CCC2C(C(OC3C24C1CCC(O3)(OO4)C)OC(=O)CCC(=O)O)C
Artemisia annua	artesunate	Artesunate	C19H28O8	6917864	CC1CCC2C(C(OC3C24C1CCC(O3)(OO4)C)OC(=O)CCC(=O)O)C
Artemisia vulgaris	fenoprofen Ca	Fenoprofen Calcium	C30H26CaO6	64746	CC(C1=CC(=CC=C1)OC2=CC=CC=C2)C(=O)[O-].CC(C1=CC(=CC=C1)OC2=CC=CC=C2)C(=O)[O-].[Ca+2]
Artemisia vulgaris	naloxone	Naloxone	C19H21NO4	5284596	C=CCN1CCC23C4C(=O)CCC2(C1CC5=C3C(=C(C=C5)O)O4)O
Artemisia vulgaris	austricine	Austricine	C15H20O5	6419904	CC1C2C(CC(=C3C(C2OC1=O)C(=CC3=O)C)C)O.O
Artemisia vulgaris	OSTHOL	Osthol	C15H16O3	10228	CC(=CCC1=C(C=CC2=C1OC(=O)C=C2)OC)C
Artemisia vulgaris	nabumetone	Nabumetone	C15H16O2	4409	CC(=O)CCC1=CC2=C(C=C1)C=C(C=C2)OC
Artemisia vulgaris	vinpocetine	Vinpocetine	C22H26N2O2	443955	CCC12CCCN3C1C4=C(CC3)C5=CC=CC=C5N4C(=C2)C(=O)OCC
Artocarpus altilis	artocarpin	Artocarpin	C26H28O6	5458461	CC(C)C=CC1=C(C=C2C(=C1O)C(=O)C(=C(O2)C3=C(C=C(C=C3)O)O)CC=C(C)C)OC
Asclepias curassavica	Dotriacontane	Dotriacontane	C32H66	11008	CCCCCCCCCCCCCCCCCCCCCCCCCCCCCCCC
Atropa belladonna	atropine	Atropine	C17H23NO3	174174	CN1C2CCC1CC(C2)OC(=O)C(CO)C3=CC=CC=C3
Atropa belladonna	hyoscyamine	Hyoscyamine	C17H23NO3	154417	CN1C2CCC1CC(C2)OC(=O)C(CO)C3=CC=CC=C3
Baccharis tricuneata	bacchotricuneatin A	Bacchotricuneatin A	C20H22O5	14021509	CC12CC(OC(=O)C1CCC34C2CCC=C3C(=O)OC4)C5=COC=C5
Baccharis tricuneata	bacchotricuneatin B	Bacchotricuneatin B	C20H22O5	326833	CC1CCC23COC(=O)C2=CCCC3C14CC(OC4=O)C5=COC=C5
Baccharis tricuneata	bacchotricuneatin C	Bacchotricuneatin c	C20H22O5	551422	C1CC2C3(CCC4C25CC(OC4OC5)C6=COC=C6)COC(=O)C3=C1
Baccharis tricuneata	bacchotricuneatin D	Bacchotricuneatin B	C20H22O5	326833	CC1CCC23COC(=O)C2=CCCC3C14CC(OC4=O)C5=COC=C5
Baccharis tricuneata	cirsimaritin	Cirsimaritin	C17H14O6	188323	COC1=C(C(=C2C(=C1)OC(=CC2=O)C3=CC=C(C=C3)O)O)OC
Baccharis tricuneata	cirsiliol	Cirsiliol	C17H14O7	160237	COC1=C(C(=C2C(=C1)OC(=CC2=O)C3=CC(=C(C=C3)O)O)O)OC
Baccharis tricuneata	scopoletin	Scopoletin	C10H8O4	5280460	COC1=C(C=C2C(=C1)C=CC(=O)O2)O
Banisteriopsis caapi	Harmine	Harmine	C13H12N2O	5280953	CC1=NC=CC2=C1NC3=C2C=CC(=C3)OC
Bauhinia purpurea	GalNAc, Gal	Gal(b1-3)Gal(b1-3)GalNAc	C20H35NO16	71298175	CC(=O)NC1C(C(C(OC1O)CO)O)OC2C(C(C(C(O2)CO)O)OC3C(C(C(C(O3)CO)O)O)O)O
Bauhinia variegata	2,5 dimethyl 1-H Pyrrole	2,5-Dimethyl-1H-pyrrole	C6H9N	12265	CC1=CC=C(N1)C
Bauhinia variegata	2,3 diphenyl cyclopropyl methyl phenyl sulphoxide	(2,3-Diphenylcyclopropyl)methyl phenyl sulfoxide	C22H20OS	562543	C1=CC=C(C=C1)C2C(C2C3=CC=CC=C3)CS(=O)C4=CC=CC=C4
Bidens pilosa	Chicoric acid	Chicoric acid	C22H18O12	5281764	C1=CC(=C(C=C1C=CC(=O)OC(C(C(=O)O)OC(=O)C=CC2=CC(=C(C=C2)O)O)C(=O)O)O)O
Bixa orellana	Transcrocetin	Transcrocetin meglumine salt	C34H58N2O14	134691694	CC(=CC=CC=C(C)C=CC=C(C)C(=O)O)C=CC=C(C)C(=O)O.CNCC(C(C(C(CO)O)O)O)O.CNCC(C(C(C(CO)O)O)O)O
Bixa orellana	Bixin	Bixin	C25H30O4	5281226	CC(=CC=CC=C(C)C=CC=C(C)C=CC(=O)OC)C=CC=C(C)C=CC(=O)O
Bixa orellana	ethyl bixin	Bixin	C25H30O4	5281226	CC(=CC=CC=C(C)C=CC=C(C)C=CC(=O)OC)C=CC=C(C)C=CC(=O)O
Bixa orellana	Crocetin dimethyl ester	Crocetin dimethyl ester	C22H28O4	5316132	CC(=CC=CC=C(C)C=CC=C(C)C(=O)OC)C=CC=C(C)C(=O)OC
Bixa orellana	Mycorradicin	Mycorradicin	C14H16O4	6444309	CC(=CC=CC=C(C)C=CC(=O)O)C=CC(=O)O
Bixa orellana	Norbixin	Norbixin	C24H28O4	5281249	CC(=CC=CC=C(C)C=CC=C(C)C=CC(=O)O)C=CC=C(C)C=CC(=O)O
Bixa orellana	bixin	Bixin	C25H30O4	5281226	CC(=CC=CC=C(C)C=CC=C(C)C=CC(=O)OC)C=CC=C(C)C=CC(=O)O
Boerhavia diffusa	3,3,5,7 tetra hydroxyl 4 methoxy flavone	5,7-Dihydroxy-3,3',4',5'-tetramethoxyflavone	C19H18O8	11417464	COC1=CC(=CC(=C1OC)OC)C2=C(C(=O)C3=C(C=C(C=C3O2)O)O)OC
Boerhavia diffusa	boeravinone H	boeravinone H	C19H16O7	16745324	CC1=C(C=C2C(=C1O)C(=O)C3=C(O2)C(OC4=C3C=CC=C4O)OC)OC
Boerhavia diffusa	3,5,6 tri-hydroxyl-4 methoxy flavone7-β-D glucoside	4',5,7-trihydroxy-3-methoxyflavone-7-O-beta-D-glucopyranoside	C22H22O11	53317532	COC1=C(OC2=CC(=CC(=C2C1=O)O)OC3C(C(C(C(O3)CO)O)O)O)C4=CC=C(C=C4)O
Boerhavia diffusa	caffeoyl tartaric acid	cis-Caffeoyl tartaric acid	C13H12O9	129720130	C1=CC(=C(C=C1C=CC(=O)C(C(C(=O)O)O)(C(=O)O)O)O)O
Boerhavia diffusa	astragalin	Astragalin	C21H20O11	5282102	C1=CC(=CC=C1C2=C(C(=O)C3=C(C=C(C=C3O2)O)O)OC4C(C(C(C(O4)CO)O)O)O)O
Boerhavia diffusa	quercetin	Quercetin	C15H10O7	5280343	C1=CC(=C(C=C1C2=C(C(=O)C3=C(C=C(C=C3O2)O)O)O)O)O
Boerhavia diffusa	4, 25- secoobscurinervan	4,25-Secoobscurinervan-4-ol, 25-ethyl-15,16-dimethoxy-, 25-acetate, (4beta,22alpha)-	C27H38N2O6	635528	CCC1COC2=C3N1C4CC(C5(CCCN6C5C4(C3=CC(=C2OC)OC)CC6)CCOC(=O)C)O
Boerhavia diffusa	3,5,7,2,5 penta hydroxyl flavone	3,5,7,2',5'-Pentahydroxyflavone	C15H10O7	44258716	C1=CC(=C(C=C1O)C2=C(C(=O)C3=C(C=C(C=C3O2)O)O)O)O
Boerhavia erecta	3-methoxybenzoic acid 4-O-β-glucoside	4-(beta-D-Glucopyranosyloxy)-3-methoxybenzoic acid	C14H18O9	14132337	COC1=C(C=CC(=C1)C(=O)O)OC2C(C(C(C(O2)CO)O)O)O
Boerhavia erecta	3-methoxyacetophenone 4-O-β-glucopyranoside 2	3'-Methoxyacetophenone	C9H10O2	11460	CC(=O)C1=CC(=CC=C1)OC
Boerhavia erecta	isorhamnetin-3-O-rutinoside-7-O-β-glucopyranoside	isorhamnetin 3-O-glucoside	C22H22O12	5318645	COC1=C(C=CC(=C1)C2=C(C(=O)C3=C(C=C(C=C3O2)O)O)OC4C(C(C(C(O4)CO)O)O)O)O
Boerhavia erecta	quercetin-3-O-rutinoside	Quercetin-3-rutinoside-3'-KS03	C27H30KO19S+	54607405	CC1C(C(C(C(O1)OCC2C(C(C(C(O2)OC3=C(OC4=CC(=CC(=C4C3=O)O)O)C5=CC(=C(C=C5)O)OS(=O)(=O)O)O)O)O)O)O)O.[K+]
Boerhavia erecta	quercetin-3-O-β-glucopyranoside	Quercetin-3-glucoside	C21H19O12-	25203368	C1=CC(=C(C=C1C2=C(C(=O)C3=C(C=C(C=C3O2)O)O)OC4C(C(C(C(O4)CO)O)O)O)O)[O-]
Boerhavia erecta	kaemferol-3-O-rutinoside	Kaempferol-3-O-rutinoside	C27H30O15	5318767	CC1C(C(C(C(O1)OCC2C(C(C(C(O2)OC3=C(OC4=CC(=CC(=C4C3=O)O)O)C5=CC=C(C=C5)O)O)O)O)O)O)O
Boerhavia erecta	isorhamnetin-3-O-rutinoside 8	Narcissin	C28H32O16	5481663	CC1C(C(C(C(O1)OCC2C(C(C(C(O2)OC3=C(OC4=CC(=CC(=C4C3=O)O)O)C5=CC(=C(C=C5)O)OC)O)O)O)O)O)O
Boerhavia erecta	2,3-dihydroxypropyl-benzoate 3-O-β-[4″-methoxy] glucuronide	2,3-Dihydroxypropyl benzoate	C10H12O4	137911	C1=CC=C(C=C1)C(=O)OCC(CO)O
Brassica nigra	sinigrin	Sinigrin	C10H16KNO9S2	23682211	C=CCC(=NOS(=O)(=O)[O-])SC1C(C(C(C(O1)CO)O)O)O.[K+]
Brassica oleracea	sinapoyl-d-glucoside	sinapoyl D-glucoside	C17H22O10	13787030	COC1=CC(=CC(=C1O)OC)C=CC(=O)OC2C(C(C(C(O2)CO)O)O)O
Brassica oleracea	astragalin	Astragalin	C21H20O11	5282102	C1=CC(=CC=C1C2=C(C(=O)C3=C(C=C(C=C3O2)O)O)OC4C(C(C(C(O4)CO)O)O)O)O
Brassica oleracea	3-p-coumaroylquinic acid	3-p-Coumaroylquinic acid	C16H18O8	9945785	C1C(C(C(CC1(C(=O)O)O)OC(=O)C=CC2=CC=C(C=C2)O)O)O
Brassica oleracea	4-p-coumaroylquinic acid	4-p-Coumaroylquinic acid	C16H18O8	5281766	C1C(C(C(CC1(C(=O)O)O)O)OC(=O)C=CC2=CC=C(C=C2)O)O
Brassica oleracea	5-p-coumaroylquinic acid	5-p-Coumaroylquinic acid	C16H18O8	164893	C1C(C(C(CC1(C(=O)O)O)OC(=O)C=CC2=CC=C(C=C2)O)O)O
Brassica oleracea	quercetin-3-O-sophoroside 7-O-glucoside	Quercetin 3-sophoroside-7-glucoside	C33H40O22	12960456	C1=CC(=C(C=C1C2=C(C(=O)C3=C(C=C(C=C3O2)OC4C(C(C(C(O4)CO)O)O)O)O)OC5C(C(C(C(O5)CO)O)O)OC6C(C(C(C(O6)CO)O)O)O)O)O
Brassica oleracea	1-sinapoyl-D-glucose	1-O-Sinapoyl-beta-D-glucose	C17H22O10	5280406	COC1=CC(=CC(=C1O)OC)C=CC(=O)OC2C(C(C(C(O2)CO)O)O)O
Brassica oleracea	sinapine	Sinapine	C16H24NO5+	5280385	C[N+](C)(C)CCOC(=O)C=CC1=CC(=C(C(=C1)OC)O)OC
Brassica oleracea	sinapic acid	Sinapic acid	C11H12O5	10743	COC1=CC(=CC(=C1O)OC)C=CC(=O)O
Brassica oleracea	aconitic acid	Aconitic acid	C6H6O6	309	C(C(=CC(=O)O)C(=O)O)C(=O)O
Brassica oleracea	malic acid	Malic Acid	C4H6O5	525	C(C(C(=O)O)O)C(=O)O
Brassica oleracea	quinic acid	Quinic acid	C7H12O6	6508	C1C(C(C(CC1(C(=O)O)O)O)O)O
Brassica oleracea	citric acid	Citric Acid	C6H8O7	311	C(C(=O)O)C(CC(=O)O)(C(=O)O)O
Brassica oleracea	ascorbic acid	Ascorbic Acid	C6H8O6	54670067	C(C(C1C(=C(C(=O)O1)O)O)O)O
Brassica oleracea	shikimic acid	Shikimic acid	C7H10O5	8742	C1C(C(C(C=C1C(=O)O)O)O)O
Brassica oleracea	fumaric acid	Fumaric Acid	C4H4O4	444972	C(=CC(=O)O)C(=O)O
Bursera simaruba	(3b,18b)-lupa-5,20(29)-dien-3-ol	Lup-20(29)-en-3-ol, (3beta)-	C30H50O	521518	CC(=C)C1CCC2(C1C3CCC4C5(CCC(C(C5CCC4(C3(CC2)C)C)(C)C)O)C)C
Bursera simaruba	(3b,18b)-lupa-12,20(29)-dien-3-ol	Lupa-12,20(29)-dien-3-one	C30H46O	585926	CC(=C)C1CCC2(C1C3=CCC4C5(CCC(=O)C(C5CCC4(C3(CC2)C)C)(C)C)C)C
Bursera simaruba	stigmast-5-en-3b-ol (b-sitosterol)	Beta-Sitosterol	C29H50O	222284	CCC(CCC(C)C1CCC2C1(CCC3C2CC=C4C3(CCC(C4)O)C)C)C(C)C
Bursera simaruba	lup-20(29)-ene-3b,28-diol (betulin)	Lup-20(29)-ene-3beta,28-diol	C30H50O2	221023	CC(=C)C1CCC2(C1C3CCC4C5(CCC(C(C5CCC4(C3(CC2)C)C)(C)C)O)C)CO
Caesalpinia bonduc	Taepeenin J	Taepeenin D	C23H28O5	11703693	CC1=C2CC(C3C(C2=CC4=C1C=CO4)(CCCC3(C)C(=O)OC)C)OC(=O)C
Caesalpinia bonduc	Bonducin	Bonducellin	C17H14O4	14079439	COC1=CC=C(C=C1)C=C2COC3=C(C2=O)C=CC(=C3)O
Cajanus cajan	apigenin	Apigenin	C15H10O5	5280443	C1=CC(=CC=C1C2=CC(=O)C3=C(C=C(C=C3O2)O)O)O
Cajanus cajan	luteolin	Luteolin	C15H10O6	5280445	C1=CC(=C(C=C1C2=CC(=O)C3=C(C=C(C=C3O2)O)O)O)O
Cajanus cajan	isovitexin	Isovitexin	C21H20O10	162350	C1=CC(=CC=C1C2=CC(=O)C3=C(O2)C=C(C(=C3O)C4C(C(C(C(O4)CO)O)O)O)O)O
Cajanus cajan	orientin	Orientin	C21H20O11	5281675	C1=CC(=C(C=C1C2=CC(=O)C3=C(O2)C(=C(C=C3O)O)C4C(C(C(C(O4)CO)O)O)O)O)O
Cajanus cajan	vitexin	Vitexin	C21H20O10	5280441	C1=CC(=CC=C1C2=CC(=O)C3=C(O2)C(=C(C=C3O)O)C4C(C(C(C(O4)CO)O)O)O)O
Cajanus cajan	isorhamnetin	Isorhamnetin	C16H12O7	5281654	COC1=C(C=CC(=C1)C2=C(C(=O)C3=C(C=C(C=C3O2)O)O)O)O
Cajanus cajan	kampferol	Kaempferol	C15H10O6	5280863	C1=CC(=CC=C1C2=C(C(=O)C3=C(C=C(C=C3O2)O)O)O)O
Cajanus cajan	pinostrobin	Pinostrobin	C16H14O4	73201	COC1=CC(=C2C(=O)CC(OC2=C1)C3=CC=CC=C3)O
Cajanus cajan	cajaninstilbene acid 3- hydroxy-4-prenylmethoxy- stilbene-2-carboxylic acid	3-Hydroxy-5-methoxy-6-prenylstilbene-2-carboxylic acid	C21H22O4	5281715	CC(=CCC1=C(C=C(C(=C1C=CC2=CC=CC=C2)C(=O)O)O)OC)C
Cajanus cajan	Cajanine	Cajanin	C16H12O6	5281706	COC1=CC(=C2C(=C1)OC=C(C2=O)C3=C(C=C(C=C3)O)O)O
Callitropsis lusitanica	β-thujaplicin	Hinokitiol	C10H12O2	3611	CC(C)C1=CC(=O)C(=CC=C1)O
Calophyllum brasiliense	calanolide A	Calanolide A	C22H26O5	64972	CCCC1=CC(=O)OC2=C1C3=C(C=CC(O3)(C)C)C4=C2C(C(C(O4)C)C)O
Calophyllum brasiliense	calanolide B	Calanolide B	C22H26O5	65008	CCCC1=CC(=O)OC2=C1C3=C(C=CC(O3)(C)C)C4=C2C(C(C(O4)C)C)O
Calophyllum brasiliense	soulattrolide	Soulattrolide	C25H24O5	72978	CC1C(OC2=C(C1O)C3=C(C(=CC(=O)O3)C4=CC=CC=C4)C5=C2C=CC(O5)(C)C)C
Calophyllum brasiliense	friedelin	Friedelin	C30H50O	91472	CC1C(=O)CCC2C1(CCC3C2(CCC4(C3(CCC5(C4CC(CC5)(C)C)C)C)C)C)C
Calophyllum brasiliense	canophyllol	Canophyllol	C30H50O2	7330581	CC1C(=O)CCC2C1(CCC3C2(CCC4(C3(CCC5(C4CC(CC5)(C)C)CO)C)C)C)C
Calophyllum brasiliense	apetalic acid	(2S,3R)-Apetalic acid	C22H28O6	40546128	CCCC(CC(=O)O)C1=C2C(=C(C3=C1OC(C(C3=O)C)C)O)C=CC(O2)(C)C
Calophyllum brasiliense	isoapetalic acid	Isophthalic acid	C8H6O4	8496	C1=CC(=CC(=C1)C(=O)O)C(=O)O
Calophyllum brasiliense	calanolide C	Calanolide	C22H26O5	1201	CCCC1=CC(=O)OC2=C1C3=C(C=CC(O3)(C)C)C4=C2C(C(C(O4)C)C)O
Calotropis gigantea	Methyl pentadecanoate	Methyl Pentadecanoate	C16H32O2	23518	CCCCCCCCCCCCCCC(=O)OC
Calotropis gigantea	Vitamin E acetate	Alpha-Tocopherol Acetate	C31H52O3	86472	CC1=C(C(=C(C2=C1OC(CC2)(C)CCCC(C)CCCC(C)CCCC(C)C)C)OC(=O)C)C
Calotropis gigantea	Methyl gamma-linolenate	Methyl gamma-linolenate	C19H32O2	6439889	CCCCCC=CCC=CCC=CCCCCC(=O)OC
Calotropis gigantea	Clionasterol	Clionasterol	C29H50O	457801	CCC(CCC(C)C1CCC2C1(CCC3C2CC=C4C3(CCC(C4)O)C)C)C(C)C
Calotropis gigantea	Juniper camphor	Juniper camphor	C15H26O	521214	CC(=C1CCC2(CCCC(C2C1)(C)O)C)C
Calotropis gigantea	Ethyl 4-fluoro-1-methyl-1H-imidazole-5-carboxylate	4-Fluoro-1-methyl-5-carboxylic acid, ethyl(ester)	C7H9FN2O2	534521	CCOC(=O)C1=C(N=CN1C)F
Calotropis gigantea	Alpha-amyrin	alpha-Amyrin	C30H50O	73170	CC1CCC2(CCC3(C(=CCC4C3(CCC5C4(CCC(C5(C)C)O)C)C)C2C1C)C)C
Calotropis gigantea	Moretenone	Moretenone	C30H48O	604937	CC(=C)C1CCC2(C1CCC3(C2CCC4C3(CCC5C4(CCC(=O)C5(C)C)C)C)C)C
Calotropis gigantea	6-Methoxy-2,5,8-trimethyl 2-(4,8,12trimethyltridecyl) 3,4-dihydrochromene	6-methoxy-2,5,8-trimethyl-2-[(3E,7E)-4,8,12-trimethyltrideca-3,7,11-trienyl]-3,4-dihydrochromene	C29H44O2	90441698	CC1=CC(=C(C2=C1OC(CC2)(C)CCC=C(C)CCC=C(C)CCC=C(C)C)C)OC
Calotropis gigantea	Betulinaldehyde	Betulinaldehyde	C30H48O2	99615	CC(=C)C1CCC2(C1C3CCC4C5(CCC(C(C5CCC4(C3(CC2)C)C)(C)C)O)C)C=O
Calotropis gigantea	Tert-Butyl(5-isopropyl-2-methylphenoxy)dimethylsilane	Tert-butyl(5-iodo-2-methylphenoxy)dimethylsilane	C13H21IOSi	167716583	CC1=C(C=C(C=C1)I)O[Si](C)(C)C(C)(C)C
Calotropis gigantea	Behenyl behenate	Behenyl Behenate	C44H88O2	87221	CCCCCCCCCCCCCCCCCCCCCCOC(=O)CCCCCCCCCCCCCCCCCCCCC
Calotropis gigantea	Ergost-5-en-3-ol, (3.beta.,24R)-	Ergost-5-en-3-ol, (3beta,24xi)-	C28H48O	73759900	CC(C)C(C)CCC(C)C1CCC2C1(CCC3C2CC=C4C3(CCC(C4)O)C)C
Calotropis gigantea	Erucic acid	Erucic Acid	C22H42O2	5281116	CCCCCCCCC=CCCCCCCCCCCCC(=O)O
Calotropis gigantea	Methyl heneicosanoate	Methyl henicosaneate	C22H44O2	22434	CCCCCCCCCCCCCCCCCCCCC(=O)OC
Calotropis gigantea	Methyl palmitate	Methyl palmitate	C17H34O2	8181	CCCCCCCCCCCCCCCC(=O)OC
Calotropis gigantea	Ethyl linoleate	Ethyl Linoleate	C20H36O2	5282184	CCCCCC=CCC=CCCCCCCCC(=O)OCC
Calotropis gigantea	1,3-Dihydroxypropan-2-yl (9E,12E,15E)-octadeca 9,12,15-trienoate	1,3-dihydroxypropan-2-yl (9E,12E,15E)-octadeca-9,12,15-trienoate	C21H36O4	5367459	CCC=CCC=CCC=CCCCCCCCC(=O)OC(CO)CO
Calotropis gigantea	Palmitic acid	Palmitic Acid	C16H32O2	985	CCCCCCCCCCCCCCCC(=O)O
Calotropis gigantea	Stearic acid	Stearic Acid	C18H36O2	5281	CCCCCCCCCCCCCCCCCC(=O)O
Calotropis gigantea	Glyceryl monostearate	Glyceryl Monostearate	C21H42O4	24699	CCCCCCCCCCCCCCCCCC(=O)OCC(CO)O
Calotropis gigantea	Olean-12-en-3-ol, acetate, (3.beta.)-	Olean-12-en-3beta-ol, cinnamate	C39H56O2	5376213	CC1(CCC2(CCC3(C(=CCC4C3(CCC5C4(CCC(C5(C)C)OC(=O)C=CC6=CC=CC=C6)C)C)C2C1)C)C)C
Calotropis gigantea	Phytol	Phytol	C20H40O	5280435	CC(C)CCCC(C)CCCC(C)CCCC(=CCO)C
Calotropis gigantea	Tridecanedial	Tridecanedial	C13H24O2	544162	C(CCCCCC=O)CCCCCC=O
Calotropis gigantea	Trilinolein	Trilinolein	C57H98O6	5322095	CCCCCC=CCC=CCCCCCCCC(=O)OCC(COC(=O)CCCCCCCC=CCC=CCCCCC)OC(=O)CCCCCCCC=CCC=CCCCCC
Calotropis gigantea	Methyl n-undecanoate	Methyl undecanoate	C12H24O2	15607	CCCCCCCCCCC(=O)OC
Calotropis gigantea	(+)-pinoresinol 4-O-[6″-O-vanilloyl]-β-D-glucopyranoside	Pinoresinol-4'-O-(6'-O-(E)-Feruloyl)-Beta-D-Glucopyranoside	C36H40O14	17755816	COC1=C(C=CC(=C1)C=CC(=O)OCC2C(C(C(C(O2)OC3=C(C=C(C=C3)C4C5COC(C5CO4)C6=CC(=C(C=C6)O)OC)OC)O)O)O)O
Calotropis gigantea	6'-O-vanilloyltachioside	6-O-Vanilloylajugol	C23H30O12	14396664	CC1(CC(C2C1C(OC=C2)OC3C(C(C(C(O3)CO)O)O)O)OC(=O)C4=CC(=C(C=C4)O)OC)O
Calotropis gigantea	6'-O-vanilloylisotachioside	6-O-Vanilloylajugol	C23H30O12	14396664	CC1(CC(C2C1C(OC=C2)OC3C(C(C(C(O3)CO)O)O)O)OC(=O)C4=CC(=C(C=C4)O)OC)O
Camellia sinensis	theaflavin gallate	Theaflavin 3'-O-gallate	C36H28O16	467321	C1C(C(OC2=CC(=CC(=C21)O)O)C3=CC(=O)C(=C4C(=C3)C(=CC(=C4O)O)C5C(CC6=C(C=C(C=C6O5)O)O)OC(=O)C7=CC(=C(C(=C7)O)O)O)O)O
Camellia sinensis	Strictinin	Strictinin	C27H22O18	73330	C1C2C(C(C(C(O2)OC(=O)C3=CC(=C(C(=C3)O)O)O)O)O)OC(=O)C4=CC(=C(C(=C4C5=C(C(=C(C=C5C(=O)O1)O)O)O)O)O)O
Camellia sinensis	(-)-epigallocatechin-3-O-gallate	Epigallocatechin Gallate	C22H18O11	65064	C1C(C(OC2=CC(=CC(=C21)O)O)C3=CC(=C(C(=C3)O)O)O)OC(=O)C4=CC(=C(C(=C4)O)O)O
Camellia sinensis	epigallocatechin gallate	Epigallocatechin Gallate	C22H18O11	65064	C1C(C(OC2=CC(=CC(=C21)O)O)C3=CC(=C(C(=C3)O)O)O)OC(=O)C4=CC(=C(C(=C4)O)O)O
Camellia sinensis	theaflavin‐3,3′‐di‐O‐gallate	Theaflavin 3,3'-di-O-gallate	C43H32O20	58252602	C1C(C(OC2=CC(=CC(=C21)O)O)C3=CC(=O)C(=C4C(=C3)C(=CC(=C4O)O)C5C(CC6=C(C=C(C=C6O5)O)O)OC(=O)C7=CC(=C(C(=C7)O)O)O)O)OC(=O)C8=CC(=C(C(=C8)O)O)O
Canavalia ensiformis	concanavalin	Concanavalin	C10H13N5O4	16398721	CC1=CN(C(=O)NC1=O)C2CC(C(O2)CO)N=[N+]=[N-]
Canna indica	MAP30	Indomethacin	C19H16ClNO4	3715	CC1=C(C2=C(N1C(=O)C3=CC=C(C=C3)Cl)C=CC(=C2)OC)CC(=O)O
Canna indica	DAPs	dAp-dAp	C20H26N10O11P2	11104208	C1C(C(OC1N2C=NC3=C(N=CN=C32)N)COP(=O)(O)OC4CC(OC4COP(=O)(O)O)N5C=NC6=C(N=CN=C65)N)O
Cannabis sativa	THC	Dronabinol	C21H30O2	16078	CCCCCC1=CC(=C2C3C=C(CCC3C(OC2=C1)(C)C)C)O
Cannabis sativa	CBD	Cannabidiol	C21H30O2	644019	CCCCCC1=CC(=C(C(=C1)O)C2C=C(CCC2C(=C)C)C)O
Cannabis sativa	CBD	Cannabidiol	C21H30O2	644019	CCCCCC1=CC(=C(C(=C1)O)C2C=C(CCC2C(=C)C)C)O
Cannabis sativa	Caflanone	Caflanone	C21H20O6	44562555	CC(=CCC1=C2C(=C(C=C1O)O)C(=O)C=C(O2)C3=CC(=C(C=C3)O)OC)C
Cannabis sativa	THC	Dronabinol	C21H30O2	16078	CCCCCC1=CC(=C2C3C=C(CCC3C(OC2=C1)(C)C)C)O
Cannabis sativa	6-Prenylapigenin	6-Prenylapigenin	C20H18O5	10382485	CC(=CCC1=C(C2=C(C=C1O)OC(=CC2=O)C3=CC=C(C=C3)O)O)C
Cannabis sativa	cannabivarin (CBN-C3)	Cannabivarin	C19H22O2	622545	CCCC1=CC(=C2C(=C1)OC(C3=C2C=C(C=C3)C)(C)C)O
Cannabis sativa	Δ8-tetrahydrocannabinolic acid-A (Δ8-THCA)	delta-8-Tetrahydrocannabinolic acid	C22H30O4	59444391	CCCCCC1=CC2=C(C3CC(=CCC3C(O2)(C)C)C)C(=C1C(=O)O)O
Capparis spinosa	quercetin	Quercetin	C15H10O7	5280343	C1=CC(=C(C=C1C2=C(C(=O)C3=C(C=C(C=C3O2)O)O)O)O)O
Capparis spinosa	kaempferol	Kaempferol	C15H10O6	5280863	C1=CC(=CC=C1C2=C(C(=O)C3=C(C=C(C=C3O2)O)O)O)O
Capsicum annuum	violaxanthin	Violaxanthin	C40H56O4	448438	CC(=CC=CC=C(C)C=CC=C(C)C=CC12C(CC(CC1(O2)C)O)(C)C)C=CC=C(C)C=CC34C(CC(CC3(O4)C)O)(C)C
Capsicum annuum	capsaicinoids	Capsaicin	C18H27NO3	1548943	CC(C)C=CCCCCC(=O)NCC1=CC(=C(C=C1)O)OC
Capsicum annuum	lutein	Lutein	C40H56O2	5281243	CC1=C(C(CC(C1)O)(C)C)C=CC(=CC=CC(=CC=CC=C(C)C=CC=C(C)C=CC2C(=CC(CC2(C)C)O)C)C)C
Capsicum annuum	β-cryptoxanthin	Cryptoxanthin	C40H56O	5281235	CC1=C(C(CCC1)(C)C)C=CC(=CC=CC(=CC=CC=C(C)C=CC=C(C)C=CC2=C(CC(CC2(C)C)O)C)C)C
Capsicum annuum	β-carotene	Beta-Carotene	C40H56	5280489	CC1=C(C(CCC1)(C)C)C=CC(=CC=CC(=CC=CC=C(C)C=CC=C(C)C=CC2=C(CCCC2(C)C)C)C)C
Capsicum annuum	t-cinnamic acid	Cinnamic Acid	C9H8O2	444539	C1=CC=C(C=C1)C=CC(=O)O
Capsicum annuum	p-coumaric acid	p-Coumaric acid	C9H8O3	637542	C1=CC(=CC=C1C=CC(=O)O)O
Capsicum annuum	ferulic acid	Ferulic acid	C10H10O4	445858	COC1=C(C=CC(=C1)C=CC(=O)O)O
Capsicum annuum	caffeic acid	Caffeic Acid	C9H8O4	689043	C1=CC(=C(C=C1C=CC(=O)O)O)O
Capsicum annuum	quercetin	Quercetin	C15H10O7	5280343	C1=CC(=C(C=C1C2=C(C(=O)C3=C(C=C(C=C3O2)O)O)O)O)O
Capsicum annuum	luteolin	Luteolin	C15H10O6	5280445	C1=CC(=C(C=C1C2=CC(=O)C3=C(C=C(C=C3O2)O)O)O)O
Capsicum annuum	kaempferol	Kaempferol	C15H10O6	5280863	C1=CC(=CC=C1C2=C(C(=O)C3=C(C=C(C=C3O2)O)O)O)O
Capsicum annuum	rutin	Rutin	C27H30O16	5280805	CC1C(C(C(C(O1)OCC2C(C(C(C(O2)OC3=C(OC4=CC(=CC(=C4C3=O)O)O)C5=CC(=C(C=C5)O)O)O)O)O)O)O)O
Cardiospermum halicacabum	1,4 Butandiol,2,3-Dimethoxy	1,4-Dimethoxy-2,3-butanediol	C6H14O4	542383	COCC(C(COC)O)O
Cardiospermum halicacabum	N-(4oxo-4-Phenyl-3-Tosylbutyryl)Pyrrolidine	4-Oxo-4-phenylbutanenitrile	C10H9NO	138465	C1=CC=C(C=C1)C(=O)CCC#N
Cardiospermum halicacabum	arachidoic acid	Arachidonic Acid	C20H32O2	444899	CCCCCC=CCC=CCC=CCC=CCCCC(=O)O
Cardiospermum halicacabum	1,2-Benzenediccarboxylic Acid,Bis(2-Methylpropyl)	Diisobutyl phthalate	C16H22O4	6782	CC(C)COC(=O)C1=CC=CC=C1C(=O)OCC(C)C
Cardiospermum halicacabum	3,4, Epoxy-6,9-Octadecadiene	cis-3,4-Epoxy-6,9-henicosadiene	C21H38O	129775875	CCCCCCCCCCCC=CCC=CCC1C(O1)CC
Cardiospermum halicacabum	Methyl 13-Methyl teradecanoate	Methyl 13-methyltetradecanoate	C16H32O2	5077204	CC(C)CCCCCCCCCCCC(=O)OC
Cardiospermum halicacabum	6-T-Butyl Anhydrocoumarin B	6-tert-Butyl-m-cresol	C11H16O	6937	CC1=CC(=C(C=C1)C(C)(C)C)O
Cardiospermum halicacabum	1,2-BenzeneDicarboxylic Acid,Bis(2-Ethylhexyl)	Bis(2-ethylhexyl) phthalate	C24H38O4	8343	CCCCC(CC)COC(=O)C1=CC=CC=C1C(=O)OCC(CC)CCCC
Cardiospermum halicacabum	Diethyl 4 Methyl-5-Methylenecyclohe-3-ENE-1,1-Dicarboxylate	Diethyl 4-methylcyclohex-3-ene-1,1-dicarboxylate	C13H20O4	24974841	CCOC(=O)C1(CCC(=CC1)C)C(=O)OCC
Cardiospermum halicacabum	P5	Dendron P5	C76H134N4O21	11967743	CC(C)(C)OC(=O)CCC(CCC(=O)OC(C)(C)C)(CCC(=O)OC(C)(C)C)NC(=O)CCC(CCC(=O)NC(CCC(=O)OC(C)(C)C)(CCC(=O)OC(C)(C)C)CCC(=O)OC(C)(C)C)(CCC(=O)NC(CCC(=O)OC(C)(C)C)(CCC(=O)OC(C)(C)C)CCC(=O)OC(C)(C)C)N
Carica papaya	cis-Zeatin	Cis-Zeatin	C10H13N5O	688597	CC(=CCNC1=NC=NC2=C1NC=N2)CO
Carica papaya	Betazole	Betazole	C5H9N3	7741	C1=C(NN=C1)CCN
Carica papaya	Leukotriene C4	Leukotriene C4	C30H47N3O9S	5280493	CCCCCC=CCC=CC=CC=CC(C(CCCC(=O)O)O)SCC(C(=O)NCC(=O)O)NC(=O)CCC(C(=O)O)N
Carica papaya	Z -Phe -Phe -CHN2	(Z)-9-Hexadecenal	C16H30O	5364643	CCCCCCC=CCCCCCCCC=O
Carica papaya	2 -Methylbenzothiazole	2-(Methylthio)benzothiazole	C8H7NS2	11989	CSC1=NC2=CC=CC=C2S1
Carica papaya	D -Tagatose	D-Galactose	C6H12O6	6036	C(C1C(C(C(C(O1)O)O)O)O)O
Carica papaya	5 -Hydroxyindoleacetylglycine	5-Hydroxyflavone	C15H10O3	68112	C1=CC=C(C=C1)C2=CC(=O)C3=C(C=CC=C3O2)O
Carica papaya	TRIBOA -glucoside	Triboa	C8H7NO5	10965465	C1=CC2=C(C=C1O)OC(C(=O)N2O)O
Carica papaya	12 -Dehydroporson	12-Dehydroporson	C22H24O6	131753137	COC1=C2C=C(CC(=O)C(=O)CCCCC3=CC2=C(C(=C3O)OC)OC)C=C1
Carica papaya	3-Methylpyrrolo[1,2 -a]pyrazine	3-Methylpyrrolo[1,2-a]pyrazine	C8H8N2	12382427	CC1=CN2C=CC=C2C=N1
Carica papaya	Stigmast - 4 -ene -3,6 -dione	Stigmast-4-ene-3,6-dione	C29H46O2	5490007	CCC(CCC(C)C1CCC2C1(CCC3C2CC(=O)C4=CC(=O)CCC34C)C)C(C)C
Carica papaya	2 -Hexylbenzothiazole	2-Hexylbenzothiazole	C13H17NS	12420234	CCCCCCC1=NC2=CC=CC=C2S1
Carica papaya	2 -Decylfuran	2-Decylfuran	C14H24O	12762300	CCCCCCCCCCC1=CC=CO1
Carica papaya	3-Hexanol	3-Hexanol	C6H14O	12178	CCCC(CC)O
Carica papaya	Quercetin	Quercetin	C15H10O7	5280343	C1=CC(=C(C=C1C2=C(C(=O)C3=C(C=C(C=C3O2)O)O)O)O)O
Carica papaya	Guanidine	Guanidine	CH5N3	3520	C(=N)(N)N
Carica papaya	Edetate	Edetate Disodium	C10H18N2Na2O10	636371	C(CN(CC(=O)O)CC(=O)[O-])N(CC(=O)O)CC(=O)[O-].O.O.[Na+].[Na+]
Carica papaya	Formyl-5-hydroxykynurenamine	Formyl-5-hydroxykynurenamine	C10H12N2O3	440743	C1=CC(=C(C=C1O)C(=O)CCN)NC=O
Carica papaya	Allantoic acid	Allantoic acid	C4H8N4O4	203	C(C(=O)O)(NC(=O)N)NC(=O)N
Carica papaya	Hypotaurine	Hypotaurine	C2H7NO2S	107812	C(CS(=O)O)N
Carica papaya	Beta-1,4-mannose-N-acetylglucosamine_x000D_	Beta-1,4-mannose-N-acetylglucosamine	C14H25NO11	53477853	CC(=O)NC1C(C(C(OC1O)CO)OC2C(C(C(C(O2)CO)O)O)O)O
Carica papaya	Oleic acid	Oleic Acid	C18H34O2	445639	CCCCCCCCC=CCCCCCCCC(=O)O
Carica papaya	Bestatin	Bestatin hydrochloride	C16H25ClN2O4	11957481	CC(C)CC(C(=O)O)NC(=O)C(C(CC1=CC=CC=C1)N)O.Cl
Carica papaya	Cardanol	Cardanol	C21H30O	11266523	C=CCC=CCC=CCCCCCCCC1=CC(=CC=C1)O
Carica papaya	Trigonelline	Trigonelline	C7H7NO2	5570	C[N+]1=CC=CC(=C1)C(=O)[O-]
Carica papaya	N-Hydroxy-L-tryptophan	2-Hydroxy-L-tryptophan	C11H12N2O3	17754204	C1=CC=C2C(=C1)C(=C(N2)O)CC(C(=O)O)N
Carica papaya	D-Ribitol 5-phosphate	D-Ribitol-5-phosphate	C5H13O8P	151104	C(C(C(C(COP(=O)(O)O)O)O)O)O
Carica papaya	Desacetylvindoline	Desacetylvindoline	C23H30N2O5	118701145	CCC12C=CCN3C1C4(CC3)C(C(C2O)(C(=O)OC)O)N(C5=C4C=CC(=C5)OC)C
Carica papaya	Streptidine 6-phosphate	Streptidine 6-phosphate	C8H19N6O7P	5280401	C1(C(C(C(C(C1O)O)OP(=O)(O)O)N=C(N)N)O)N=C(N)N
Carica papaya	S-Succinyldihydrolipoamide	(S)-Succinyldihydrolipoamide	C12H21NO4S2	439425	C(CCC(=O)N)CC(CCS)SC(=O)CCC(=O)O
Carica papaya	D(-)-β-hydroxy butyric acid	3-Hydroxybutyric acid	C4H8O3	441	CC(CC(=O)O)O
Carica papaya	Presqualene diphosphate	Presqualene Diphosphate	C30H52O7P2	5280592	CC(=CCCC(=CCCC(=CC1C(C1(C)CCC=C(C)CCC=C(C)C)COP(=O)(O)OP(=O)(O)O)C)C)C
Carica papaya	dolichyl beta-D-glucosyl phosphate	dolichyl beta-D-glucosyl phosphate	C31H55O9P	24892725	CC(CCC=C(C)CCC=C(C)CCC=C(C)CCC=C(C)C)CCOP(=O)(O)OC1C(C(C(C(O1)CO)O)O)O
Carica papaya	N-Acetyl-D-glucosaminyldiphosphoundecaprenol	N-acetyl-D-glucosaminyldiphosphoundecaprenol	C63H103NO12P2-2	52921677	CC(=CCCC(=CCCC(=CCCC(=CCCC(=CCCC(=CCCC(=CCCC(=CCCC(=CCCC(=CCCC(=CCOP(=O)([O-])OP(=O)([O-])OC1C(C(C(C(O1)CO)O)O)NC(=O)C)C)C)C)C)C)C)C)C)C)C)C
Carica papaya	Atropaldehyde	Atropaldehyde	C9H8O	10312	C=C(C=O)C1=CC=CC=C1
Carica papaya	Amastatin	Amastatin	C21H38N4O8	439518	CC(C)CC(C(C(=O)NC(C(C)C)C(=O)NC(C(C)C)C(=O)NC(CC(=O)O)C(=O)O)O)N
Carica papaya	D-Lombricine	D-Lombricine	C6H15N4O6P	439556	C(COP(=O)(O)OCC(C(=O)O)N)N=C(N)N
Carica papaya	Piperidine	Piperidine	C5H11N	8082	C1CCNCC1
Carica papaya	Phytol	Phytol	C20H40O	5280435	CC(C)CCCC(C)CCCC(C)CCCC(=CCO)C
Carica papaya	2,4 -Dihydroxy -nitrophenol	2,4-Diaminotoluene	C7H10N2	7261	CC1=C(C=C(C=C1)N)N
Carica papaya	L -Norleucine	Lactic Acid, L-	C3H6O3	107689	CC(C(=O)O)O
Carica papaya	Estrone 3 -sulfate	Estrone 3-methyl ether	C19H24O2	92895	CC12CCC3C(C1CCC2=O)CCC4=C3C=CC(=C4)OC
Carica papaya	Creatine	Creatine	C4H9N3O2	586	CN(CC(=O)O)C(=N)N
Carica papaya	2 -Deoxystreptamine 4 -phosphate	2,4-Diaminotoluene	C7H10N2	7261	CC1=C(C=C(C=C1)N)N
Carica papaya	LysoPC(18:1(11Z))	LysoPC(18:1(11Z))	C26H52NO7P	53480465	CCCCCCC=CCCCCCCCCCC(=O)OCC(COP(=O)([O-])OCC[N+](C)(C)C)O
Carica papaya	4 -Carboxy - 4 -hydroxy - 2 -oxoadipate	4,4-Dichloroheptane	C7H14Cl2	15148801	CCCC(CCC)(Cl)Cl
Carica papaya	Furamethrin	Furamethrin	C18H22O3	31622	CC(=CC1C(C1(C)C)C(=O)OCC2=CC=C(O2)CC#C)C
Carica papaya	I -Methyl - 4 -nitro -imidazole	Triiodo-lambda3-iodane	I4	20194424	II(I)I
Carica papaya	Prolyl -Tyrosine	Prolyl	C5H8NO	57465876	C1CC(NC1)[C]=O
Carica papaya	N -Acetyl - L - 2 -amino - 6 -oxopimelate	LL-2,6-diaminopimelate(2-)	C7H12N2O4-2	14454667	C(CC(C(=O)[O-])N)CC(C(=O)[O-])N
Carica papaya	O -Acetyl - L -serine	5'-O-(L-Leucylsulfamoyl)adenosine	C16H25N7O7S	5288690	CC(C)CC(C(=O)NS(=O)(=O)OCC1C(C(C(O1)N2C=NC3=C(N=CN=C32)N)O)O)N
Carica papaya	Sanguinarine	Sanguinarium	C20H14NO4+	5154	C[N+]1=C2C(=C3C=CC4=C(C3=C1)OCO4)C=CC5=CC6=C(C=C52)OCO6
Carica papaya	Fludrocortisone	Fludrocortisone	C21H29FO5	31378	CC12CCC(=O)C=C1CCC3C2(C(CC4(C3CCC4(C(=O)CO)O)C)O)F
Carica papaya	Terazosin	Terazosin	C19H25N5O4	5401	COC1=C(C=C2C(=C1)C(=NC(=N2)N3CCN(CC3)C(=O)C4CCCO4)N)OC
Carica papaya	Paraxanthine	Paraxanthine	C7H8N4O2	4687	CN1C=NC2=C1C(=O)N(C(=O)N2)C
Carica papaya	Metoprolol	Metoprolol	C15H25NO3	4171	CC(C)NCC(COC1=CC=C(C=C1)CCOC)O
Carica papaya	Zafirlukast	Zafirlukast	C31H33N3O6S	5717	CC1=CC=CC=C1S(=O)(=O)NC(=O)C2=CC(=C(C=C2)CC3=CN(C4=C3C=C(C=C4)NC(=O)OC5CCCC5)C)OC
Carica papaya	(+/ - ) - 2 -(4' -Isobutylphenyl)propionitrile	Propionitrile	CH3CH2CN	7854	CCC#N
Carica papaya	Nicardipine	Nicardipine	C26H29N3O6	4474	CC1=C(C(C(=C(N1)C)C(=O)OCCN(C)CC2=CC=CC=C2)C3=CC(=CC=C3)[N+](=O)[O-])C(=O)OC
Carica papaya	Dinitolmide	Dinitolmide	C8H7N3O5	3092	CC1=C(C=C(C=C1[N+](=O)[O-])[N+](=O)[O-])C(=O)N
Carica papaya	beta -Alaninebetaine	Beta-Elemene	C15H24	6918391	CC(=C)C1CCC(C(C1)C(=C)C)(C)C=C
Carica papaya	cis -Cetoleic acid	cis,cis-Muconic acid	C6H6O4	5280518	C(=CC(=O)O)C=CC(=O)O
Carica papaya	Aristolochic Acid	Aristolochic acid	C17H11NO7	2236	COC1=CC=CC2=C3C(=C(C=C21)[N+](=O)[O-])C(=CC4=C3OCO4)C(=O)O
Carica papaya	Cucumopine	Cucumopine	C11H13N3O6	441561	C1C(NC(C2=C1NC=N2)(CCC(=O)O)C(=O)O)C(=O)O
Carica papaya	Inuline	Inuline	C32H46N2O8	441708	CCN1CC2(CCC(C34C2C(C(C31)(C5(CC(C6CC4C5C6OC)OC)O)O)OC)OC)COC(=O)C7=CC=CC=C7N
Carica papaya	Delcosine	Delcosine	C24H39NO7	120726	CCN1CC2(CCC(C34C2C(C(C31)(C5(CC(C6CC4C5C6O)OC)O)O)OC)O)COC
Carica papaya	Lappaconitine	(+)-Lappaconitine >90%	C32H44N2O8	115161	CCN1CC2(CCC(C34C2CC(C31)C5(CC(C6CC4C5(C6OC)O)OC)O)OC)OC(=O)C7=CC=CC=C7NC(=O)C
Carica papaya	Auricularine	Auricularine	C33H42N4	441990	CC1=CC2C(C(C34C2(NC5=CC=CC=C53)N(CC4)C)C6=C(C7=CC=CC=C7N6)CCN(C)C)C(C1)(C)C
Carica papaya	Caracurine V	Caracurine V	C38H40N4O2	168927	C1CN2CC3=CCOC4C5C3CC2C16C5N(C7C8C9CC1C2(C8N4C3=CC=CC=C32)CCN1CC9=CCO7)C1=CC=CC=C61
Carica papaya	Epivoacorine	Epivoacorine	C43H52N4O6	11953927	CC=C1CN(C2CC3=C(C(CC1C2C(=O)OC)C4=C(C=C5C6=C(C7(CC8CC(C7N(C8)CC6)C(C)O)C(=O)OC)NC5=C4)OC)NC9=CC=CC=C39)C
Carica papaya	Tetraneurin A	Tetraneurin A	C17H22O6	174868	CC(=O)OCC1CCC2C(C3(C1(CCC3=O)O)C)OC(=O)C2=C
Carica papaya	Adlumidiceine	Adlumidiceine	C21H21NO7	12866383	CN(C)CCC1=CC2=C(C=C1CC(=O)C3=C(C4=C(C=C3)OCO4)C(=O)O)OCO2
Carica papaya	(Psychotrine	Psychotrine	C28H36N2O4	65380	CCC1CN2CCC3=CC(=C(C=C3C2CC1CC4=NCCC5=CC(=C(C=C54)OC)O)OC)OC
Carica papaya	Asperuloside	Asperuloside	C18H22O11	84298	CC(=O)OCC1=CC2C3C1C(OC=C3C(=O)O2)OC4C(C(C(C(O4)CO)O)O)O
Carica papaya	Cantleyine	Cantleyine	C11H13NO3	442515	CC1C(CC2=C(C=NC=C12)C(=O)OC)O
Carica papaya	Lasiodine A	Lasiodine A	C39H49N5O7	5281591	CC(C)C(C(=O)OC(C1=CC=CC=C1)C(C(=O)NC=CC2=CC=C(C=C2)O)NC(=O)C(=C(C)C)NC(=O)C(C(C3=CC=CC=C3)O)N(C)C)NC
Carica papaya	α -Mangostin	Alpha-Terpineol	C10H18O	17100	CC1=CCC(CC1)C(C)(C)O
Carica papaya	Tranexamic acid	Tranexamic acid	C8H15NO2	5526	C1CC(CCC1CN)C(=O)O
Carica papaya	Casuarinin	Casuarinin	C41H28O26	442673	C1C(C(OC(=O)C2=CC(=C(C(=C2C3=C(C(=C(C=C3C(=O)O1)O)O)O)O)O)O)C4C5C(C6=C(C(=C(C(=C6C(=O)O5)C7=C(C(=C(C=C7C(=O)O4)O)O)O)O)O)O)O)OC(=O)C8=CC(=C(C(=C8)O)O)O
Carica papaya	Auriculine	Auriculine	C31H45NO8	442714	CC(=CCC1=CC(=CC(=C1OC2C(C(C(C(O2)CO)O)O)O)CC=C(C)C)C(=O)OCC3CCN4C3CCC4)C
Carica papaya	Latifoline	Latifoline	C20H27NO7	5281736	CC=C(C)C(=O)OC1CCN2C1C(=CC2)COC(=O)C3(C(C(=O)OC3C)C)O
Carica papaya	Piperolactam A	Piperolactam A	C16H11NO3	3081016	COC1=C(C2=C3C(=C1)C(=O)NC3=CC4=CC=CC=C42)O
Carica papaya	alpha -Chaconine	alpha	C10H13NO2	14647596	CCC(C1=CC2=C(C=C1)OCO2)N
Carica papaya	Cyclovirobuxine C	Cyclovirobuxine C	C27H48N2O	442973	CC(C1C(CC2(C1(CCC34C2CCC5C3(C4)CCC(C5(C)C)NC)C)C)O)N(C)C
Carica papaya	Solacapine	Solacapine	C27H48N2O2	442983	CC1CC(C(NC1)C(C)C2C(CC3C2(CCC4C3CCC5C4(CCC(C5)N)C)C)O)O
Carica papaya	Naproanilide	Naproanilide	C19H17NO2	40413	CC(C(=O)NC1=CC=CC=C1)OC2=CC3=CC=CC=C3C=C2
Carica papaya	Fluorodifen	Fluorodifen	C13H7F3N2O5	27295	C1=CC(=CC=C1[N+](=O)[O-])OC2=C(C=C(C=C2)C(F)(F)F)[N+](=O)[O-]
Carica papaya	N -Acetyl -leu -leu -tyr -amide	n-HEXANE	C6H14	8058	CCCCCC
Carica papaya	Diethyl phenyl phosphate	Diethyl phenyl phosphate	C10H15O4P	17280	CCOP(=O)(OCC)OC1=CC=CC=C1
Carica papaya	Mupirocin	Mupirocin	C26H44O9	446596	CC(C1C(O1)CC2COC(C(C2O)O)CC(=CC(=O)OCCCCCCCCC(=O)O)C)C(C)O
Carica papaya	Diprenorphine	Diprenorphine	C26H35NO4	443408	CC(C)(C1CC23CCC1(C4C25CCN(C3CC6=C5C(=C(C=C6)O)O4)CC7CC7)OC)O
Carica papaya	Avermectin A1b monosaccharide	Avermectin A1b monosaccharide	C41H60O11	11953980	CC1C=CC=C2COC3C2(C(C=C(C3OC)C)C(=O)OC4CC(CC=C(C1OC5CC(C(C(O5)C)O)OC)C)OC6(C4)C=CC(C(O6)C(C)C)C)O
Carica papaya	Cyclothialidine	(2S)-2-[[(5R,8S)-8-[[(2S,3R)-1-(2-amino-3-hydroxy-propanoyl)-3-hydroxy-pyrrolidine-2-carbonyl]amino]-14,16-dihydroxy-13-methyl-7,11-dioxo-10-oxa-3-thia-6-azabicyclo[10.4.0]hexadeca-1(16),12,14-triene-5-carbonyl]amino]propanoic acid	C26H35N5O12S	443601	CC1=C2C(=C(C=C1O)O)CSCC(NC(=O)C(COC2=O)NC(=O)C3C(CCN3C(=O)C(CO)N)O)C(=O)NC(C)C(=O)O
Carica papaya	Ansatrienin A	Mycotrienin I	C36H48N2O8	5282069	CC1C(CC=CC=CC=CC(CC(=O)NC2=CC(=O)C=C(C2=O)CCC=C(C1O)C)OC)OC(=O)C(C)NC(=O)C3CCCCC3
Carica papaya	Saphenic acid methyl ester	Saphenic acid methyl ester	C16H14N2O3	443634	CC(C1=C2C(=CC=C1)N=C3C(=N2)C=CC=C3C(=O)OC)O
Carica papaya	Balfourodine	Balfourodine	C16H19NO4	442888	CC(C)(C1CC2=C(O1)N(C3=C(C2=O)C=CC=C3OC)C)O
Carica papaya	Militarinone B	Militarinone B	C26H33NO5	54691340	CCC(C)CC(C)C=C(C)C=CC=CC(=C1C(=O)C(NC1=O)C(C2=CC=C(C=C2)O)O)O
Carica papaya	Jadomycin B	Jadomycin B	C30H31NO9	50986109	CCC(C)C1C(=O)OC2N1C3=C(C4=C2C=C(C=C4O)C)C(=O)C5=C(C3=O)C(=CC=C5)OC6CC(C(C(O6)C)O)O
Carica papaya	11 -Deoxylandomycinone	11-Methyltridecanoic acid	C14H28O2	4052642	CCC(C)CCCCCCCCCC(=O)O
Carica papaya	Coumeroic acid	p-Coumaric acid	C9H8O3	637542	C1=CC(=CC=C1C=CC(=O)O)O
Carica papaya	Capecitabine	Capecitabine	C15H22FN3O6	60953	CCCCCOC(=O)NC1=NC(=O)N(C=C1F)C2C(C(C(O2)C)O)O
Carica papaya	TS -TM -calix(4)arene	4-Isopropylbenzonitrile	C10H11N	26289	CC(C)C1=CC=C(C=C1)C#N
Carica papaya	1 -Palmitoyl - 2 -(5 -hydroxy - 8 -oxo - 6 -octenoyl) -sn -glycero - 3 - phosphatidylcholine	Phosphatidylcholine 16:0-16:1	C40H78NO8P	134760016	CCCCCCCCCCCCCCCC(=O)OCC(COP(=O)([O-])OCC[N+](C)(C)C)OC(=O)CCC=CCCCCCCCCCCC
Carica papaya	2 -Amino - 3 -methyl -9H -pyrido[2,3 -b]indole	2,3-Dioxy-2,3-dihydroindole	C8H9NO2	22025858	C1=CC=C2C(=C1)C(C(N2)O)O
Carica papaya	1(2H) -Phthalazinone	Naphthalen-1(2h)-one	C10H8O	12446728	C1C=CC2=CC=CC=C2C1=O
Carica papaya	Esprocarb	Esprocarb	C15H23NOS	91740	CCN(C(C)C(C)C)C(=O)SCC1=CC=CC=C1
Carica papaya	Rifamycin W -hemiacetal	Rifamycin W	C35H45NO11	10100825	CC1C=CC=C(C(=O)NC2=CC(=O)C3=C(C(=C(C(=C3C2=O)O)C)O)C(=O)C(=CC(C(C(C(C(C(C(C1O)C)O)C)O)C)O)CO)C)C
Carica papaya	Cascarillone	Cascarillone	C20H30O2	15627500	CC1CCC2(C(CC(=O)CC2C1(C)CCC3=COC=C3)C)C
Carica papaya	4,4 -Difluoro -17beta -hydroxyandrost - 5 -en - 3 -one propionate	Cr(III) propionate	C6H12CrO4	129821077	CCC(=O)O.CCC(=O)O.[Cr]
Carica papaya	Iprobenfos	Iprobenfos	C13H21O3PS	33294	CC(C)OP(=O)(OC(C)C)SCC1=CC=CC=C1
Carica papaya	4,4'-dinitrostilbene	4,4'-Dinitrostilbene	C14H10N2O4	5377860	C1=CC(=CC=C1C=CC2=CC=C(C=C2)[N+](=O)[O-])[N+](=O)[O-]
Carica papaya	4-Fluoro-L-threonine	4-Fluorothreonine	C4H8FNO3	128057	C(C(C(C(=O)O)N)O)F
Carica papaya	Myxochromide S2	Myxochromide S2	C39H56N6O8	23724552	CCC=CC=CC=CC=CC=CC=CC=CC(=O)N(C)C1C(OC(=O)C(NC(=O)C(NC(=O)C(NC(=O)C(NC1=O)CC(C)C)C)C)CCC(=O)N)C
Carica papaya	Pederin	Pederin	C25H45NO9	5381287	CC1C(OC(CC1=C)(C(C(=O)NC(C2CC(C(C(O2)CC(COC)OC)(C)C)O)OC)O)OC)C
Carica papaya	Dehydrospermidine	Dehydrospermidine	C7H17N3	23657850	C(CC=NCCCN)CN
Carica papaya	4,4'-Diaponeurosporene	4,4'-Diaponeurosporene	C30H42	6443791	CC(=CCCC(=CC=CC(=CC=CC=C(C)C=CC=C(C)C=CC=C(C)C)C)C)C
Carica papaya	Isoprene	Isoprene	C5H8	6557	CC(=C)C=C
Carica papaya	N-Desmethyltamoxifen	N-Desmethyltamoxifen	C25H27NO	6378383	CCC(=C(C1=CC=CC=C1)C2=CC=C(C=C2)OCCNC)C3=CC=CC=C3
Carica papaya	Rivastigmine_x000D_	Rivastigmine	C14H22N2O2	77991	CCN(C)C(=O)OC1=CC=CC(=C1)C(C)N(C)C
Carica papaya	Morphine 3-glucuronide	Morphine-3-glucuronide	C23H27NO9	5484731	CN1CCC23C4C1CC5=C2C(=C(C=C5)OC6C(C(C(C(O6)C(=O)O)O)O)O)OC3C(C=C4)O
Carica papaya	Mycalamide B	Mycalamide B	C25H43NO10	11060358	CC1C(OC(CC1=C)(C(C(=O)NC2C3C(C(C(C(O3)CC(CO)OC)(C)C)OC)OCO2)O)OC)C
Carica papaya	Agrimophol	Agrimophol	C26H34O8	442901	CCCC(=O)C1=C(C(=C(C(=C1O)CC2(C(=C(C(=C(C2=O)C(=O)C(C)CC)O)C)O)C)O)C)OC
Carica papaya	Thiofanox	Thiofanox	C9H18N2O2S	5364932	CC(C)(C)C(=NOC(=O)NC)CSC
Carica papaya	Oleamide	Oleamide	C18H35NO	5283387	CCCCCCCCC=CCCCCCCCC(=O)N
Carica papaya	Batrachotoxinin A	Batrachotoxin	C31H42N2O6	6324647	CC1=CNC(=C1C(=O)OC(C)C2=CCC34C2(CC(C56C3=CCC7C5(CCC(C7)(O6)O)C)O)CN(CCO4)C)C
Carica papaya	(2S,4S,6S)-2-[2-(4-Hydroxy-3-meyhoxyphenyl)ethyl]tetrahydro-6- (4,5-dihydroxy-3-methoxyphenyl)-2H-pyran-4-yl 4-acetate	(2S,4S,6S)-2-[2-(4-Hydroxy-3-meyhoxyphenyl)ethyl]tetrahydro-6-(4,5-dihydroxy-3-methoxyphenyl)-2H-pyran-4-yl 4-acetate	C23H28O8	131751038	CC(=O)OC1CC(OC(C1)C2=CC(=C(C(=C2)OC)O)O)CCC3=CC(=C(C=C3)O)OC
Carica papaya	Tolterodine	Tolterodine	C22H31NO	443879	CC1=CC(=C(C=C1)O)C(CCN(C(C)C)C(C)C)C2=CC=CC=C2
Carica papaya	(R)-10-hydroxystearic acid	(R)-10-hydroxystearic acid	C18H36O3	12520	CCCCCCCCC(CCCCCCCCC(=O)O)O
Carica papaya	Geraniin	Geraniin	C41H28O27	3001497	C1C2C3C(C(C(O2)OC(=O)C4=CC(=C(C(=C4)O)O)O)OC(=O)C5=CC(=C(C6=C5C7C(=CC(=O)C(C7(O)O)(O6)O)C(=O)O3)O)O)OC(=O)C8=CC(=C(C(=C8C9=C(C(=C(C=C9C(=O)O1)O)O)O)O)O)O
Carica papaya	Eugeniin	Eugeniin	C41H30O26	442679	C1C2C(C(C(C(O2)OC(=O)C3=CC(=C(C(=C3)O)O)O)OC(=O)C4=CC(=C(C(=C4)O)O)O)OC(=O)C5=CC(=C(C(=C5)O)O)O)OC(=O)C6=CC(=C(C(=C6C7=C(C(=C(C=C7C(=O)O1)O)O)O)O)O)O
Carica papaya	2-O-Galloylpunicalin	1-O-Galloylpedunculagin	C41H28O26	452242	C1C2C(C3C(C(O2)OC(=O)C4=CC(=C(C(=C4)O)O)O)OC(=O)C5=CC(=C(C(=C5C6=C(C(=C(C=C6C(=O)O3)O)O)O)O)O)O)OC(=O)C7=CC(=C(C(=C7C8=C(C(=C(C=C8C(=O)O1)O)O)O)O)O)O
Carica papaya	Corchorusoside E	Corchorusoside E	C41H64O19	3801879	CC1C(C(CC(O1)OC2CCC3(C4CCC5(C(CCC5(C4CCC3(C2)O)O)C6=CC(=O)OC6)C)CO)O)OC7C(C(C(C(O7)CO)OC8C(C(C(C(O8)CO)O)O)O)O)O
Carica papaya	Quinquenoside F1	Quinquenoside I	C52H86O19	101945294	CC=CC(=O)OCC1C(C(C(C(O1)OC2C(C(C(OC2OC3CCC4(C(C3(C)C)CCC5(C4CC(C6C5(CCC6C(C)(CCC=C(C)C)OC7C(C(C(C(O7)CO)O)O)O)C)O)C)C)CO)O)O)O)O)O
Carica papaya	Betavulgaroside IV	Betavulgaroside IV	C41H62O15	178116	CC1(CCC2(CCC3(C(=CCC4C3(CCC5C4(CCC(C5(C)C)OC6C(C(C(C(O6)C(=O)O)O)OC(C(C(=O)O)O)OCC(=O)O)O)C)C)C2C1)C)C(=O)O)C
Carica papaya	Heterophylliin A	Heterophylliin A	C34H26O22	471120	C1C2C(C(C(C(O2)OC(=O)C3=CC(=C(C(=C3)O)O)O)O)OC(=O)C4=CC(=C(C(=C4)O)O)O)OC(=O)C5=CC(=C(C(=C5C6=C(C(=C(C=C6C(=O)O1)O)O)O)O)O)O
Carica papaya	13-Demethylspirolide C	13-Demethylspirolide C	C42H61NO7	21590537	CC1CC23CCC(=C(C2C=C(C(CC4CCC5(O4)CCC6(O5)C(CCC(O6)CC(=C)CCCC3=NCC1C)(C)O)O)C)C)C7C=C(C(=O)O7)C
Carica papaya	Gingerglycolipid C	Gingerglycolipid C	C33H60O14	6450013	CCCCCCCCC=CCCCCCCCC(=O)OC1(C(C(OC(C1(O)O)OCCC)COC2C(C(C(C(O2)CO)O)O)O)O)O
Carica papaya	Gingerglycolipid B	Gingerglycolipid B	C33H58O14	10009754	CCCCCC=CCC=CCCCCCCCC(=O)OCC(COC1C(C(C(C(O1)COC2C(C(C(C(O2)CO)O)O)O)O)O)O)O
Carica papaya	alpha-Viniferin	Alpha-Viniferin	C42H30O9	196402	C1=CC(=CC=C1C2C3C4=C5C(C(OC5=CC(=C4)O)C6=CC=C(C=C6)O)C7=C8C(C(OC8=CC(=C7)O)C9=CC=C(C=C9)O)C1=C3C(=CC(=C1)O)O2)O
Carica papaya	Quercilicoside A	Quercilicoside A	C36H58O11	14055729	CC1CCC2(CCC3(C(=CCC4C3(CCC5C4(CC(C(C5(C)CO)O)O)C)C)C2C1(C)O)C)C(=O)OC6C(C(C(C(O6)CO)O)O)O
Carica papaya	Vinaginsenoside R10	ginsenoside R10	C36H62O10	44584745	CC1(C(CCC2(C1C(CC3(C2CC(C4C3(CCC4C5(CCC(C(O5)(C)C)O)C)C)O)C)OC6C(C(C(C(O6)CO)O)O)O)C)O)C
Carica papaya	Saponin H	Saponin H	C36H58O10	131751812	CC(=CC(CC1(C(O1)C2CCC3C4(CCC(C(C4CCC3(C25CC(=O)OC5)C)(C)C)OC6C(C(C(C(O6)CO)O)O)O)C)C)O)C
Carica papaya	abrusoside A	Abrusoside A	C36H54O10	6857683	CC1=CCC(OC1=O)C(C)C2CCC3(C2(CCC45C3CCC6C4(C5)CCC(C6(C)C(=O)O)OC7C(C(C(C(O7)CO)O)O)O)C)C
Carica papaya	Janthitrem F	Janthitrem F	C39H51NO7	10009398	CC(=O)OC1C=C2C(CCC3(C2(CCC4C3(C5=C(C4)C6=CC7=C(C=C6N5)C8=CC(OC(C8C7O)(C)C)(C)C)C)O)C)OC1C(C)(C)O
Carica papaya	Phosphatidylinositol-3,4,5-trisphosphate	Phosphatidylinositol-3,4,5-trisphosphate	C12H24O22P4	53477782	CC(=O)OC(COP(=O)(O)OC1C(C(C(C(C1O)OP(=O)(O)O)OP(=O)(O)O)OP(=O)(O)O)O)OC(=O)C
Carica papaya	Fumonisin AK1	Fumonisin A1	C36H61NO16	5486176	CCCCC(C)C(C(CC(C)CC(CCCCC(CC(C(C)NC(=O)C)O)O)O)OC(=O)CC(CC(=O)O)C(=O)O)OC(=O)CC(CC(=O)O)C(=O)O
Carica papaya	3'-N-Acetyl-4'-O-(9-octadecenoyl)fusarochromanone	3'-N-Acetyl-4'-O-(9-octadecenoyl)fusarochromanone	C35H54N2O6	102146306	CCCCCCCCC=CCCCCCCCC(=O)OCC(CC(=O)C1=C(C2=C(C=C1)OC(CC2=O)(C)C)N)NC(=O)C
Carica papaya	Eriodictyol 7-(6-trans-p-coumaroylglucoside)	Eriodictyol 7-(6-trans-p-coumaroylglucoside)	C30H28O13	131752758	C1C(OC2=CC(=CC(=C2C1=O)O)OC3C(C(C(C(O3)COC(=O)C=CC4=CC=C(C=C4)O)O)O)O)C5=CC(=C(C=C5)O)O
Carica papaya	2-Decarboxyphyllocactin	2-Decarboxyphyllocactin	C26H29N2O14+	131751982	C1C[N+](=CC=C2CC(NC(=C2)C(=O)O)C(=O)O)C3=CC(=C(C=C31)OC4C(C(C(C(O4)COC(=O)CC(=O)O)O)O)O)O
Carica papaya	Tuberoside	Tuberoside	C34H56O8	70685270	CC(C)C(C)C=CC(C)C1CCC2C1(CCC3C2=CC(C4(C3(CCC(C4)OC5C(C(C(C(O5)CO)O)O)O)C)O)O)C
Carica papaya	8-Acetoxy-4'-methoxypinoresinol 4-glucoside	8-Acetoxy-4'-methoxypinoresinol 4-glucoside	C29H36O13	73830447	CC(=O)OC12COC(C1COC2C3=CC(=C(C=C3)OC4C(C(C(C(O4)CO)O)O)O)OC)C5=CC(=C(C=C5)OC)OC
Carica papaya	Maysin 3'-methyl ether	Maysin 3'-methyl ether	C28H30O14	74977693	CC1C(C(C(C(O1)OC2C(C(=O)C(OC2C3=C(C4=C(C=C3O)OC(=CC4=O)C5=CC(=C(C=C5)O)OC)O)C)O)O)O)O
Carica papaya	Hydratopyrrhoxanthinol	Hydratopyrrhoxanthinol	C37H48O6	131752063	CC1=C(C(CC(C1)O)(C)C)C#CC(=CC=CC=CC=C(C)C=C2C=C(C(=O)O2)C=CC3(C(CC(CC3(C)O)O)(C)C)O)C
Carica papaya	Asperuloside tetraacetate	Asperuloside tetraacetate	C26H30O15	443336	CC(=O)OCC1C(C(C(C(O1)OC2C3C4C(C=C3COC(=O)C)OC(=O)C4=CO2)OC(=O)C)OC(=O)C)OC(=O)C
Carica papaya	2-Hexaprenyl-3-methyl-5-hydroxy-6-methoxy-1,4-benzoquinone	2-Hexaprenyl-3-methyl-5-hydroxy-6-methoxy-1,4-benzoquinone	C38H56O4	135398717	CC1=C(C(=O)C(=C(C1=O)O)OC)CC=C(C)CCC=C(C)CCC=C(C)CCC=C(C)CCC=C(C)CCC=C(C)C
Carica papaya	Montecristin	Montecristin	C37H66O4	102083640	CCCCCCCCCCCCC=CCCC=CCCC(C(CCCCCCCCCCC1=CC(OC1=O)C)O)O
Carica papaya	Asticolorin C	Asticolorin A	C33H30O7	101982326	CC1=CC2C3C(C1)(C4=C(C(C3(OC5=C2C(=C6C(=C5)OC7=CC(=CC(=C76)O)C)C)O)O)OC8=CC(=CC(=C84)O)C)C
Carica papaya	LysoPE(0:0/24:1(15Z))	LysoPE(24:1(15Z)/0:0)	C29H58NO7P	53480957	CCCCCCCCC=CCCCCCCCCCCCCCC(=O)OCC(COP(=O)(O)OCCN)O
Carica papaya	5,7-Dihydroxy-3',4'-dimethoxy-8-(3-hydroxy-3-methylbutyl)- isoflavone 7-glucoside	5,7-Dihydroxy-3',4'-dimethoxy-8-(3-hydroxy-3-methylbutyl)-isoflavone 7-glucoside	C28H34O12	10793018	CC(C)(CCC1=C(C=C(C2=C1OC=C(C2=O)C3=CC(=C(C=C3)OC)OC)O)OC4C(C(C(C(O4)CO)O)O)O)O
Carica papaya	5''-(4-Hydroxy-(E)-cinnamoyl) alpha-L-arabinofuranosyl-(1->3)-betaD-xylopyranosyl-(1->4)-D-xylopyranoside	beta-D-Xylopyranosyl-(1->3)-alpha-L-arabinofuranosyl-(1->3)-L-arabinose	C15H26O13	131752480	C1C(C(C(C(O1)O)O)OC2C(C(C(O2)CO)OC3C(C(C(CO3)O)O)O)O)O
Carica papaya	Chaetoglobosin N	Chaetoglobosin N	C33H38N2O5	131751214	CC1CC=CC2C3C(O3)(C(C4C2(C(=O)CCC(=O)C(=O)C(=C1)C)C(=O)NC4C(C)C5=CNC6=CC=CC=C65)C)C
Carica papaya	Lippioside I	Lippioside I	C25H30O13	131751541	CC1(C(CC2C1C(OC=C2C(=O)O)OC3C(C(C(C(O3)COC(=O)C=CC4=CC=C(C=C4)O)O)O)O)O)O
Carica papaya	Sarcodon scabrosus Depsipeptide	Sarcodon scabrosus Depsipeptide	C23H39N3O8	131753140	CCC(C)C1C(=O)OC(C(=O)NC(C(=O)NC(C(=O)OC(C(=O)N1)C(C)C)C(C)O)C)C(C)C
Carica papaya	3b,18b-3-Methoxy-11-oxo-12-oleanen-30-oic acid	Methyl glycyrrhetate	C31H48O4	629042	CC1(C2CCC3(C(C2(CCC1O)C)C(=O)C=C4C3(CCC5(C4CC(CC5)(C)C(=O)OC)C)C)C)C
Carica papaya	Propapyriogenin A2	Propapyriogenin A2	C30H44O5	441942	CC1(CC2C3=CC(C4C5(CCC(=O)C(C5CCC4(C3(CCC2(CC1=O)C(=O)O)C)C)(C)C)C)O)C
Carica papaya	6-Feruloylglucose 2,3,4-trihydroxy-3-methylbutylglycoside	6-Feruloylglucose 2,3,4-trihydroxy-3-methylbutylglycoside	C21H30O12	131751922	CC(CO)(C(COC1C(C(C(C(O1)COC(=O)C=CC2=CC(=C(C=C2)O)OC)O)O)O)O)O
Carica papaya	Hydroxysintaxanthin 5,6-epoxide_x000D_	Hydroxysintaxanthin 5,6-epoxide	C31H42O3	131752541	CC(=CC=CC=C(C)C=CC=C(C)C(=O)C)C=CC=C(C)C=CC12C(CC(CC1(O2)C)O)(C)C
Carica papaya	Glycitein 4'-O-glucuronide	glycitein 4'-O-glucuronide	C22H20O11	124202362	COC1=C(C=C2C(=C1)C(=O)C(=CO2)C3=CC=C(C=C3)OC4C(C(C(C(O4)C(=O)O)O)O)O)O
Carica papaya	5,10-Methylenetetrahydrofolate	5,10-Methylenetetrahydrofolic acid	C20H23N7O6	135400185	C1C2CN(CN2C3=C(N1)N=C(NC3=O)N)C4=CC=C(C=C4)C(=O)NC(CCC(=O)O)C(=O)O
Carica papaya	Rigin	Rigin	C18H32N8O6	127555	C1CC(N(C1)C(=O)C(CCC(=O)N)NC(=O)CN)C(=O)NC(CCCN=C(N)N)C(=O)O
Carica papaya	Betavulgarin xyloside	Betavulgarin	C17H12O6	442668	COC1=C2C(=CC3=C1OCO3)OC=C(C2=O)C4=CC=CC=C4O
Carica papaya	Leukotriene E3	Leukotriene E3	C23H39NO5S	6440643	CCCCCCCCC=CC=CC=CC(C(CCCC(=O)O)O)SCC(C(=O)O)N
Carica papaya	Nonacosanoic acid	Nonadecanoic acid	C19H38O2	12591	CCCCCCCCCCCCCCCCCCC(=O)O
Carica papaya	Shoyuflavone C	Shoyuflavone C	C19H14O11	10070618	C1=CC(=CC=C1C2=COC3=C(C2=O)C(=CC(=C3O)OC(C(C(=O)O)O)C(=O)O)O)O
Carica papaya	Forasartan	Forasartan	C23H28N8	132706	CCCCC1=NN(C(=N1)CCCC)CC2=CN=C(C=C2)C3=CC=CC=C3C4=NNN=N4
Carica papaya	β -Sitosterol	beta-Pinene	C10H16	14896	CC1(C2CCC(=C)C1C2)C
Carica papaya	Heptadecanoyl carnitine	Heptadecanoyl carnitine	C24H47NO4	53477803	CCCCCCCCCCCCCCCCC(=O)OC(CC(=O)[O-])C[N+](C)(C)C
Carica papaya	(9E) -Valenciaxanthin	9-nitro-9E-octadecenoic acid	C18H33NO4	11645581	CCCCCCCCC=C(CCCCCCCC(=O)O)[N+](=O)[O-]
Carica papaya	Scorzoside	Scorzoside	C21H30O8	73816202	CC1C2CC(C(=C)C3CCC(=C)C3C2OC1=O)OC4C(C(C(C(O4)CO)O)O)O
Carica papaya	Kiwiionoside	Kiwiionoside	C19H34O9	131752431	CC(C=CC1(C(CC(CC1(C)O)OC2C(C(C(C(O2)CO)O)O)O)(C)C)O)O
Carica papaya	Methyl 7 -epi -12 -hydroxyjasmonate glucoside	Luteolin 3'-methyl ether 7-glucoside	C22H22O11	44258186	COC1=C(C=CC(=C1)C2=CC(=O)C3=C(C=C(C=C3O2)OC4C(C(C(C(O4)CO)O)O)O)O)O
Carica papaya	Margrapine A	Margrapine B	C22H25NO7	102003359	CC1(C(O1)C(C2=C(C=C(C3=C2N(C4=C(C3=O)C=CC(=C4OC)OC)C)O)OC)O)C
Carica papaya	Tokinolide A	Tokinolide A	C24H28O4	13965090	CCCC=C1C2=C(C3C(CC2)C45C3(CCC=C4)C(=CCCC)OC5=O)C(=O)O1
Carica papaya	Thaumatin b	Thaumatin	C19H29N3O3S	1151816	CC(=O)NC1=CC=C(C=C1)S(=O)(=O)N2CCN(CC2)C3CCCCCC3
Carica papaya	3,17beta -Diacetoxyestra -1,3,5(10) -trien - 6 -one	Precorrin 8X	C45H60N4O14	24771769	CC1C2=NC(CC3=NC(=C(C4=NC(C5C(C(C1=N5)(C)CCC(=O)O)CC(=O)O)(C(C4CCC(=O)O)(C)CC(=O)O)C)C)C(C3CCC(=O)O)(C)CC(=O)O)(C(=C2CCC(=O)O)C)C
Carica papaya	Docosanoic acid	Behenic Acid	C22H44O2	8215	CCCCCCCCCCCCCCCCCCCCCC(=O)O
Carica papaya	N,N -Dimethylsphingosine	N,N-dipropylethanimidamide	C8H18N2	62047941	CCCN(CCC)C(=N)C
Carica papaya	6 -Hydroxyenterolactone	Chromium(6+)	Cr+6	29131	[Cr+6]
Carica papaya	Taxifolin	Taxifolin	C15H12O7	439533	C1=CC(=C(C=C1C2C(C(=O)C3=C(C=C(C=C3O2)O)O)O)O)O
Carica papaya	Phygrine	Phygrine	C16H28N2O2	10265686	CC(=O)CC1CCC(N1C)CC(=O)CC2CCCN2C
Carica papaya	Mukoenine A	Mukoenine A	C18H19NO	5209	CC1=CC2=C(C(=C1O)CC=C(C)C)NC3=CC=CC=C32
Carica papaya	(±) -(Z) - 2 -(5 -Tetradecenyl)cyclobutanone	2-Dodecylcyclobutanone	C16H30O	161875	CCCCCCCCCCCCC1CCC1=O
Carica papaya	3 -Methoxy - 4 -Hydroxyphenylglycol Sulfate	3,4-Dihydroxyphenylglycol O-sulfate	C8H10O7S	22833570	C1=CC(=C(C=C1C(CO)O)O)OS(=O)(=O)O
Carica papaya	Ipomeatetrahydrofuran	Tetrahydrofuran	(CH2)3CH2O	8028	C1CCOC1
Carica papaya	Midodrine	Midodrine	C12H18N2O4	4195	COC1=CC(=C(C=C1)OC)C(CNC(=O)CN)O
Carica papaya	3,4 -Dihydroxyphenylglycol O -sulfate	3,4-Dichlorothiophenol	C6H4Cl2S	79964	C1=CC(=C(C=C1S)Cl)Cl
Carica papaya	N -(6 -aminohexanoyl) - 6 -aminohexanoic acid	6,6-Dibromopenicillanic acid	C8H9Br2NO3S	90376	CC1(C(N2C(S1)C(C2=O)(Br)Br)C(=O)O)C
Carica papaya	3 -Hydroxy -carbofuran	3-Methyloxindole	C9H9NO	150923	CC1C2=CC=CC=C2NC1=O
Carica papaya	Ambronide	Ambrox	C16H28O	107166	CC1(CCCC2(C1CCC3(C2CCO3)C)C)C
Carica papaya	Isoleucyl -Threonine	Isoleucyl-Proline	C11H20N2O3	444876	CCC(C)C(C(=O)N1CCCC1C(=O)O)N
Carica papaya	Asparaginyl -Valine	Asparaginyl-Isoleucine	C10H19N3O4	56991460	CCC(C)C(C(=O)O)NC(=O)C(CC(=O)N)N
Carica papaya	Faurinone	Faurinone	C15H26O	91747310	CC(C)C1CCC2(CCCC2C1C(=O)C)C
Carica papaya	4 -Acetoxy - 2 -hexyltetrahydrofuran	4-(2-Thienyl)Butyric Acid	C8H10O2S	78386	C1=CSC(=C1)CCCC(=O)O
Carica papaya	N -Lactoyl ethanolamine phosphate	N-Gluconyl ethanolamine phosphate	C8H18NO10P	71587802	C(COP(=O)(O)O)NC(=O)C(C(C(C(CO)O)O)O)O
Carica papaya	Ethyl menthane carboxamide	Cyclohexanecarboxamide, N-ethyl-5-methyl-2-(1-methylethyl)-	C13H25NO	62907	CCNC(=O)C1CC(CCC1C(C)C)C
Carica papaya	Cadinene	Cadinene, (-)-	C15H26	3032853	CC1CCC(C2C1C=CC(C2)C)C(C)C
Carica papaya	beta -vatirenene	Beta-Elemene	C15H24	6918391	CC(=C)C1CCC(C(C1)C(=C)C)(C)C=C
Carica papaya	Metamitron	Metamitron	C10H10N4O	38854	CC1=NN=C(C(=O)N1N)C2=CC=CC=C2
Carica papaya	Metharbital	Metharbital	C9H14N2O3	4099	CCC1(C(=O)NC(=O)N(C1=O)C)CC
Carica papaya	(2-Furanylmethyl) methyl disulfide	Methyl furfuryl disulfide	C6H8OS2	62131	CSSCC1=CC=CO1
Carica papaya	para-Benzoquinone dioxime	1,4-Benzoquinone dioxime	C6H6N2O2	7737	C1=CC(=CC=C1NO)N=O
Carica papaya	Salicylamide	Salicylamide	C7H7NO2	5147	C1=CC=C(C(=C1)C(=O)N)O
Carica papaya	Allyl propionate	Allyl propionate	C6H10O2	61319	CCC(=O)OCC=C
Carica papaya	Neurine	Neurine	C5H13NO	10042	C[N+](C)(C)C=C.[OH-]
Carica papaya	Clitorin	Clitorin	C33H40O19	11592917	CC1C(C(C(C(O1)OCC2C(C(C(C(O2)OC3=C(OC4=CC(=CC(=C4C3=O)O)O)C5=CC=C(C=C5)O)OC6C(C(C(C(O6)C)O)O)O)O)O)O)O)O
Carica papaya	Rutin	Rutin	C27H30O16	5280805	CC1C(C(C(C(O1)OCC2C(C(C(C(O2)OC3=C(OC4=CC(=CC(=C4C3=O)O)O)C5=CC(=C(C=C5)O)O)O)O)O)O)O)O
Carica papaya	Nictoflorin	Kaempferol-3-O-rutinoside	C27H30O15	5318767	CC1C(C(C(C(O1)OCC2C(C(C(C(O2)OC3=C(OC4=CC(=CC(=C4C3=O)O)O)C5=CC=C(C=C5)O)O)O)O)O)O)O
Carica papaya	Manghaslin	Manghaslin	C33H40O20	11498684	CC1C(C(C(C(O1)OCC2C(C(C(C(O2)OC3=C(OC4=CC(=CC(=C4C3=O)O)O)C5=CC(=C(C=C5)O)O)OC6C(C(C(C(O6)C)O)O)O)O)O)O)O)O
Carica papaya	Kaempferol	Kaempferol	C15H10O6	5280863	C1=CC(=CC=C1C2=C(C(=O)C3=C(C=C(C=C3O2)O)O)O)O
Carica papaya	2β,3β-Dihydroxy-ursolic acid	(2beta,3alpha)-2,3-Dihydroxy-urs-12-en-28-oic acid	C30H48O4	45481653	CC1CCC2(CCC3(C(=CCC4C3(CCC5C4(CC(C(C5(C)C)O)O)C)C)C2C1C)C)C(=O)O
Carica papaya	Acacic acid	Acacic Acid	C30H48O5	12305894	CC1(CC2C3=CCC4C5(CCC(C(C5CCC4(C3(CC(C2(CC1O)C(=O)O)O)C)C)(C)C)O)C)C
Carica papaya	Oleanolic acid	Oleanolic Acid	C30H48O3	10494	CC1(CCC2(CCC3(C(=CCC4C3(CCC5C4(CCC(C5(C)C)O)C)C)C2C1)C)C(=O)O)C
Carica papaya	Betulinic acid	Betulinic Acid	C30H48O3	64971	CC(=C)C1CCC2(C1C3CCC4C5(CCC(C(C5CCC4(C3(CC2)C)C)(C)C)O)C)C(=O)O
Carica papaya	β-Sitosterol	Beta-Sitosterol	C29H50O	222284	CCC(CCC(C)C1CCC2C1(CCC3C2CC=C4C3(CCC(C4)O)C)C)C(C)C
Carica papaya	Carpaine	Carpaine	C28H50N2O4	442630	CC1C2CCC(N1)CCCCCCCC(=O)OC3CCC(CCCCCCCC(=O)O2)NC3C
Carica papaya	Pseudocarpaine	Pseudocarpaine	C28H50N2O4	12305270	CC1C2CCC(N1)CCCCCCCC(=O)OC3CCC(CCCCCCCC(=O)O2)NC3C
Carica papaya	Stigmasterol	Stigmasterol	C29H48O	5280794	CCC(C=CC(C)C1CCC2C1(CCC3C2CC=C4C3(CCC(C4)O)C)C)C(C)C
Casuarina equisetifolia	casuarinol A	Casuarinondiol	C19H20O5	14704507	C1CC(=O)C(CC2=CC(=C(C=C2)O)C3=C(C=CC(=C3)CC1O)O)O
Casuarina equisetifolia	casuarinol B	Casuarine	C8H15NO5	9859098	C1C(C(C2N1C(C(C2O)O)CO)O)O
Casuarina equisetifolia	casuarinol C	Casuarinondiol	C19H20O5	14704507	C1CC(=O)C(CC2=CC(=C(C=C2)O)C3=C(C=CC(=C3)CC1O)O)O
Casuarina equisetifolia	casuarinolide A	Casuarine	C8H15NO5	9859098	C1C(C(C2N1C(C(C2O)O)CO)O)O
Casuarina equisetifolia	(-)-(M)-11-Oxo-3,12R,17-trihydroxy-9-ene-[7,0]-metacyclophane	11-oxo-Mogroside V	C60H100O29	14525331	CC(CCC(C(C)(C)O)OC1C(C(C(C(O1)COC2C(C(C(C(O2)CO)O)O)O)O)O)OC3C(C(C(C(O3)CO)O)O)O)C4CCC5(C4(CC(=O)C6(C5CC=C7C6CCC(C7(C)C)OC8C(C(C(C(O8)COC9C(C(C(C(O9)CO)O)O)O)O)O)O)C)C)C
Cecropia ficifolia	oleanolic acid	Oleanolic Acid	C30H48O3	10494	CC1(CCC2(CCC3(C(=CCC4C3(CCC5C4(CCC(C5(C)C)O)C)C)C2C1)C)C(=O)O)C
Centella asiatica	asiatic acid	Asiatic Acid	C30H48O5	119034	CC1CCC2(CCC3(C(=CCC4C3(CCC5C4(CC(C(C5(C)CO)O)O)C)C)C2C1C)C)C(=O)O
Centella asiatica	asiaticoside	Asiaticoside	C48H78O19	11954171	CC1CCC2(CCC3(C(=CCC4C3(CCC5C4(CC(C(C5(C)CO)O)O)C)C)C2C1C)C)C(=O)OC6C(C(C(C(O6)COC7C(C(C(C(O7)CO)OC8C(C(C(C(O8)C)O)O)O)O)O)O)O)O
Centella asiatica	madecassic acid	Madecassic Acid	C30H48O6	73412	CC1CCC2(CCC3(C(=CCC4C3(CC(C5C4(CC(C(C5(C)CO)O)O)C)O)C)C2C1C)C)C(=O)O
Centella asiatica	madasiatic acid	Madasiatic acid	C30H48O5	23132225	CC1CCC2(CCC3(C(=CCC4C3(CC(C5C4(CC(C(C5(C)C)O)O)C)O)C)C2C1C)C)C(=O)O
Centella asiatica	madecassoside	Madecassoside	C48H78O20	24825675	CC1CCC2(CCC3(C(=CCC4C3(CC(C5C4(CC(C(C5(C)CO)O)O)C)O)C)C2C1C)C)C(=O)OC6C(C(C(C(O6)COC7C(C(C(C(O7)CO)OC8C(C(C(C(O8)C)O)O)O)O)O)O)O)O
Centella asiatica	isothankunic acid	Isothankunic acid	C30H48O6	12302703	CC1CCC2(CCC3(C(=CCC4C3(CC(C5(C4(CCC(C5(C)CO)O)C)O)O)C)C2C1C)C)C(=O)O
Centella asiatica	Asiatate 11	Asiatic Acid	C30H48O5	119034	CC1CCC2(CCC3(C(=CCC4C3(CCC5C4(CC(C(C5(C)CO)O)O)C)C)C2C1C)C)C(=O)O
Centella asiatica	N3	Azide ion	N3-	33558	[N-]=[N+]=[N-]
Centella asiatica	Asiatate 6	Asiatic Acid	C30H48O5	119034	CC1CCC2(CCC3(C(=CCC4C3(CCC5C4(CC(C(C5(C)CO)O)O)C)C)C2C1C)C)C(=O)O
Centella asiatica	Asiatate 4	Asiatic Acid	C30H48O5	119034	CC1CCC2(CCC3(C(=CCC4C3(CCC5C4(CC(C(C5(C)CO)O)O)C)C)C2C1C)C)C(=O)O
Centella asiatica	Asiatate 5	Asiatic Acid	C30H48O5	119034	CC1CCC2(CCC3(C(=CCC4C3(CCC5C4(CC(C(C5(C)CO)O)O)C)C)C2C1C)C)C(=O)O
Centella asiatica	Asiatate 7	Asiatic Acid	C30H48O5	119034	CC1CCC2(CCC3(C(=CCC4C3(CCC5C4(CC(C(C5(C)CO)O)O)C)C)C2C1C)C)C(=O)O
Centella asiatica	Asiatate 3	Asiatic Acid	C30H48O5	119034	CC1CCC2(CCC3(C(=CCC4C3(CCC5C4(CC(C(C5(C)CO)O)O)C)C)C2C1C)C)C(=O)O
Centella asiatica	Asiatate 1	Asiatic Acid	C30H48O5	119034	CC1CCC2(CCC3(C(=CCC4C3(CCC5C4(CC(C(C5(C)CO)O)O)C)C)C2C1C)C)C(=O)O
Centella asiatica	Asiatate 2	Asiatic Acid	C30H48O5	119034	CC1CCC2(CCC3(C(=CCC4C3(CCC5C4(CC(C(C5(C)CO)O)O)C)C)C2C1C)C)C(=O)O
Centella asiatica	Asiatate 8	Asiatic Acid	C30H48O5	119034	CC1CCC2(CCC3(C(=CCC4C3(CCC5C4(CC(C(C5(C)CO)O)O)C)C)C2C1C)C)C(=O)O
Cephaelis ipecacuanha	O-Methylpsychotrine sulfate heptahydrate	O-methylpsychotrine sulfate heptahydrate	C29H42N2O9S	44584174	CCC1CN2CCC3=CC(=C(C=C3C2CC1CC4=NCCC5=CC(=C(C=C54)OC)OC)OC)OC.O.OS(=O)(=O)O
Cephaelis ipecacuanha	Psychotrine dihydrogen oxalate	Psychotrine dihydrogen oxalate	C30H38N2O8	65379	CCC1CN2CCC3=CC(=C(C=C3C2CC1CC4=NCCC5=CC(=C(C=C54)OC)O)OC)OC.C(=O)(C(=O)O)O
Cephaelis ipecacuanha	emetine	Emetine	C29H40N2O4	10219	CCC1CN2CCC3=CC(=C(C=C3C2CC1CC4C5=CC(=C(C=C5CCN4)OC)OC)OC)OC
Chenopodium quinoa	TKHGGRINTL	Diacetyl	CH3COCOCH3	650	CC(=O)C(=O)C
Chenopodium quinoa	PHWNIN	Phenyl	C6H5	123159	C1=CC=[C]C=C1
Chenopodium quinoa	PKRF	PKR Inhibitor	C13H8N4OS	6490494	C1=CC2=C(C3=C1NC(=O)C3=CC4=CN=CN4)SC=N2
Chiococca alba	naringin	Naringin	C27H32O14	442428	CC1C(C(C(C(O1)OC2C(C(C(OC2OC3=CC(=C4C(=O)CC(OC4=C3)C5=CC=C(C=C5)O)O)CO)O)O)O)O)O
Chiococca alba	vitexin	Vitexin	C21H20O10	5280441	C1=CC(=CC=C1C2=CC(=O)C3=C(O2)C(=C(C=C3O)O)C4C(C(C(C(O4)CO)O)O)O)O
Chrysobalanus icaco	ent-15-oxo-kaur-16-en-19-oic-acid	ent-15-Oxo-kaur-16-en-19-oic acid	C20H28O3	392454	CC12CCCC(C1CCC34C2CCC(C3)C(=C)C4=O)(C)C(=O)O
Chrysobalanus icaco	ent-11s-hidroxy-15-oxokaur-16-en-19-oic acid methyl ester	ent-15-Oxo-kaur-16-en-19-oic acid	C20H28O3	392454	CC12CCCC(C1CCC34C2CCC(C3)C(=C)C4=O)(C)C(=O)O
Cicer arietinum	glucanase	Beta-Glucan	C18H32O16	439262	C(C1C(C(C(C(O1)OC2C(OC(C(C2O)O)OC3C(OC(C(C3O)O)O)CO)CO)O)O)O)O
Cicer arietinum	cicerin	Cicerin	C17H14O7	46881084	COC1=CC2=C(C=C1C3COC4=CC(=CC(=C4C3=O)O)O)OCO2
Cicer arietinum	arietin	Arginine	C6H14N4O2	6322	C(CC(C(=O)O)N)CN=C(N)N
Cicer arietinum	gallic acid	Gallic Acid	C7H6O5	370	C1=C(C=C(C(=C1O)O)O)C(=O)O
Cicer arietinum	ferulic acid	Ferulic acid	C10H10O4	445858	COC1=C(C=CC(=C1)C=CC(=O)O)O
Cicer arietinum	chlorogenic acid	Chlorogenic Acid	C16H18O9	1794427	C1C(C(C(CC1(C(=O)O)O)OC(=O)C=CC2=CC(=C(C=C2)O)O)O)O
Cicer arietinum	cinnamic acid	Cinnamic Acid	C9H8O2	444539	C1=CC=C(C=C1)C=CC(=O)O
Cicer arietinum	salicylic acids	Salicylic Acid	HOC6H4COOH	338	C1=CC=C(C(=C1)C(=O)O)O
Cicer arietinum	formononetin-7-O-glucoside- 6’’-malonate	Formononetin 7-O-glucoside-6''-O-malonate	C25H24O12	23724663	COC1=CC=C(C=C1)C2=COC3=C(C2=O)C=CC(=C3)OC4C(C(C(C(O4)COC(=O)CC(=O)O)O)O)O
Cicer arietinum	biochanin A-7-Oglucoside	Biochanin A 7-O-(6-O-malonyl-beta-D-glucoside)	C25H24O13	5282148	COC1=CC=C(C=C1)C2=COC3=CC(=CC(=C3C2=O)O)OC4C(C(C(C(O4)COC(=O)CC(=O)O)O)O)O
Cicer arietinum	soyasaponin	Soyasaponin I	C48H78O18	122097	CC1C(C(C(C(O1)OC2C(C(C(OC2OC3C(C(C(OC3OC4CCC5(C(C4(C)CO)CCC6(C5CC=C7C6(CCC8(C7CC(CC8O)(C)C)C)C)C)C)C(=O)O)O)O)CO)O)O)O)O)O
Cichorium intybus	quercetin	Quercetin	C15H10O7	5280343	C1=CC(=C(C=C1C2=C(C(=O)C3=C(C=C(C=C3O2)O)O)O)O)O
Cichorium intybus	ursolic acid	Ursolic Acid	C30H48O3	64945	CC1CCC2(CCC3(C(=CCC4C3(CCC5C4(CCC(C5(C)C)O)C)C)C2C1C)C)C(=O)O
Cichorium intybus	kaempferol	Kaempferol	C15H10O6	5280863	C1=CC(=CC=C1C2=C(C(=O)C3=C(C=C(C=C3O2)O)O)O)O
Cichorium intybus	isorhamnetin	Isorhamnetin	C16H12O7	5281654	COC1=C(C=CC(=C1)C2=C(C(=O)C3=C(C=C(C=C3O2)O)O)O)O
Cichorium intybus	luteolin	Luteolin	C15H10O6	5280445	C1=CC(=C(C=C1C2=CC(=O)C3=C(C=C(C=C3O2)O)O)O)O
Cichorium intybus	glycerrhizin	Glycyrrhizin	C42H62O16	14982	CC1(C2CCC3(C(C2(CCC1OC4C(C(C(C(O4)C(=O)O)O)O)OC5C(C(C(C(O5)C(=O)O)O)O)O)C)C(=O)C=C6C3(CCC7(C6CC(CC7)(C)C(=O)O)C)C)C)C
Cichorium intybus	apigenin	Apigenin	C15H10O5	5280443	C1=CC(=CC=C1C2=CC(=O)C3=C(C=C(C=C3O2)O)O)O
Cichorium intybus	verbascoside	Verbascoside	C29H36O15	5281800	CC1C(C(C(C(O1)OC2C(C(OC(C2OC(=O)C=CC3=CC(=C(C=C3)O)O)CO)OCCC4=CC(=C(C=C4)O)O)O)O)O)O
Cichorium intybus	caffeic acid	Caffeic Acid	C9H8O4	689043	C1=CC(=C(C=C1C=CC(=O)O)O)O
Cichorium intybus	cyanidin 3-(6''-malonylglucoside)	Cyanidin 3-(6''-malonylglucoside)	C24H23O14+	44256740	C1=CC(=C(C=C1C2=[O+]C3=CC(=CC(=C3C=C2OC4C(C(C(C(O4)COC(=O)CC(=O)O)O)O)O)O)O)O)O
Cichorium intybus	caftaric acid	Caftaric Acid	C13H12O9	6440397	C1=CC(=C(C=C1C=CC(=O)OC(C(C(=O)O)O)C(=O)O)O)O
Cichorium intybus	Cichoric acid	Chicoric acid	C22H18O12	5281764	C1=CC(=C(C=C1C=CC(=O)OC(C(C(=O)O)OC(=O)C=CC2=CC(=C(C=C2)O)O)C(=O)O)O)O
Cinchona officinalis	14-deoxy-11,12-didehydroandrographolide	14-Deoxy-11,12-didehydroandrographolide	C20H28O4	5708351	CC12CCC(C(C1CCC(=C)C2C=CC3=CCOC3=O)(C)CO)O
Cinchona officinalis	andrograpanin	Andrograpanin	C20H30O3	11666871	CC1(CCCC2(C1CCC(=C)C2CCC3=CCOC3=O)C)CO
Cinchona officinalis	quinine	Quinine	C20H24N2O2	3034034	COC1=CC2=C(C=CN=C2C=C1)C(C3CC4CCN3CC4C=C)O
Cinchona officinalis	cinchonine	Cinchonine	C19H22N2O	90454	C=CC1CN2CCC1CC2C(C3=CC=NC4=CC=CC=C34)O
Cinnamomum zeylanicum	Procyanidin B1	Procyanidin B1	C30H26O12	11250133	C1C(C(OC2=C1C(=CC(=C2C3C(C(OC4=CC(=CC(=C34)O)O)C5=CC(=C(C=C5)O)O)O)O)O)C6=CC(=C(C=C6)O)O)O
Cinnamomum zeylanicum	cinnamic acid	Cinnamic Acid	C9H8O2	444539	C1=CC=C(C=C1)C=CC(=O)O
Cinnamomum zeylanicum	cinnamaldehyde	Cinnamaldehyde	C9H8O	637511	C1=CC=C(C=C1)C=CC=O
Cinnamomum zeylanicum	eugenol	Eugenol	C10H12O2	3314	COC1=C(C=CC(=C1)CC=C)O
Cinnamomum zeylanicum	IND02	Indole-2-carboxylic acid	C9H7NO2	72899	C1=CC=C2C(=C1)C=C(N2)C(=O)O
Cinnamomum zeylanicum	(-)-epicatechin	Epicatechin	C15H14O6	72276	C1C(C(OC2=CC(=CC(=C21)O)O)C3=CC(=C(C=C3)O)O)O
Cinnamomum zeylanicum	(+)-catechin	(-)-Catechin	C15H14O6	73160	C1C(C(OC2=CC(=CC(=C21)O)O)C3=CC(=C(C=C3)O)O)O
Cissampelos pareira	emetine	Emetine	C29H40N2O4	10219	CCC1CN2CCC3=CC(=C(C=C3C2CC1CC4C5=CC(=C(C=C5CCN4)OC)OC)OC)OC
Cissampelos pareira	anisomycin	Anisomycin	C14H19NO4	253602	CC(=O)OC1C(CNC1CC2=CC=C(C=C2)OC)O
Cissampelos pareira	cycloheximide	Cycloheximide	C15H23NO4	6197	CC1CC(C(=O)C(C1)C(CC2CC(=O)NC(=O)C2)O)C
Cissampelos pareira	homoharringtonine	Homoharringtonine,(S)	C29H39NO9	16219462	CC12C(C(=CC13CCCN3CCC4=CC5=C(C=C24)OCO5)OC)OC(=O)C(CCCC(C)(C)O)(CC(=O)O)O
Cissampelos pareira	apcidin	Hydrochloric Acid	HCl	313	Cl
Cissampelos pareira	pareirarine	Cissampareine	C37H38N2O6	254905	CN1CCC2=CC(=C(C3=C2C1CC4=CC=C(COC5=C(C=C6CCN=C(C6=C5O)CC7=CC=C(O3)C=C7)OC)C=C4)OC)OC
Cissampelos pareira	cissamine	Cyclanoline	C20H24NO4+	3082134	C[N+]12CCC3=CC(=C(C=C3C1CC4=C(C2)C(=C(C=C4)OC)O)O)OC
Cissampelos pareira	magnoflorine	Magnoflorine	C20H24NO4+	73337	C[N+]1(CCC2=CC(=C(C3=C2C1CC4=C3C(=C(C=C4)OC)O)O)OC)C
Cissus erosa	isovitexin	Isovitexin	C21H20O10	162350	C1=CC(=CC=C1C2=CC(=O)C3=C(O2)C=C(C(=C3O)C4C(C(C(C(O4)CO)O)O)O)O)O
Cissus erosa	orientin	Orientin	C21H20O11	5281675	C1=CC(=C(C=C1C2=CC(=O)C3=C(O2)C(=C(C=C3O)O)C4C(C(C(C(O4)CO)O)O)O)O)O
Cissus erosa	isoorientin	Isoorientin	C21H20O11	114776	C1=CC(=C(C=C1C2=CC(=O)C3=C(O2)C=C(C(=C3O)C4C(C(C(C(O4)CO)O)O)O)O)O)O
Cissus erosa	methoxyluteolin-6(8)-C-hexosyl	Luteolin 6-C-glucoside 8-C-arabinoside	C27H30O16	3549960	C1=CC(=C(C=C1C2=CC(=O)C3=C(C(=C(C(=C3O2)C4C(C(C(C(O4)CO)O)O)O)O)C5C(C(C(C(O5)CO)O)O)O)O)O)O
Cissus erosa	luteolin-7,4’-di-O-glycosylflavone	Luteolin 7,4'-diglucoside	C27H30O16	44258093	C1=CC(=C(C=C1C2=CC(=O)C3=C(C=C(C=C3O2)OC4C(C(C(C(O4)CO)O)O)O)O)O)OC5C(C(C(C(O5)CO)O)O)O
Citrullus lanatus	8‐prenylnaringenin	8-Prenylnaringenin	C20H20O5	480764	CC(=CCC1=C2C(=C(C=C1O)O)C(=O)CC(O2)C3=CC=C(C=C3)O)C
Citrullus lanatus	(±)-Naringenin	Naringenin	C15H12O5	439246	C1C(OC2=CC(=CC(=C2C1=O)O)O)C3=CC=C(C=C3)O
Citrullus lanatus	Naringenin-4′,7′-diacetate	Naringenin	C15H12O5	439246	C1C(OC2=CC(=CC(=C2C1=O)O)O)C3=CC=C(C=C3)O
Citrullus lanatus	8-prenylnaringenin	8-Prenylnaringenin	C20H20O5	480764	CC(=CCC1=C2C(=C(C=C1O)O)C(=O)CC(O2)C3=CC=C(C=C3)O)C
Citrullus lanatus	6-prenylnaringenin	6-Prenylnaringenin	C20H20O5	155094	CC(=CCC1=C(C2=C(C=C1O)OC(CC2=O)C3=CC=C(C=C3)O)O)C
Citrus aurantium	Quercetin-3-galactoside	Hyperoside	C21H20O12	5281643	C1=CC(=C(C=C1C2=C(C(=O)C3=C(C=C(C=C3O2)O)O)OC4C(C(C(C(O4)CO)O)O)O)O)O
Citrus aurantium	Chlorogenic acid	Chlorogenic Acid	C16H18O9	1794427	C1C(C(C(CC1(C(=O)O)O)OC(=O)C=CC2=CC(=C(C=C2)O)O)O)O
Citrus aurantium	Caffeic acid	Caffeic Acid	C9H8O4	689043	C1=CC(=C(C=C1C=CC(=O)O)O)O
Citrus aurantium	p-Coumaric acid	p-Coumaric acid	C9H8O3	637542	C1=CC(=CC=C1C=CC(=O)O)O
Citrus aurantium	trans-4-hydroxy-3-methoxycinnamic acid	Ferulic acid	C10H10O4	445858	COC1=C(C=CC(=C1)C=CC(=O)O)O
Citrus aurantium	Ferulic acid	Ferulic acid	C10H10O4	445858	COC1=C(C=CC(=C1)C=CC(=O)O)O
Citrus aurantium	Rosmarinic acid	Rosmarinic acid	C18H16O8	5281792	C1=CC(=C(C=C1CC(C(=O)O)OC(=O)C=CC2=CC(=C(C=C2)O)O)O)O
Citrus aurantium	trans hydroxycinnamic acid	3'-Hydroxycinnamic acid	C9H8O3	637541	C1=CC(=CC(=C1)O)C=CC(=O)O
Citrus aurantium	trans cinnamic acid	Cinnamic Acid	C9H8O2	444539	C1=CC=C(C=C1)C=CC(=O)O
Citrus aurantium	Gallic acid	Gallic Acid	C7H6O5	370	C1=C(C=C(C(=C1O)O)O)C(=O)O
Citrus aurantium	3,4-dihydroxybenzoic acid	3,4-Dihydroxybenzoic acid	C7H6O4	72	C1=CC(=C(C=C1C(=O)O)O)O
Citrus aurantium	Syringic acid	Syringic acid	C9H10O5	10742	COC1=CC(=CC(=C1O)OC)C(=O)O
Citrus aurantium	Vanillic acid	Vanillic Acid	C8H8O4	8468	COC1=C(C=CC(=C1)C(=O)O)O
Citrus aurantium	2,5-dihydrobenzoic acid	2,5-Dihydroxybenzoic acid	C7H6O4	3469	C1=CC(=C(C=C1O)C(=O)O)O
Citrus aurantium	Salicylic acid	Salicylic Acid	HOC6H4COOH	338	C1=CC=C(C(=C1)C(=O)O)O
Citrus aurantium	Eriocitrin	Eriocitrin	C27H32O15	83489	CC1C(C(C(C(O1)OCC2C(C(C(C(O2)OC3=CC(=C4C(=O)CC(OC4=C3)C5=CC(=C(C=C5)O)O)O)O)O)O)O)O)O
Citrus aurantium	Neoeriocitrin	Neoeriocitrin	C27H32O15	114627	CC1C(C(C(C(O1)OC2C(C(C(OC2OC3=CC(=C4C(=O)CC(OC4=C3)C5=CC(=C(C=C5)O)O)O)CO)O)O)O)O)O
Citrus aurantium	Narirutin	Narirutin	C27H32O14	442431	CC1C(C(C(C(O1)OCC2C(C(C(C(O2)OC3=CC(=C4C(=O)CC(OC4=C3)C5=CC=C(C=C5)O)O)O)O)O)O)O)O
Citrus aurantium	Naringin	Naringin	C27H32O14	442428	CC1C(C(C(C(O1)OC2C(C(C(OC2OC3=CC(=C4C(=O)CC(OC4=C3)C5=CC=C(C=C5)O)O)CO)O)O)O)O)O
Citrus aurantium	Naringenin	Naringenin	C15H12O5	439246	C1C(OC2=CC(=CC(=C2C1=O)O)O)C3=CC=C(C=C3)O
Citrus aurantium	Neohesperidin	Neohesperidin	C28H34O15	442439	CC1C(C(C(C(O1)OC2C(C(C(OC2OC3=CC(=C4C(=O)CC(OC4=C3)C5=CC(=C(C=C5)OC)O)O)CO)O)O)O)O)O
Citrus aurantium	Hesperidin	Hesperidin	C28H34O15	10621	CC1C(C(C(C(O1)OCC2C(C(C(C(O2)OC3=CC(=C4C(=O)CC(OC4=C3)C5=CC(=C(C=C5)OC)O)O)O)O)O)O)O)O
Citrus aurantium	Rutin trihydrate	Rutin trihydrate	C27H36O19	16218542	CC1C(C(C(C(O1)OCC2C(C(C(C(O2)OC3=C(OC4=CC(=CC(=C4C3=O)O)O)C5=CC(=C(C=C5)O)O)O)O)O)O)O)O.O.O.O
Citrus aurantium	Quercitrin	Quercitrin	C21H20O11	5280459	CC1C(C(C(C(O1)OC2=C(OC3=CC(=CC(=C3C2=O)O)O)C4=CC(=C(C=C4)O)O)O)O)O
Citrus aurantium	Quercetin dihydrate	Quercetin Dihydrate	C15H14O9	5284452	C1=CC(=C(C=C1C2=C(C(=O)C3=C(C=C(C=C3O2)O)O)O)O)O.O.O
Citrus aurantium	Kaempferol	Kaempferol	C15H10O6	5280863	C1=CC(=CC=C1C2=C(C(=O)C3=C(C=C(C=C3O2)O)O)O)O
Citrus aurantium	Luteolin	Luteolin	C15H10O6	5280445	C1=CC(=C(C=C1C2=CC(=O)C3=C(C=C(C=C3O2)O)O)O)O
Citrus aurantium	Apigenin	Apigenin	C15H10O5	5280443	C1=CC(=CC=C1C2=CC(=O)C3=C(C=C(C=C3O2)O)O)O
Citrus aurantium	amentoflavone	Amentoflavone	C30H18O10	5281600	C1=CC(=CC=C1C2=CC(=O)C3=C(O2)C(=C(C=C3O)O)C4=C(C=CC(=C4)C5=CC(=O)C6=C(C=C(C=C6O5)O)O)O)O
Citrus aurantium	Catechin	(-)-Catechin	C15H14O6	73160	C1C(C(OC2=CC(=CC(=C21)O)O)C3=CC(=C(C=C3)O)O)O
Citrus aurantium	Epicatechin	Epicatechin	C15H14O6	72276	C1C(C(OC2=CC(=CC(=C21)O)O)C3=CC(=C(C=C3)O)O)O
Citrus aurantium	3,4-dihydroxyphenol acetic acid	(3,4-Dihydroxyphenyl)acetate	C8H7O4-	5460350	C1=CC(=C(C=C1CC(=O)[O-])O)O
Citrus aurantium	Coumarin	Coumarin	C9H6O2	323	C1=CC=C2C(=C1)C=CC(=O)O2
Citrus aurantium	Resorcinol	Resorcinol	C6H6O2	5054	C1=CC(=CC(=C1)O)O
Citrus aurantium	Naphtoresorcinol	1,3-Naphthalenediol	C10H8O2	8601	C1=CC=C2C(=C1)C=C(C=C2O)O
Citrus aurantium	Carnosic acid	Carnosic acid	C20H28O4	65126	CC(C)C1=C(C(=C2C(=C1)CCC3C2(CCCC3(C)C)C(=O)O)O)O
Citrus aurantium	limonene	Limonene, (+/-)-	C10H16	22311	CC1=CCC(CC1)C(=C)C
Citrus aurantium	α-Thujene	alpha-THUJENE, (+/-)-	C10H16	12444324	CC1=CCC2(C1C2)C(C)C
Citrus aurantium	Heptanol	1-Heptanol	C7H16O	8129	CCCCCCCO
Citrus aurantium	Sabinene	Sabinene	C10H16	10887971	CC(C)C12CCC(=C)C1C2
Citrus aurantium	Myrcene	Myrcene	C10H16	31253	CC(=CCCC(=C)C=C)C
Citrus aurantium	Octanal	Octanal	C8H16O	454	CCCCCCCC=O
Citrus aurantium	Benzyl formate	Benzyl formate	C8H8O2	7708	C1=CC=C(C=C1)COC=O
Citrus aurantium	Linalool	Linalool, (+/-)-	C10H18O	6549	CC(=CCCC(C)(C=C)O)C
Citrus aurantium	trans-p-Mentha-2,8-dien-1-ol	P-Mentha-2,8-dien-1-ol	C10H16O	155626	CC(=C)C1CCC(C=C1)(C)O
Citrus aurantium	α-Terpineol	Alpha-Terpineol	C10H18O	17100	CC1=CCC(CC1)C(C)(C)O
Citrus aurantium	Decanal	Decanal	C10H20O	8175	CCCCCCCCCC=O
Citrus aurantium	Octanol acetate	Octyl Acetate	C10H20O2	8164	CCCCCCCCOC(=O)C
Citrus aurantium	Nerol	Nerol	C10H18O	643820	CC(=CCCC(=CCO)C)C
Citrus aurantium	Citronellyl formate	Citronellyl formate	C11H20O2	7778	CC(CCC=C(C)C)CCOC=O
Citrus aurantium	2-Adamantanone	Adamantanone	C10H14O	64151	C1C2CC3CC1CC(C2)C3=O
Citrus aurantium	Myrtenyl acetate	Myrtenyl acetate	C12H18O2	11435490	CC(=O)OCC1=CCC2CC1C2(C)C
Citrus aurantium	trans-Carvyl acetate	Carvyl acetate	C12H18O2	7335	CC1=CCC(CC1OC(=O)C)C(=C)C
Citrus aurantium	Z-β-Damascenone	Damascenone	C13H18O	5366074	CC=CC(=O)C1=C(C=CCC1(C)C)C
Citrus aurantium	Linalool isobutanoate	Linalyl isobutyrate	C14H24O2	6532	CC(C)C(=O)OC(C)(CCC=C(C)C)C=C
Citrus aurantium	3Z-Hexenyl 2-methyl-2-pentenoate	cis-3-Hexenyl 2-methyl-2-pentenoate	C12H20O2	20839647	CCC=CCCOC(=O)C(=CCC)C
Citrus aurantium	(E)-β-Caryophyllene	Caryophyllene	C15H24	5281515	CC1=CCCC(=C)C2CC(C2CC1)(C)C
Citrus aurantium	α-trans-Bergamotene	alpha-Bergamotene, (E)-(-)-	C15H24	6429302	CC1=CCC2CC1C2(C)CCC=C(C)C
Citrus limetta	D-limonene	Limonene, (+)-	C10H16	440917	CC1=CCC(CC1)C(=C)C
Citrus limetta	α-pinene	alpha-PINENE	C10H16	6654	CC1=CCC2CC1C2(C)C
Citrus limetta	β-pinene	beta-Pinene	C10H16	14896	CC1(C2CCC(=C)C1C2)C
Citrus limetta	Camphene	Camphene	C10H16	6616	CC1(C2CCC(C2)C1=C)C
Citrus limon	eriocitrin	Eriocitrin	C27H32O15	83489	CC1C(C(C(C(O1)OCC2C(C(C(C(O2)OC3=CC(=C4C(=O)CC(OC4=C3)C5=CC(=C(C=C5)O)O)O)O)O)O)O)O)O
Citrus limon	eriodictoyl	Eriodictyol	C15H12O6	440735	C1C(OC2=CC(=CC(=C2C1=O)O)O)C3=CC(=C(C=C3)O)O
Citrus limon	hespiridin	Hesperidin	C28H34O15	10621	CC1C(C(C(C(O1)OCC2C(C(C(C(O2)OC3=CC(=C4C(=O)CC(OC4=C3)C5=CC(=C(C=C5)OC)O)O)O)O)O)O)O)O
Citrus limon	neoeriocitrin	Neoeriocitrin	C27H32O15	114627	CC1C(C(C(C(O1)OC2C(C(C(OC2OC3=CC(=C4C(=O)CC(OC4=C3)C5=CC(=C(C=C5)O)O)O)CO)O)O)O)O)O
Citrus limon	naringin	Naringin	C27H32O14	442428	CC1C(C(C(C(O1)OC2C(C(C(OC2OC3=CC(=C4C(=O)CC(OC4=C3)C5=CC=C(C=C5)O)O)CO)O)O)O)O)O
Citrus limon	diosmetin	Diosmetin	C16H12O6	5281612	COC1=C(C=C(C=C1)C2=CC(=O)C3=C(C=C(C=C3O2)O)O)O
Citrus limon	apigenin	Apigenin	C15H10O5	5280443	C1=CC(=CC=C1C2=CC(=O)C3=C(C=C(C=C3O2)O)O)O
Citrus limon	diosmin	Diosmin	C28H32O15	5281613	CC1C(C(C(C(O1)OCC2C(C(C(C(O2)OC3=CC(=C4C(=C3)OC(=CC4=O)C5=CC(=C(C=C5)OC)O)O)O)O)O)O)O)O
Citrus limon	luteolin	Luteolin	C15H10O6	5280445	C1=CC(=C(C=C1C2=CC(=O)C3=C(C=C(C=C3O2)O)O)O)O
Citrus limon	vitexin	Vitexin	C21H20O10	5280441	C1=CC(=CC=C1C2=CC(=O)C3=C(O2)C(=C(C=C3O)O)C4C(C(C(C(O4)CO)O)O)O)O
Citrus limon	orientin	Orientin	C21H20O11	5281675	C1=CC(=C(C=C1C2=CC(=O)C3=C(O2)C(=C(C=C3O)O)C4C(C(C(C(O4)CO)O)O)O)O)O
Citrus limon	quercetin	Quercetin	C15H10O7	5280343	C1=CC(=C(C=C1C2=C(C(=O)C3=C(C=C(C=C3O2)O)O)O)O)O
Citrus limon	limocitrin	Limocitrin	C17H14O8	5489485	COC1=C(C=CC(=C1)C2=C(C(=O)C3=C(O2)C(=C(C=C3O)O)OC)O)O
Citrus limon	rutoside	RUTOSIDE (rutin)	C27H30O16	6728944	CC1C(C(C(C(O1)OCC2C(C(C(C(O2)OC3=C(OC4=CC(=CC(=C4C3=O)O)O)C5=CC(=C(C=C5)O)O)O)O)O)O)O)O
Citrus limon	spinacetin	Spinacetin	C17H14O8	5321435	COC1=C(C=CC(=C1)C2=C(C(=O)C3=C(O2)C=C(C(=C3O)OC)O)O)O
Citrus limon	vitamin C	Ascorbic Acid	C6H8O6	54670067	C(C(C1C(=C(C(=O)O1)O)O)O)O
Citrus limon	scopoletin	Scopoletin	C10H8O4	5280460	COC1=C(C=C2C(=C1)C=CC(=O)O2)O
Citrus limon	citropten	5,7-Dimethoxycoumarin	C11H10O4	2775	COC1=CC2=C(C=CC(=O)O2)C(=C1)OC
Citrus limon	dihydroferulic acid	Dihydroferulic Acid	C10H12O4	14340	COC1=C(C=CC(=C1)CCC(=O)O)O
Citrus limon	p-hydroxybenzoic acid	4-Hydroxybenzoic acid	C7H6O3	135	C1=CC(=CC=C1C(=O)O)O
Citrus limon	propanoic acid	Propionic Acid	CH3CH2COOH	1032	CCC(=O)O
Citrus limon	citric acid	Citric Acid	C6H8O7	311	C(C(=O)O)C(CC(=O)O)(C(=O)O)O
Citrus limon	quinic acid	Quinic acid	C7H12O6	6508	C1C(C(C(CC1(C(=O)O)O)O)O)O
Citrus limon	neohesperidin	Neohesperidin	C28H34O15	442439	CC1C(C(C(C(O1)OC2C(C(C(OC2OC3=CC(=C4C(=O)CC(OC4=C3)C5=CC(=C(C=C5)OC)O)O)CO)O)O)O)O)O
Citrus limon	Nobiletin	Nobiletin	C21H22O8	72344	COC1=C(C=C(C=C1)C2=CC(=O)C3=C(O2)C(=C(C(=C3OC)OC)OC)OC)OC
Citrus medica	Phellanderene	alpha-PHELLANDRENE	C10H16	7460	CC1=CCC(C=C1)C(C)C
Citrus medica	8-paradol	[8]-Paradol	C19H30O3	213821	CCCCCCCCCC(=O)CCC1=CC(=C(C=C1)O)OC
Citrus medica	α-Thujene	alpha-THUJENE, (+/-)-	C10H16	12444324	CC1=CCC2(C1C2)C(C)C
Citrus medica	Camphene	Camphene	C10H16	6616	CC1(C2CCC(C2)C1=C)C
Citrus medica	Sabinene	Sabinene	C10H16	10887971	CC(C)C12CCC(=C)C1C2
Citrus medica	α-Pinene	alpha-PINENE	C10H16	6654	CC1=CCC2CC1C2(C)C
Citrus medica	β- Pinene	beta-Pinene	C10H16	14896	CC1(C2CCC(=C)C1C2)C
Citrus medica	2- Carene	2-Carene	C10H16	79044	CC1=CC2C(C2(C)C)CC1
Citrus medica	Myrecene	Myrcene	C10H16	31253	CC(=CCCC(=C)C=C)C
Citrus medica	α-Terpinene	alpha-Terpinene	C10H16	7462	CC1=CC=C(CC1)C(C)C
Citrus medica	Estragol	Estragole	C10H12O	8815	COC1=CC=C(C=C1)CC=C
Citrus medica	2-Methyl, 3- phenyl propanol	2-Methyl-3-phenylpropanol	C10H14O	95640	CC(CC1=CC=CC=C1)CO
Citrus medica	Limonene	Limonene, (+/-)-	C10H16	22311	CC1=CCC(CC1)C(=C)C
Citrus medica	Carvacrol	Carvacrol	C10H14O	10364	CC1=C(C=C(C=C1)C(C)C)O
Citrus medica	5-Methoxyindane	5-Methoxyindan	C10H12O	228125	COC1=CC2=C(CCC2)C=C1
Citrus medica	Ocimene	beta-Ocimene	C10H16	18756	CC(=CCC=C(C)C=C)C
Citrus medica	α-Terpinolene	Terpinolene	C10H16	11463	CC1=CCC(=C(C)C)CC1
Citrus medica	Carveol	Carveol	C10H16O	7438	CC1=CCC(CC1O)C(=C)C
Citrus medica	Methyl eugenol	Methyleugenol	C11H14O2	7127	COC1=C(C=C(C=C1)CC=C)OC
Citrus medica	Terpineol	Alpha-Terpineol	C10H18O	17100	CC1=CCC(CC1)C(C)(C)O
Citrus medica	Citronellal	Citronellal	C10H18O	7794	CC(CCC=C(C)C)CC=O
Citrus medica	l-4-Terpineol	4-Terpineol, (+/-)-	C10H18O	11230	CC1=CCC(CC1)(C(C)C)O
Citrus medica	z-Citral	Neral	C10H16O	643779	CC(=CCCC(=CC=O)C)C
Citrus medica	Citral	Citral	C10H16O	638011	CC(=CCCC(=CC=O)C)C
Citrus medica	Nerol	Nerol	C10H18O	643820	CC(=CCCC(=CCO)C)C
Citrus medica	Neral	Neral	C10H16O	643779	CC(=CCCC(=CC=O)C)C
Citrus medica	Geraniol	Geraniol	C10H18O	637566	CC(=CCCC(=CCO)C)C
Citrus medica	Caryophyllene	Caryophyllene	C15H24	5281515	CC1=CCCC(=C)C2CC(C2CC1)(C)C
Citrus medica	Bergamotene	Bergamotene	C15H24	521569	CC(=CCCC1(C2CCC(=C)C1C2)C)C
Citrus medica	β-Ionone	beta-Ionone	C13H20O	638014	CC1=C(C(CCC1)(C)C)C=CC(=O)C
Citrus medica	α-Himachalene	alpha-Himachalene	C15H24	520909	CC1=CC2C(CC1)C(=C)CCCC2(C)C
Citrus medica	Caryophyllene oxide	beta-CARYOPHYLLENE OXIDE	C15H24O	1742210	CC1(CC2C1CCC3(C(O3)CCC2=C)C)C
Citrus medica	rhoifolin	Rhoifolin	C27H30O14	5282150	CC1C(C(C(C(O1)OC2C(C(C(OC2OC3=CC(=C4C(=C3)OC(=CC4=O)C5=CC=C(C=C5)O)O)CO)O)O)O)O)O
Citrus medica	naringin	Naringin	C27H32O14	442428	CC1C(C(C(C(O1)OC2C(C(C(OC2OC3=CC(=C4C(=O)CC(OC4=C3)C5=CC=C(C=C5)O)O)CO)O)O)O)O)O
Citrus medica	neohesperidin	Neohesperidin	C28H34O15	442439	CC1C(C(C(C(O1)OC2C(C(C(OC2OC3=CC(=C4C(=O)CC(OC4=C3)C5=CC(=C(C=C5)OC)O)O)CO)O)O)O)O)O
Citrus medica	apigenin 6,8-di-C-glucoside	Apigenin 6-C-glucoside 8-C-arabinoside	C26H28O14	131750832	C1=CC(=CC=C1C2=CC(=O)C3=C(C(=C(C(=C3O2)C4C(C(C(O4)CO)O)O)O)C5C(C(C(C(O5)CO)O)O)O)O)O
Citrus medica	adenine	Adenine	C5H5N5	190	C1=NC2=NC=NC(=C2N1)N
Citrus medica	hesperidin	Hesperidin	C28H34O15	10621	CC1C(C(C(C(O1)OCC2C(C(C(C(O2)OC3=CC(=C4C(=O)CC(OC4=C3)C5=CC(=C(C=C5)OC)O)O)O)O)O)O)O)O
Citrus medica	6-gingerol	Gingerol	C17H26O4	442793	CCCCCC(CC(=O)CCC1=CC(=C(C=C1)O)OC)O
Citrus medica	xanthin	Xanthine	C5H4N4O2	1188	C1=NC2=C(N1)C(=O)NC(=O)N2
Citrus medica	8-gingerol	(8)-Gingerol	C19H30O4	168114	CCCCCCCC(CC(=O)CCC1=CC(=C(C=C1)O)OC)O
Citrus medica	scopoletin	Scopoletin	C10H8O4	5280460	COC1=C(C=C2C(=C1)C=CC(=O)O2)O
Citrus medica	isovanillin	Isovanillin	C8H8O3	12127	COC1=C(C=C(C=C1)C=O)O
Citrus medica	10-gingerol	(10)-Gingerol	C21H34O4	168115	CCCCCCCCCC(CC(=O)CCC1=CC(=C(C=C1)O)OC)O
Citrus medica	10-shogaol	(10)-Shogaol	C21H32O3	6442612	CCCCCCCCCC=CC(=O)CCC1=CC(=C(C=C1)O)OC
Citrus medica	10-paradol	Paradol	C17H26O3	94378	CCCCCCCC(=O)CCC1=CC(=C(C=C1)O)OC
Citrus nobilis	luteoline-7-rutinoside	Luteolin 7-o-rutinoside	C27H30O15	10461109	CC1C(C(C(C(O1)OCC2C(C(C(C(O2)OC3=CC(=C4C(=C3)OC(=CC4=O)C5=CC(=C(C=C5)O)O)O)O)O)O)O)O)O
Citrus nobilis	quercetin-3-O-rutinoside	Quercetin 3-O-glucosyl-rutinoside	C33H40O21	102332276	CC1C(C(C(C(O1)OCC2C(C(C(C(O2)OC3=C(OC4=CC(=CC(=C4C3=O)O)O)C5=CC(=C(C=C5)O)O)O)O)O)O)O)OC6C(C(C(C(O6)CO)O)O)O
Citrus nobilis	quercetin-7-O-glucoside-3-O-rutinoside	Quercetin 3-rutinoside-7-glucoside	C33H40O21	10190763	CC1C(C(C(C(O1)OCC2C(C(C(C(O2)OC3=C(OC4=CC(=CC(=C4C3=O)O)OC5C(C(C(C(O5)CO)O)O)O)C6=CC(=C(C=C6)O)O)O)O)O)O)O)O
Citrus nobilis	vanillic acid	Vanillic Acid	C8H8O4	8468	COC1=C(C=CC(=C1)C(=O)O)O
Citrus nobilis	caffeic acid	Caffeic Acid	C9H8O4	689043	C1=CC(=C(C=C1C=CC(=O)O)O)O
Citrus nobilis	ferulic acid	Ferulic acid	C10H10O4	445858	COC1=C(C=CC(=C1)C=CC(=O)O)O
Citrus nobilis	1-O-caffeoylquinic acid	1-Caffeoylquinic acid	C16H18O9	10155076	C1C(C(C(CC1(C(=O)O)OC(=O)C=CC2=CC(=C(C=C2)O)O)O)O)O
Citrus nobilis	xanthyletin	Xanthyletin	C14H12O3	65188	CC1(C=CC2=C(O1)C=C3C(=C2)C=CC(=O)O3)C
Citrus nobilis	suberenol	Suberenol	C15H16O4	5375166	CC(C)(C=CC1=C(C=C2C(=C1)C=CC(=O)O2)OC)O
Citrus nobilis	Apigenin	Apigenin	C15H10O5	5280443	C1=CC(=CC=C1C2=CC(=O)C3=C(C=C(C=C3O2)O)O)O
Citrus nobilis	naringenin	Naringenin	C15H12O5	439246	C1C(OC2=CC(=CC(=C2C1=O)O)O)C3=CC=C(C=C3)O
Citrus nobilis	luteolin	Luteolin	C15H10O6	5280445	C1=CC(=C(C=C1C2=CC(=O)C3=C(C=C(C=C3O2)O)O)O)O
Citrus nobilis	quercetin	Quercetin	C15H10O7	5280343	C1=CC(=C(C=C1C2=C(C(=O)C3=C(C=C(C=C3O2)O)O)O)O)O
Citrus nobilis	tangeretin	Tangeretin	C20H20O7	68077	COC1=CC=C(C=C1)C2=CC(=O)C3=C(O2)C(=C(C(=C3OC)OC)OC)OC
Citrus nobilis	sinensetin	Sinensetin	C20H20O7	145659	COC1=C(C=C(C=C1)C2=CC(=O)C3=C(C(=C(C=C3O2)OC)OC)OC)OC
Citrus nobilis	nobiletin	Nobiletin	C21H22O8	72344	COC1=C(C=C(C=C1)C2=CC(=O)C3=C(O2)C(=C(C(=C3OC)OC)OC)OC)OC
Citrus nobilis	Vitexin	Vitexin	C21H20O10	5280441	C1=CC(=CC=C1C2=CC(=O)C3=C(O2)C(=C(C=C3O)O)C4C(C(C(C(O4)CO)O)O)O)O
Citrus nobilis	Isovitexin	Isovitexin	C21H20O10	162350	C1=CC(=CC=C1C2=CC(=O)C3=C(O2)C=C(C(=C3O)C4C(C(C(C(O4)CO)O)O)O)O)O
Citrus nobilis	Prunin	Prunin	C21H22O10	92794	C1C(OC2=CC(=CC(=C2C1=O)O)OC3C(C(C(C(O3)CO)O)O)O)C4=CC=C(C=C4)O
Citrus nobilis	luteolin-7-rutinoside	Luteolin 7-o-rutinoside	C27H30O15	10461109	CC1C(C(C(C(O1)OCC2C(C(C(C(O2)OC3=CC(=C4C(=C3)OC(=CC4=O)C5=CC(=C(C=C5)O)O)O)O)O)O)O)O)O
Citrus nobilis	quercetin-3-O-rutinoside	Quercetin-3-rutinoside-3'-KS03	C27H30KO19S+	54607405	CC1C(C(C(C(O1)OCC2C(C(C(C(O2)OC3=C(OC4=CC(=CC(=C4C3=O)O)O)C5=CC(=C(C=C5)O)OS(=O)(=O)O)O)O)O)O)O)O.[K+]
Citrus nobilis	Hesperetin-7-O-rutinoside	Hesperetin-rutinoside	C28H34O15	53477767	CC1C(C(C(C(O1)OCC2C(C(C(C(O2)OC3=CC(=C4C(=O)CC(OC4=C3)C5=CC(=C(C=C5)OC)O)O)O)O)O)O)O)O
Citrus sinensis	Cyanidin 3-glucoside	Cyanidin 3-glucoside	C21H21ClO11	12303220	C1=CC(=C(C=C1C2=[O+]C3=CC(=CC(=C3C=C2OC4C(C(C(C(O4)CO)O)O)O)O)O)O)O.[Cl-]
Citrus sinensis	Peonidin 3-(6''-malonylglucoside)	Peonidin 3-(6''-malonyl-glucoside)	C25H25O14+	14311169	COC1=C(C=CC(=C1)C2=[O+]C3=CC(=CC(=C3C=C2OC4C(C(C(C(O4)COC(=O)CC(=O)O)O)O)O)O)O)O
Clitoria ternatea	ternatin	Ternatin	C19H18O8	5459184	COC1=C(C=CC(=C1)C2=C(C(=O)C3=C(O2)C(=C(C=C3O)OC)OC)OC)O
Clitoria ternatea	Anthocyanin	anthocyanin A7	C52H54O26	164575962	COC1=CC(=CC(=C1O)OC)C=CC(=O)OC2C(C(COC2OC3C(C(C(OC3OC4=C(OC5=CC(=O)C=C(C5=C4)OC6C(C(C(C(O6)CO)O)O)O)C7=CC(=C(C=C7)O)O)COC(=O)C=CC8=CC=C(C=C8)O)O)O)O)O
Clitoria ternatea	Myrcetin	Myricetin	C15H10O8	5281672	C1=C(C=C(C(=C1O)O)O)C2=C(C(=O)C3=C(C=C(C=C3O2)O)O)O
Clitoria ternatea	Kaempferol	Kaempferol	C15H10O6	5280863	C1=CC(=CC=C1C2=C(C(=O)C3=C(C=C(C=C3O2)O)O)O)O
Clitoria ternatea	Quercetin	Quercetin	C15H10O7	5280343	C1=CC(=C(C=C1C2=C(C(=O)C3=C(C=C(C=C3O2)O)O)O)O)O
Clitoria ternatea	Baicalein	Baicalein	C15H10O5	5281605	C1=CC=C(C=C1)C2=CC(=O)C3=C(O2)C=C(C(=C3O)O)O
Clitoria ternatea	Luteolin	Luteolin	C15H10O6	5280445	C1=CC(=C(C=C1C2=CC(=O)C3=C(C=C(C=C3O2)O)O)O)O
Clitoria ternatea	Apigenin	Apigenin	C15H10O5	5280443	C1=CC(=CC=C1C2=CC(=O)C3=C(C=C(C=C3O2)O)O)O
Clitoria ternatea	Epicatechin	Epicatechin	C15H14O6	72276	C1C(C(OC2=CC(=CC(=C21)O)O)C3=CC(=C(C=C3)O)O)O
Clusia rosea	guttiferone E	Guttiferone A	C38H50O6	5352090	CC(=CCCC1(C(CC2(C(=O)C(=C(C3=CC(=C(C=C3)O)O)O)C(=O)C1(C2=O)CC=C(C)C)CC=C(C)C)CC=C(C)C)C)C
Clusia rosea	xantochymol	Xanthohumol	C21H22O5	639665	CC(=CCC1=C(C(=C(C=C1O)OC)C(=O)C=CC2=CC=C(C=C2)O)O)C
Clusia rosea	7-epi-nemorosone	Nemorosone	C33H42O4	637105	CC(=CCC1CC2(C(=C(C(=O)C(C2=O)(C1(C)C)C(=O)C3=CC=CC=C3)CC=C(C)C)O)CC=C(C)C)C
Cocos nucifera	β-tocopherol	beta-Tocopherol	C28H48O2	6857447	CC1=CC(=C(C2=C1OC(CC2)(C)CCCC(C)CCCC(C)CCCC(C)C)C)O
Cocos nucifera	γ-tocopherol	gamma-Tocopherol	C28H48O2	92729	CC1=C(C=C2CCC(OC2=C1C)(C)CCCC(C)CCCC(C)CCCC(C)C)O
Cocos nucifera	Δ-tocopherol	Delta-Tocopherol	C27H46O2	92094	CC1=CC(=CC2=C1OC(CC2)(C)CCCC(C)CCCC(C)CCCC(C)C)O
Cocos nucifera	γ- tocotrienol	gamma-Tocotrienol	C28H42O2	5282349	CC1=C(C=C2CCC(OC2=C1C)(C)CCC=C(C)CCC=C(C)CCC=C(C)C)O
Cocos nucifera	catechin	(-)-Catechin	C15H14O6	73160	C1C(C(OC2=CC(=CC(=C21)O)O)C3=CC(=C(C=C3)O)O)O
Cocos nucifera	epicatechin	Epicatechin	C15H14O6	72276	C1C(C(OC2=CC(=CC(=C21)O)O)C3=CC(=C(C=C3)O)O)O
Cocos nucifera	scirpusin A	Scirpusin A	C28H22O7	5458896	C1=CC(=CC=C1C=CC2=C3C(C(OC3=CC(=C2)O)C4=CC(=C(C=C4)O)O)C5=CC(=CC(=C5)O)O)O
Cocos nucifera	cassigarol G	Cassigarol A	C28H24O8	129314	C1C(C2=CC(=C(C=C2C(C3=C1C=C(C=C3O)O)CC4=CC(=CC(=C4)O)O)O)O)C5=CC(=C(C=C5)O)O
Cocos nucifera	maackin A	Maackiain	C16H12O5	91510	C1C2C(C3=C(O1)C=C(C=C3)O)OC4=CC5=C(C=C24)OCO5
Cocos nucifera	threoguiacyl glycerol-8’-vanillic acid ether	Triglyceride	C6H8O6	5460048	C(C(COC=O)OC=O)OC=O
Cocos nucifera	erythroguiacyl glycerol-8’-vanillic acid ether	Vanillic Acid	C8H8O4	8468	COC1=C(C=CC(=C1)C(=O)O)O
Cocos nucifera	apigenin-7-O-β-D-glucoside	Apigenin-7-O-Glucoside	C21H20O10	12304093	C1=CC(=CC=C1C2=CC(=O)C3=C(C=C(C=C3O2)OC4C(C(C(C(O4)CO)O)O)O)O)O
Cocos nucifera	piceatannol	Piceatannol	C14H12O4	667639	C1=CC(=C(C=C1C=CC2=CC(=CC(=C2)O)O)O)O
Cocos nucifera	p-hydroxy-benzoic acid	4-Hydroxybenzoic acid	C7H6O3	135	C1=CC(=CC=C1C(=O)O)O
Cocos nucifera	protocatechuic acid	3,4-Dihydroxybenzoic acid	C7H6O4	72	C1=CC(=C(C=C1C(=O)O)O)O
Cocos nucifera	vanillic acid	Vanillic Acid	C8H8O4	8468	COC1=C(C=CC(=C1)C(=O)O)O
Cocos nucifera	lauric acid	Lauric Acid	C12H24O2	3893	CCCCCCCCCCCC(=O)O
Cocos nucifera	lactic acid	Lactic Acid	C3H6O3	612	CC(C(=O)O)O
Cocos nucifera	Monolaurin	Monolaurin-d23	C15H30O4	168007109	CCCCCCCCCCCC(=O)OCC(CO)O
Cocos nucifera	Caproic acid	Caproic Acid	C6H12O2	8892	CCCCCC(=O)O
Cocos nucifera	Caprylic acid	Octanoic Acid	C8H16O2	379	CCCCCCCC(=O)O
Cocos nucifera	Capric acid	Capric Acid	C10H20O2	2969	CCCCCCCCCC(=O)O
Cocos nucifera	Myristic acid	Myristic Acid	C14H28O2	11005	CCCCCCCCCCCCCC(=O)O
Cocos nucifera	Palmitic acid	Palmitic Acid	C16H32O2	985	CCCCCCCCCCCCCCCC(=O)O
Cocos nucifera	Stearic acid	Stearic Acid	C18H36O2	5281	CCCCCCCCCCCCCCCCCC(=O)O
Cocos nucifera	Oleic acid	Oleic Acid	C18H34O2	445639	CCCCCCCCC=CCCCCCCCC(=O)O
Cocos nucifera	Linoleic acid	Linoleic Acid	C18H32O2	5280450	CCCCCC=CCC=CCCCCCCCC(=O)O
Cocos nucifera	Linolenic acid	Linolenic Acid	C18H30O2	5280934	CCC=CCC=CCC=CCCCCCCCC(=O)O
Cocos nucifera	Sterols	Sterols	C17H28O	1107	C1CC2CCC3C4CCC(CC4CCC3C2C1)O
Cocos nucifera	Campesterol	Campesterol	C28H48O	173183	CC(C)C(C)CCC(C)C1CCC2C1(CCC3C2CC=C4C3(CCC(C4)O)C)C
Cocos nucifera	Stigmasterol	Stigmasterol	C29H48O	5280794	CCC(C=CC(C)C1CCC2C1(CCC3C2CC=C4C3(CCC(C4)O)C)C)C(C)C
Cocos nucifera	β-sitosterol	Beta-Sitosterol	C29H50O	222284	CCC(CCC(C)C1CCC2C1(CCC3C2CC=C4C3(CCC(C4)O)C)C)C(C)C
Cocos nucifera	α-tocopherol	Alpha-Tocopherol	C29H50O2	14985	CC1=C(C2=C(CCC(O2)(C)CCCC(C)CCCC(C)CCCC(C)C)C(=C1O)C)C
Cocos nucifera	α- tocotrienol	Alpha-Tocotrienol	C29H44O2	5282347	CC1=C(C2=C(CCC(O2)(C)CCC=C(C)CCC=C(C)CCC=C(C)C)C(=C1O)C)C
Cocos nucifera	β- tocotrienol	beta-Tocotrienol	C28H42O2	5282348	CC1=CC(=C(C2=C1OC(CC2)(C)CCC=C(C)CCC=C(C)CCC=C(C)C)C)O
Cocos nucifera	Δ- tocotrienol	delta-Tocotrienol	C27H40O2	5282350	CC1=CC(=CC2=C1OC(CC2)(C)CCC=C(C)CCC=C(C)CCC=C(C)C)O
Cocos nucifera	Protocatechuic acid	3,4-Dihydroxybenzoic acid	C7H6O4	72	C1=CC(=C(C=C1C(=O)O)O)O
Cocos nucifera	Caffeic acid	Caffeic Acid	C9H8O4	689043	C1=CC(=C(C=C1C=CC(=O)O)O)O
Cocos nucifera	Syringic acid	Syringic acid	C9H10O5	10742	COC1=CC(=CC(=C1O)OC)C(=O)O
Cocos nucifera	Ferulic acid	Ferulic acid	C10H10O4	445858	COC1=C(C=CC(=C1)C=CC(=O)O)O
Cocos nucifera	p-Coumaric acid	p-Coumaric acid	C9H8O3	637542	C1=CC(=CC=C1C=CC(=O)O)O
Cocos nucifera	Gallic acid	Gallic Acid	C7H6O5	370	C1=C(C=C(C(=C1O)O)O)C(=O)O
Cocos nucifera	p-Hydroxybenzoic acid	4-Hydroxybenzoic acid	C7H6O3	135	C1=CC(=CC=C1C(=O)O)O
Codiaeum variegatum	2-(3,4,5)-trihydroxy-6-hydroxymethyltetrahydropyran-2-yloxymethyl)acrylonitrile	methyl 6-[3-ethenyl-4-(2-oxoethyl)-2-[3,4,5-trihydroxy-6-(hydroxymethyl)oxan-2-yl]oxy-3,4-dihydro-2H-pyran-5-carbonyl]oxy-7-methyl-1-[3,4,5-trihydroxy-6-(hydroxymethyl)oxan-2-yl]oxy-1,4a,5,6,7,7a-hexahydrocyclopenta[c]pyran-4-carboxylate	C33H46O19	12302405	CC1C(CC2C1C(OC=C2C(=O)OC)OC3C(C(C(C(O3)CO)O)O)O)OC(=O)C4=COC(C(C4CC=O)C=C)OC5C(C(C(C(O5)CO)O)O)O
Coffea arabica	Chlorogenic Acid	Chlorogenic Acid	C16H18O9	1794427	C1C(C(C(CC1(C(=O)O)O)OC(=O)C=CC2=CC(=C(C=C2)O)O)O)O
Coffea arabica	Catechin	(-)-Catechin	C15H14O6	73160	C1C(C(OC2=CC(=CC(=C21)O)O)C3=CC(=C(C=C3)O)O)O
Coffea arabica	Caffeine	Caffeine	C8H10N4O2	2519	CN1C=NC2=C1C(=O)N(C(=O)N2C)C
Coffea arabica	Mangiferin	Mangiferin	C19H18O11	5281647	C1=C2C(=CC(=C1O)O)OC3=C(C2=O)C(=C(C(=C3)O)C4C(C(C(C(O4)CO)O)O)O)O
Coffea arabica	quinic acid	Quinic acid	C7H12O6	6508	C1C(C(C(CC1(C(=O)O)O)O)O)O
Coix lacryma-jobi	dodecanoic acid	Lauric Acid	C12H24O2	3893	CCCCCCCCCCCC(=O)O
Coix lacryma-jobi	tetradecanoic acid	Myristic Acid	C14H28O2	11005	CCCCCCCCCCCCCC(=O)O
Coix lacryma-jobi	7-Amino-8-imino-2-(2-imino-2H-chromen-3-yl)	2-[Amino-(2-imino-4-methyl-chromen-3-yl)methylene]propanedinitrile	C14H10N4O	389426	CC1=C(C(=N)OC2=CC=CC=C12)C(=C(C#N)C#N)N
Coix lacryma-jobi	1,5,7,10-tetraaza-phen-9-one	1,4,7,10-Tetratosyl-1,4,7,10-tetraazacyclododecane	C36H44N4O8S4	2802555	CC1=CC=C(C=C1)S(=O)(=O)N2CCN(CCN(CCN(CC2)S(=O)(=O)C3=CC=C(C=C3)C)S(=O)(=O)C4=CC=C(C=C4)C)S(=O)(=O)C5=CC=C(C=C5)C
Colchicum autumnale	colchicine	Colchicine	C22H25NO6	6167	CC(=O)NC1CCC2=CC(=C(C(=C2C3=CC=C(C(=O)C=C13)OC)OC)OC)OC
Coleus blumei	Rosmarinic acid	Rosmarinic acid	C18H16O8	5281792	C1=CC(=C(C=C1CC(C(=O)O)OC(=O)C=CC2=CC(=C(C=C2)O)O)O)O
Conyza canadensis	Myricetin	Myricetin	C15H10O8	5281672	C1=C(C=C(C(=C1O)O)O)C2=C(C(=O)C3=C(C=C(C=C3O2)O)O)O
Conyza canadensis	Epicatechin	Epicatechin	C15H14O6	72276	C1C(C(OC2=CC(=CC(=C21)O)O)C3=CC(=C(C=C3)O)O)O
Conyza canadensis	Conyzoflavone	Isoflavone	C15H10O2	72304	C1=CC=C(C=C1)C2=COC3=CC=CC=C3C2=O
Conyza canadensis	4-Hydroxybenzoic acid	4-Hydroxybenzoic acid	C7H6O3	135	C1=CC(=CC=C1C(=O)O)O
Conyza canadensis	3,5-Dihydroxybenzoic acid	3,5-Dihydroxybenzoic acid	C7H6O4	7424	C1=C(C=C(C=C1O)O)C(=O)O
Conyza canadensis	Friedelin	Friedelin	C30H50O	91472	CC1C(=O)CCC2C1(CCC3C2(CCC4(C3(CCC5(C4CC(CC5)(C)C)C)C)C)C)C
Conyza canadensis	Epifriedelanol	Epifriedelanol	C30H52O	119242	CC1C(CCC2C1(CCC3C2(CCC4(C3(CCC5(C4CC(CC5)(C)C)C)C)C)C)C)O
Conyza canadensis	3β-Hydroxyolean-12-en-28-oic acid	3-Hydroxyolean-12-en-28-oic acid	C30H48O3	619166	CC1(CCC2(CCC3(C(=CCC4C3(CCC5C4(CCC(C5(C)C)O)C)C)C2C1)C)C(=O)O)C
Conyza canadensis	Erythrodiol	Erythrodiol	C30H50O2	101761	CC1(CCC2(CCC3(C(=CCC4C3(CCC5C4(CCC(C5(C)C)O)C)C)C2C1)C)CO)C
Conyza canadensis	Taraxerol	Taraxerol	C30H50O	92097	CC1(CCC2(CC=C3C4(CCC5C(C(CCC5(C4CCC3(C2C1)C)C)O)(C)C)C)C)C
Conyza canadensis	Simiarenol	Simiarenol	C30H50O	12442794	CC(C)C1CCC2C1(CCC3(C2(CCC4(C3CC=C5C4CCC(C5(C)C)O)C)C)C)C
Conyza canadensis	Stigmasterol	Stigmasterol	C29H48O	5280794	CCC(C=CC(C)C1CCC2C1(CCC3C2CC=C4C3(CCC(C4)O)C)C)C(C)C
Conyza canadensis	β-sitosterol	Beta-Sitosterol	C29H50O	222284	CCC(CCC(C)C1CCC2C1(CCC3C2CC=C4C3(CCC(C4)O)C)C)C(C)C
Conyza canadensis	Spinasta 7, 22-dien-3-ol	Ergosta-7,22-dien-3-ol	C28H46O	125947	CC(C)C(C)C=CC(C)C1CCC2C1(CCC3C2=CCC4C3(CCC(C4)O)C)C
Conyza canadensis	(4Z)-lachnophyllum lactone	Lachnophyllum lactone	C10H8O2	5380632	CC=CC#CC=C1C=CC(=O)O1
Conyza canadensis	(2Z,8Z)-matricaria acid methyl ester	2,8-Decadiene-4,6-diynoic acid, methyl ester, (Z,Z)-	C11H10O2	5319306	CC=CC#CC#CC=CC(=O)OC
Conyza canadensis	(4Z,8Z)-matricaria lactone	(4Z, 8Z)-10-Tigloyloxy matricaria lactone	C15H14O4	171118722	CC=C(C)C(=O)OCC=CC#CC=C1C=CC(=O)O1
Conyza canadensis	4E,8Z-matricaria lactone	(4Z, 8Z)-10-Tigloyloxy matricaria lactone	C15H14O4	171118722	CC=C(C)C(=O)OCC=CC#CC=C1C=CC(=O)O1
Conyza canadensis	1,3,5-trihydroxy-2-hexadecanoylamino-(6E,9E)- heptacosdiene	1,3,6-Trihydroxy-2-methylanthracene-9,10-dione	C15H10O5	5319801	CC1=C(C=C2C(=C1O)C(=O)C3=C(C2=O)C=C(C=C3)O)O
Conyza canadensis	1,3,5-trihydroxy-2- hexadecanoylamino-(6E,9E)- heptacosdiene-1-O-glucopyranoside	1,3,6-trihydroxy-2-methyl-9,10-anthraquinone-3-O-(6'-O-acetyl)-alpha-L-rhamnopyranosyl-(1->2)-beta-D-glucopyranoside	C29H32O15	70698136	CC1C(C(C(C(O1)OC2C(C(C(OC2OC3=C(C(=C4C(=C3)C(=O)C5=C(C4=O)C=CC(=C5)O)O)C)COC(=O)C)O)O)O)O)O
Conyza canadensis	1,3-dihydroxy-2-hexanoylamino-(4E)- heptadecene	2-Amino-1,3-dihydroxy-4-heptadecene	C17H35NO2	53394031	CCCCCCCCCCCCC=CC(C(CO)N)O
Conyza canadensis	9,12,13-trihydroxy-10(E)- octadecenoic acid	9,12,13-Trihydroxy-10-octadecenoic acid	C18H34O5	5282966	CCCCCC(C(C=CC(CCCCCCCC(=O)O)O)O)O
Cordia curassavica	epigallocatechin gallate	Epigallocatechin Gallate	C22H18O11	65064	C1C(C(OC2=CC(=CC(=C21)O)O)C3=CC(=C(C(=C3)O)O)O)OC(=O)C4=CC(=C(C(=C4)O)O)O
Cordia curassavica	baicalin	Baicalin	C21H18O11	64982	C1=CC=C(C=C1)C2=CC(=O)C3=C(C(=C(C=C3O2)OC4C(C(C(C(O4)C(=O)O)O)O)O)O)O
Cordia curassavica	imperatorin	Isoimperatorin	C16H14O4	68081	CC(=CCOC1=C2C=CC(=O)OC2=CC3=C1C=CO3)C
Cordia curassavica	quinolone	Quinolone derivative	C31H28ClFN6O4	24203533	C1CC1N2C=C(C(=O)C3=CC(=C(C=C32)N4CCN(CC4)CC(=NNC(=O)C5=CC=NC=C5)C6=CC=C(C=C6)Cl)F)C(=O)O
Cordia curassavica	α-Pinene	alpha-PINENE	C10H16	6654	CC1=CCC2CC1C2(C)C
Cordia curassavica	Sabinene	Sabinene	C10H16	10887971	CC(C)C12CCC(=C)C1C2
Cordia curassavica	β-Pinene	beta-Pinene	C10H16	14896	CC1(C2CCC(=C)C1C2)C
Cordia curassavica	β-Myrcene	Myrcene	C10H16	31253	CC(=CCCC(=C)C=C)C
Cordia curassavica	1,8-Cineole	Eucalyptol	C10H18O	2758	CC1(C2CCC(O1)(CC2)C)C
Cordia curassavica	Bornyl acetate	Bornyl acetate	C12H20O2	6448	CC(=O)OC1CC2CCC1(C2(C)C)C
Cordia curassavica	α-Ylangene	alpha-Ylangene	C15H24	157009762	CC1=CCC2C3C1C2(CCC3C(C)C)C
Cordia curassavica	α-Copaene	alpha-Copaene	C15H24	19725	CC1=CCC2C3C1C2(CCC3C(C)C)C
Cordia curassavica	β-Bourbonene	beta-Bourbonene	C15H24	62566	CC(C)C1CCC2(C1C3C2CCC3=C)C
Cordia curassavica	α-Cubebene	(-)-alpha-Cubebene	C15H24	86609	CC1CCC(C2C13C2C(=CC3)C)C(C)C
Cordia curassavica	trans-β-Caryophyllene	Caryophyllene	C15H24	5281515	CC1=CCCC(=C)C2CC(C2CC1)(C)C
Cordia curassavica	β-Copaene	(-)-beta-Copaene	C15H24	21722369	CC(C)C1CCC2(C3C1C2C(=C)CC3)C
Cordia curassavica	3,7-Guaiadiene	3,7-Guaiadiene	C15H24	91747903	CC1CC=C(CC2C1CC=C2C)C(C)C
Cordia curassavica	α-Humulene	Humulene	C15H24	5281520	CC1=CCC(C=CCC(=CCC1)C)(C)C
Cordia curassavica	γ-Muurolene	gamma-Muurolene	C15H24	12313020	CC1=CC2C(CC1)C(=C)CCC2C(C)C
Cordia curassavica	Germacrene D	Germacrene D	C15H24	5317570	CC1=CCCC(=C)C=CC(CC1)C(C)C
Cordia curassavica	α-Muurolene	alpha-Muurolene	C15H24	12306047	CC1=CC2C(CC1)C(=CCC2C(C)C)C
Cordia curassavica	rans-β-Guaiene	beta-Guaiene	C15H24	15560252	CC1CCC(=C(C)C)CC2=C1CCC2C
Cordia curassavica	Cadinene	Cadinene, (-)-	C15H26	3032853	CC1CCC(C2C1C=CC(C2)C)C(C)C
Cordia curassavica	Caryophyllene oxide	beta-CARYOPHYLLENE OXIDE	C15H24O	1742210	CC1(CC2C1CCC3(C(O3)CCC2=C)C)C
Cordia spinescens	magnesium lithospermate	Magnesium Lithospermate B	C36H28MgO16	6918234	C1=CC(=C(C=C1CC(C(=O)[O-])OC(=O)C=CC2=C3C(C(OC3=C(C=C2)O)C4=CC(=C(C=C4)O)O)C(=O)OC(CC5=CC(=C(C=C5)O)O)C(=O)[O-])O)O.[Mg+2]
Cordia spinescens	calcium rosmarinate	Rosuvastatin Calcium	C44H54CaF2N6O12S2	5282455	CC(C)C1=NC(=NC(=C1C=CC(CC(CC(=O)[O-])O)O)C2=CC=C(C=C2)F)N(C)S(=O)(=O)C.CC(C)C1=NC(=NC(=C1C=CC(CC(CC(=O)[O-])O)O)C2=CC=C(C=C2)F)N(C)S(=O)(=O)C.[Ca+2]
Cordia spinescens	magnesium rosmarinate	Magnesium	Mg	5462224	[Mg]
Coriandrum sativum	limonene	Limonene, (+/-)-	C10H16	22311	CC1=CCC(CC1)C(=C)C
Coriandrum sativum	geraniol	Geraniol	C10H18O	637566	CC(=CCCC(=CCO)C)C
Coriandrum sativum	gamma-terpinene	gamma-Terpinene	C10H16	7461	CC1=CCC(=CC1)C(C)C
Coriandrum sativum	geranyl acetate	Geranyl acetate	C12H20O2	1549026	CC(=CCCC(=CCOC(=O)C)C)C
Coriandrum sativum	caffeic acid	Caffeic Acid	C9H8O4	689043	C1=CC(=C(C=C1C=CC(=O)O)O)O
Coriandrum sativum	ferulic acid	Ferulic acid	C10H10O4	445858	COC1=C(C=CC(=C1)C=CC(=O)O)O
Coriandrum sativum	gallic acid	Gallic Acid	C7H6O5	370	C1=C(C=C(C(=C1O)O)O)C(=O)O
Coriandrum sativum	(E)-dodec-2-en-1-ol	2-Dodecen-1-ol	C12H24O	90733	CCCCCCCCCC=CCO
Coriandrum sativum	Methyl hexadecanoate	Methyl palmitate	C17H34O2	8181	CCCCCCCCCCCCCCCC(=O)OC
Coriandrum sativum	coriandrin	Coriandrin	C13H10O4	119586	CC1=CC2=CC3=C(C=CO3)C(=C2C(=O)O1)OC
Craniolaria annua	Ferruginol	Ferruginol	C20H30O	442027	CC(C)C1=C(C=C2C(=C1)CCC3C2(CCCC3(C)C)C)O
Crinum americanum	Lycorine	Lycorine	C16H17NO4	72378	C1CN2CC3=CC4=C(C=C3C5C2C1=CC(C5O)O)OCO4
Croton lechleri	2,4,6-trimethoxyphenol	2,4,6-Trimethoxyphenol	C9H12O4	88563	COC1=CC(=C(C(=C1)OC)O)OC
Croton lechleri	1,3,5-trimethoxybenzene	1,3,5-Trimethoxybenzene	C9H12O3	69301	COC1=CC(=CC(=C1)OC)OC
Croton lechleri	korberin A	Berberine	C20H18NO4+	2353	COC1=C(C2=C[N+]3=C(C=C2C=C1)C4=CC5=C(C=C4CC3)OCO5)OC
Croton lechleri	korberin B	methyl (4aS,5R,5'S,6R,8S,8aR)-8-acetyloxy-5'-(furan-3-yl)-6,8a-dimethyl-2'-oxospiro[3,4,4a,6,7,8-hexahydronaphthalene-5,3'-oxolane]-1-carboxylate	C23H28O7	10454574	CC1CC(C2(C(C13CC(OC3=O)C4=COC=C4)CCC=C2C(=O)OC)C)OC(=O)C
Croton lechleri	crolechinic acid	Chromic Chloride	CrCl3	24808	Cl[Cr](Cl)Cl
Cucumis melo	pectin (galacturonic acid chains)	alpha-D-GALACTURONIC ACID	C6H10O7	445929	C1(C(C(OC(C1O)O)C(=O)O)O)O
Cucumis melo	Cucurbitacin B	Cucurbitacin B	C32H46O8	5281316	CC(=O)OC(C)(C)C=CC(=O)C(C)(C1C(CC2(C1(CC(=O)C3(C2CC=C4C3CC(C(=O)C4(C)C)O)C)C)C)O)O
Cucurbita maxima	fucose-rich polysaccharides	L-Fucose	C6H12O5	17106	CC1C(C(C(C(O1)O)O)O)O
Cucurbita pepo	tetrahydro-thiophene	Tetrahydrothiophene	C4H8S	1127	C1CCSC1
Cucurbita pepo	linoleic acid	Linoleic Acid	C18H32O2	5280450	CCCCCC=CCC=CCCCCCCCC(=O)O
Cucurbita pepo	cholesterol	Cholesterol	C27H46O	5997	CC(C)CCCC(C)C1CCC2C1(CCC3C2CC=C4C3(CCC(C4)O)C)C
Cucurbita pepo	13(18)-oleanen-3-ol	13(18)-Oleanen-3-one	C30H48O	14079468	CC1(CCC2(CCC3(C(=C2C1)CCC4C3(CCC5C4(CCC(=O)C5(C)C)C)C)C)C)C
Cucurbita pepo	palmitic acid	Palmitic Acid	C16H32O2	985	CCCCCCCCCCCCCCCC(=O)O
Cucurbita pepo	stearic acid	Stearic Acid	C18H36O2	5281	CCCCCCCCCCCCCCCCCC(=O)O
Cucurbita pepo	oleic acid	Oleic Acid	C18H34O2	445639	CCCCCCCCC=CCCCCCCCC(=O)O
Cucurbita pepo	Linoleic acid	Linoleic Acid	C18H32O2	5280450	CCCCCC=CCC=CCCCCCCCC(=O)O
Cucurbita pepo	Linolenic acid	Linolenic Acid	C18H30O2	5280934	CCC=CCC=CCC=CCCCCCCCC(=O)O
Cucurbita pepo	Eicosanoic acid	Arachidic Acid	C20H40O2	10467	CCCCCCCCCCCCCCCCCCCC(=O)O
Cuminum cyminum	trans-carveol	(-)-trans-Carveol	C10H16O	94221	CC1=CCC(CC1O)C(=C)C
Cuminum cyminum	𝛼-pinene	alpha-PINENE	C10H16	6654	CC1=CCC2CC1C2(C)C
Cuminum cyminum	sabinene	Sabinene	C10H16	10887971	CC(C)C12CCC(=C)C1C2
Cuminum cyminum	β-pinene	beta-Pinene	C10H16	14896	CC1(C2CCC(=C)C1C2)C
Cuminum cyminum	o-cymene	o-Cymene	C10H14	10703	CC1=CC=CC=C1C(C)C
Cuminum cyminum	D-limonene	Limonene, (+)-	C10H16	440917	CC1=CCC(CC1)C(=C)C
Cuminum cyminum	eucalyptol (syn. 1,8-cineol)	Eucalyptol	C10H18O	2758	CC1(C2CCC(O1)(CC2)C)C
Cuminum cyminum	γ-terpinene	gamma-Terpinene	C10H16	7461	CC1=CCC(=CC1)C(C)C
Cuminum cyminum	terpinen-4-ol (syn. p-ment-1-en-4-ol)	4-Terpineol, (+/-)-	C10H18O	11230	CC1=CCC(CC1)(C(C)C)O
Cuminum cyminum	cuminaldehyde	Cuminaldehyde	C10H12O	326	CC(C)C1=CC=C(C=C1)C=O
Cuminum cyminum	2-caren-10-al	2-Caren-10-al	C10H14O	556516	CC1(C2C1C=C(CC2)C=O)C
Cuminum cyminum	cuminaldehyde	Cuminaldehyde	C10H12O	326	CC(C)C1=CC=C(C=C1)C=O
Cuminum cyminum	γ-terpinene	gamma-Terpinene	C10H16	7461	CC1=CCC(=CC1)C(C)C
Cuminum cyminum	p-cymene	p-CYMENE	C10H14	7463	CC1=CC=C(C=C1)C(C)C
Cuminum cyminum	estragole	Estragole	C10H12O	8815	COC1=CC=C(C=C1)CC=C
Cupressus sempervirens	α-phelandrene	alpha-PHELLANDRENE	C10H16	7460	CC1=CCC(C=C1)C(C)C
Cupressus sempervirens	Thymol methyl ether	2-Isopropyl-5-methylanisole	C11H16O	14104	CC1=CC(=C(C=C1)C(C)C)OC
Cupressus sempervirens	procyanidin B2	Procyanidin B2, (+)-	C30H26O12	122738	C1C(C(OC2=C1C(=CC(=C2C3C(C(OC4=CC(=CC(=C34)O)O)C5=CC(=C(C=C5)O)O)O)O)O)C6=CC(=C(C=C6)O)O)O
Cupressus sempervirens	epicatechin	Epicatechin	C15H14O6	72276	C1C(C(OC2=CC(=CC(=C21)O)O)C3=CC(=C(C=C3)O)O)O
Cupressus sempervirens	gallocatechin	Gallocatechin	C15H14O7	65084	C1C(C(OC2=CC(=CC(=C21)O)O)C3=CC(=C(C(=C3)O)O)O)O
Cupressus sempervirens	𝛼-pinene	alpha-PINENE	C10H16	6654	CC1=CCC2CC1C2(C)C
Cupressus sempervirens	𝛼-terpinene	alpha-Terpinene	C10H16	7462	CC1=CC=C(CC1)C(C)C
Cupressus sempervirens	thymol	Thymol	C10H14O	6989	CC1=CC(=C(C=C1)C(C)C)O
Cupressus sempervirens	terpinolene	Terpinolene	C10H16	11463	CC1=CCC(=C(C)C)CC1
Cupressus sempervirens	Tricycle	1,2,3-Tri(propan-2-yl)cyclobutane	C13H26	123939651	CC(C)C1CC(C1C(C)C)C(C)C
Cupressus sempervirens	α-Thujene	alpha-THUJENE, (+/-)-	C10H16	12444324	CC1=CCC2(C1C2)C(C)C
Cupressus sempervirens	α-pinene	alpha-PINENE	C10H16	6654	CC1=CCC2CC1C2(C)C
Cupressus sempervirens	Camphene	Camphene	C10H16	6616	CC1(C2CCC(C2)C1=C)C
Cupressus sempervirens	Sabinene	Sabinene	C10H16	10887971	CC(C)C12CCC(=C)C1C2
Cupressus sempervirens	β-pinene	beta-Pinene	C10H16	14896	CC1(C2CCC(=C)C1C2)C
Cupressus sempervirens	Myrcene	Myrcene	C10H16	31253	CC(=CCCC(=C)C=C)C
Cupressus sempervirens	δ-3-carene	3-Carene	C10H16	26049	CC1=CCC2C(C1)C2(C)C
Cupressus sempervirens	α-terpinene	alpha-Terpinene	C10H16	7462	CC1=CC=C(CC1)C(C)C
Cupressus sempervirens	p-cimeno	p-CYMENE	C10H14	7463	CC1=CC=C(C=C1)C(C)C
Cupressus sempervirens	Limonene	Limonene, (+/-)-	C10H16	22311	CC1=CCC(CC1)C(=C)C
Cupressus sempervirens	β-phelandrene	Beta-Phellandrene	C10H16	11142	CC(C)C1CCC(=C)C=C1
Cupressus sempervirens	γ-terpinene	gamma-Terpinene	C10H16	7461	CC1=CCC(=CC1)C(C)C
Cupressus sempervirens	Linalol	Linalool, (+/-)-	C10H18O	6549	CC(=CCCC(C)(C=C)O)C
Cupressus sempervirens	Pinocarveol	Pinocarveol	C10H16O	102667	CC1(C2CC1C(=C)C(C2)O)C
Cupressus sempervirens	Borneol	Borneol	C10H18O	6552009	CC1(C2CCC1(C(C2)O)C)C
Cupressus sempervirens	α-terpineol	Alpha-Terpineol	C10H18O	17100	CC1=CCC(CC1)C(C)(C)O
Cupressus sempervirens	Citronellol	(-)-Citronellol	C10H20O	7793	CC(CCC=C(C)C)CCO
Cupressus sempervirens	Linalyl acetate	Linalyl acetate	C12H20O2	8294	CC(=CCCC(C)(C=C)OC(=O)C)C
Cupressus sempervirens	Bornyl acetate	Bornyl acetate	C12H20O2	6448	CC(=O)OC1CC2CCC1(C2(C)C)C
Cupressus sempervirens	Carvacrol	Carvacrol	C10H14O	10364	CC1=C(C=C(C=C1)C(C)C)O
Cupressus sempervirens	Thymol	Thymol	C10H14O	6989	CC1=CC(=C(C=C1)C(C)C)O
Cupressus sempervirens	α-terpinyl acetate	alpha-Terpinyl acetate	C12H20O2	111037	CC1=CCC(CC1)C(C)(C)OC(=O)C
Cupressus sempervirens	β-Bourbonene	beta-Bourbonene	C15H24	62566	CC(C)C1CCC2(C1C3C2CCC3=C)C
Cupressus sempervirens	Elemol	Elemol	C15H26O	92138	CC(=C)C1CC(CCC1(C)C=C)C(C)(C)O
Cupressus sempervirens	β-caryophyllene	Caryophyllene	C15H24	5281515	CC1=CCCC(=C)C2CC(C2CC1)(C)C
Cupressus sempervirens	β-Selinene	beta-Selinene	C15H24	442393	CC(=C)C1CCC2(CCCC(=C)C2C1)C
Cupressus sempervirens	α-Humulene	Humulene	C15H24	5281520	CC1=CCC(C=CCC(=CCC1)C)(C)C
Cupressus sempervirens	Allo-aromadendrene	(-)-Alloaromadendrene	C15H24	10899740	CC1CCC2C1C3C(C3(C)C)CCC2=C
Cupressus sempervirens	γ-muurolene	gamma-Muurolene	C15H24	12313020	CC1=CC2C(CC1)C(=C)CCC2C(C)C
Cupressus sempervirens	Germacrene D	Germacrene D	C15H24	5317570	CC1=CCCC(=C)C=CC(CC1)C(C)C
Cupressus sempervirens	γ-Cadinene	(-)-gamma-Cadinene	C15H24	92313	CC1=CC2C(CC1)C(=C)CCC2C(C)C
Cupressus sempervirens	α-Muurolene	alpha-Muurolene	C15H24	12306047	CC1=CC2C(CC1)C(=CCC2C(C)C)C
Cupressus sempervirens	Caryophyllene oxide	beta-CARYOPHYLLENE OXIDE	C15H24O	1742210	CC1(CC2C1CCC3(C(O3)CCC2=C)C)C
Cupressus sempervirens	Cedrol	Cedrol	C15H26O	65575	CC1CCC2C13CCC(C(C3)C2(C)C)(C)O
Cupressus sempervirens	β-Eudesmol	beta-EUDESMOL	C15H26O	91457	CC12CCCC(=C)C1CC(CC2)C(C)(C)O
Cupressus sempervirens	α-Eudesmol	alpha-Eudesmol	C15H26O	92762	CC1=CCCC2(C1CC(CC2)C(C)(C)O)C
Cupressus sempervirens	Mannoyl oxide	Mannonerolidol	C21H36O6	145720682	CC(=CCCC(=CCCC(C)(C=C)OC1C(C(C(C(O1)CO)O)O)O)C)C
Cupressus sempervirens	allo-ocimene	2,6-Dimethyl-2,4,6-octatriene	C10H16	5368821	CC=C(C)C=CC=C(C)C
Cupressus sempervirens	cis-2,7-Dimethyl oct-5-yn-3-ene	2,7-Dimethyloct-3-en-5-yne	C10H16	316586	CC(C)C=CC#CC(C)C
Cupressus sempervirens	2-Pentyl-2-cyclopenten-1-one	2-Pentyl-2-cyclopenten-1-one	C10H16O	117549	CCCCCC1=CCCC1=O
Cupressus sempervirens	Terpinen-4-ol	4-Terpineol, (+/-)-	C10H18O	11230	CC1=CCC(CC1)(C(C)C)O
Cupressus sempervirens	exo-Bornyl acetate	Bornyl acetate	C12H20O2	6448	CC(=O)OC1CC2CCC1(C2(C)C)C
Cupressus sempervirens	iso-Bornyl acetate	Isobornyl acetate	C12H20O2	247573	CC(=O)OC1CC2CCC1(C2(C)C)C
Cupressus sempervirens	α-Terpinolene	Terpinolene	C10H16	11463	CC1=CCC(=C(C)C)CC1
Curatella americana	quercetin-3-O-hexosylgallate	Quercetin 3-O-(6''-galloyl)-beta-D-galactopyranoside	C28H24O16	5491814	C1=CC(=C(C=C1C2=C(C(=O)C3=C(C=C(C=C3O2)O)O)OC4C(C(C(C(O4)COC(=O)C5=CC(=C(C(=C5)O)O)O)O)O)O)O)O
Curatella americana	quercetin-3-O-glucoside	Quercetin-3-glucoside	C21H19O12-	25203368	C1=CC(=C(C=C1C2=C(C(=O)C3=C(C=C(C=C3O2)O)O)OC4C(C(C(C(O4)CO)O)O)O)O)[O-]
Curatella americana	quercetin	Quercetin	C15H10O7	5280343	C1=CC(=C(C=C1C2=C(C(=O)C3=C(C=C(C=C3O2)O)O)O)O)O
Curatella americana	quercetin-3-O-rhamnoside	Quercetin 3-O-rhamnoside	C21H20O11	5353915	CC1C(C(C(C(O1)OC2=C(OC3=CC(=CC(=C3C2=O)O)O)C4=CC(=C(C=C4)O)O)O)O)O
Curatella americana	quercetin-3-O-arabinoside	Quercetin-3-O-arabinoside	C20H18O11	12309865	C1C(C(C(C(O1)OC2=C(OC3=CC(=CC(=C3C2=O)O)O)C4=CC(=C(C=C4)O)O)O)O)O
Curcuma longa	2-Hydroxybisabola-1,10-dien-9-one	3-Hydroxybisabola-1,10-dien-9-one	C15H24O2	14633004	CC(CC(=O)C=C(C)C)C1CCC(C=C1)(C)O
Curcuma longa	curcumin	Curcumin	C21H20O6	969516	COC1=C(C=CC(=C1)C=CC(=O)CC(=O)C=CC2=CC(=C(C=C2)O)OC)O
Curcuma longa	di-O-decanoyl curcumin	[4-[(1E,6E)-7-(4-decanoyloxy-3-methoxy-phenyl)-3,5-dioxo-hepta-1,6-dienyl]-2-methoxy-phenyl] decanoate	C41H56O8	46866178	CCCCCCCCCC(=O)OC1=C(C=C(C=C1)C=CC(=O)CC(=O)C=CC2=CC(=C(C=C2)OC(=O)CCCCCCCCC)OC)OC
Curcuma longa	C4-ethyl-O-γ-folyl curcumin	Curcumin	C21H20O6	969516	COC1=C(C=CC(=C1)C=CC(=O)CC(=O)C=CC2=CC(=C(C=C2)O)OC)O
Curcuma longa	4-O-ethyl-O-γ-folyl curcumin	Curcumin	C21H20O6	969516	COC1=C(C=CC(=C1)C=CC(=O)CC(=O)C=CC2=CC(=C(C=C2)O)OC)O
Curcuma longa	rosmarinic acid	Rosmarinic acid	C18H16O8	5281792	C1=CC(=C(C=C1CC(C(=O)O)OC(=O)C=CC2=CC(=C(C=C2)O)O)O)O
Curcuma longa	dicaffeoyl methane	Dibenzoylmethane	C15H12O2	8433	C1=CC=C(C=C1)C(=O)CC(=O)C2=CC=CC=C2
Curcuma longa	ar-Turmerone	ar-Turmerone	C15H20O	160512	CC1=CC=C(C=C1)C(C)CC(=O)C=C(C)C
Curcuma longa	Bisabola-3,10-dien-2-one	Bisabolol	C15H26O	1549992	CC1=CCC(CC1)C(C)(CCC=C(C)C)O
Curcuma longa	ar-Curcumene	Ar-Curcumene	C15H22	3083834	CC1=CC=C(C=C1)C(C)CCC=C(C)C
Curcuma longa	Turmeronol A	Turmeronol A	C15H20O2	11117927	CC1=C(C=C(C=C1)C(C)CC(=O)C=C(C)C)O
Curcuma longa	8-Hydroxy-ar-turmerone	8-Hydroxy-ar-turmerone	C15H20O2	102079805	CC1=CC=C(C=C1)C(C)C(C(=O)C=C(C)C)O
Curcuma longa	6-(4-Hydroxy-3-methylphenyl)-2-methylhept-2-en-4-one	6-(4-Hydroxy-3-methylphenyl)-2-methylhept-2-EN-4-one	C15H20O2	16743815	CC1=C(C=CC(=C1)C(C)CC(=O)C=C(C)C)O
Curcuma longa	1-Hydroxybisabola-2,10-dien-4-one	1,7-Bis(4-hydroxyphenyl)hepta-1,6-diene-3,5-dione	C19H16O4	147439	C1=CC(=CC=C1C=CC(=O)CC(=O)C=CC2=CC=C(C=C2)O)O
Curcuma longa	Bisabola-2,10-diene-1,9-dione	Bisabola-2,10-diene 1,9-oxide	C15H24O	91750183	CC1CC(OC2C1CCC(=C2)C)C=C(C)C
Curcuma longa	4-(6-Methyl-4-oxohept-5-en-2-yl)cyclohex-2-en-1-one	2-methyl-5-[(E)-6-methyl-4-oxohept-2-en-2-yl]cyclohex-2-en-1-one	C15H22O2	90473621	CC1=CCC(CC1=O)C(=CC(=O)CC(C)C)C
Curcuma longa	Intermedin B	Intermedin B	C15H22O2	14543240	CC(CC(=O)C=C(C)C)C1CC(C(=C)C=C1)O
Curcuma longa	1,4-Epidioxybisabola-2,10-dien-9-one	1,4-Epidioxy-p-mentha-2,8-diene	C10H14O2	14414153	CC(=C)C12CCC(C=C1)(OO2)C
Curcuma longa	3,4-Dihydroxybisabola-1,10-diene	1,2-Dihydroxybisabola-3,10-Diene	C15H26O2	52951624	CC1=CCC(C(C1O)O)C(C)CCC=C(C)C
Curcuma longa	Bisacurone	Bisacurone	C15H24O3	14287397	CC(CC(=O)C=C(C)C)C1CC(C(C=C1)(C)O)O
Curcuma longa	Bisacurone C	Bisacurone	C15H24O3	14287397	CC(CC(=O)C=C(C)C)C1CC(C(C=C1)(C)O)O
Curcuma longa	(6S,7S)-3-hydroxy-3-hydroxy_x0002_methylbisabola-1,10-diene-9-one	(1R,3R,4Z,7Z,11R)-3-hydroxy-1,5,9,9-tetramethyl-12-oxabicyclo[9.1.0]dodeca-4,7-dien-6-one	C15H22O3	102074065	CC1=CC(CC2(C(O2)CC(C=CC1=O)(C)C)C)O
Cymbopogon citratus	geranial	Citral	C10H16O	638011	CC(=CCCC(=CC=O)C)C
Cymbopogon citratus	gamma -cadinene	gamma-Cadinene	C15H24	15094	CC1=CC2C(CC1)C(=C)CCC2C(C)C
Cymbopogon citratus	Selina-6-en-4-ol	Selina-6-en-4-ol	C15H26O	527220	CC(C)C1=CC2C(CCCC2(C)O)(CC1)C
Cymbopogon citratus	cadinol	Cadinol	C15H26O	6428423	CC1=CC2C(CCC(C2CC1)(C)O)C(C)C
Cymbopogon citratus	3,7-dimethyl-1,3,6- octatriene	3E,7-Dimethyl-1,3,6-octatriene	C10H18	22236735	CCC(=CCC=C(C)C)C
Cymbopogon citratus	decanal	Decanal	C10H20O	8175	CCCCCCCCCC=O
Cymbopogon citratus	naphthalene	Naphthalene	C10H8	931	C1=CC=C2C=CC=CC2=C1
Cymbopogon citratus	elemol	Elemol	C15H26O	92138	CC(=C)C1CC(CCC1(C)C=C)C(C)(C)O
Cymbopogon citratus	β-eudesmol	beta-EUDESMOL	C15H26O	91457	CC12CCCC(=C)C1CC(CC2)C(C)(C)O
Cymbopogon citratus	cubebol	Cubebol	C15H26O	11276107	CC1CCC(C2C13C2C(CC3)(C)O)C(C)C
Cymbopogon citratus	humulene	Humulene	C15H24	5281520	CC1=CCC(C=CCC(=CCC1)C)(C)C
Cymbopogon citratus	citral acetate	Citral acetate	C12H18O3	129700040	CC(=CCCC(=CC(=O)OC(=O)C)C)C
Cymbopogon citratus	citral diethyl acetal	Citral dimethyl acetal	C12H22O2	5352435	CC(=CCCC(=CC(OC)OC)C)C
Cymbopogon citratus	verbenone	Verbenone	C10H14O	29025	CC1=CC(=O)C2CC1C2(C)C
Cymbopogon citratus	sabinene	Sabinene	C10H16	10887971	CC(C)C12CCC(=C)C1C2
Cymbopogon citratus	geranyl acetate	Geranyl acetate	C12H20O2	1549026	CC(=CCCC(=CCOC(=O)C)C)C
Cymbopogon citratus	citronella	Citronellal	C10H18O	7794	CC(CCC=C(C)C)CC=O
Cymbopogon citratus	mentha-1 (7)	cis-p-Mentha-1(7),8-dien-2-ol	C10H16O	6429040	CC(=C)C1CCC(=C)C(C1)O
Cymbopogon citratus	limonene	Limonene, (+/-)-	C10H16	22311	CC1=CCC(CC1)C(=C)C
Cymbopogon citratus	8-dien-2-ol cis	cis-p-Mentha-1(7),8-dien-2-ol	C10H16O	6429040	CC(=C)C1CCC(=C)C(C1)O
Cymbopogon citratus	mentha-2,8-diene-1- oltrans-para	P-Mentha-2,8-dien-1-ol	C10H16O	155626	CC(=C)C1CCC(C=C1)(C)O
Cymbopogon citratus	8-dien-2-ol trans	trans-1(7),8-p-Menthadien-2-ol	C10H16O	6428442	CC(=C)C1CCC(=C)C(C1)O
Cymbopogon citratus	mentha-2,8-diene-1-ol cis-para	P-Mentha-2,8-dien-1-ol	C10H16O	155626	CC(=C)C1CCC(C=C1)(C)O
Cymbopogon citratus	tricyclene	Tricyclene	C10H16	79035	CC1(C2CC3C1(C3C2)C)C
Cymbopogon citratus	alpha-pinene	alpha-PINENE	C10H16	6654	CC1=CCC2CC1C2(C)C
Cymbopogon citratus	camphene	Camphene	C10H16	6616	CC1(C2CCC(C2)C1=C)C
Cymbopogon citratus	6 -methyl - 5 - hepten - 2 -one	6-Methyl-5-hepten-2-one	C8H14O	9862	CC(=CCCC(=O)C)C
Cymbopogon citratus	dehydro -1, 8 - cineole	1,3,3-Trimethyl-2-oxabicyclo[2.2.2]oct-5-ene	C10H16O	523035	CC1(C2CCC(O1)(C=C2)C)C
Cymbopogon citratus	(Z) -beta -ocymene	beta-Ocimene, (3Z)-	C10H16	5320250	CC(=CCC=C(C)C=C)C
Cymbopogon citratus	(E) -beta -ocymene	beta-OCIMENE, (3E)-	C10H16	5281553	CC(=CCC=C(C)C=C)C
Cymbopogon citratus	linalool	Linalool, (+/-)-	C10H18O	6549	CC(=CCCC(C)(C=C)O)C
Cymbopogon citratus	citronellal	Citronellal	C10H18O	7794	CC(CCC=C(C)C)CC=O
Cymbopogon citratus	citronellol	(-)-Citronellol	C10H20O	7793	CC(CCC=C(C)C)CCO
Cymbopogon citratus	neral	Neral	C10H16O	643779	CC(=CCCC(=CC=O)C)C
Cymbopogon citratus	geraniol	Geraniol	C10H18O	637566	CC(=CCCC(=CCO)C)C
Cymbopogon citratus	citronellyl acetate	Citronellyl acetate	C12H22O2	9017	CC(CCC=C(C)C)CCOC(=O)C
Cymbopogon citratus	beta-elemene	Beta-Elemene	C15H24	6918391	CC(=C)C1CCC(C(C1)C(=C)C)(C)C=C
Cymbopogon citratus	(E) -beta- caryophyllene	(+)(-)-(E)-beta-caryophyllene	C15H24	14757966	CC1(CC2C1CCC(=C)CCCC2=C)C
Cymbopogon citratus	alpha-humulene	Humulene	C15H24	5281520	CC1=CCC(C=CCC(=CCC1)C)(C)C
Cymbopogon citratus	germacrene D	Germacrene D	C15H24	5317570	CC1=CCCC(=C)C=CC(CC1)C(C)C
Cymbopogon citratus	delta -cadinene	(+)-delta-Cadinene	C15H24	441005	CC1=CC2C(CCC(=C2CC1)C)C(C)C
Cymbopogon citratus	caryophyllene oxide	beta-CARYOPHYLLENE OXIDE	C15H24O	1742210	CC1(CC2C1CCC3(C(O3)CCC2=C)C)C
Cynara scolymus	cynarine and caffeoylquinic acids l	1-Caffeoylquinic acid	C16H18O9	10155076	C1C(C(C(CC1(C(=O)O)OC(=O)C=CC2=CC(=C(C=C2)O)O)O)O)O
Cyperus rotundus	y cyperene-3, 8-dione (1), 14-hydroxy cyperotundone (2), 14-acetoxy cyperotundone (3), 3β-hydroxycyperenoic acid (4) and sugetriol-3, 9- diacetate (	4-Acetoxy-4-androstene-3,17-dione	C21H28O4	43710	CC(=O)OC1=C2CCC3C4CCC(=O)C4(CCC3C2(CCC1=O)C)C
Cyperus rotundus	β-amyrin and stigmasta-5,22-dien-3-o	Stigmasterol	C29H48O	5280794	CCC(C=CC(C)C1CCC2C1(CCC3C2CC=C4C3(CCC(C4)O)C)C)C(C)C
Daucus carota	RG-I domain of pectin	Roentgenio	Rg	135476786	*
Digitalis lanata	Cardenolides	Cardenolide	C23H34O2	53957771	CC12CCCCC1CCC3C2CCC4(C3CCC4C5=CC(=O)OC5)C
Digitalis lanata	glucoevatromonoside	Glucoevatromonoside	C35H54O12	15137997	CC1C(C(CC(O1)OC2CCC3(C(C2)CCC4C3CCC5(C4(CCC5C6=CC(=O)OC6)O)C)C)O)OC7C(C(C(C(O7)CO)O)O)O
Digitalis lanata	Digoxigenin	Digoxigenin	C23H34O5	15478	CC12CCC(CC1CCC3C2CC(C4(C3(CCC4C5=CC(=O)OC5)O)C)O)O
Digitalis lanata	Digitoxigenin monodigitoxoside	Digitoxigenin monodigitoxoside	C29H44O7	11961867	CC1C(C(CC(O1)OC2CCC3(C(C2)CCC4C3CCC5(C4(CCC5C6=CC(=O)OC6)O)C)C)O)O
Digitalis lanata	Digitoxigenin bisdigitoxoside	Digoxigenin bisdigitoxoside	C35H54O11	92999	CC1C(C(CC(O1)OC2C(OC(CC2O)OC3CCC4(C(C3)CCC5C4CC(C6(C5(CCC6C7=CC(=O)OC7)O)C)O)C)C)O)O
Digitalis lanata	Digitoxin	Digitoxin	C41H64O13	441207	CC1C(C(CC(O1)OC2C(OC(CC2O)OC3C(OC(CC3O)OC4CCC5(C(C4)CCC6C5CCC7(C6(CCC7C8=CC(=O)OC8)O)C)C)C)C)O)O
Digitalis lanata	β-acetyldigitoxin	beta-Acetyldigitoxin	C43H66O14	164799	CC1C(C(CC(O1)OC2CCC3(C(C2)CCC4C3CCC5(C4(CCC5C6=CC(=O)OC6)O)C)C)O)OC7CC(C(C(O7)C)OC8CC(C(C(O8)C)OC(=O)C)O)O
Digitalis lanata	Lanatoside A	Lanatoside	C49H76O19	3084073	CC1C(C(CC(O1)OC2CCC3(C(C2)CCC4C3CCC5(C4(CCC5C6=CC(=O)OC6)O)C)C)O)OC7CC(C(C(O7)C)OC8CC(C(C(O8)C)OC9C(C(C(C(O9)CO)O)O)O)OC(=O)C)O
Digitalis lanata	Glucogitoroside	Glucogitoroside	C35H54O13	86574038	CC1C(C(CC(O1)OC2CCC3(C(C2)CCC4C3CCC5(C4(CC(C5C6=CC(=O)OC6)O)O)C)C)O)OC7C(C(C(C(O7)CO)O)O)O
Digitalis lanata	Digoxigenin bisdigitoxoside	Digoxigenin bisdigitoxoside	C35H54O11	92999	CC1C(C(CC(O1)OC2C(OC(CC2O)OC3CCC4(C(C3)CCC5C4CC(C6(C5(CCC6C7=CC(=O)OC7)O)C)O)C)C)O)O
Digitalis lanata	Deacetyl lanatoside C	Deacetyl Lanatoside C	C48H76O18	86574140	CC1C(C(CC(O1)OC2C(OC(CC2O)OC3C(OC(CC3O)OC4CCC5(C(C4)CCC6C5CC(C7(C6(CCC7C8=CC(=O)OC8)O)C)O)C)C)C)O)OC9CC(C(C(C9O)O)O)CO
Digitalis lanata	Digitoxin	Digitoxin	C41H64O13	441207	CC1C(C(CC(O1)OC2C(OC(CC2O)OC3C(OC(CC3O)OC4CCC5(C(C4)CCC6C5CCC7(C6(CCC7C8=CC(=O)OC8)O)C)C)C)C)O)O
Digitalis purpurea	Digitonin	Digitonin	C56H92O29	6474107	CC1CCC2(C(C3C(O2)C(C4C3(CCC5C4CCC6C5(CC(C(C6)OC7C(C(C(C(O7)CO)OC8C(C(C(C(O8)CO)O)OC9C(C(C(CO9)O)O)O)OC2C(C(C(C(O2)CO)O)OC2C(C(C(C(O2)CO)O)O)O)O)O)O)O)C)C)O)C)OC1
Dioscorea alata	Dioscin	Dioscin	C45H72O16	119245	CC1CCC2(C(C3C(O2)CC4C3(CCC5C4CC=C6C5(CCC(C6)OC7C(C(C(C(O7)CO)OC8C(C(C(C(O8)C)O)O)O)O)OC9C(C(C(C(O9)C)O)O)O)C)C)C)OC1
Dioscorea alata	Diosgenin	Diosgenin	C27H42O3	99474	CC1CCC2(C(C3C(O2)CC4C3(CCC5C4CC=C6C5(CCC(C6)O)C)C)C)OC1
Diospyros digyna	Usnic acid	Usnic acid	C18H16O7	5646	CC1=C(C(=C2C(=C1O)C3(C(=CC(=O)C(C3=O)C(=O)C)O2)C)C(=O)C)O
Diospyros digyna	11-Oxo-acetyl ursolic acid	11-Oxoursolic acid acetate	C32H48O5	234102	CC1CCC2(CCC3(C(=CC(=O)C4C3(CCC5C4(CCC(C5(C)C)OC(=O)C)C)C)C2C1C)C)C(=O)O
Diospyros digyna	13,28-Epoxyurs-11-ene-3.28-dione	3-Hydroxy-11-ursen-28,13-olide	C30H46O3	21606663	CC1CCC23CCC4(C5(CCC6C(C(CCC6(C5C=CC4(C2C1C)OC3=O)C)O)(C)C)C)C
Diospyros digyna	Betulinic acid	Betulinic Acid	C30H48O3	64971	CC(=C)C1CCC2(C1C3CCC4C5(CCC(C(C5CCC4(C3(CC2)C)C)(C)C)O)C)C(=O)O
Diospyros digyna	(3β)-3.23-Dihydroxylup-20(29)-en-28-oic acid	Lup-20(29)-en-28-oic acid	C47H76O17	11535283	CC1C(C(C(C(O1)OC2C(C(COC2OC3CCC4(C5CCC6C7C(CCC7(CCC6(C5(CCC4C3(C)CO)C)C)C(=O)O)C(=C)C)C)OC8C(C(C(C(O8)CO)O)O)O)O)O)O)O
Diospyros digyna	(3β)-3-(Acetyloxy)-urs-12-en-28-oic acid	Urs-12-en-28-oic acid, 3-(acetyloxy)-, (3beta)-	C32H50O4	25032406	CC1CCC2(CCC3(C(=CCC4C3(CCC5C4(CCC(C5(C)C)OC(=O)C)C)C)C2C1C)C)C(=O)O
Diospyros digyna	Betulinic aldehyde	Betulinaldehyde	C30H48O2	99615	CC(=C)C1CCC2(C1C3CCC4C5(CCC(C(C5CCC4(C3(CC2)C)C)(C)C)O)C)C=O
Diospyros digyna	(3β)-3.23-Dihydroxylup-12.20(29)-dien-28-oic acid	Alphitolic acid	C30H48O4	12305768	CC(=C)C1CCC2(C1C3CCC4C(C3(CC2)C)(CCC5C4(CC(C(C5(C)C)O)O)C)C)C(=O)O
Dodonaea viscosa	Dodovisdimer A	Dodoviscin G	C27H30O8	57408287	CC(=CCC1=C(C(=CC(=C1)C2=C(C(=O)C3=C(O2)C=C(C(=C3O)OC)O)OC)CC=C(C)CO)O)C
Dodonaea viscosa	Dodovisdimer C	Dodoviscin I	C21H22O7	57408289	CC(CCC1=C(C=CC(=C1)C2=C(C(=O)C3=C(C=C(C=C3O2)O)O)OC)O)CO
Dodonaea viscosa	15,16-epoxy-neo-clerodan-1,3,13(16),14-tetraen-18,19-olide	Clerodane	C20H38	182677	CCC(C)CCC1(C(CCC2(C1CCCC2C)C)C)C
Dodonaea viscosa	hautriwaic lactone	Epicolactone	C17H16O8	70677434	CC1=C(C(=O)C2(C3C14COC(=O)C45C2(COC5)C(=C(C3=O)O)C)O)O
Dodonaea viscosa	dodonolide	Dodonolide	C20H24O3	643656	CC1CCC2=C(C=CC=CC1(C)CCC3=COC=C3)C(=O)OC2
Dodonaea viscosa	hardwickiic acid	(+)-Hardwickiic Acid	C20H28O3	15559627	CC1CCC2(C(C1(C)CCC3=COC=C3)CCC=C2C(=O)O)C
Dodonaea viscosa	divinatorin A	Divinatorin A	C20H28O4	10882157	CC1CCC2(C(C1(C)CCC3=COC=C3)C(CC=C2C(=O)O)O)C
Dodonaea viscosa	ent-15,16-epoxy-1,3,13(16),14-clerodatetraen-18-oic acid	ent-15,16-Epoxy-1(10),13(16),14-halimatrien-19-oic acid	C20H28O3	131752649	CC1CCC2C(=CCCC2(C)C(=O)O)C1(C)CCC3=COC=C3
Dodonaea viscosa	dodovisnoid A	Dodovisone A	C27H30O8	129713949	CC(=CCC1=CC(=CC2=C1OC(C(C2)O)(C)C)C3=C(C(=O)C4=C(O3)C=C(C(=C4O)OC)O)OC)C
Dodonaea viscosa	dodovisnoid B	Dodovisone A	C27H30O8	129713949	CC(=CCC1=CC(=CC2=C1OC(C(C2)O)(C)C)C3=C(C(=O)C4=C(O3)C=C(C(=C4O)OC)O)OC)C
Dodonaea viscosa	dodovisnoid C	Dodovisone A	C27H30O8	129713949	CC(=CCC1=CC(=CC2=C1OC(C(C2)O)(C)C)C3=C(C(=O)C4=C(O3)C=C(C(=C4O)OC)O)OC)C
Dodonaea viscosa	dodovisnoid D	Dodovisone A	C27H30O8	129713949	CC(=CCC1=CC(=CC2=C1OC(C(C2)O)(C)C)C3=C(C(=O)C4=C(O3)C=C(C(=C4O)OC)O)OC)C
Dodonaea viscosa	dodovisnoid E	Dodovisone A	C27H30O8	129713949	CC(=CCC1=CC(=CC2=C1OC(C(C2)O)(C)C)C3=C(C(=O)C4=C(O3)C=C(C(=C4O)OC)O)OC)C
Dodonaea viscosa	dodovisnoid F	Dodovisone A	C27H30O8	129713949	CC(=CCC1=CC(=CC2=C1OC(C(C2)O)(C)C)C3=C(C(=O)C4=C(O3)C=C(C(=C4O)OC)O)OC)C
Dodonaea viscosa	dodovisnoid G	CID 5381226	C43H58N4O12	5381226	CC1C=CC=C(C(=O)NC2=C(C3=C(C4=C(C(=C3O)C)OC(C4=O)(OC=CC(C(C(C(C(C(C1O)C)O)C)OC(=O)C)C)OC)C)C(=O)C2=CNN5CCN(CC5)C)O)C
Dolichos lablab	DoJichos lablab agglutinin	D-Glucose	C6H12O6	5793	C(C1C(C(C(C(O1)O)O)O)O)O
Doliocarpus dentatus	Betulin	Betulin	C30H50O2	72326	CC(=C)C1CCC2(C1C3CCC4C5(CCC(C(C5CCC4(C3(CC2)C)C)(C)C)O)C)CO
Drimys winteri	Cyclocolorenone	Cyclocolorenone	C15H22O	160491	CC1CCC2C(C2(C)C)C3=C(C(=O)CC13)C
Drimys winteri	Apigenine	Apigenin	C15H10O5	5280443	C1=CC(=CC=C1C2=CC(=O)C3=C(C=C(C=C3O2)O)O)O
Drimys winteri	Luteoline	Luteolin	C15H10O6	5280445	C1=CC(=C(C=C1C2=CC(=O)C3=C(C=C(C=C3O2)O)O)O)O
Drimys winteri	Kaempferol	Kaempferol	C15H10O6	5280863	C1=CC(=CC=C1C2=C(C(=O)C3=C(C=C(C=C3O2)O)O)O)O
Drimys winteri	Quercitrine	Quercimeritrin	C21H20O12	5282160	C1=CC(=C(C=C1C2=C(C(=O)C3=C(C=C(C=C3O2)OC4C(C(C(C(O4)CO)O)O)O)O)O)O)O
Drimys winteri	Taxifoline	Taxifolin	C15H12O7	439533	C1=CC(=C(C=C1C2C(C(=O)C3=C(C=C(C=C3O2)O)O)O)O)O
Drimys winteri	Quercetin	Quercetin	C15H10O7	5280343	C1=CC(=C(C=C1C2=C(C(=O)C3=C(C=C(C=C3O2)O)O)O)O)O
Drimys winteri	Cirsimaritin	Cirsimaritin	C17H14O6	188323	COC1=C(C(=C2C(=C1)OC(=CC2=O)C3=CC=C(C=C3)O)O)OC
Drimys winteri	Fisetin	Fisetin	C15H10O6	5281614	C1=CC(=C(C=C1C2=C(C(=O)C3=C(O2)C=C(C=C3)O)O)O)O
Drimys winteri	Astilbin	Astilbin	C21H22O11	119258	CC1C(C(C(C(O1)OC2C(OC3=CC(=CC(=C3C2=O)O)O)C4=CC(=C(C=C4)O)O)O)O)O
Drimys winteri	Sesamin	Sesamin	C20H18O6	72307	C1C2C(COC2C3=CC4=C(C=C3)OCO4)C(O1)C5=CC6=C(C=C5)OCO6
Dryopteris wallichiana	Wallichin E	Wallichinine	C22H26O5	5315280	CC(=CC1=CC(=C(C=C1)OC)OC)C2(C=C(C(=O)C=C2OC)CC=C)OC
Dryopteris wallichiana	Wallichin F	Wallichinine	C22H26O5	5315280	CC(=CC1=CC(=C(C=C1)OC)OC)C2(C=C(C(=O)C=C2OC)CC=C)OC
Dryopteris wallichiana	Wallichin C	Wallichinine	C22H26O5	5315280	CC(=CC1=CC(=C(C=C1)OC)OC)C2(C=C(C(=O)C=C2OC)CC=C)OC
Dysphania ambrosioides	n-Heptanol	1-Heptanol	C7H16O	8129	CCCCCCCO
Dysphania ambrosioides	m-Cymene	m-Cymene	C10H14	10812	CC1=CC(=CC=C1)C(C)C
Dysphania ambrosioides	ascaridole	Ascaridole	C10H16O2	10545	CC(C)C12CCC(C=C1)(OO2)C
Dysphania ambrosioides	trans-2-Hexenal	2-Hexenal	C6H10O	5281168	CCCC=CC=O
Dysphania ambrosioides	Isoamyl acetate	Isoamyl acetate	C7H14O2	31276	CC(C)CCOC(=O)C
Dysphania ambrosioides	Benzaldehyde	Benzaldehyde	C6H5CHO	240	C1=CC=C(C=C1)C=O
Dysphania ambrosioides	β-Myrcene	Myrcene	C10H16	31253	CC(=CCCC(=C)C=C)C
Dysphania ambrosioides	p-Mentha-1(7),8-diene	m-Mentha-1(7),8-diene	C10H16	527272	CC(=C)C1CCCC(=C)C1
Dysphania ambrosioides	δ-3-Carene	3-Carene	C10H16	26049	CC1=CCC2C(C1)C2(C)C
Dysphania ambrosioides	α-Terpinene	alpha-Terpinene	C10H16	7462	CC1=CC=C(CC1)C(C)C
Dysphania ambrosioides	Limonene	Limonene, (+/-)-	C10H16	22311	CC1=CCC(CC1)C(=C)C
Dysphania ambrosioides	γ-Terpinene	gamma-Terpinene	C10H16	7461	CC1=CCC(=CC1)C(C)C
Dysphania ambrosioides	cis-Sabinene hydrate	Sabinene hydrate	C10H18O	62367	CC(C)C12CCC(C1C2)(C)O
Dysphania ambrosioides	n-Octanol	1-Octanol	C8H18O	957	CCCCCCCCO
Dysphania ambrosioides	3-4-Dimethylstyrene	2,4-Dimethylstyrene	C10H12	16694	CC1=CC(=C(C=C1)C=C)C
Dysphania ambrosioides	cis-p-Menth-2,8-dienol	cis-p-Mentha-2,8-dienol	C10H16O	129864168	CC1CCC(C(=C1)O)C(=C)C
Dysphania ambrosioides	p-Mentha-1,3,8-triene	p-Mentha-1,3,8-triene	C10H14	176983	CC1=CC=C(CC1)C(=C)C
Dysphania ambrosioides	4-Isopropyl-1-methyl-2-OM112411240.14cyclohexen-1-ol	cis-4-(Isopropyl)-1-methylcyclohex-2-en-1-ol	C10H18O	122485	CC(C)C1CCC(C=C1)(C)O
Dysphania ambrosioides	L-Pinocarveol	Pinocarveol	C10H16O	102667	CC1(C2CC1C(=C)C(C2)O)C
Dysphania ambrosioides	cis-α-Terpineol	Alpha-Terpineol	C10H18O	17100	CC1=CCC(CC1)C(C)(C)O
Dysphania ambrosioides	Verbenol	Verbenol	C10H16O	61126	CC1=CC(C2CC1C2(C)C)O
Dysphania ambrosioides	Sabinol	Sabinol	C10H16O	94147	CC(C)C12CC1C(=C)C(C2)O
Dysphania ambrosioides	Terpinen-4-ol	4-Terpineol, (+/-)-	C10H18O	11230	CC1=CCC(CC1)(C(C)C)O
Dysphania ambrosioides	p-Cymen-8-ol	2-(4-Methylphenyl)propan-2-ol	C10H14O	14529	CC1=CC=C(C=C1)C(C)(C)O
Dysphania ambrosioides	α-Terpineol	Alpha-Terpineol	C10H18O	17100	CC1=CCC(CC1)C(C)(C)O
Dysphania ambrosioides	cis-Ascaridole	Ascaridole	C10H16O2	10545	CC(C)C12CCC(C=C1)(OO2)C
Dysphania ambrosioides	trans-Carvone oxide	Carvone-5,6-oxide, trans-(-)-	C10H14O2	11829800	CC(=C)C1CC2C(O2)(C(=O)C1)C
Dysphania ambrosioides	Thymol	Thymol	C10H14O	6989	CC1=CC(=C(C=C1)C(C)C)O
Dysphania ambrosioides	p-Cymen-7-ol	4-Isopropylbenzyl alcohol	C10H14O	325	CC(C)C1=CC=C(C=C1)CO
Dysphania ambrosioides	Isobornyl acetate	Isobornyl acetate	C12H20O2	247573	CC(=O)OC1CC2CCC1(C2(C)C)C
Dysphania ambrosioides	Carvacrol	Carvacrol	C10H14O	10364	CC1=C(C=C(C=C1)C(C)C)O
Dysphania ambrosioides	Eucarvone	Eucarvone	C10H14O	136330	CC1=CC=CC(CC1=O)(C)C
Dysphania ambrosioides	β-Terpinyl acetate	beta-Terpinyl acetate	C12H20O2	88693	CC(=C)C1CCC(CC1)(C)OC(=O)C
Dysphania ambrosioides	Geranyl acetone	Geranylacetone	C13H22O	1549778	CC(=CCCC(=CCCC(=O)C)C)C
Dysphania ambrosioides	β-Ionone	beta-Ionone	C13H20O	638014	CC1=C(C(CCC1)(C)C)C=CC(=O)C
Dysphania ambrosioides	Caryophyllene oxide	beta-CARYOPHYLLENE OXIDE	C15H24O	1742210	CC1(CC2C1CCC3(C(O3)CCC2=C)C)C
Dysphania ambrosioides	Spathulenol	Spathulenol	C15H24O	92231	CC1(C2C1C3C(CCC3(C)O)C(=C)CC2)C
Dysphania ambrosioides	Geranyl tiglate	Geranyl tiglate	C15H24O2	5367785	CC=C(C)C(=O)OCC=C(C)CCC=C(C)C
Dysphania ambrosioides	n-Pentadecanol	1-Pentadecanol	C15H32O	12397	CCCCCCCCCCCCCCCO
Dysphania ambrosioides	Hexahydrofarnesyl acetone	6,10,14-Trimethylpentadecan-2-one	C18H36O	10408	CC(C)CCCC(C)CCCC(C)CCCC(=O)C
Dysphania ambrosioides	l-Nonadecene	1-Nonadecene	C19H38	29075	CCCCCCCCCCCCCCCCCC=C
Dysphania ambrosioides	Farnesyl acetone	Farnesylacetone	C18H30O	1711945	CC(=CCCC(=CCCC(=CCCC(=O)C)C)C)C
Dysphania ambrosioides	Palmitic acid	Palmitic Acid	C16H32O2	985	CCCCCCCCCCCCCCCC(=O)O
Dysphania ambrosioides	trans-Phytol	Phytol	C20H40O	5280435	CC(C)CCCC(C)CCCC(C)CCCC(=CCO)C
Echinacea purpurea	alkylamides derivatives and caftaric acid	Caftaric Acid	C13H12O9	6440397	C1=CC(=C(C=C1C=CC(=O)OC(C(C(=O)O)O)C(=O)O)O)O
Eucalyptus globulus	grandinol, sideroxylin, and tereticornate A / litseagermacrane, cypellocarpin C	Sideroxylin	C18H16O5	3083788	CC1=C(C2=C(C(=C1OC)C)OC(=CC2=O)C3=CC=C(C=C3)O)O
Euphorbia hirta	Ethylacetate	Ethyl Acetate	CH3COOC2H5	8857	CCOC(=O)C
Euphorbia hirta	quercetin	Quercetin	C15H10O7	5280343	C1=CC(=C(C=C1C2=C(C(=O)C3=C(C=C(C=C3O2)O)O)O)O)O
Euphorbia hirta	myricetin	Myricetin	C15H10O8	5281672	C1=C(C=C(C(=C1O)O)O)C2=C(C(=O)C3=C(C=C(C=C3O2)O)O)O
Euphorbia hirta	rutin	Rutin	C27H30O16	5280805	CC1C(C(C(C(O1)OCC2C(C(C(C(O2)OC3=C(OC4=CC(=CC(=C4C3=O)O)O)C5=CC(=C(C=C5)O)O)O)O)O)O)O)O
Euphorbia hirta	kaempferol	Kaempferol	C15H10O6	5280863	C1=CC(=CC=C1C2=C(C(=O)C3=C(C=C(C=C3O2)O)O)O)O
Euphorbia hirta	gallic acid	Gallic Acid	C7H6O5	370	C1=C(C=C(C(=C1O)O)O)C(=O)O
Euphorbia hirta	protocatechuicacid	3,4-Dihydroxybenzoic acid	C7H6O4	72	C1=CC(=C(C=C1C(=O)O)O)O
Fagopyrum esculentum	rutin	Rutin	C27H30O16	5280805	CC1C(C(C(C(O1)OCC2C(C(C(C(O2)OC3=C(OC4=CC(=CC(=C4C3=O)O)O)C5=CC(=C(C=C5)O)O)O)O)O)O)O)O
Fagopyrum esculentum	quercetin	Quercetin	C15H10O7	5280343	C1=CC(=C(C=C1C2=C(C(=O)C3=C(C=C(C=C3O2)O)O)O)O)O
Fagopyrum esculentum	emodin	Emodin	C15H10O5	3220	CC1=CC2=C(C(=C1)O)C(=O)C3=C(C2=O)C=C(C=C3O)O
Fagopyrum esculentum	fagopyrin	Fagopyrin	C40H34N2O8	137321828	CC1=CC(=C2C3=C4C5=C6C(=C(C(=C(C6=C(C7=C5C(=C13)C(=CC7=O)C)O)O)C8CCCCN8)O)C9=C4C(=C(C(=C9O)C1CCCCN1)O)C2=O)O
Ficus carica	Caffeic acid	Caffeic Acid	C9H8O4	689043	C1=CC(=C(C=C1C=CC(=O)O)O)O
Ficus carica	3.4-Dihydroxybenzoic acid	3,4-Dihydroxybenzoic acid	C7H6O4	72	C1=CC(=C(C=C1C(=O)O)O)O
Ficus carica	p-OH-Phenylacetic acid	Phenylacetic Acid	C8H8O2	999	C1=CC=C(C=C1)CC(=O)O
Ficus carica	p-Coumaric acid	p-Coumaric acid	C9H8O3	637542	C1=CC(=CC=C1C=CC(=O)O)O
Ficus carica	Luteolin	Luteolin	C15H10O6	5280445	C1=CC(=C(C=C1C2=CC(=O)C3=C(C=C(C=C3O2)O)O)O)O
Ficus carica	N-argenine	Arginine	C6H14N4O2	6322	C(CC(C(=O)O)N)CN=C(N)N
Ficus carica	Ferulic acid	Ferulic acid	C10H10O4	445858	COC1=C(C=CC(=C1)C=CC(=O)O)O
Ficus carica	Cyanidin 3-rhamnoglucoside	Cyanidin-3-o-rhamnoside	C21H21O10+	11464648	CC1C(C(C(C(O1)OC2=CC3=C(C=C(C=C3[O+]=C2C4=CC(=C(C=C4)O)O)O)O)O)O)O
Foeniculum vulgare	limonene oxide	Limonene oxide	C10H16O	91496	CC(=C)C1CCC2(C(C1)O2)C
Foeniculum vulgare	Tridecanoic acid methyl ester	Methyl 12-methyltridecanoate	C15H30O2	21204	CC(C)CCCCCCCCCCC(=O)OC
Foeniculum vulgare	Tetradecanoic acid methyl ester	Methyl Tetradecanoate	C15H30O2	31284	CCCCCCCCCCCCCC(=O)OC
Foeniculum vulgare	Octadecenoic acid methyl ester	11-Octadecenoic acid methyl ester	C19H36O2	74738	CCCCCCC=CCCCCCCCCCC(=O)OC
Foeniculum vulgare	1-Eicosanol	1-Eicosanol	C20H42O	12404	CCCCCCCCCCCCCCCCCCCCO
Foeniculum vulgare	α-pinene	alpha-PINENE	C10H16	6654	CC1=CCC2CC1C2(C)C
Foeniculum vulgare	sabinene	Sabinene	C10H16	10887971	CC(C)C12CCC(=C)C1C2
Foeniculum vulgare	o-cymene	o-Cymene	C10H14	10703	CC1=CC=CC=C1C(C)C
Foeniculum vulgare	D-limonene	Limonene, (+)-	C10H16	440917	CC1=CCC(CC1)C(=C)C
Foeniculum vulgare	eucalyptol	Eucalyptol	C10H18O	2758	CC1(C2CCC(O1)(CC2)C)C
Foeniculum vulgare	γ-terpinene	gamma-Terpinene	C10H16	7461	CC1=CCC(=CC1)C(C)C
Foeniculum vulgare	p-menth-1-en-4-ol	4-Terpineol, (+/-)-	C10H18O	11230	CC1=CCC(CC1)(C(C)C)O
Foeniculum vulgare	estragole	Estragole	C10H12O	8815	COC1=CC=C(C=C1)CC=C
Foeniculum vulgare	anethole	Anethole	C10H12O	637563	CC=CC1=CC=C(C=C1)OC
Foeniculum vulgare	Trans-anethole	Anethole	C10H12O	637563	CC=CC1=CC=C(C=C1)OC
Foeniculum vulgare	fenchone	Fenchone	C10H16O	14525	CC1(C2CCC(C2)(C1=O)C)C
Foeniculum vulgare	limonene	Limonene, (+/-)-	C10H16	22311	CC1=CCC(CC1)C(=C)C
Foeniculum vulgare	2-pentanone	2-Pentanone	C5H10O	7895	CCCC(=O)C
Foeniculum vulgare	benzaldehyde-4-methoxy	p-Anisaldehyde	C8H8O2	31244	COC1=CC=C(C=C1)C=O
Foeniculum vulgare	Trans isoeugenol	Isoeugenol	C10H12O2	853433	CC=CC1=CC(=C(C=C1)O)OC
Foeniculum vulgare	Eugenol	Eugenol	C10H12O2	3314	COC1=C(C=CC(=C1)CC=C)O
Foeniculum vulgare	Dihydro butyl bezodoxepin	Doxepin	C19H21NO	667477	CN(C)CCC=C1C2=CC=CC=C2COC3=CC=CC=C31
Foeniculum vulgare	Hexadecanol	Cetyl Alcohol	C16H34O	2682	CCCCCCCCCCCCCCCCO
Foeniculum vulgare	Retinal	Retinal	C20H28O	638015	CC1=C(C(CCC1)(C)C)C=CC(=CC=CC(=CC=O)C)C
Foeniculum vulgare	Methyl stearate	Methyl Stearate	C19H38O2	8201	CCCCCCCCCCCCCCCCCC(=O)OC
Foeniculum vulgare	Linoleic acid ethyl ester	Methyl linoleate	C19H34O2	5284421	CCCCCC=CCC=CCCCCCCCC(=O)OC
Foeniculum vulgare	Ethyl oleate	Ethyl Oleate	C20H38O2	5363269	CCCCCCCCC=CCCCCCCCC(=O)OCC
Foeniculum vulgare	Docosene	1-Docosene	C22H44	74138	CCCCCCCCCCCCCCCCCCCCC=C
Foeniculum vulgare	Erucic acid	Erucic Acid	C22H42O2	5281116	CCCCCCCCC=CCCCCCCCCCCCC(=O)O
Foeniculum vulgare	Benzene dicarboxylic acid_x000D_	Terephthalic acid	C8H6O4	7489	C1=CC(=CC=C1C(=O)O)C(=O)O
Foeniculum vulgare	Squalene	Squalene	C30H50	638072	CC(=CCCC(=CCCC(=CCCC=C(C)CCC=C(C)CCC=C(C)C)C)C)C
Frangula alnus	Aloe emodin	Aloe emodin	C15H10O5	10207	C1=CC2=C(C(=C1)O)C(=O)C3=C(C2=O)C=C(C=C3O)CO
Frangula purshiana	Aloe emodin	Aloe emodin	C15H10O5	10207	C1=CC2=C(C(=C1)O)C(=O)C3=C(C2=O)C=C(C=C3O)CO
Fumaria officinalis	Protopine	Protopine	C20H19NO5	4970	CN1CCC2=CC3=C(C=C2C(=O)CC4=C(C1)C5=C(C=C4)OCO5)OCO3
Fumaria officinalis	Allocryptopine	Allocryptopine	C21H23NO5	98570	CN1CCC2=CC3=C(C=C2C(=O)CC4=C(C1)C(=C(C=C4)OC)OC)OCO3
Fumaria officinalis	( + )-Reticuline	Reticuline	C19H23NO4	439653	CN1CCC2=CC(=C(C=C2C1CC3=CC(=C(C=C3)OC)O)O)OC
Fumaria officinalis	( + )-Norjuziphine	Morphine	C17H19NO3	5288826	CN1CCC23C4C1CC5=C2C(=C(C=C5)O)OC3C(C=C4)O
Fumaria officinalis	Sanguinarine	Sanguinarium	C20H14NO4+	5154	C[N+]1=C2C(=C3C=CC4=C(C3=C1)OCO4)C=CC5=CC6=C(C=C52)OCO6
Fumaria officinalis	Norsanguinarine	Norsanguinarine	C19H11NO4	97679	C1OC2=C(O1)C3=CN=C4C(=C3C=C2)C=CC5=CC6=C(C=C54)OCO6
Fumaria officinalis	Chelidimerine	Chelidimerine	C43H32N2O9	190990	CN1C(C2=C(C=CC3=C2OCO3)C4=C1C5=CC6=C(C=C5C=C4)OCO6)CC(=O)CC7C8=C(C=CC9=C8OCO9)C1=C(N7C)C2=CC3=C(C=C2C=C1)OCO3
Fumaria officinalis	Fumarophycine	Fumaritine, diacetate (ester)	C24H25NO7	633906	CC(=O)OC1C2=C(CC13C4=CC(=C(C=C4CCN3C)OC)OC(=O)C)C=CC5=C2OCO5
Fumaria officinalis	(-)-Fumarophycine acetate	Fumaric Acid	C4H4O4	444972	C(=CC(=O)O)C(=O)O
Fumaria officinalis	(-)-Corpaine	Corysolidine, (+)	C20H19NO6	182022	CN1CCC2=CC(=C(C=C2C13C(C4=C(C3=O)C=CC5=C4OCO5)O)O)OC
Fumaria officinalis	(+)-Sibiricine	(+)-Sibiricine	C20H17NO6	179410	CN1CCC2=CC3=C(C=C2C14C(C5=C(C4=O)C=CC6=C5OCO6)O)OCO3
Fumaria officinalis	Sibiricine acetate	Eslicarbazepine Acetate	C17H16N2O3	179344	CC(=O)OC1CC2=CC=CC=C2N(C3=CC=CC=C13)C(=O)N
Fumaria officinalis	(+)-Dihydrosibiricine	1,2-Dihydroxybenzene-1-13c	C6H6O2	12969165	C1=CC=C(C(=C1)O)O
Fumaria officinalis	( + )-Fumariline	Fumariline	C20H17NO5	159888	CN1CCC2=CC3=C(C=C2C14CC5=C(C4=O)C6=C(C=C5)OCO6)OCO3
Fumaria officinalis	(-)-Dihydrofumariline	Dihydrofumariline	C20H19NO5	605542	CN1CCC2=CC3=C(C=C2C14CC5=C(C4O)C6=C(C=C5)OCO6)OCO3
Fumaria officinalis	( + )-Parfumine	Parfumine	C20H19NO5	185623	CN1CCC2=CC(=C(C=C2C13CC4=C(C3=O)C5=C(C=C4)OCO5)O)OC
Fumaria officinalis	Parfumine acetate	Diacetyl	CH3COCOCH3	650	CC(=O)C(=O)C
Fumaria officinalis	α-Hydrastine	(-)-alpha-Hydrastine	C21H21NO6	442247	CN1CCC2=CC3=C(C=C2C1C4C5=C(C(=C(C=C5)OC)OC)C(=O)O4)OCO3
Fumaria officinalis	( + )-Bicuculline	Bicuculline	C20H17NO6	10237	CN1CCC2=CC3=C(C=C2C1C4C5=C(C6=C(C=C5)OCO6)C(=O)O4)OCO3
Fumaria officinalis	(-)-Bicuculline	Bicuculline	C20H17NO6	10237	CN1CCC2=CC3=C(C=C2C1C4C5=C(C6=C(C=C5)OCO6)C(=O)O4)OCO3
Fumaria officinalis	(-)-Adlumidine	Adlumidine	C20H17NO6	120734	CN1CCC2=CC3=C(C=C2C1C4C5=C(C6=C(C=C5)OCO6)C(=O)O4)OCO3
Fumaria officinalis	( + )-Bulbocapnin	Bulbocapnine	C19H19NO4	12441	CN1CCC2=CC3=C(C4=C2C1CC5=C4C(=C(C=C5)OC)O)OCO3
Fumaria officinalis	( + )-Isoboldine	Isoboldine	C19H21NO4	133323	CN1CCC2=CC(=C(C3=C2C1CC4=CC(=C(C=C43)OC)O)O)OC
Fumaria officinalis	Berberine	Berberine	C20H18NO4+	2353	COC1=C(C2=C[N+]3=C(C=C2C=C1)C4=CC5=C(C=C4CC3)OCO5)OC
Fumaria officinalis	(-)-Stylopine	Stylopine	C19H17NO4	440583	C1CN2CC3=C(CC2C4=CC5=C(C=C41)OCO5)C=CC6=C3OCO6
Fumaria officinalis	(-)-Canadine	Canadine	C20H21NO4	34458	COC1=C(C2=C(CC3C4=CC5=C(C=C4CCN3C2)OCO5)C=C1)OC
Fumaria officinalis	(-)-Sinactine	Sinactine	C20H21NO4	5321317	COC1=C(C=C2C3CC4=C(CN3CCC2=C1)C5=C(C=C4)OCO5)OC
Fumaria officinalis	(-)-Ophiocarpine	Ophiocarpine	C20H21NO5	12313750	COC1=C(C2=C(C=C1)C(C3C4=CC5=C(C=C4CCN3C2)OCO5)O)OC
Fumaria officinalis	Ophiocarpine-N-oxide	Carpoxidine	C20H21NO6	3085347	COC1=C(C2=C(C=C1)C(C3C4=CC5=C(C=C4CC[N+]3(C2)[O-])OCO5)O)OC
Fumaria officinalis	Corydalmine	(-)-Corydalmine	C20H23NO4	161665	COC1=C(C=C2C3CC4=C(CN3CCC2=C1)C(=C(C=C4)O)OC)OC
Fumaria officinalis	Palmatine	Palmatine	C21H22NO4+	19009	COC1=C(C2=C[N+]3=C(C=C2C=C1)C4=CC(=C(C=C4CC3)OC)OC)OC
Fumaria officinalis	(+)-Corydalidzine	Corydaline	C22H27NO4	101301	CC1C2C3=CC(=C(C=C3CCN2CC4=C1C=CC(=C4OC)OC)OC)OC
Fumaria officinalis	Dehydrocorydaline	Dehydrocorydaline	C22H24NO4+	34781	CC1=C2C=CC(=C(C2=C[N+]3=C1C4=CC(=C(C=C4CC3)OC)OC)OC)OC
Fumaria officinalis	Dehydrocavidine	Dehydroapocavidine	C20H18NO4+	9974201	CC1=C2C=CC3=C(C2=C[N+]4=C1C5=CC(=C(C=C5CC4)OC)O)OCO3
Fumaria officinalis	Oxocularine	Oxocularine	C19H15NO5	73044	COC1=C2C3=C(C=C1)C=CN=C3C(=O)C4=CC(=C(C=C4O2)OC)OC
Fumaria officinalis	Oxosarcocapnine	4,5,17-Trimethoxy-2-oxa-11-azatetracyclo[8.7.1.03,8.014,18]octadeca-1(17),3(8),4,6,10,12,14(18),15-octaen-9-one	C19H15NO5	14892669	COC1=C2C3=C(C=C1)C=CN=C3C(=O)C4=C(O2)C(=C(C=C4)OC)OC
Fumaria officinalis	Oxosarcocapnidine	Caproic Acid	C6H12O2	8892	CCCCCC(=O)O
Fumaria officinalis	Corydaldine	Corydaldine	C11H13NO3	610097	COC1=C(C=C2C(=C1)CCNC2=O)OC
Garcinia mangostana	α-mangostin	Mangostin	C24H26O6	5281650	CC(=CCC1=C(C2=C(C=C1O)OC3=C(C2=O)C(=C(C(=C3)O)OC)CC=C(C)C)O)C
Garcinia mangostana	α-mangostin	Mangostin	C24H26O6	5281650	CC(=CCC1=C(C2=C(C=C1O)OC3=C(C2=O)C(=C(C(=C3)O)OC)CC=C(C)C)O)C
Garcinia mangostana	β-mangostin	Beta-Mangostin	C25H28O6	5495925	CC(=CCC1=C(C=C2C(=C1O)C(=O)C3=C(O2)C=C(C(=C3CC=C(C)C)OC)O)OC)C
Garcinia mangostana	γ-mangostin	gamma-Mangostin	C23H24O6	5464078	CC(=CCC1=C(C2=C(C=C1O)OC3=C(C2=O)C(=C(C(=C3)O)O)CC=C(C)C)O)C
Garcinia mangostana	Garciniaxanthone C	Garcinexanthone A	C19H18O6	91885101	CC1(CCC2=CC3=C(C(=C2O1)OC)OC4=C(C=CC(=C4C3=O)O)O)C
Genipa americana	Genipin	Genipin	C11H14O5	442424	COC(=O)C1=COC(C2C1CC=C2CO)O
Ginkgo biloba	Ginkgolic acids	Ginkgolic acid	C22H34O3	5281858	CCCCCCC=CCCCCCCCC1=C(C(=CC=C1)O)C(=O)O
Ginkgo biloba	biflavonoids	Amentoflavone	C30H18O10	5281600	C1=CC(=CC=C1C2=CC(=O)C3=C(O2)C(=C(C=C3O)O)C4=C(C=CC(=C4)C5=CC(=O)C6=C(C=C(C=C6O5)O)O)O)O
Ginkgo biloba	gallocatechin	Gallocatechin	C15H14O7	65084	C1C(C(OC2=CC(=CC(=C21)O)O)C3=CC(=C(C(=C3)O)O)O)O
Ginkgo biloba	laricitrin 3-O-rutinoside	Laricitrin 3-rutinoside	C28H32O17	44259476	CC1C(C(C(C(O1)OCC2C(C(C(C(O2)OC3=C(OC4=CC(=CC(=C4C3=O)O)O)C5=CC(=C(C(=C5)OC)O)O)O)O)O)O)O)O
Ginkgo biloba	sciadopitysin	Sciadopitysin	C33H24O10	5281696	COC1=CC=C(C=C1)C2=CC(=O)C3=C(O2)C(=C(C=C3O)O)C4=C(C=CC(=C4)C5=CC(=O)C6=C(C=C(C=C6O5)OC)O)OC
Ginkgo biloba	bilobetin	Bilobetin	C31H20O10	5315459	COC1=C(C=C(C=C1)C2=CC(=O)C3=C(C=C(C=C3O2)O)O)C4=C(C=C(C5=C4OC(=CC5=O)C6=CC=C(C=C6)O)O)O
Ginkgo biloba	ginkgetin	Ginkgetin	C32H22O10	5271805	COC1=C(C=C(C=C1)C2=CC(=O)C3=C(C=C(C=C3O2)OC)O)C4=C(C=C(C5=C4OC(=CC5=O)C6=CC=C(C=C6)O)O)O
Ginkgo biloba	isoginkgetin	Isoginkgetin	C32H22O10	5318569	COC1=CC=C(C=C1)C2=CC(=O)C3=C(O2)C(=C(C=C3O)O)C4=C(C=CC(=C4)C5=CC(=O)C6=C(C=C(C=C6O5)O)O)OC
Ginkgo biloba	apigenin	Apigenin	C15H10O5	5280443	C1=CC(=CC=C1C2=CC(=O)C3=C(C=C(C=C3O2)O)O)O
Ginkgo biloba	luteolin	Luteolin	C15H10O6	5280445	C1=CC(=C(C=C1C2=CC(=O)C3=C(C=C(C=C3O2)O)O)O)O
Ginkgo biloba	amentoflavone	Amentoflavone	C30H18O10	5281600	C1=CC(=CC=C1C2=CC(=O)C3=C(O2)C(=C(C=C3O)O)C4=C(C=CC(=C4)C5=CC(=O)C6=C(C=C(C=C6O5)O)O)O)O
Ginkgo biloba	catechin	(-)-Catechin	C15H14O6	73160	C1C(C(OC2=CC(=CC(=C21)O)O)C3=CC(=C(C=C3)O)O)O
Ginkgo biloba	epicatechin	Epicatechin	C15H14O6	72276	C1C(C(OC2=CC(=CC(=C21)O)O)C3=CC(=C(C=C3)O)O)O
Ginkgo biloba	manghaslin	Manghaslin	C33H40O20	11498684	CC1C(C(C(C(O1)OCC2C(C(C(C(O2)OC3=C(OC4=CC(=CC(=C4C3=O)O)O)C5=CC(=C(C=C5)O)O)OC6C(C(C(C(O6)C)O)O)O)O)O)O)O)O
Ginkgo biloba	isorhamnetin-3-O-glucoside	isorhamnetin 3-O-glucoside	C22H22O12	5318645	COC1=C(C=CC(=C1)C2=C(C(=O)C3=C(C=C(C=C3O2)O)O)OC4C(C(C(C(O4)CO)O)O)O)O
Ginkgo biloba	kaempferol 3-O-β-d-glucopyranosyl-(1→2)-α-l-rhamnopyranoside	kaempferol 3-O-[alpha-L-rhamnopyranosyl(1->2)-beta-D-glucopyranosyl]-7-O-alpha-L-rhamnopyranoside	C33H40O19	10485148	CC1C(C(C(C(O1)OC2C(C(C(OC2OC3=C(OC4=CC(=CC(=C4C3=O)O)OC5C(C(C(C(O5)C)O)O)O)C6=CC=C(C=C6)O)CO)O)O)O)O)O
Ginkgo biloba	quercetin-3-O-(6′''-trans-p-coumaroyl-2′'-glucosyl) rhamnoside	Quercetin-3-O-(6'''-trans-p-coumaroyl-2''-glucosyl)rhamnoside	C36H36O18	10169367	CC1C(C(C(C(O1)OC2=C(OC3=CC(=CC(=C3C2=O)O)O)C4=CC(=C(C=C4)O)O)OC5C(C(C(C(O5)COC(=O)C=CC6=CC=C(C=C6)O)O)O)O)O)O
Ginkgo biloba	protocatechuic acid	3,4-Dihydroxybenzoic acid	C7H6O4	72	C1=CC(=C(C=C1C(=O)O)O)O
Ginkgo biloba	isorhamnetin-3-O-neohespeidoside	Isorhamnetin-3-O-neohespeidoside	C28H32O16	11664505	CC1C(C(C(C(O1)OC2C(C(C(OC2OC3=C(OC4=CC(=CC(=C4C3=O)O)O)C5=CC(=C(C=C5)O)OC)CO)O)O)O)O)O
Ginkgo biloba	nicotiflorin	Kaempferol-3-O-rutinoside	C27H30O15	5318767	CC1C(C(C(C(O1)OCC2C(C(C(C(O2)OC3=C(OC4=CC(=CC(=C4C3=O)O)O)C5=CC=C(C=C5)O)O)O)O)O)O)O
Ginkgo biloba	kaempferol	Kaempferol	C15H10O6	5280863	C1=CC(=CC=C1C2=C(C(=O)C3=C(C=C(C=C3O2)O)O)O)O
Ginkgo biloba	quercetin	Quercetin	C15H10O7	5280343	C1=CC(=C(C=C1C2=C(C(=O)C3=C(C=C(C=C3O2)O)O)O)O)O
Ginkgo biloba	isorhamnetin	Isorhamnetin	C16H12O7	5281654	COC1=C(C=CC(=C1)C2=C(C(=O)C3=C(C=C(C=C3O2)O)O)O)O
Ginkgo biloba	bilobalide	Bilobalide	C15H18O8	73581	CC(C)(C)C1(CC2C3(C14C(C(=O)OC4OC3=O)O)CC(=O)O2)O
Ginkgo biloba	ginkgolide A	Ginkgolide A	C20H24O9	9909368	CC1C(=O)OC2C1(C34C(=O)OC5C3(C2)C6(C(C5)C(C)(C)C)C(C(=O)OC6O4)O)O
Ginkgo biloba	ginkgolide B	Ginkgolide B	C20H24O10	11973122	CC1C(=O)OC2C1(C34C(=O)OC5C3(C2O)C6(C(C5)C(C)(C)C)C(C(=O)OC6O4)O)O
Ginkgo biloba	ginkgolide C	Ginkgolide A	C20H24O9	9909368	CC1C(=O)OC2C1(C34C(=O)OC5C3(C2)C6(C(C5)C(C)(C)C)C(C(=O)OC6O4)O)O
Ginkgo biloba	ginkgolide J	Ginkgolide A	C20H24O9	9909368	CC1C(=O)OC2C1(C34C(=O)OC5C3(C2)C6(C(C5)C(C)(C)C)C(C(=O)OC6O4)O)O
Ginkgo biloba	apegenin	Apigenin	C15H10O5	5280443	C1=CC(=CC=C1C2=CC(=O)C3=C(C=C(C=C3O2)O)O)O
Ginkgo biloba	myricetin	Myricetin	C15H10O8	5281672	C1=C(C=C(C(=C1O)O)O)C2=C(C(=O)C3=C(C=C(C=C3O2)O)O)O
Ginkgo biloba	pyrogallol	Pyrogallol	C6H3(OH)3	1057	C1=CC(=C(C(=C1)O)O)O
Ginkgo biloba	caffeic acid	Caffeic Acid	C9H8O4	689043	C1=CC(=C(C=C1C=CC(=O)O)O)O
Ginkgo biloba	gallic acid	Gallic Acid	C7H6O5	370	C1=C(C=C(C(=C1O)O)O)C(=O)O
Ginkgo biloba	ellagic acid	Ellagic Acid	C14H6O8	5281855	C1=C2C3=C(C(=C1O)O)OC(=O)C4=CC(=C(C(=C43)OC2=O)O)O
Ginkgo biloba	Polyprenols	Dolichol-16	C80H132O	25245314	CC(CCC=C(C)CCC=C(C)CCC=C(C)CCC=C(C)CCC=C(C)CCC=C(C)CCC=C(C)CCC=C(C)CCC=C(C)CCC=C(C)CCC=C(C)CCC=C(C)CCC=C(C)CCC=C(C)CCC=C(C)C)CCO
Ginkgo biloba	Polysaccharide from G. biloba exocarp	Bilobalide	C15H18O8	73581	CC(C)(C)C1(CC2C3(C14C(C(=O)OC4OC3=O)O)CC(=O)O2)O
Ginkgo biloba	C22H34O3 (Ginkgolic acid)	Ginkgolic acid	C22H34O3	5281858	CCCCCCC=CCCCCCCCC1=C(C(=CC=C1)O)C(=O)O
Ginkgo biloba	C24H38O3 (Ginkgolic acid)	2-(10-Heptadecenyl)-6-hydroxybenzoic acid	C24H38O3	5469634	CCCCCCC=CCCCCCCCCCC1=C(C(=CC=C1)O)C(=O)O
Ginkgo biloba	C20H32O3 (Ginkgolic acid)	Ginkgolic acid	C22H34O3	5281858	CCCCCCC=CCCCCCCCC1=C(C(=CC=C1)O)C(=O)O
Ginkgo biloba	5,7,4′-Trihydroxy-8-methoxyflavone (F36)	5,7,4'-Trihydroxy-8-methoxyflavanone	C16H14O6	42608119	COC1=C(C=C(C2=C1OC(CC2=O)C3=CC=C(C=C3)O)O)O
Ginkgo biloba	ginkgetin-sialic acid conjugates (6R)	Ginkgetin	C32H22O10	5271805	COC1=C(C=C(C=C1)C2=CC(=O)C3=C(C=C(C=C3O2)OC)O)C4=C(C=C(C5=C4OC(=CC5=O)C6=CC=C(C=C6)O)O)O
Ginkgo biloba	ginkgetin-sialic acid conjugates (6S)	Ginkgetin	C32H22O10	5271805	COC1=C(C=C(C=C1)C2=CC(=O)C3=C(C=C(C=C3O2)OC)O)C4=C(C=C(C5=C4OC(=CC5=O)C6=CC=C(C=C6)O)O)O
Ginkgo biloba	ginkgetin-sialic acid conjugates (7R)	Ginkgetin	C32H22O10	5271805	COC1=C(C=C(C=C1)C2=CC(=O)C3=C(C=C(C=C3O2)OC)O)C4=C(C=C(C5=C4OC(=CC5=O)C6=CC=C(C=C6)O)O)O
Ginkgo biloba	ginkgetin-sialic acid conjugates (7S)	Ginkgetin	C32H22O10	5271805	COC1=C(C=C(C=C1)C2=CC(=O)C3=C(C=C(C=C3O2)OC)O)C4=C(C=C(C5=C4OC(=CC5=O)C6=CC=C(C=C6)O)O)O
Ginkgo biloba	ginkgetin-sialic acid conjugates (8R)	Ginkgetin	C32H22O10	5271805	COC1=C(C=C(C=C1)C2=CC(=O)C3=C(C=C(C=C3O2)OC)O)C4=C(C=C(C5=C4OC(=CC5=O)C6=CC=C(C=C6)O)O)O
Ginkgo biloba	ginkgetin-sialic acid conjugates (8S)	Ginkgetin	C32H22O10	5271805	COC1=C(C=C(C=C1)C2=CC(=O)C3=C(C=C(C=C3O2)OC)O)C4=C(C=C(C5=C4OC(=CC5=O)C6=CC=C(C=C6)O)O)O
Ginkgo biloba	ginkgetin-sialic acid conjugates (9R)	Ginkgetin	C32H22O10	5271805	COC1=C(C=C(C=C1)C2=CC(=O)C3=C(C=C(C=C3O2)OC)O)C4=C(C=C(C5=C4OC(=CC5=O)C6=CC=C(C=C6)O)O)O
Ginkgo biloba	ginkgetin-sialic acid conjugates (9S)	Ginkgetin	C32H22O10	5271805	COC1=C(C=C(C=C1)C2=CC(=O)C3=C(C=C(C=C3O2)OC)O)C4=C(C=C(C5=C4OC(=CC5=O)C6=CC=C(C=C6)O)O)O
Glycine max	Daidzein-4′,7-diglucoside	Daidzein-4,7-diglucoside	C27H30O14	171292	C1=CC(=CC=C1C2=COC3=C(C2=O)C=CC(=C3)OC4C(C(C(C(O4)CO)O)O)O)OC5C(C(C(C(O5)CO)O)O)O
Glycine max	Cyanidin-3-O-galactoside	Cyanidin 3-galactoside	C21H21ClO11	176457	C1=CC(=C(C=C1C2=[O+]C3=CC(=CC(=C3C=C2OC4C(C(C(C(O4)CO)O)O)O)O)O)O)O.[Cl-]
Glycine max	Catechin	(-)-Catechin	C15H14O6	73160	C1C(C(OC2=CC(=CC(=C21)O)O)C3=CC(=C(C=C3)O)O)O
Glycine max	Procyanidin B2	Procyanidin B2, (+)-	C30H26O12	122738	C1C(C(OC2=C1C(=CC(=C2C3C(C(OC4=CC(=CC(=C34)O)O)C5=CC(=C(C=C5)O)O)O)O)O)C6=CC(=C(C=C6)O)O)O
Glycine max	Epicatechin	Epicatechin	C15H14O6	72276	C1C(C(OC2=CC(=CC(=C21)O)O)C3=CC(=C(C=C3)O)O)O
Glycine max	Daidzin	Daidzin	C21H20O9	107971	C1=CC(=CC=C1C2=COC3=C(C2=O)C=CC(=C3)OC4C(C(C(C(O4)CO)O)O)O)O
Glycine max	Glycitin	Glycitin	C22H22O10	187808	COC1=C(C=C2C(=C1)C(=O)C(=CO2)C3=CC=C(C=C3)O)OC4C(C(C(C(O4)CO)O)O)O
Glycine max	Rutin	Rutin	C27H30O16	5280805	CC1C(C(C(C(O1)OCC2C(C(C(C(O2)OC3=C(OC4=CC(=CC(=C4C3=O)O)O)C5=CC(=C(C=C5)O)O)O)O)O)O)O)O
Glycine max	Genistin	Genistin	C21H20O10	5281377	C1=CC(=CC=C1C2=COC3=CC(=CC(=C3C2=O)O)OC4C(C(C(C(O4)CO)O)O)O)O
Glycine max	Pelargonidin	Pelargonidin	C15H11O5+	440832	C1=CC(=CC=C1C2=[O+]C3=CC(=CC(=C3C=C2O)O)O)O
Glycine max	Daidzin 6′’-O-malonate	Malonyldaidzin	C24H22O12	9913968	C1=CC(=CC=C1C2=COC3=C(C2=O)C=CC(=C3)OC4C(C(C(C(O4)COC(=O)CC(=O)O)O)O)O)O
Glycine max	Genistin-malonate	6''-O-Malonylgenistin	C24H22O13	15934091	C1=CC(=CC=C1C2=COC3=CC(=CC(=C3C2=O)O)OC4C(C(C(C(O4)COC(=O)CC(=O)O)O)O)O)O
Glycine max	Daidzein	Daidzein	C15H10O4	5281708	C1=CC(=CC=C1C2=COC3=C(C2=O)C=CC(=C3)O)O
Glycine max	Glycitein	Glycitein	C16H12O5	5317750	COC1=C(C=C2C(=C1)C(=O)C(=CO2)C3=CC=C(C=C3)O)O
Glycine max	Quercetin	Quercetin	C15H10O7	5280343	C1=CC(=C(C=C1C2=C(C(=O)C3=C(C=C(C=C3O2)O)O)O)O)O
Glycine max	Genistein	Genistein	C15H10O5	5280961	C1=CC(=CC=C1C2=COC3=CC(=CC(=C3C2=O)O)O)O
Glycine max	Soyasaponin Aa	Soyasaponin I	C48H78O18	122097	CC1C(C(C(C(O1)OC2C(C(C(OC2OC3C(C(C(OC3OC4CCC5(C(C4(C)CO)CCC6(C5CC=C7C6(CCC8(C7CC(CC8O)(C)C)C)C)C)C)C(=O)O)O)O)CO)O)O)O)O)O
Glycine max	Soyasaponin Ab	soyasaponin Ab	C67H104O33	102004833	CC(=O)OCC1C(C(C(C(O1)OC2C(COC(C2O)OC3C(C(CC4C3(CCC5(C4=CCC6C5(CCC7C6(CCC(C7(C)CO)OC8C(C(C(C(O8)C(=O)O)O)O)OC9C(C(C(C(O9)CO)O)O)OC1C(C(C(C(O1)CO)O)O)O)C)C)C)C)(C)C)O)O)OC(=O)C)OC(=O)C)OC(=O)C
Glycine max	Soyasaponin Ba	Soyasaponin I	C48H78O18	122097	CC1C(C(C(C(O1)OC2C(C(C(OC2OC3C(C(C(OC3OC4CCC5(C(C4(C)CO)CCC6(C5CC=C7C6(CCC8(C7CC(CC8O)(C)C)C)C)C)C)C(=O)O)O)O)CO)O)O)O)O)O
Glycine max	Soyasaponin Bb	Soyasaponin I	C48H78O18	122097	CC1C(C(C(C(O1)OC2C(C(C(OC2OC3C(C(C(OC3OC4CCC5(C(C4(C)CO)CCC6(C5CC=C7C6(CCC8(C7CC(CC8O)(C)C)C)C)C)C)C(=O)O)O)O)CO)O)O)O)O)O
Glycine max	Soyasapogenol B	Soyasaponin I	C48H78O18	122097	CC1C(C(C(C(O1)OC2C(C(C(OC2OC3C(C(C(OC3OC4CCC5(C(C4(C)CO)CCC6(C5CC=C7C6(CCC8(C7CC(CC8O)(C)C)C)C)C)C)C(=O)O)O)O)CO)O)O)O)O)O
Glycine max	Soyasapogenol C	Soyasapogenol C	C30H48O2	3083637	CC1(CC2C3=CCC4C5(CCC(C(C5CCC4(C3(CCC2(C=C1)C)C)C)(C)CO)O)C)C
Glycine max	coumestrol	Coumestrol	C15H8O5	5281707	C1=CC2=C(C=C1O)OC3=C2C(=O)OC4=C3C=CC(=C4)O
Glycyrrhiza glabra	glycyrrhizin	Glycyrrhizin	C42H62O16	14982	CC1(C2CCC3(C(C2(CCC1OC4C(C(C(C(O4)C(=O)O)O)O)OC5C(C(C(C(O5)C(=O)O)O)O)O)C)C(=O)C=C6C3(CCC7(C6CC(CC7)(C)C(=O)O)C)C)C)C
Glycyrrhiza glabra	18β‐glycyrrhetinic acid	18 beta-Glycyrrhetinic acid	C30H46O4	44435791	CC1(C2CCC3(C(C2(CCC1O)C)C(=O)C=C4C3(CCC5(C4CC(CC5)(C)C(=O)O)C)C)C)C
Glycyrrhiza glabra	glycyrrhizic acid	Glycyrrhizin	C42H62O16	14982	CC1(C2CCC3(C(C2(CCC1OC4C(C(C(C(O4)C(=O)O)O)O)OC5C(C(C(C(O5)C(=O)O)O)O)O)C)C(=O)C=C6C3(CCC7(C6CC(CC7)(C)C(=O)O)C)C)C)C
Glycyrrhiza glabra	4′,7‐dihydroxyflavanone	4H-1-Benzopyran-4-one, 2,3-dihydro-7-hydroxy-2-(4-hydroxyphenyl)-	C15H12O4	1889	C1C(OC2=C(C1=O)C=CC(=C2)O)C3=CC=C(C=C3)O
Glycyrrhiza glabra	2′,4,4′‐trihydroxychalcone	Trihydroxychalcone	C15H12O4	638278	C1=CC(=CC=C1C=CC(=O)C2=C(C=C(C=C2)O)O)O
Glycyrrhiza glabra	liquiritin	Liquiritin	C21H22O9	503737	C1C(OC2=C(C1=O)C=CC(=C2)O)C3=CC=C(C=C3)OC4C(C(C(C(O4)CO)O)O)O
Glycyrrhiza glabra	isoliquiritin	Isoliquiritin	C21H22O9	5318591	C1=CC(=CC=C1C=CC(=O)C2=C(C=C(C=C2)O)O)OC3C(C(C(C(O3)CO)O)O)O
Glycyrrhiza glabra	liquiritin apioside	Liquiritin apioside	C26H30O13	10076238	C1C(OC2=C(C1=O)C=CC(=C2)O)C3=CC=C(C=C3)OC4C(C(C(C(O4)CO)O)O)OC5C(C(CO5)(CO)O)O
Glycyrrhiza glabra	licuraside	Licuraside	C26H30O13	14282455	C1C(C(C(O1)OC2C(C(C(OC2OC3=CC(=C(C=C3)C(=O)C=CC4=CC=C(C=C4)O)O)CO)O)O)O)(CO)O
Glycyrrhiza glabra	glucoliquiritin apioside	D-Glucose	C6H12O6	5793	C(C1C(C(C(C(O1)O)O)O)O)O
Glycyrrhiza glabra	shinflavanone	Shinflavanone	C25H26O4	197678	CC(=CCC1=C(C=CC(=C1)C2CC(=O)C3=C(O2)C4=C(C=C3)OC(C=C4)(C)C)O)C
Glycyrrhiza glabra	shinpterocarpin	Shinpterocarpin	C20H18O4	10336244	CC1(C=CC2=C(O1)C=CC3=C2OCC4C3OC5=C4C=CC(=C5)O)C
Glycyrrhiza glabra	1‐methoxyphaseolin	Phaseolin	C20H18O4	91572	CC1(C=CC2=C(O1)C=CC3=C2OC4C3COC5=C4C=CC(=C5)O)C
Glycyrrhiza glabra	Pinocembrin	Pinocembrin	C15H12O4	68071	C1C(OC2=CC(=CC(=C2C1=O)O)O)C3=CC=CC=C3
Glycyrrhiza glabra	licoflavanone	Licoflavanone	C20H20O5	14218027	CC(=CCC1=C(C=CC(=C1)C2CC(=O)C3=C(C=C(C=C3O2)O)O)O)C
Glycyrrhiza glabra	Glabridin	Glabridin	C20H20O4	124052	CC1(C=CC2=C(O1)C=CC3=C2OCC(C3)C4=C(C=C(C=C4)O)O)C
Glycyrrhiza glabra	geraniol	Geraniol	C10H18O	637566	CC(=CCCC(=CCO)C)C
Glycyrrhiza glabra	pentanol	1-Pentanol	C5H12O	6276	CCCCCO
Glycyrrhiza glabra	hexanol	1-Hexanol	C6H14O	8103	CCCCCCO
Glycyrrhiza glabra	terpinen‐4‐ol	4-Terpineol, (+/-)-	C10H18O	11230	CC1=CCC(CC1)(C(C)C)O
Glycyrrhiza glabra	α‐terpineol	Alpha-Terpineol	C10H18O	17100	CC1=CCC(CC1)C(C)(C)O
Glycyrrhiza glabra	propionic acid	Propionic Acid	CH3CH2COOH	1032	CCC(=O)O
Glycyrrhiza glabra	benzoic acid	Benzoic Acid	C6H5COOH	243	C1=CC=C(C=C1)C(=O)O
Glycyrrhiza glabra	furfuraldehyde	Furfural	C4H3OCHO	7362	C1=COC(=C1)C=O
Glycyrrhiza glabra	2,3‐butanediol	2,3-Butanediol	C4H10O2	262	CC(C(C)O)O
Glycyrrhiza glabra	furfuryl formate	Furfuryl formate	C6H6O3	556916	C1=COC(=C1)COC=O
Glycyrrhiza glabra	maltol	Maltol	C6H6O3	8369	CC1=C(C(=O)C=CO1)O
Glycyrrhiza glabra	1‐methyl‐2‐formylpyrrole	1-Methyl-1H-pyrrole-2-carboxaldehyde	C6H7NO	14504	CN1C=CC=C1C=O
Glycyrrhiza glabra	trimethylpyrazine	2,3,5-Trimethylpyrazine	C7H10N2	26808	CC1=CN=C(C(=N1)C)C
Gossypium herbaceum	gossypol	Gossypol	C30H30O8	3503	CC1=CC2=C(C(=C(C(=C2C(C)C)O)O)C=O)C(=C1C3=C(C4=C(C=C3C)C(=C(C(=C4C=O)O)O)C(C)C)O)O
Guazuma ulmifolia	epigallocatechin	Epigallocatechin	C15H14O7	72277	C1C(C(OC2=CC(=CC(=C21)O)O)C3=CC(=C(C(=C3)O)O)O)O
Guazuma ulmifolia	gallocatechin	Gallocatechin	C15H14O7	65084	C1C(C(OC2=CC(=CC(=C21)O)O)C3=CC(=C(C(=C3)O)O)O)O
Guazuma ulmifolia	catechin	(-)-Catechin	C15H14O6	73160	C1C(C(OC2=CC(=CC(=C21)O)O)C3=CC(=C(C=C3)O)O)O
Guazuma ulmifolia	epicatechin	Epicatechin	C15H14O6	72276	C1C(C(OC2=CC(=CC(=C21)O)O)C3=CC(=C(C=C3)O)O)O
Hamamelis virginiana	(+)-catechin	(-)-Catechin	C15H14O6	73160	C1C(C(OC2=CC(=CC(=C21)O)O)C3=CC(=C(C=C3)O)O)O
Hamamelis virginiana	(—)-epicatecin	Epicatechin	C15H14O6	72276	C1C(C(OC2=CC(=CC(=C21)O)O)C3=CC(=C(C=C3)O)O)O
Hamamelis virginiana	2',5-di-O-galloylhamamelose	2,5-Di-O-galloyl-D-hamamelose	C20H20O14	132277459	C1=C(C=C(C(=C1O)O)O)C(=O)OCC(C(C(COC(=O)C2=CC(=C(C(=C2)O)O)O)(C=O)O)O)O
Hamamelis virginiana	Hamamelitannin	Hamamelitannin	C20H20O14	21145076	C1=C(C=C(C(=C1O)O)O)C(=O)OCC(C(C(COC(=O)C2=CC(=C(C(=C2)O)O)O)(C=O)O)O)O
Hamamelis virginiana	α-hamamelose	L-Hamamelose	C6H12O6	90479693	C(C(C(C(CO)(C=O)O)O)O)O
Hamamelis virginiana	β-hamamelose	L-Hamamelose	C6H12O6	90479693	C(C(C(C(CO)(C=O)O)O)O)O
Hamamelis virginiana	gallic acid	Gallic Acid	C7H6O5	370	C1=C(C=C(C(=C1O)O)O)C(=O)O
Hamamelis virginiana	pentagalloylglucose	Pentagalloylglucose	C41H32O26	65238	C1=C(C=C(C(=C1O)O)O)C(=O)OCC2C(C(C(C(O2)OC(=O)C3=CC(=C(C(=C3)O)O)O)OC(=O)C4=CC(=C(C(=C4)O)O)O)OC(=O)C5=CC(=C(C(=C5)O)O)O)OC(=O)C6=CC(=C(C(=C6)O)O)O
Hamamelis virginiana	tannic acid	Tannic Acid	C76H52O46	16131300	C1=C(C=C(C(=C1O)O)O)C(=O)OC2=CC(=CC(=C2O)O)C(=O)OCC3C(C(C(C(O3)OC(=O)C4=CC(=C(C(=C4)OC(=O)C5=CC(=C(C(=C5)O)O)O)O)O)OC(=O)C6=CC(=C(C(=C6)OC(=O)C7=CC(=C(C(=C7)O)O)O)O)O)OC(=O)C8=CC(=C(C(=C8)OC(=O)C9=CC(=C(C(=C9)O)O)O)O)O)OC(=O)C1=CC(=C(C(=C1)OC(=O)C1=CC(=C(C(=C1)O)O)O)O)O
Hedera helix	Hederasaponin B	Hederasaponin B	C59H96O25	21626480	CC1C(C(C(C(O1)OC2C(OC(C(C2O)O)OCC3C(C(C(C(O3)OC(=O)C45CCC(CC4C6=CCC7C8(CCC(C(C8CCC7(C6(CC5)C)C)(C)C)OC9C(C(C(CO9)O)O)OC1C(C(C(C(O1)C)O)O)O)C)(C)C)O)O)O)CO)O)O)O
Hibiscus sabdariffa	protocatechuic acid	3,4-Dihydroxybenzoic acid	C7H6O4	72	C1=CC(=C(C=C1C(=O)O)O)O
Hippeastrum puniceum	incartine	Incartine	C18H23NO5	91739162	COC1C(C2C3C4(C1O4)CCN3CC5=CC(=C(C=C25)OC)OC)O
Hippeastrum puniceum	pseudolycorine	Pseudolycorine	C16H19NO4	443689	COC1=C(C=C2C3C(C(C=C4C3N(CC4)CC2=C1)O)O)O
Hippeastrum puniceum	lycoramine	Lycoramine	C17H23NO3	443723	CN1CCC23CCC(CC2OC4=C(C=CC(=C34)C1)OC)O
Hippeastrum puniceum	narcissidine acetate	Narcissin	C28H32O16	5481663	CC1C(C(C(C(O1)OCC2C(C(C(C(O2)OC3=C(OC4=CC(=CC(=C4C3=O)O)O)C5=CC(=C(C=C5)O)OC)O)O)O)O)O)O
Hippeastrum puniceum	6-hydroxy-hippeastrine	Hippeastrine	C17H17NO5	441594	CN1CCC2=CC(C3C(C21)C4=CC5=C(C=C4C(=O)O3)OCO5)O
Hippeastrum puniceum	narciclasine	Narciclasine	C14H13NO7	72376	C1OC2=C(O1)C(=C3C(=C2)C4=CC(C(C(C4NC3=O)O)O)O)O
Hippeastrum puniceum	kalbreclasine	Kalbreclasine	C20H23NO12	441595	C1OC2=C(O1)C(=C3C(=C2)C4=CC(C(C(C4NC3=O)O)O)OC5C(C(C(C(O5)CO)O)O)O)O
Hippeastrum puniceum	lycoranine E	Lycorine	C16H17NO4	72378	C1CN2CC3=CC4=C(C=C3C5C2C1=CC(C5O)O)OCO4
Hippeastrum puniceum	lycoranine C	Lycorine	C16H17NO4	72378	C1CN2CC3=CC4=C(C=C3C5C2C1=CC(C5O)O)OCO4
Hippeastrum puniceum	N-norlycoramine	Epinorgalanthamine	C16H19NO3	443721	COC1=C2C3=C(CNCCC34C=CC(CC4O2)O)C=C1
Hippeastrum puniceum	incartine	Incartine	C18H23NO5	91739162	COC1C(C2C3C4(C1O4)CCN3CC5=CC(=C(C=C25)OC)OC)O
Hippeastrum puniceum	lycorine	Lycorine	C16H17NO4	72378	C1CN2CC3=CC4=C(C=C3C5C2C1=CC(C5O)O)OCO4
Hippeastrum puniceum	acetylnerbowdine	3-Acetylnerbowdine	C19H23NO6	441582	CC(=O)OC1CC2C3(CCN2CC4=C(C5=C(C=C43)OCO5)OC)C(C1)O
Hippeastrum puniceum	narcissidine acetate	Narcissin	C28H32O16	5481663	CC1C(C(C(C(O1)OCC2C(C(C(C(O2)OC3=C(OC4=CC(=CC(=C4C3=O)O)O)C5=CC(=C(C=C5)O)OC)O)O)O)O)O)O
Hordeum vulgare	procyanidin B3	Procyanidin B3	C30H26O12	146798	C1C(C(OC2=C1C(=CC(=C2C3C(C(OC4=CC(=CC(=C34)O)O)C5=CC(=C(C=C5)O)O)O)O)O)C6=CC(=C(C=C6)O)O)O
Hordeum vulgare	trimer of procyanidin C2	procyanidin B2 3-O-gallate	C37H30O16	46181828	C1C(C(OC2=C1C(=CC(=C2C3C(C(OC4=CC(=CC(=C34)O)O)C5=CC(=C(C=C5)O)O)OC(=O)C6=CC(=C(C(=C6)O)O)O)O)O)C7=CC(=C(C=C7)O)O)O
Hordeum vulgare	flavone glycosides	Flavone	C15H10O2	10680	C1=CC=C(C=C1)C2=CC(=O)C3=CC=CC=C3O2
Hordeum vulgare	horcolin	Choline	C5H14NO+	305	C[N+](C)(C)CCO
Hordeum vulgare	6″-feruloyl-saponarin	Saponarin	C27H30O15	441381	C1=CC(=CC=C1C2=CC(=O)C3=C(C(=C(C=C3O2)OC4C(C(C(C(O4)CO)O)O)O)C5C(C(C(C(O5)CO)O)O)O)O)O
Hordeum vulgare	4′-glucosyl-6″-sinapolysaponarin	Saponarin	C27H30O15	441381	C1=CC(=CC=C1C2=CC(=O)C3=C(C(=C(C=C3O2)OC4C(C(C(C(O4)CO)O)O)O)C5C(C(C(C(O5)CO)O)O)O)O)O
Hordeum vulgare	2″−0 glycosylisovitexin	Isovitexin	C21H20O10	162350	C1=CC(=CC=C1C2=CC(=O)C3=C(O2)C=C(C(=C3O)C4C(C(C(C(O4)CO)O)O)O)O)O
Hordeum vulgare	isoorientin-7-O-glucoside	isoorientin 7-O-glucoside	C27H30O16	72193669	C1=CC(=C(C=C1C2=CC(=O)C3=C(C(=C(C=C3O2)OC4C(C(C(C(O4)CO)O)O)O)C5C(C(C(C(O5)CO)O)O)O)O)O)O
Hordeum vulgare	isovitexin-7-O-rutinoside	Isovitexin 7-O-rutinoside	C33H40O19	100928185	CC1C(C(C(C(O1)OCC2C(C(C(C(O2)OC3=C(C(=C4C(=C3)OC(=CC4=O)C5=CC=C(C=C5)O)O)C6C(C(C(C(O6)CO)O)O)O)O)O)O)O)O)O
Hordeum vulgare	isoscoparin-7-Protocatechuic acid	Isoscoparin	C22H22O11	442611	COC1=C(C=CC(=C1)C2=CC(=O)C3=C(O2)C=C(C(=C3O)C4C(C(C(C(O4)CO)O)O)O)O)O
Hordeum vulgare	salicylic 3-ß-D-glucopyranosyloxy-3-methyl butyronitrile	Salicylic acid glucoside	C13H16O8	151505	C1=CC=C(C(=C1)C(=O)O)OC2C(C(C(C(O2)CO)O)O)O
Hordeum vulgare	1-cyano-3-ß-D-glucopyranosyloxy-2-methyl propene	1-Cyano-2-methylpropane-1-sulfonic acid	C5H9NO3S	139523700	CC(C)C(C#N)S(=O)(=O)O
Hordeum vulgare	4-D-glucopyranosyloxy-3‑hydroxy-3-hydroxymethylbutyronitrile	7-(beta-d-Glucopyranosyloxy)-5-hydroxy-3-methyl-4h-1-benzopyran-4-one	C16H18O9	25243496	CC1=COC2=CC(=CC(=C2C1=O)O)OC3C(C(C(C(O3)CO)O)O)O
Hordeum vulgare	p-coumarylagmatine 2,4-dihydroxy-1,4-benzoxazin-3-one	2-hydroxy-3,4-dihydro-2H-1,4-benzoxazin-3-one	C8H7NO3	322636	C1=CC=C2C(=C1)NC(=O)C(O2)O
Hordeum vulgare	2-D-glucopyranose nosyloxy-3-methyl-(2R)	(2R,3R)-2-hydroxy-3-methylpentanoic acid	C6H12O3	10796774	CCC(C)C(C(=O)O)O
Hordeum vulgare	butyronitrile	Butyronitrile	C4H7N	8008	CCCC#N
Hordeum vulgare	prodelphinidin	Prodelphinidin B	C30H26O14	5089687	C1C(C(OC2=C1C(=CC(=C2C3C(C(OC4=CC(=CC(=C34)O)O)C5=CC(=C(C(=C5)O)O)O)O)O)O)C6=CC(=C(C(=C6)O)O)O)O
Hordeum vulgare	chrysoeriol	Chryseriol	C16H12O6	5280666	COC1=C(C=CC(=C1)C2=CC(=O)C3=C(C=C(C=C3O2)O)O)O
Hordeum vulgare	hordeurnin	Hordenine	C10H15NO	68313	CN(C)CCC1=CC=C(C=C1)O
Hordeum vulgare	pangamic acid	Pangamic acid	C10H19NO8	45934203	CN(C)CC(=O)OCC(C(C(C(C(=O)O)O)O)O)O
Hordeum vulgare	tocotrienol	Alpha-Tocotrienol	C29H44O2	5282347	CC1=C(C2=C(CCC(O2)(C)CCC=C(C)CCC=C(C)CCC=C(C)C)C(=C1O)C)C
Hordeum vulgare	pyrrolidine	Pyrrolidine	C4H9N	31268	C1CCNC1
Hordeum vulgare	luteolin glycoside	Luteolin 7-O-glucoside	C21H20O11	5280637	C1=CC(=C(C=C1C2=CC(=O)C3=C(C=C(C=C3O2)OC4C(C(C(C(O4)CO)O)O)O)O)O)O
Hordeum vulgare	orientoside	Vitexin	C21H20O10	5280441	C1=CC(=CC=C1C2=CC(=O)C3=C(O2)C(=C(C=C3O)O)C4C(C(C(C(O4)CO)O)O)O)O
Hordeum vulgare	orientin	Orientin	C21H20O11	5281675	C1=CC(=C(C=C1C2=CC(=O)C3=C(O2)C(=C(C=C3O)O)C4C(C(C(C(O4)CO)O)O)O)O)O
Hordeum vulgare	cyano-3-beta-D-glucopyranosyloxy-2-methylpropene	Linamarin	C10H17NO6	11128	CC(C)(C#N)OC1C(C(C(C(O1)CO)O)O)O
Hordeum vulgare	4-beta-D-glucopyranosyloxy-3‑hydroxy-3‑hydroxy-3-hydroxymethyl-butyronitrile	(R)-(beta-D-Glucopyranosyloxy)(3-hydroxyphenyl)acetonitrile	C14H17NO7	92323	C1=CC(=CC(=C1)O)C(C#N)OC2C(C(C(C(O2)CO)O)O)O
Humulus lupulus	Benzoic acid	Benzoic Acid	C6H5COOH	243	C1=CC=C(C=C1)C(=O)O
Humulus lupulus	Carvacrol	Carvacrol	C10H14O	10364	CC1=C(C=C(C=C1)C(C)C)O
Humulus lupulus	Catechin	(-)-Catechin	C15H14O6	73160	C1C(C(OC2=CC(=CC(=C21)O)O)C3=CC(=C(C=C3)O)O)O
Humulus lupulus	Chlorogenic acid	Chlorogenic Acid	C16H18O9	1794427	C1C(C(C(CC1(C(=O)O)O)OC(=O)C=CC2=CC(=C(C=C2)O)O)O)O
Humulus lupulus	t-Cinnamic acid	Cinnamic Acid	C9H8O2	444539	C1=CC=C(C=C1)C=CC(=O)O
Humulus lupulus	Epicatechin	Epicatechin	C15H14O6	72276	C1C(C(OC2=CC(=CC(=C21)O)O)C3=CC(=C(C=C3)O)O)O
Humulus lupulus	t-Ferulic acid	Ferulic acid	C10H10O4	445858	COC1=C(C=CC(=C1)C=CC(=O)O)O
Humulus lupulus	Gallic acid	Gallic Acid	C7H6O5	370	C1=C(C=C(C(=C1O)O)O)C(=O)O
Humulus lupulus	Harpagoside	Harpagoside	C24H30O11	5281542	CC1(CC(C2(C1C(OC=C2)OC3C(C(C(C(O3)CO)O)O)O)O)O)OC(=O)C=CC4=CC=CC=C4
Humulus lupulus	Naringenin	Naringenin	C15H12O5	439246	C1C(OC2=CC(=CC(=C2C1=O)O)O)C3=CC=C(C=C3)O
Humulus lupulus	Naringin	Naringin	C27H32O14	442428	CC1C(C(C(C(O1)OC2C(C(C(OC2OC3=CC(=C4C(=O)CC(OC4=C3)C5=CC=C(C=C5)O)O)CO)O)O)O)O)O
Humulus lupulus	p-OH benzoic acid	4-Hydroxybenzoic acid	C7H6O3	135	C1=CC(=CC=C1C(=O)O)O
Humulus lupulus	Quercetin	Quercetin	C15H10O7	5280343	C1=CC(=C(C=C1C2=C(C(=O)C3=C(C=C(C=C3O2)O)O)O)O)O
Humulus lupulus	Rutin	Rutin	C27H30O16	5280805	CC1C(C(C(C(O1)OCC2C(C(C(C(O2)OC3=C(OC4=CC(=CC(=C4C3=O)O)O)C5=CC(=C(C=C5)O)O)O)O)O)O)O)O
Humulus lupulus	Sinapinic acid	Sinapic acid	C11H12O5	10743	COC1=CC(=CC(=C1O)OC)C=CC(=O)O
Humulus lupulus	Syringic acid	Syringic acid	C9H10O5	10742	COC1=CC(=CC(=C1O)OC)C(=O)O
Humulus lupulus	Vanillic acid	Vanillic Acid	C8H8O4	8468	COC1=C(C=CC(=C1)C(=O)O)O
Humulus lupulus	xanthohumol	Xanthohumol	C21H22O5	639665	CC(=CCC1=C(C(=C(C=C1O)OC)C(=O)C=CC2=CC=C(C=C2)O)O)C
Humulus lupulus	isoxanthohumol	Isoxanthohumol(Sophora)	C21H22O5	513197	CC(=CCC1=C2C(=C(C=C1O)OC)C(=O)CC(O2)C3=CC=C(C=C3)O)C
Humulus lupulus	6-prenylnaringenin	6-Prenylnaringenin	C20H20O5	155094	CC(=CCC1=C(C2=C(C=C1O)OC(CC2=O)C3=CC=C(C=C3)O)O)C
Humulus lupulus	8-prenylnaringenin	8-Prenylnaringenin	C20H20O5	480764	CC(=CCC1=C2C(=C(C=C1O)O)C(=O)CC(O2)C3=CC=C(C=C3)O)C
Humulus lupulus	lupulone	Lupulone	C26H38O4	68051	CC(C)CC(=O)C1=C(C(=C(C(C1=O)(CC=C(C)C)CC=C(C)C)O)CC=C(C)C)O
Humulus lupulus	colupulone	Colupulone	C25H36O4	373677	CC(C)C(=O)C1=C(C(=C(C(C1=O)(CC=C(C)C)CC=C(C)C)O)CC=C(C)C)O
Humulus lupulus	adlupulone	Adlupulone	C26H38O4	9909740	CCC(C)C(=O)C1=C(C(=C(C(C1=O)(CC=C(C)C)CC=C(C)C)O)CC=C(C)C)O
Humulus lupulus	humulone	Humulone	C21H30O5	442911	CC(C)CC(=O)C1=C(C(=C(C(C1=O)(CC=C(C)C)O)O)CC=C(C)C)O
Humulus lupulus	cohumulone	Cohumulone	C20H28O5	196915	CC(C)C(=O)C1=C(C(=C(C(C1=O)(CC=C(C)C)O)O)CC=C(C)C)O
Humulus lupulus	adhumulone	Ad-humulone	C22H32O5	44566583	CC(C)C(C)C(=O)C1=C(C(=C(C(C1=O)(CC=C(C)C)O)O)CC=C(C)C)O
Hydrastis canadensis	berberine	Berberine	C20H18NO4+	2353	COC1=C(C2=C[N+]3=C(C=C2C=C1)C4=CC5=C(C=C4CC3)OCO5)OC
Hypericum perforatum	Hypericin	Hypericin	C30H16O8	3663	CC1=CC(=O)C2=C(C3=C(C=C(C4=C3C5=C2C1=C6C(=CC(=O)C7=C(C8=C(C=C(C4=C8C5=C67)O)O)O)C)O)O)O
Hypericum perforatum	Pseudohypericin	Pseudohypericin	C30H16O9	4978	CC1=CC(=O)C2=C(C3=C(C=C(C4=C3C5=C2C1=C6C(=CC(=O)C7=C(C8=C(C=C(C4=C8C5=C67)O)O)O)CO)O)O)O
Hyptis capitata	oleanolic acid	Oleanolic Acid	C30H48O3	10494	CC1(CCC2(CCC3(C(=CCC4C3(CCC5C4(CCC(C5(C)C)O)C)C)C2C1)C)C(=O)O)C
Hyptis capitata	pomolic acid	Pomolic acid	C30H48O4	382831	CC1CCC2(CCC3(C(=CCC4C3(CCC5C4(CCC(C5(C)C)O)C)C)C2C1(C)O)C)C(=O)O
Hyptis mutabilis	α-Phellandrene	alpha-PHELLANDRENE	C10H16	7460	CC1=CCC(C=C1)C(C)C
Hyptis mutabilis	trans-β- Caryophyllene	Caryophyllene	C15H24	5281515	CC1=CCCC(=C)C2CC(C2CC1)(C)C
Hyptis mutabilis	α-Tuyene	alpha-THUJENE, (+/-)-	C10H16	12444324	CC1=CCC2(C1C2)C(C)C
Hyptis mutabilis	α-Pinene	alpha-PINENE	C10H16	6654	CC1=CCC2CC1C2(C)C
Hyptis mutabilis	α-Fenchene	alpha-Fenchene	C10H16	28930	CC1(C2CCC1C(=C)C2)C
Hyptis mutabilis	Camphene	Camphene	C10H16	6616	CC1(C2CCC(C2)C1=C)C
Hyptis mutabilis	Sabinene	Sabinene	C10H16	10887971	CC(C)C12CCC(=C)C1C2
Hyptis mutabilis	β-Pinene	beta-Pinene	C10H16	14896	CC1(C2CCC(=C)C1C2)C
Hyptis mutabilis	β-Myrcene	Myrcene	C10H16	31253	CC(=CCCC(=C)C=C)C
Hyptis mutabilis	α-Terpinene	alpha-Terpinene	C10H16	7462	CC1=CC=C(CC1)C(C)C
Hyptis mutabilis	Limonene	Limonene, (+/-)-	C10H16	22311	CC1=CCC(CC1)C(=C)C
Hyptis mutabilis	Eucalyptol (1,8-cineole)	Eucalyptol	C10H18O	2758	CC1(C2CCC(O1)(CC2)C)C
Hyptis mutabilis	ɤ-Terpinene	gamma-Terpinene	C10H16	7461	CC1=CCC(=CC1)C(C)C
Hyptis mutabilis	trans-4-Tuyanol	4-Thujanol	C10H18O	6326181	CC(C)C12CCC(C1C2)(C)O
Hyptis mutabilis	α-Terpinolene	Terpinolene	C10H16	11463	CC1=CCC(=C(C)C)CC1
Hyptis mutabilis	Fenchone	Fenchone	C10H16O	14525	CC1(C2CCC(C2)(C1=O)C)C
Hyptis mutabilis	cis-4-Tuyanol	4-Thujanol, cis-(+/-)-	C10H18O	20055523	CC(C)C12CCC(C1C2)(C)O
Hyptis mutabilis	iso-Fenchone	Fenchone	C10H16O	14525	CC1(C2CCC(C2)(C1=O)C)C
Hyptis mutabilis	2-Exilfurane	2-Acetylfuran	C6H6O2	14505	CC(=O)C1=CC=CO1
Hyptis mutabilis	Camphor	Camphor	C10H16O	2537	CC1(C2CCC1(C(=O)C2)C)C
Hyptis mutabilis	Camphene hydrate	Camphene hydrate	C10H18O	101680	CC1(C2CCC(C2)C1(C)O)C
Hyptis mutabilis	δ-Terpineol	4-Terpineol, (+/-)-	C10H18O	11230	CC1=CCC(CC1)(C(C)C)O
Hyptis mutabilis	Borneol	Borneol	C10H18O	6552009	CC1(C2CCC1(C(C2)O)C)C
Hyptis mutabilis	Terpinen-4-ol	4-Terpineol, (+/-)-	C10H18O	11230	CC1=CCC(CC1)(C(C)C)O
Hyptis mutabilis	α-Terpineol 1	Alpha-Terpineol	C10H18O	17100	CC1=CCC(CC1)C(C)(C)O
Hyptis mutabilis	δ-Elemene	delta-Elemene	C15H24	12309449	CC(C)C1=CC(C(CC1)(C)C=C)C(=C)C
Hyptis mutabilis	α-Cubebene	(-)-alpha-Cubebene	C15H24	86609	CC1CCC(C2C13C2C(=CC3)C)C(C)C
Hyptis mutabilis	α-Copaene	alpha-Copaene	C15H24	19725	CC1=CCC2C3C1C2(CCC3C(C)C)C
Hyptis mutabilis	γ-Elemene	gamma-Elemene	C15H24	6432312	CC(=C1CCC(C(C1)C(=C)C)(C)C=C)C
Hyptis mutabilis	β-Bourbonene	beta-Bourbonene	C15H24	62566	CC(C)C1CCC2(C1C3C2CCC3=C)C
Hyptis mutabilis	β-Copaene	(-)-beta-Copaene	C15H24	21722369	CC(C)C1CCC2(C3C1C2C(=C)CC3)C
Hyptis mutabilis	α-Humulene	Humulene	C15H24	5281520	CC1=CCC(C=CCC(=CCC1)C)(C)C
Hyptis mutabilis	allo-Aromadendrene	(-)-Alloaromadendrene	C15H24	10899740	CC1CCC2C1C3C(C3(C)C)CCC2=C
Hyptis mutabilis	γ-Muurolene	gamma-Muurolene	C15H24	12313020	CC1=CC2C(CC1)C(=C)CCC2C(C)C
Hyptis mutabilis	Germacrene D	Germacrene D	C15H24	5317570	CC1=CCCC(=C)C=CC(CC1)C(C)C
Hyptis mutabilis	Bicyclogermacrene	Bicyclogermacrene	C15H24	13894537	CC1=CCCC(=CC2C(C2(C)C)CC1)C
Hyptis mutabilis	γ-Cadinene	(-)-gamma-Cadinene	C15H24	92313	CC1=CC2C(CC1)C(=C)CCC2C(C)C
Hyptis mutabilis	δ-Amorfene	delta-Amorphene	C15H24	12306056	CC1=CC2C(CCC(=C2CC1)C)C(C)C
Hyptis mutabilis	Spathulenol	Spathulenol	C15H24O	92231	CC1(C2C1C3C(CCC3(C)O)C(=C)CC2)C
Hyptis mutabilis	Caryophyllene oxide	beta-CARYOPHYLLENE OXIDE	C15H24O	1742210	CC1(CC2C1CCC3(C(O3)CCC2=C)C)C
Hyptis mutabilis	Humulene epoxide II	Humulene epoxide II	C15H24O	10704181	CC1=CCC(C=CCC2(C(O2)CC1)C)(C)C
Hyptis suaveolens	ursolic acid	Ursolic Acid	C30H48O3	64945	CC1CCC2(CCC3(C(=CCC4C3(CCC5C4(CCC(C5(C)C)O)C)C)C2C1C)C)C(=O)O
Hyptis verticillata	podophyllotoxin	Podofilox	C22H22O8	10607	COC1=CC(=CC(=C1OC)OC)C2C3C(COC3=O)C(C4=CC5=C(C=C24)OCO5)O
Hyptis verticillata	β-peltatin	beta-Peltatin	C22H22O8	92122	COC1=CC(=CC(=C1OC)OC)C2C3C(CC4=C(C5=C(C=C24)OCO5)O)COC3=O
Hyptis verticillata	rosmarinic acid	Rosmarinic acid	C18H16O8	5281792	C1=CC(=C(C=C1CC(C(=O)O)OC(=O)C=CC2=CC(=C(C=C2)O)O)O)O
Hyptis verticillata	3′,4,5-trihydroxy-3,6,7-trimethoxy-flavonol	3,4',5-Trihydroxy-3',6,7-trimethoxyflavone	C18H16O8	6453535	COC1=C(C=CC(=C1)C2=C(C(=O)C3=C(C(=C(C=C3O2)OC)OC)O)O)O
Illicium verum	car-3-ene	(-)-3-Carene	C10H16	442461	CC1=CCC2C(C1)C2(C)C
Illicium verum	cis-anethole	Anethole	C10H12O	637563	CC=CC1=CC=C(C=C1)OC
Illicium verum	trans-anethole	Anethole	C10H12O	637563	CC=CC1=CC=C(C=C1)OC
Illicium verum	limone	Limonene, (+/-)-	C10H16	22311	CC1=CCC(CC1)C(=C)C
Illicium verum	α-pinene	alpha-PINENE	C10H16	6654	CC1=CCC2CC1C2(C)C
Illicium verum	safrol	Safrole	C10H10O2	5144	C=CCC1=CC2=C(C=C1)OCO2
Illicium verum	β-phellandrene	Beta-Phellandrene	C10H16	11142	CC(C)C1CCC(=C)C=C1
Illicium verum	α-terpineol	Alpha-Terpineol	C10H18O	17100	CC1=CCC(CC1)C(C)(C)O
Illicium verum	farnesol	Farnesol	C15H26O	3327	CC(=CCCC(=CCCC(=CCO)C)C)C
Illicium verum	ρ-allylanisole	Estragole	C10H12O	8815	COC1=CC=C(C=C1)CC=C
Illicium verum	anisylacetone	Anisyl acetate	C10H12O3	7695	CC(=O)OCC1=CC=C(C=C1)OC
Illicium verum	anisaldehyde	p-Anisaldehyde	C8H8O2	31244	COC1=CC=C(C=C1)C=O
Illicium verum	ρ-cumicaldehyde	Cuminaldehyde	C10H12O	326	CC(C)C1=CC=C(C=C1)C=O
Illicium verum	palmitic acid	Palmitic Acid	C16H32O2	985	CCCCCCCCCCCCCCCC(=O)O
Illicium verum	linoleic acid	Linoleic Acid	C18H32O2	5280450	CCCCCC=CCC=CCCCCCCCC(=O)O
Illicium verum	foeniculin	Foeniculin, (E)-	C14H18O	5316879	CC=CC1=CC=C(C=C1)OCC=C(C)C
Illicium verum	seco-cycloartane	Cycloartane	C30H52	160497	CC(C)CCCC(C)C1CCC2(C1(CCC34C2CCC5C3(C4)CCCC5(C)C)C)C
Illicium verum	3,4-seco(242)-cycloartane-4(28)	Cycloartane	C30H52	160497	CC(C)CCCC(C)C1CCC2(C1(CCC34C2CCC5C3(C4)CCCC5(C)C)C)C
Illicium verum	24(diene)3,26-dioic acid	Nigranoic Acid	C30H46O4	10814237	CC(CCC=C(C)C(=O)O)C1CCC2(C1(CCC34C2CCC(C3(C4)CCC(=O)O)C(=C)C)C)C
Illicium verum	phenylpropanoid 26- methyl ester of nigranoic acid	trans-Anol	C9H10O	5474441	CC=CC1=CC=C(C=C1)O
Illicium verum	β-pinene	beta-Pinene	C10H16	14896	CC1(C2CCC(=C)C1C2)C
Illicium verum	β-sitosterol	Beta-Sitosterol	C29H50O	222284	CCC(CCC(C)C1CCC2C1(CCC3C2CC=C4C3(CCC(C4)O)C)C)C(C)C
Illicium verum	a-phellandrene	alpha-PHELLANDRENE	C10H16	7460	CC1=CCC(C=C1)C(C)C
Illicium verum	pcymene	p-CYMENE	C10H14	7463	CC1=CC=C(C=C1)C(C)C
Illicium verum	β-myrcene	Myrcene	C10H16	31253	CC(=CCCC(=C)C=C)C
Illicium verum	limonene	Limonene, (+/-)-	C10H16	22311	CC1=CCC(CC1)C(=C)C
Illicium verum	cineol	Eucalyptol	C10H18O	2758	CC1(C2CCC(O1)(CC2)C)C
Illicium verum	4(10)-thujene	Sabinene	C10H16	10887971	CC(C)C12CCC(=C)C1C2
Illicium verum	linalool	Linalool, (+/-)-	C10H18O	6549	CC(=CCCC(C)(C=C)O)C
Illicium verum	4-terpineol	4-Terpineol, (+/-)-	C10H18O	11230	CC1=CCC(CC1)(C(C)C)O
Illicium verum	safrole	Safrole	C10H10O2	5144	C=CCC1=CC2=C(C=C1)OCO2
Illicium verum	hydroquinone ethyl ether	Mequinol	C7H8O2	9015	COC1=CC=C(C=C1)O
Illicium verum	myristic acid	Myristic Acid	C14H28O2	11005	CCCCCCCCCCCCCC(=O)O
Illicium verum	stearic acid	Stearic Acid	C18H36O2	5281	CCCCCCCCCCCCCCCCCC(=O)O
Illicium verum	linoleic acid	Linoleic Acid	C18H32O2	5280450	CCCCCC=CCC=CCCCCCCCC(=O)O
Illicium verum	copaene	Copaene	C15H24	12303902	CC1=CCC2C3C1C2(CCC3C(C)C)C
Illicium verum	anisketone	4-Methoxyphenylacetone	C10H12O2	31231	CC(=O)CC1=CC=C(C=C1)OC
Illicium verum	sesquicitronellene	Alpha-Farnesene	C15H24	5281516	CC(=CCCC(=CCC=C(C)C=C)C)C
Illicium verum	caryophyllene	Caryophyllene	C15H24	5281515	CC1=CCCC(=C)C2CC(C2CC1)(C)C
Illicium verum	farnesene	Alpha-Farnesene	C15H24	5281516	CC(=CCCC(=CCC=C(C)C=C)C)C
Illicium verum	methyl-3-methoxy-benzoate	Methyl 3-methoxybenzoate	C9H10O3	79332	COC1=CC=CC(=C1)C(=O)OC
Illicium verum	methyl isoeugenol	Methylisoeugenol	C11H14O2	637776	CC=CC1=CC(=C(C=C1)OC)OC
Illicium verum	p-hydroxy benzoic acid	4-Hydroxybenzoic acid	C7H6O3	135	C1=CC(=CC=C1C(=O)O)O
Illicium verum	nerolidol	Nerolidol	C15H26O	8888	CC(=CCCC(=CCCC(C)(C=C)O)C)C
Illicium verum	m-methoxy-a-benzyl benzene acetic acid	2-Methoxyphenylacetic acid	C9H10O3	7134	COC1=CC=CC=C1CC(=O)O
Illicium verum	Shikimic acid	Shikimic acid	C7H10O5	8742	C1C(C(C(C=C1C(=O)O)O)O)O
Illicium verum	tashironin A	Tashironin	C22H26O6	16729380	CC1CCC2(C13CC(=O)C4(C2(COC4(C3O)OC(=O)C5=CC=CC=C5)C)C)O
Illicium verum	4-allyl-2-(3-methylbut-2-enyl)-1,- 6-methylenedioxybenzene-3-ol	6-Allyl-4-(3-methylbut-2-enyl)-1,3-benzodioxol-5-ol	C15H18O3	16729374	CC(=CCC1=C(C(=CC2=C1OCO2)CC=C)O)C
Illicium verum	illicinole, 3-hydroxy-4,5-methylenedioxyallyl-benzene	3-Hydroxy-4,5-dimethoxybenzoic acid	C9H10O5	74709	COC1=CC(=CC(=C1OC)O)C(=O)O
Illicium verum	4-allyl-4-(3-methylbut-2-enyl)- 1,2-methylenedioxycyclohexa-2,6-dien-5-one	6-Allyl-4-(3-methylbut-2-enyl)-1,3-benzodioxol-5-ol	C15H18O3	16729374	CC(=CCC1=C(C(=CC2=C1OCO2)CC=C)O)C
Illicium verum	3,4-seco-(24 Z)-cycloart-4 (28),24-diene-3,26-dioic acid	24-Methylenecycloartane-3,28-diol	C31H52O2	52953106	CC(C)C(=C)CCC(C)C1CCC2(C1(CCC34C2CCC5C3(C4)CCC(C5(C)CO)O)C)C
Illicium verum	26-methyl ester	Shanzhiside methyl ester	C17H26O11	13892722	CC1(CC(C2C1C(OC=C2C(=O)OC)OC3C(C(C(C(O3)CO)O)O)O)O)O
Illicium verum	tashironin	Tashironin	C22H26O6	16729380	CC1CCC2(C13CC(=O)C4(C2(COC4(C3O)OC(=O)C5=CC=CC=C5)C)C)O
Illicium verum	tashironin A	Tashironin	C22H26O6	16729380	CC1CCC2(C13CC(=O)C4(C2(COC4(C3O)OC(=O)C5=CC=CC=C5)C)C)O
Illicium verum	4-allyl-2-(3-methylbut-2-enyl)-1,6-methylenedioxybenzene-3-ol	6-Allyl-4-(3-methylbut-2-enyl)-1,3-benzodioxol-5-ol	C15H18O3	16729374	CC(=CCC1=C(C(=CC2=C1OCO2)CC=C)O)C
Illicium verum	illicinole	Illicinole	C15H18O3	16729375	CC(=CCOC1=CC2=C(C=C1CC=C)OCO2)C
Illicium verum	3-hydroxy-4,5-methylenedioxyallyl-benzene	3-Hydroxy-4,5-dimethoxybenzoic acid	C9H10O5	74709	COC1=CC(=CC(=C1OC)O)C(=O)O
Illicium verum	4-allyl-4-(3-methylbut-2-enyl)-1,2-methylenedioxycyclohexa-2,6-dien-5-one	6-Allyl-4-(3-methylbut-2-enyl)-1,3-benzodioxol-5-ol	C15H18O3	16729374	CC(=CCC1=C(C(=CC2=C1OCO2)CC=C)O)C
Illicium verum	tashironin	Tashironin	C22H26O6	16729380	CC1CCC2(C13CC(=O)C4(C2(COC4(C3O)OC(=O)C5=CC=CC=C5)C)C)O
Indigofera suffruticosa	Indican	Indican	C14H17NO6	441564	C1=CC=C2C(=C1)C(=CN2)OC3C(C(C(C(O3)CO)O)O)O
Ipomoea batatas	dehydroabietinol	Dehydroabietinol	C20H30O	15586718	CC(C)C1=CC2=C(C=C1)C3(CCCC(C3CC2)(C)CO)C
Ipomoea batatas	δ-Selinene	(+)-delta-Selinene	C15H24	12308846	CC1=C2C=C(CCC2(CCC1)C)C(C)C
Ipomoea batatas	α-Caryophyllene	Caryophyllene	C15H24	5281515	CC1=CCCC(=C)C2CC(C2CC1)(C)C
Ipomoea cairica	(-)-arctigenin	Arctigenin	C21H24O6	64981	COC1=C(C=C(C=C1)CC2COC(=O)C2CC3=CC(=C(C=C3)O)OC)OC
Ipomoea cairica	(-)-trachelogenin	Trachelogenin	C21H24O7	452855	COC1=C(C=C(C=C1)CC2COC(=O)C2(CC3=CC(=C(C=C3)O)OC)O)OC
Jatropha curcas	5,7-dimethoxycoumarin	5,7-Dimethoxycoumarin	C11H10O4	2775	COC1=CC2=C(C=CC(=O)O2)C(=C1)OC
Jatropha curcas	6,7-dimethoxycoumarin	Scoparone	C11H10O4	8417	COC1=C(C=C2C(=C1)C=CC(=O)O2)OC
Jatropha multifida	jatrogrossidentadione	Urogastrone	C257H381N73O83S7	56841751	CCC(C)C(C(=O)NC(CCC(=O)O)C(=O)NC(CO)C(=O)NC(CC(C)C)C(=O)NC(CC(=O)O)C(=O)NC(CO)C(=O)NC(CC1=CC=C(C=C1)O)C(=O)NC(C(C)O)C(=O)NC(CS)C(=O)NC(CC(=O)N)C(=O)NC(CS)C(=O)NC(C(C)C)C(=O)NC(C(C)CC)C(=O)NCC(=O)NC(CC2=CC=C(C=C2)O)C(=O)NC(CO)C(=O)NCC(=O)NC(CC(=O)O)C(=O)NC(CCCNC(=N)N)C(=O)NC(CS)C(=O)NC(CCC(=O)N)C(=O)NC(C(C)O)C(=O)NC(CCCNC(=N)N)C(=O)NC(CC(=O)O)C(=O)NC(CC(C)C)C(=O)NC(CCCNC(=N)N)C(=O)NC(CC3=CNC4=CC=C…
Jatropha multifida	multidione	(2R)-3-[(1R,3S)-2,2-dimethyl-3-(3-oxobutyl)cyclopropyl]-1-(4-hydroxy-3-methylphenyl)-2-methylpropan-1-one	C20H28O3	101477139	CC1=C(C=CC(=C1)C(=O)C(C)CC2C(C2(C)C)CCC(=O)C)O
Jatropha multifida	multifidone	Multifidone	C20H26O3	25181402	CC1CC2C(C2(C)C)CCC3(C=C4C1(O3)C(=O)C=C(C4=O)C)C
Jatropha multifida	multifolone	Arjunone	C19H20O6	14034821	COC1=CC(=C(C=C1)C2CC(=O)C3=C(O2)C=C(C=C3OC)OC)OC
Jatropha multifida	multifidanol	Multifidanol	C20H32O4	57390908	CC1CC2C(C2(C)C)CCC(C=C3C(C(CC3(C1=O)O)C)O)(C)O
Jatropha multifida	multifidenol	Multifidenol	C20H30O4	57399656	CC1CC2C(C2(C)C)CCC(C=C3C(C(=CC3(C1=O)O)C)O)(C)O
Jatropha multifida	dinorditerpenoids	Diterpenoid SP-II	C20H32O4	442023	CC12CCCC(C1CCC34C2CCC(C3)C(C4)(CO)O)(C)C(=O)O
Jatropha multifida	jatromulone A	Jatropholone A	C20H24O2	14059526	CC1CC2=C(C(=C3C4C(C4(C)C)CCC(=C)C3=C2C1=O)C)O
Jatropha multifida	jatrointelone A	Jatrophenone	C22H30O4	15923201	CC1CC2C(=CC(C(=O)CC(C=CC(C2=O)C)C(=C)C)C)C1OC(=O)C
Jatropha multifida	jatrophodione A	Jatrophenone	C22H30O4	15923201	CC1CC2C(=CC(C(=O)CC(C=CC(C2=O)C)C(=C)C)C)C1OC(=O)C
Jatropha multifida	podocarpane diterpenoids	Podocarpic acid	C17H22O3	93017	CC12CCCC(C1CCC3=C2C=C(C=C3)O)(C)C(=O)O
Jatropha multifida	trigocherriolide A	Chantriolide A	C38H52O16	11061677	CC1=C(C(=O)OC(C1)C(C)C2C(=O)CC3C2(C(CC4C3C5C(O5)C6(C4(C(C7C(C6)O7)OC(=O)C)C)O)OC(=O)C)C)COC8C(C(C(C(O8)CO)O)O)O
Jatropha multifida	trigocherriolide B	Trigoheterin B	C42H48O14	56925486	CC1CC2C3(C(C(C(C(C3C(C4(C(C2(C1OC(=O)C5=CC=CC=C5)O4)OC(=O)C)C)OC(=O)C)OC(=O)C)(C(=C)C)OC(=O)C)OC(=O)C6=CC=CC=C6)C)O
Jatropha multifida	celastrol	Celastrol	C29H38O4	122724	CC1=C(C(=O)C=C2C1=CC=C3C2(CCC4(C3(CCC5(C4CC(CC5)(C)C(=O)O)C)C)C)C)O
Jatropha multifida	multifidione	Multifidone	C20H26O3	25181402	CC1CC2C(C2(C)C)CCC3(C=C4C1(O3)C(=O)C=C(C4=O)C)C
Jatropha multifida	15-epi-4E-jatrogrossidentadion	Epi-dihydrophaseic acid	C15H22O5	11988273	CC(=CC(=O)O)C=CC1(C2(CC(CC1(OC2)C)O)C)O
Jatropha multifida	jatrogrossidion	(2S,3R,6aS,7R,10aR)-3-hydroxy-2,5-dimethyl-10-methylidene-7-prop-1-en-2-yl-3,6a,7,8,9,10a-hexahydro-2H-benzo[h]azulene-1,4-dione	C20H24O3	101804595	CC1C(C2=C(C1=O)C3C(C=C(C2=O)C)C(CCC3=C)C(=C)C)O
Jatropha podagrica	hovetrichoside C	Hovetrichoside C	C21H22O11	42607791	C1=CC(=CC=C1CC2(C(=O)C3=C(O2)C=C(C=C3OC4C(C(C(C(O4)CO)O)O)O)O)O)O
Jatropha podagrica	fraxetin	Fraxetin	C10H8O5	5273569	COC1=C(C(=C2C(=C1)C=CC(=O)O2)O)O
Jatropha podagrica	fraxin	Fraxin	C16H18O10	5273568	COC1=C(C(=C2C(=C1)C=CC(=O)O2)OC3C(C(C(C(O3)CO)O)O)O)O
Jatropha podagrica	isobiflorin	Isobiflorin	C16H18O9	10338198	CC1=CC(=O)C2=C(O1)C(=C(C=C2O)O)C3C(C(C(C(O3)CO)O)O)O
Jatropha podagrica	corillagin	Corilagin	C27H22O18	73568	C1C2C(C(C(C(O2)OC(=O)C3=CC(=C(C(=C3)O)O)O)O)OC(=O)C4=CC(=C(C(=C4C5=C(C(=C(C=C5C(=O)O1)O)O)O)O)O)O)O
Juglans regia	Sakuranetin	Sakuranetin	C16H14O5	73571	COC1=CC(=C2C(=O)CC(OC2=C1)C3=CC=C(C=C3)O)O
Justicia secunda	Caffeic acid derivative	Caffeic Acid	C9H8O4	689043	C1=CC(=C(C=C1C=CC(=O)O)O)O
Justicia secunda	Secundarellone B/C (racemate)	BTZ043 Racemate	C17H16F3N3O5S	49769085	CC1COC2(O1)CCN(CC2)C3=NC(=O)C4=C(S3)C(=CC(=C4)C(F)(F)F)[N+](=O)[O-]
Justicia secunda	Citric acid	Citric Acid	C6H8O7	311	C(C(=O)O)C(CC(=O)O)(C(=O)O)O
Justicia secunda	Carboxylic acid derivative	Bicyclooctane carboxylic acid derivative	C22H32O6S	5458711	CCSCC1C2CCC3C(C2)(C1=O)C(=O)OC4C35COC(C5C(C(C4)O)(C)C)O
Justicia secunda	Salicylic acid glucoside	Salicylic acid glucoside	C13H16O8	151505	C1=CC=C(C(=C1)C(=O)O)OC2C(C(C(C(O2)CO)O)O)O
Justicia secunda	Dihydroxybenzoic acid O-glucoside (2,4-dihydroxybenzoic acid O-glucoside)	2,4-Dihydroxybenzoic acid	C7H6O4	1491	C1=CC(=C(C=C1O)O)C(=O)O
Justicia secunda	Dihydroxybenzoic acid O-pentoside	2,5-Dihydroxybenzoic acid	C7H6O4	3469	C1=CC(=C(C=C1O)C(=O)O)O
Justicia secunda	Caffeoyl glucoside	1-Caffeoyl-beta-D-glucose	C15H18O9	5281761	C1=CC(=C(C=C1C=CC(=O)OC2C(C(C(C(O2)CO)O)O)O)O)O
Justicia secunda	Roseoside	Roseoside	C19H30O8	9930064	CC1=CC(=O)CC(C1(C=CC(C)OC2C(C(C(C(O2)CO)O)O)O)O)(C)C
Justicia secunda	Hydroxycinnamic acid O-pentoside-glucoside	isorhamnetin 3-O-glucoside	C22H22O12	5318645	COC1=C(C=CC(=C1)C2=C(C(=O)C3=C(C=C(C=C3O2)O)O)OC4C(C(C(C(O4)CO)O)O)O)O
Justicia secunda	Trihydroxybenzoic acid O-dipentoside (Gallic acid O-dipentoside)	Gallic Acid	C7H6O5	370	C1=C(C=C(C(=C1O)O)O)C(=O)O
Justicia secunda	Trihydroxybenzoic acid O-pentoside (Gallic acid O-pentoside)	Gallic Acid	C7H6O5	370	C1=C(C=C(C(=C1O)O)O)C(=O)O
Justicia secunda	Hydroxycinnamic acid	4-Hydroxycinnamic acid	C9H8O3	322	C1=CC(=CC=C1C=CC(=O)O)O
Justicia secunda	Luteolin 7-O-[β-glucopyranosyl-(1→2)-β-rhamnosyl-(1→6)] β-glucopyranoside	Luteolin 7-O-glucoside	C21H20O11	5280637	C1=CC(=C(C=C1C2=CC(=O)C3=C(C=C(C=C3O2)OC4C(C(C(C(O4)CO)O)O)O)O)O)O
Justicia secunda	Trihydroxyflavone di-O-hexoside-O-rhamnoside (apigenin 7-O-glucoside-glucoside-rhamnoside)	Apigenin-7-O-Glucoside	C21H20O10	12304093	C1=CC(=CC=C1C2=CC(=O)C3=C(C=C(C=C3O2)OC4C(C(C(C(O4)CO)O)O)O)O)O
Justicia secunda	Trihydroxymethoxyflavone di-O-hexoside-O-rhamnoside (diosmetin 7-O-glucoside-rhamnoside-glucoside)	Kaempferol-3-O-glucoside-7-O-rhamnoside	C27H30O15	14035324	CC1C(C(C(C(O1)OC2=CC(=C3C(=C2)OC(=C(C3=O)OC4C(C(C(C(O4)CO)O)O)O)C5=CC=C(C=C5)O)O)O)O)O
Justicia secunda	Tetrahydroxyflavone O-hexoside-O-rhamnoside (luteolin-7-O-rutinoside)	Luteolin 7-o-rutinoside	C27H30O15	10461109	CC1C(C(C(C(O1)OCC2C(C(C(C(O2)OC3=CC(=C4C(=C3)OC(=CC4=O)C5=CC(=C(C=C5)O)O)O)O)O)O)O)O)O
Justicia secunda	Rutin	Rutin	C27H30O16	5280805	CC1C(C(C(C(O1)OCC2C(C(C(C(O2)OC3=C(OC4=CC(=CC(=C4C3=O)O)O)C5=CC(=C(C=C5)O)O)O)O)O)O)O)O
Justicia secunda	Cyclohexanone derivative glucoside (9-Hydroxy-7-megastigmen-3-one glucoside)	9-Hydroxy-7-megastigmen-3-one glucoside	C19H32O7	131752911	CC1CC(=O)CC(C1C=CC(C)OC2C(C(C(C(O2)CO)O)O)O)(C)C
Justicia secunda	Cyclohexanone derivative	Cyclohexanone	C6H10O	7967	C1CCC(=O)CC1
Justicia secunda	Tetrahydroxyflavone O-hexoside-O-rhamnoside derivative (luteolin O-hydroxyferuloyl -O-rutinoside)	Luteolin	C15H10O6	5280445	C1=CC(=C(C=C1C2=CC(=O)C3=C(C=C(C=C3O2)O)O)O)O
Justicia secunda	Tetrahydroxyflavone O-pentoside-hexoside; (graveobioside A = luteolin 7-O-(2-apiosyl)glucoside)	Luteolin 7-O-glucoside	C21H20O11	5280637	C1=CC(=C(C=C1C2=CC(=O)C3=C(C=C(C=C3O2)OC4C(C(C(C(O4)CO)O)O)O)O)O)O
Justicia secunda	Luteolin 7-O-[β-apiofuranosyl-(1→2)]-β-xylopyranoside	Luteolin 7-apiosyl-(1->2)-glucoside	C26H28O15	44258081	C1C(C(C(O1)OC2C(C(C(OC2OC3=CC(=C4C(=C3)OC(=CC4=O)C5=CC(=C(C=C5)O)O)O)CO)O)O)O)(CO)O
Justicia secunda	Cyclohexanone derivative glucoside	Cyclohexanone	C6H10O	7967	C1CCC(=O)CC1
Justicia secunda	Tetrahydroxyflavone O-pentoside-O-rhamnoside (luteolin O-pentoside-O-rhamnoside)	Luteolin	C15H10O6	5280445	C1=CC(=C(C=C1C2=CC(=O)C3=C(C=C(C=C3O2)O)O)O)O
Justicia secunda	Rhodiooctanoside	Rhodexoside	C35H54O14	123131910	CC1C(C(C(C(O1)OC2CCC3(C(C2)CCC4C3C(CC5(C4(CCC5C6=CC(=O)OC6)O)C)O)C)O)O)OC7C(C(C(C(O7)CO)O)O)O
Justicia secunda	Tetrahydroxyflavone O-pentoside-O-acetylpentoside (luteolin O- apiofuranosyl -O-acetylapiofuranosyl)	Orientin	C21H20O11	5281675	C1=CC(=C(C=C1C2=CC(=O)C3=C(O2)C(=C(C=C3O)O)C4C(C(C(C(O4)CO)O)O)O)O)O
Justicia secunda	Trihydroxyflavone di-O-pentoside (apigenin di-O-pentoside)	quercetin-3-O-pentosyl-pentoside	C25H26O15	45360047	C1C(C(C(C(O1)OC2C(C(COC2OC3=C(OC4=CC(=CC(=C4C3=O)O)O)C5=CC(=C(C=C5)O)O)O)O)O)O)O
Justicia secunda	Trihydroxymethoxyflavone di-O-pentoside (diosmetin 7-O-apiofuranosyl-xylopyranoside)	Diosmetin 7-O-beta-D-glucopyranoside	C22H22O11	11016019	COC1=C(C=C(C=C1)C2=CC(=O)C3=C(C=C(C=C3O2)OC4C(C(C(C(O4)CO)O)O)O)O)O
Justicia secunda	Trihydroxymethoxyflavone O-pentoside O-rhamnoside (diosmetin O-apiofuranosyl- O-rhamnoside)	Diosmetin	C16H12O6	5281612	COC1=C(C=C(C=C1)C2=CC(=O)C3=C(C=C(C=C3O2)O)O)O
Justicia secunda	Trihydroxymethoxyflavone O-pentoside-O-acetylpentoside (diosmetin O- apiofuranosyl -O-acetylapiofuranosyl)	Diosmetin	C16H12O6	5281612	COC1=C(C=C(C=C1)C2=CC(=O)C3=C(C=C(C=C3O2)O)O)O
Justicia secunda	Luteolin	Luteolin	C15H10O6	5280445	C1=CC(=C(C=C1C2=CC(=O)C3=C(C=C(C=C3O2)O)O)O)O
Justicia secunda	Trihydroxymethoxyflavone O-pentoside O-hydroxyferuloyl (diosmetin O-apiofuranosyl O-hydroxyferuloyl)	Diosmetin	C16H12O6	5281612	COC1=C(C=C(C=C1)C2=CC(=O)C3=C(C=C(C=C3O2)O)O)O
Justicia secunda	Trihydroxymethoxyflavone (diosmetin)	Diosmetin	C16H12O6	5281612	COC1=C(C=C(C=C1)C2=CC(=O)C3=C(C=C(C=C3O2)O)O)O
Kalanchoe pinnata	KPB-100	1-Chloro-4-nitrobenzene	C6H4ClNO2	7474	C1=CC(=CC=C1[N+](=O)[O-])Cl
Kalanchoe pinnata	Narcissin (Isorhamnetin-3-rutinoside)	Narcissin	C28H32O16	5481663	CC1C(C(C(C(O1)OCC2C(C(C(C(O2)OC3=C(OC4=CC(=CC(=C4C3=O)O)O)C5=CC(=C(C=C5)O)OC)O)O)O)O)O)O
Kalanchoe pinnata	Astragalin	Astragalin	C21H20O11	5282102	C1=CC(=CC=C1C2=C(C(=O)C3=C(C=C(C=C3O2)O)O)OC4C(C(C(C(O4)CO)O)O)O)O
Kalanchoe pinnata	Friedelin	Friedelin	C30H50O	91472	CC1C(=O)CCC2C1(CCC3C2(CCC4(C3(CCC5(C4CC(CC5)(C)C)C)C)C)C)C
Kalanchoe pinnata	Luteolin	Luteolin	C15H10O6	5280445	C1=CC(=C(C=C1C2=CC(=O)C3=C(C=C(C=C3O2)O)O)O)O
Kalanchoe pinnata	Rutin	Rutin	C27H30O16	5280805	CC1C(C(C(C(O1)OCC2C(C(C(C(O2)OC3=C(OC4=CC(=CC(=C4C3=O)O)O)C5=CC(=C(C=C5)O)O)O)O)O)O)O)O
Kalanchoe pinnata	Kaempferol	Kaempferol	C15H10O6	5280863	C1=CC(=CC=C1C2=C(C(=O)C3=C(C=C(C=C3O2)O)O)O)O
Kalanchoe pinnata	Quercetin	Quercetin	C15H10O7	5280343	C1=CC(=C(C=C1C2=C(C(=O)C3=C(C=C(C=C3O2)O)O)O)O)O
Kalanchoe pinnata	Cyanidin	Cyanidin	C15H11O6+	128861	C1=CC(=C(C=C1C2=[O+]C3=CC(=CC(=C3C=C2O)O)O)O)O
Kalanchoe pinnata	Taxifolin (Dihydroquercetin)	Taxifolin	C15H12O7	439533	C1=CC(=C(C=C1C2C(C(=O)C3=C(C=C(C=C3O2)O)O)O)O)O
Kalanchoe pinnata	Bryophyllin A	Bryophyllin B	C26H34O9	44575928	CC(=O)OC1CC(CC2(C13C4C(CC2)C5(CCC(C5(CC4OC3O)C)C6=COC(=O)C=C6)O)O)O
Kalanchoe pinnata	bryophyllin C	Bryophyllin B	C26H34O9	44575928	CC(=O)OC1CC(CC2(C13C4C(CC2)C5(CCC(C5(CC4OC3O)C)C6=COC(=O)C=C6)O)O)O
Kalanchoe pinnata	bersaldegenin-3-acetate	Bersaldegenin 3-acetate	C26H34O8	282020	CC(=O)OC1CC(C2(C3CCC4(C(CCC4(C3CCC2(C1)O)O)C5=COC(=O)C=C5)C)C=O)O
Kalanchoe pinnata	quercetin	Quercetin	C15H10O7	5280343	C1=CC(=C(C=C1C2=C(C(=O)C3=C(C=C(C=C3O2)O)O)O)O)O
Kalanchoe pinnata	gallic acid	Gallic Acid	C7H6O5	370	C1=C(C=C(C(=C1O)O)O)C(=O)O
Kalanchoe pinnata	quercitrin	Quercitrin	C21H20O11	5280459	CC1C(C(C(C(O1)OC2=C(OC3=CC(=CC(=C3C2=O)O)O)C4=CC(=C(C=C4)O)O)O)O)O
Lantana camara	luteolin-7, 4'-O -diglucoside	Luteolin 7,4'-diglucoside	C27H30O16	44258093	C1=CC(=C(C=C1C2=CC(=O)C3=C(C=C(C=C3O2)OC4C(C(C(C(O4)CO)O)O)O)O)O)OC5C(C(C(C(O5)CO)O)O)O
Lantana camara	Protocatechuic acid	3,4-Dihydroxybenzoic acid	C7H6O4	72	C1=CC(=C(C=C1C(=O)O)O)O
Lantana camara	Caffeic acid	Caffeic Acid	C9H8O4	689043	C1=CC(=C(C=C1C=CC(=O)O)O)O
Lantana camara	Fucatoside B	Fucatoside C	C33H42O19	44254788	C1C(C(C(O1)OC2C(C(OC(C2OC3C(C(CO3)(CO)O)O)OCCC4=CC(=C(C=C4)O)O)CO)OC(=O)C=CC5=CC(=C(C=C5)O)O)O)(CO)O
Lantana camara	Theveside	Theveside	C16H22O11	25085768	C1C=C(C2C1(C(=COC2OC3C(C(C(C(O3)CO)O)O)O)C(=O)O)O)CO
Lantana camara	Vanillic acid	Vanillic Acid	C8H8O4	8468	COC1=C(C=CC(=C1)C(=O)O)O
Lantana camara	Fucatoside C	Fucatoside C	C33H42O19	44254788	C1C(C(C(O1)OC2C(C(OC(C2OC3C(C(CO3)(CO)O)O)OCCC4=CC(=C(C=C4)O)O)CO)OC(=O)C=CC5=CC(=C(C=C5)O)O)O)(CO)O
Lantana camara	Coumaric acid	p-Coumaric acid	C9H8O3	637542	C1=CC(=CC=C1C=CC(=O)O)O
Lantana camara	Ferulic acid	Ferulic acid	C10H10O4	445858	COC1=C(C=CC(=C1)C=CC(=O)O)O
Lantana camara	Ethyl-β-D- galactoside	Ethyl Beta-D-Galactopyranoside	C8H16O6	5317246	CCOC1C(C(C(C(O1)CO)O)O)O
Lantana camara	Lamiridoside	Lamiidoside	C26H32O14	23815404	CC1(C(CC2(C1C(OC=C2C(=O)OC)OC3C(C(C(C(O3)CO)O)O)O)O)OC(=O)C=CC4=CC=C(C=C4)O)O
Lantana camara	8-epiloganin	8-Epiloganin	C17H26O10	10548420	CC1C(CC2C1C(OC=C2C(=O)OC)OC3C(C(C(C(O3)CO)O)O)O)O
Lantana camara	Linaloic acid hexoside	Linaclotide	C59H79N15O21S6	16158208	CC1C(=O)NC2CSSCC3C(=O)NC(C(=O)NC(C(=O)NC(CSSCC(NC(=O)CNC(=O)C(NC2=O)C(C)O)C(=O)NC(CC4=CC=C(C=C4)O)C(=O)O)C(=O)NC(CSSCC(C(=O)N3)N)C(=O)NC(C(=O)N5CCCC5C(=O)N1)CC(=O)N)CC6=CC=C(C=C6)O)CCC(=O)O
Lantana camara	Pectolinarin	Pectolinaroside	C29H34O15	168849	CC1C(C(C(C(O1)OCC2C(C(C(C(O2)OC3=C(C(=C4C(=C3)OC(=CC4=O)C5=CC=C(C=C5)OC)O)OC)O)O)O)O)O)O
Lantana camara	Arenarioside	Arenarioside	C34H44O19	44584310	CC1C(C(C(C(O1)OC2C(C(OC(C2OC(=O)C=CC3=CC(=C(C=C3)O)O)COC4C(C(C(CO4)O)O)O)OCCC5=CC(=C(C=C5)O)O)O)O)O)O
Lantana camara	Verbascoside	Verbascoside	C29H36O15	5281800	CC1C(C(C(C(O1)OC2C(C(OC(C2OC(=O)C=CC3=CC(=C(C=C3)O)O)CO)OCCC4=CC(=C(C=C4)O)O)O)O)O)O
Lantana camara	Cis-verbascoside	Verbascoside	C29H36O15	5281800	CC1C(C(C(C(O1)OC2C(C(OC(C2OC(=O)C=CC3=CC(=C(C=C3)O)O)CO)OCCC4=CC(=C(C=C4)O)O)O)O)O)O
Lantana camara	Isoverbascoside	Isoacteoside	C29H36O15	6476333	CC1C(C(C(C(O1)OC2C(C(OC(C2O)OCCC3=CC(=C(C=C3)O)O)COC(=O)C=CC4=CC(=C(C=C4)O)O)O)O)O)O
Lantana camara	Parvifloroside A	Parviflorin	C35H62O7	10100032	CCCCCCCCCCC(C1CCC(O1)C2CCC(O2)C(CCCCCCCCC(CC3=CC(OC3=O)C)O)O)O
Lantana camara	Dihydroxy-dimethoxy flavone hexoside I	Dihydroxy-dimethoxyflavone	C17H14O6	123885531	COC1=C(C(=CC2=C1C(=O)C(=C(O2)C3=CC=CC=C3)OC)O)O
Lantana camara	Dihydroxy-dimethoxy flavone hexoside II	Dihydroxy-dimethoxyflavone	C17H14O6	123885531	COC1=C(C(=CC2=C1C(=O)C(=C(O2)C3=CC=CC=C3)OC)O)O
Lantana camara	Dihydroxy-dimethoxy flavone hexoside III	Dihydroxy-dimethoxyflavone	C17H14O6	123885531	COC1=C(C(=CC2=C1C(=O)C(=C(O2)C3=CC=CC=C3)OC)O)O
Lantana camara	Eupafolin	Eupafolin	C16H12O7	5317284	COC1=C(C2=C(C=C1O)OC(=CC2=O)C3=CC(=C(C=C3)O)O)O
Lantana camara	Cirsiliol	Cirsiliol	C17H14O7	160237	COC1=C(C(=C2C(=C1)OC(=CC2=O)C3=CC(=C(C=C3)O)O)O)OC
Lantana camara	5-Hydroxynaphtho[2,3-b]furan-4,9-dione	5-Hydroxy-2-(1-Hydroxyethyl)Naphtho(2,3-B)Furan-4,9-Dione	C14H10O5	147719	CC(C1=CC2=C(O1)C(=O)C3=C(C2=O)C(=CC=C3)O)O
Lantana camara	Salvigenin	Salvigenin	C18H16O6	161271	COC1=CC=C(C=C1)C2=CC(=O)C3=C(C(=C(C=C3O2)OC)OC)O
Lantana camara	3- acetyloxy,12-hydroxy-23-oxoeupha-7,24-dien-21,16-olid-28-oic acid	Olean-12-en-28-oic acid, 3beta-hydroxy-, methyl ester, acetate	C33H52O4	609115	CC(=O)OC1CCC2(C(C1(C)C)CCC3(C2CC=C4C3(CCC5(C4CC(CC5)(C)C)C(=O)OC)C)C)C
Lantana camara	Camarolic acid	Cacodylic Acid	C2H7AsO2	2513	C[As](=O)(C)O
Lantana camara	Camaric acid	Camaric acid	C35H52O6	10483104	CC=C(C)C(=O)OC1CC(CC2C1(CCC3(C2=CCC4C3(CCC5C46CCC(C5(C)C)(OC6)O)C)C)C(=O)O)(C)C
Lantana camara	Lantanilic acid	Lantanolic acid	C30H46O4	15560079	CC1(CCC2(CCC3(C(=CCC4C3(CCC5C46CCC(C5(C)C)(OC6)O)C)C2C1)C)C(=O)O)C
Lantana camara	Lantacin	Lanicor	C41H64O14	3062	CC1C(C(CC(O1)OC2C(OC(CC2O)OC3C(OC(CC3O)OC4CCC5(C(C4)CCC6C5CC(C7(C6(CCC7C8=CC(=O)OC8)O)C)O)C)C)C)O)O
Lantana camara	Icterogenin	Icterogenin	C35H52O6	45268134	CC=C(C)C(=O)OC1CC(CC2C1(CCC3(C2=CCC4C3(CCC5C4(CCC(=O)C5(C)CO)C)C)C)C(=O)O)(C)C
Lantana camara	Lantoic acid	Lactic Acid	C3H6O3	612	CC(C(=O)O)O
Lantana camara	Camaranoic acid	Decanoic acid, 6-methyl-	C11H22O2	143080	CCCCC(C)CCCCC(=O)O
Lantana camara	Camarinic acid	Camarinic Acid	C32H48O6	44583717	CC1CC(C2(CCC3(C(=CCC4C3(CCC5C46CCC(C5(C)C)(OC6)O)C)C2C1C)C)C(=O)O)OC(=O)C
Lantana camara	Reduced lantadene A	Glutathione	C10H17N3O6S	124886	C(CC(=O)NC(CS)C(=O)NCC(=O)O)C(C(=O)O)N
Lantana camara	3- O-(3-Methyl-2-butenoyl), 22-hydroxy-12-oleanen-28-oic acid;	3-Hydroxyolean-12-en-28-oic acid	C30H48O3	619166	CC1(CCC2(CCC3(C(=CCC4C3(CCC5C4(CCC(C5(C)C)O)C)C)C2C1)C)C(=O)O)C
Lantana camara	Lantadene B	Lantadene B	C35H52O5	15560077	CC(=CC(=O)OC1CC(CC2C1(CCC3(C2=CCC4C3(CCC5C4(CCC(=O)C5(C)C)C)C)C)C(=O)O)(C)C)C
Lantana camara	Pomonic acid	Flonicamid	C9H6F3N3O	9834513	C1=CN=CC(=C1C(F)(F)F)C(=O)NCC#N
Lantana camara	Lantabetulic acid	Betulinic Acid	C30H48O3	64971	CC(=C)C1CCC2(C1C3CCC4C5(CCC(C(C5CCC4(C3(CC2)C)C)(C)C)O)C)C(=O)O
Lantana camara	Lantanolic acid	Lantanolic acid	C30H46O4	15560079	CC1(CCC2(CCC3(C(=CCC4C3(CCC5C46CCC(C5(C)C)(OC6)O)C)C2C1)C)C(=O)O)C
Lantana camara	Lantic acid	Lantic acid	C30H46O4	185503	CC1CCC2(CCC3(C(=CCC4C3(CCC5C46CCC(C5(C)C)(OC6)O)C)C2C1C)C)C(=O)O
Lantana camara	Camardienone	Zearalenone	C18H22O5	5281576	CC1CCCC(=O)CCCC=CC2=C(C(=CC(=C2)O)O)C(=O)O1
Laurus nobilis	B-ocimene	beta-OCIMENE, (3E)-	C10H16	5281553	CC(=CCC=C(C)C=C)C
Laurus nobilis	1,8-cineole	Eucalyptol	C10H18O	2758	CC1(C2CCC(O1)(CC2)C)C
Laurus nobilis	a-pinene	alpha-PINENE	C10H16	6654	CC1=CCC2CC1C2(C)C
Laurus nobilis	b-pinene	beta-Pinene	C10H16	14896	CC1(C2CCC(=C)C1C2)C
Laurus nobilis	eremanthin	Eremanthin	C15H18O2	100572	CC1=CCC2C(C3C1CCC3=C)OC(=O)C2=C
Laurus nobilis	dehydrocostuslactone	Dehydrocostus lactone, (-)-	C15H18O2	73174	C=C1CCC2C(C3C1CCC3=C)OC(=O)C2=C
Laurus nobilis	lauruside 5	Furosemide	C12H11ClN2O5S	3440	C1=COC(=C1)CNC2=CC(=C(C=C2C(=O)O)S(=O)(=O)N)Cl
Laurus nobilis	Lauruside 1	Furosemide	C12H11ClN2O5S	3440	C1=COC(=C1)CNC2=CC(=C(C=C2C(=O)O)S(=O)(=O)N)Cl
Laurus nobilis	Artecanin	Artecanin	C15H18O5	442147	CC1(CCC2C(C3C14C(O4)C5C3(O5)C)OC(=O)C2=C)O
Lawsonia inermis	1-tridecanol	1-Tridecanol	C13H28O	8207	CCCCCCCCCCCCCO
Lawsonia inermis	rubinaphthin B (1, 4-naphthohydroquinone-1,4di-O-β-D-glucopyranoside)	1,4-Naphthoquinone	C10H6O2	8530	C1=CC=C2C(=O)C=CC(=O)C2=C1
Lawsonia inermis	9(11),12-oleanadien-3β-ol	9(11),12-Oleanadien-3-ol	C30H48O	13918528	CC1(CCC2(CCC3(C(=CC=C4C3(CCC5C4(CCC(C5(C)C)O)C)C)C2C1)C)C)C
Lawsonia inermis	11,13(18)-oleanadien-3β-ol	9(11),12-Oleanadien-3-ol	C30H48O	13918528	CC1(CCC2(CCC3(C(=CC=C4C3(CCC5C4(CCC(C5(C)C)O)C)C)C2C1)C)C)C
Lawsonia inermis	catechin	(-)-Catechin	C15H14O6	73160	C1C(C(OC2=CC(=CC(=C21)O)O)C3=CC(=C(C=C3)O)O)O
Lawsonia inermis	3-O-α-L-rhamnopyranosyl kaempferol (afzelin)	Afzelin	C21H20O10	5316673	CC1C(C(C(C(O1)OC2=C(OC3=CC(=CC(=C3C2=O)O)O)C4=CC=C(C=C4)O)O)O)O
Lawsonia inermis	angustic acid	Uric Acid	C5H4N4O3	1175	C12=C(NC(=O)N1)NC(=O)NC2=O
Lawsonia inermis	1β,2α,3α,19α-tetrahydroxy-12-ursen-28-oic acid	1,2,3,19-Tetrahydroxy-12-ursen-28-oic acid	C30H48O6	69624177	CC1CCC2(CCC3(C(=CCC4C3(CCC5C4(C(C(C(C5(C)C)O)O)O)C)C)C2C1(C)O)C)C(=O)O
Lawsonia inermis	suavissimoside R1	Suavissimoside R1	C36H56O12	21626352	CC1CCC2(CCC3(C(=CCC4C3(CCC5C4(CC(C(C5(C)C(=O)O)O)O)C)C)C2C1(C)O)C)C(=O)OC6C(C(C(C(O6)CO)O)O)O
Lawsonia inermis	2-hydroxy-1,4-naphthoquinone	2-Hydroxy-1,4-naphthoquinone	C10H6O3	6755	C1=CC=C2C(=C1)C(=CC(=O)C2=O)O
Lawsonia inermis	β-sitosterol	Beta-Sitosterol	C29H50O	222284	CCC(CCC(C)C1CCC2C1(CCC3C2CC=C4C3(CCC(C4)O)C)C)C(C)C
Lawsonia inermis	1-pentadecanol	1-Pentadecanol	C15H32O	12397	CCCCCCCCCCCCCCCO
Lilium speciosum	apiolin-6,8-bi-C-β-D-glucopyranoside	Octyl beta-D-glucopyranoside	C14H28O6	62852	CCCCCCCCOC1C(C(C(C(O1)CO)O)O)O
Lilium speciosum	2′′-O-p-hydroxybenzoylorientin	2''-O-p-Hydroxybenzoylorientin	C28H24O13	44257953	C1=CC(=CC=C1C(=O)OC2C(C(C(OC2C3=C(C=C(C4=C3OC(=CC4=O)C5=CC(=C(C=C5)O)O)O)O)CO)O)O)O
Lilium speciosum	kaempferol-3-O-β-D-glucopyranoside	Astragalin	C21H20O11	5282102	C1=CC(=CC=C1C2=C(C(=O)C3=C(C=C(C=C3O2)O)O)OC4C(C(C(C(O4)CO)O)O)O)O
Lilium speciosum	quercetin-3-O-β-D-glucopyranoside	Quercetin-3-glucoside	C21H19O12-	25203368	C1=CC(=C(C=C1C2=C(C(=O)C3=C(C=C(C=C3O2)O)O)OC4C(C(C(C(O4)CO)O)O)O)O)[O-]
Lindernia crustacea	aloe-emodin 1-methyl ester	Emodin	C15H10O5	3220	CC1=CC2=C(C(=C1)O)C(=O)C3=C(C2=O)C=C(C=C3O)O
Lindernia crustacea	p-coumaric acid ethyl ester	p-Coumaric acid ethyl ester	C11H12O3	676946	CCOC(=O)C=CC1=CC=C(C=C1)O
Lindernia crustacea	phytol	Phytol	C20H40O	5280435	CC(C)CCCC(C)CCCC(C)CCCC(=CCO)C
Lindernia crustacea	aloe-emodin	Aloe emodin	C15H10O5	10207	C1=CC2=C(C(=C1)O)C(=O)C3=C(C2=O)C=C(C=C3O)CO
Lindernia crustacea	digiferruginol	Digiferruginol	C15H10O4	32209	C1=CC=C2C(=C1)C(=O)C3=C(C2=O)C(=C(C=C3)CO)O
Lindernia crustacea	fallacinol	Fallacinol	C16H12O6	3083633	COC1=CC2=C(C(=C1)O)C(=O)C3=C(C2=O)C=C(C=C3O)CO
Lindernia crustacea	(6R,7E,9R)-3-oxo-α-ionol-β-D-glucopyranoside	(6R,9R)-3-Oxo-alpha-ionol glucoside	C19H30O7	9820702	CC1=CC(=O)CC(C1C=CC(C)OC2C(C(C(C(O2)CO)O)O)O)(C)C
Lindernia crustacea	byzantionoside B	Byzantionoside B	C19H32O7	14135395	CC1=CC(=O)CC(C1CCC(C)OC2C(C(C(C(O2)CO)O)O)O)(C)C
Lindernia crustacea	trans-martynoside	Martynoside	C31H40O15	5319292	CC1C(C(C(C(O1)OC2C(C(OC(C2OC(=O)C=CC3=CC(=C(C=C3)O)OC)CO)OCCC4=CC(=C(C=C4)OC)O)O)O)O)O
Lindernia crustacea	cis-martynoside	Martynoside	C31H40O15	5319292	CC1C(C(C(C(O1)OC2C(C(OC(C2OC(=O)C=CC3=CC(=C(C=C3)O)OC)CO)OCCC4=CC(=C(C=C4)OC)O)O)O)O)O
Lindernia crustacea	trans-isomartynoside	Isomartynoside	C31H40O15	91895373	CC1C(C(C(C(O1)OC2C(C(OC(C2O)OCCC3=CC(=C(C=C3)OC)O)COC(=O)C=CC4=CC(=C(C=C4)O)OC)O)O)O)O
Lindernia crustacea	cis-isomartynoside	Isomartynoside	C31H40O15	91895373	CC1C(C(C(C(O1)OC2C(C(OC(C2O)OCCC3=CC(=C(C=C3)OC)O)COC(=O)C=CC4=CC(=C(C=C4)O)OC)O)O)O)O
Lindernia crustacea	trans-dolichandroside A	(+)-(Trans)-dorzolamide	C10H16N2O4S3	92087	CCNC1CC(S(=O)(=O)C2=C1C=C(S2)S(=O)(=O)N)C
Lindernia crustacea	cis-dolichandroside A	cis-Piceid	C20H22O8	10178463	C1=CC(=CC=C1C=CC2=CC(=CC(=C2)OC3C(C(C(C(O3)CO)O)O)O)O)O
Lindernia crustacea	trans-epimeridinoside A	Epimeredinoside A	C31H40O15	11399576	CC1C(C(C(C(O1)OC2C(C(OC(C2O)OCCC3=CC(=C(C=C3)O)OC)COC(=O)C=CC4=CC(=C(C=C4)O)OC)O)O)O)O
Lindernia crustacea	cis-epimeridinoside A	cis-Permethrin	C21H20Cl2O3	40463	CC1(C(C1C(=O)OCC2=CC(=CC=C2)OC3=CC=CC=C3)C=C(Cl)Cl)C
Lindernia crustacea	trans-jionoside C	Jionoside C	C29H36O13	133561689	CC1C(C(C(C(O1)OC2C(C(OC(C2OC(=O)C=CC3=CC(=C(C=C3)O)O)CO)OCCC4=CC=CC=C4)O)O)O)O
Lindernia crustacea	cis-jionoside C	Jionoside C	C29H36O13	133561689	CC1C(C(C(C(O1)OC2C(C(OC(C2OC(=O)C=CC3=CC(=C(C=C3)O)O)CO)OCCC4=CC=CC=C4)O)O)O)O
Lindernia crustacea	trans-acteoside	Verbascoside	C29H36O15	5281800	CC1C(C(C(C(O1)OC2C(C(OC(C2OC(=O)C=CC3=CC(=C(C=C3)O)O)CO)OCCC4=CC(=C(C=C4)O)O)O)O)O)O
Lindernia crustacea	cis-acteoside	6'-O-(cis-1,4-Dihydroxycyclohexanacetyl)acteoside	C37H48O18	44139895	CC1C(C(C(C(O1)OC2C(C(OC(C2OC(=O)C=CC3=CC(=C(C=C3)O)O)COC(=O)CC4(CCC(CC4)O)O)OCCC5=CC(=C(C=C5)O)O)O)O)O)O
Lindernia crustacea	trans-isoacteoside	Isoacteoside	C29H36O15	6476333	CC1C(C(C(C(O1)OC2C(C(OC(C2O)OCCC3=CC(=C(C=C3)O)O)COC(=O)C=CC4=CC(=C(C=C4)O)O)O)O)O)O
Lindernia crustacea	cis-isoacteoside	Isoacteoside	C29H36O15	6476333	CC1C(C(C(C(O1)OC2C(C(OC(C2O)OCCC3=CC(=C(C=C3)O)O)COC(=O)C=CC4=CC(=C(C=C4)O)O)O)O)O)O
Lindernia crustacea	apigenin	Apigenin	C15H10O5	5280443	C1=CC(=CC=C1C2=CC(=O)C3=C(C=C(C=C3O2)O)O)O
Lindernia crustacea	apigenin-7-O-β-D-glucopyranoside	Apigenin-7-O-Glucoside	C21H20O10	12304093	C1=CC(=CC=C1C2=CC(=O)C3=C(C=C(C=C3O2)OC4C(C(C(C(O4)CO)O)O)O)O)O
Lindernia crustacea	luteolin-7-O-β-D-glucopyranoside	Luteolin 7-O-glucoside	C21H20O11	5280637	C1=CC(=C(C=C1C2=CC(=O)C3=C(C=C(C=C3O2)OC4C(C(C(C(O4)CO)O)O)O)O)O)O
Lindernia crustacea	apigenin-7-O-[β-D-apiofuranosyl (1→6)-β-D-glucopyranoside]	beta-D-apiofuranosyl-(1->6)-D-glucopyranose	C11H20O10	44602452	C1C(C(C(O1)OCC2C(C(C(C(O2)O)O)O)O)O)(CO)O
Lindernia crustacea	apigenin-7-O-[α-L-rhamnopyranosyl (1→2)-β-D-glucopyranoside]	Apigenin-7-O-Glucoside	C21H20O10	12304093	C1=CC(=CC=C1C2=CC(=O)C3=C(C=C(C=C3O2)OC4C(C(C(C(O4)CO)O)O)O)O)O
Lindernia crustacea	salidroside	Salidroside	C14H20O7	159278	C1=CC(=CC=C1CCOC2C(C(C(C(O2)CO)O)O)O)O
Lindernia crustacea	2-methoxy-4-(2-propenyl)phenyl-β-D-glucopyranoside	2-Methoxy-4-(2-propen-1-yl)phenyl I(2)-D-glucopyranoside 6-(3,4,5-trihydroxybenzoate)	C23H26O11	44583693	COC1=C(C=CC(=C1)CC=C)OC2C(C(C(C(O2)COC(=O)C3=CC(=C(C(=C3)O)O)O)O)O)O
Lindernia crustacea	3-O-octanoyl-2-O-β-D-glucopyranosyl-sn-glycerol	3-Octanoyl-sn-glycerol	C11H22O4	46926551	CCCCCCCC(=O)OCC(CO)O
Lindernia crustacea	5-hydroxy-3,4-dimethyl-5-pentylfuran-2(5H)-one	(r)5-Hydroxy-3,4-dimethyl-5-pentylfuran-2(5h)-one	C11H18O3	146037690	CCCCCC1(C(=C(C(=O)O1)C)C)O
Lindernia crustacea	ferulic acid methyl ester	Methyl ferulate	C11H12O4	5357283	COC1=C(C=CC(=C1)C=CC(=O)OC)O
Lippia alba	α-Cadinene	alpha-Cadinene, (+)-	C15H24	12306048	CC1=CC2C(CC1)C(=CCC2C(C)C)C
Lippia alba	Apigenin	Apigenin	C15H10O5	5280443	C1=CC(=CC=C1C2=CC(=O)C3=C(C=C(C=C3O2)O)O)O
Lippia alba	5,7,4′-trihydroxy-3,6-dimethoxyflavone	4',5,7-Trihydroxy-3,6-dimethoxyflavone	C17H14O7	5352032	COC1=C(C2=C(C=C1O)OC(=C(C2=O)OC)C3=CC=C(C=C3)O)O
Lippia alba	5,7-dihydroxy-6,4′-dimethoxyflavone	5,4'-Dihydroxy-6,7-Dimethoxyflavanone	C17H16O6	14078484	COC1=C(C(=C2C(=O)CC(OC2=C1)C3=CC=C(C=C3)O)O)OC
Lippia alba	α-Copaene	alpha-Copaene	C15H24	19725	CC1=CCC2C3C1C2(CCC3C(C)C)C
Lippia alba	β-Elemene	Beta-Elemene	C15H24	6918391	CC(=C)C1CCC(C(C1)C(=C)C)(C)C=C
Lippia alba	β-Caryophyllene	Caryophyllene	C15H24	5281515	CC1=CCCC(=C)C2CC(C2CC1)(C)C
Lippia alba	α-Humulene	Humulene	C15H24	5281520	CC1=CCC(C=CCC(=CCC1)C)(C)C
Lippia alba	D-Germacrene	Germacrene D	C15H24	5317570	CC1=CCCC(=C)C=CC(CC1)C(C)C
Lippia alba	γ-Cadinene	(-)-gamma-Cadinene	C15H24	92313	CC1=CC2C(CC1)C(=C)CCC2C(C)C
Lippia alba	δ-Cadinene	(+)-delta-Cadinene	C15H24	441005	CC1=CC2C(CCC(=C2CC1)C)C(C)C
Lippia alba	β-Germacrene	Germacrene B	C15H24	5281519	CC1=CCCC(=CCC(=C(C)C)CC1)C
Lippia alba	Spathulenol	Spathulenol	C15H24O	92231	CC1(C2C1C3C(CCC3(C)O)C(=C)CC2)C
Lippia alba	Caryophyllene oxide	beta-CARYOPHYLLENE OXIDE	C15H24O	1742210	CC1(CC2C1CCC3(C(O3)CCC2=C)C)C
Lippia alba	Epi-α-cadinol	alpha-Cadinol	C15H26O	519662	CC1=CC2C(CCC(C2CC1)(C)O)C(C)C
Lippia alba	α- Muurolol	alpha-Muurolol	C15H26O	91753440	CC1=CC2C(CCC(C2CC1)(C)O)C(C)C
Lippia alba	α-Cadinol	alpha-Cadinol	C15H26O	519662	CC1=CC2C(CCC(C2CC1)(C)O)C(C)C
Lippia alba	2Z, 6E-Farnesol	(2Z,6E)-Farnesol	C15H26O	1549108	CC(=CCCC(=CCCC(=CCO)C)C)C
Lippia alba	β-Caryophyllene	Caryophyllene	C15H24	5281515	CC1=CCCC(=C)C2CC(C2CC1)(C)C
Lippia alba	Carvone	Carvone, (+/-)-	C10H14O	7439	CC1=CCC(CC1=O)C(=C)C
Lippia alba	Limonene	Limonene, (+/-)-	C10H16	22311	CC1=CCC(CC1)C(=C)C
Lippia alba	Bicyclosesquiphellandrene	epi-Bicyclosesquiphellandrene	C15H24	10976597	CC1CCC(C2=CC(=C)CCC12)C(C)C
Lippia alba	Piperitenone	Piperitenone	C10H14O	381152	CC1=CC(=O)C(=C(C)C)CC1
Lippia alba	Piperitone	Piperitone	C10H16O	6987	CC1=CC(=O)C(CC1)C(C)C
Lippia alba	β-Bourbonene	beta-Bourbonene	C15H24	62566	CC(C)C1CCC2(C1C3C2CCC3=C)C
Lippia graveolens	carvacrol	Carvacrol	C10H14O	10364	CC1=C(C=C(C=C1)C(C)C)O
Lippia origanoides	α-Phellandrene	alpha-PHELLANDRENE	C10H16	7460	CC1=CCC(C=C1)C(C)C
Lippia origanoides	trans-β-Caryophyllene	Caryophyllene	C15H24	5281515	CC1=CCCC(=C)C2CC(C2CC1)(C)C
Lippia origanoides	α-Pinene	alpha-PINENE	C10H16	6654	CC1=CCC2CC1C2(C)C
Lippia origanoides	p-Cymene	p-CYMENE	C10H14	7463	CC1=CC=C(C=C1)C(C)C
Lippia origanoides	Limonene	Limonene, (+/-)-	C10H16	22311	CC1=CCC(CC1)C(=C)C
Lippia origanoides	1,8-Cineol	Eucalyptol	C10H18O	2758	CC1(C2CCC(O1)(CC2)C)C
Lippia origanoides	γ-Terpinene	gamma-Terpinene	C10H16	7461	CC1=CCC(=CC1)C(C)C
Lippia origanoides	Linalool	Linalool, (+/-)-	C10H18O	6549	CC(=CCCC(C)(C=C)O)C
Lippia origanoides	Thymol	Thymol	C10H14O	6989	CC1=CC(=C(C=C1)C(C)C)O
Lippia origanoides	Carvacrol	Carvacrol	C10H14O	10364	CC1=C(C=C(C=C1)C(C)C)O
Lippia origanoides	α-Copaene	alpha-Copaene	C15H24	19725	CC1=CCC2C3C1C2(CCC3C(C)C)C
Lippia origanoides	α-Humulene	Humulene	C15H24	5281520	CC1=CCC(C=CCC(=CCC1)C)(C)C
Lippia origanoides	Germacrene D	Germacrene D	C15H24	5317570	CC1=CCCC(=C)C=CC(CC1)C(C)C
Lippia origanoides	β-Selinene	beta-Selinene	C15H24	442393	CC(=C)C1CCC2(CCCC(=C)C2C1)C
Lippia origanoides	Limonene	Limonene, (+/-)-	C10H16	22311	CC1=CCC(CC1)C(=C)C
Lippia origanoides	bicyclosesquiphellandrene	epi-Bicyclosesquiphellandrene	C15H24	10976597	CC1CCC(C2=CC(=C)CCC12)C(C)C
Lonicera japonica	Caffeic acid ethyl ester	Ethyl caffeate	C11H12O4	5317238	CCOC(=O)C=CC1=CC(=C(C=C1)O)O
Lonicera japonica	4,5-Di-O-caffeoylquinic acid ethyl ester	3,4-Dicaffeoylquinic acid	C25H24O12	6474309	C1C(C(C(CC1(C(=O)O)O)OC(=O)C=CC2=CC(=C(C=C2)O)O)OC(=O)C=CC3=CC(=C(C=C3)O)O)O
Lonicera japonica	Caffeic acid methyl ester	Caffeic acid methyl ester	C10H10O4	689075	COC(=O)C=CC1=CC(=C(C=C1)O)O
Lonicera japonica	japopenoid A	Etoposide	C29H32O13	36462	CC1OCC2C(O1)C(C(C(O2)OC3C4COC(=O)C4C(C5=CC6=C(C=C35)OCO6)C7=CC(=C(C(=C7)OC)O)OC)O)O
Lonicera japonica	japopenoid B	Annopentocin B	C35H64O8	5319163	CCCCCCCCCCCCC(C(CCC(C1CCC(O1)CC(CCCCCC(CC2=CC(OC2=O)C)O)O)O)O)O
Lonicera japonica	japopenoid C	(-)-Catechin	C15H14O6	73160	C1C(C(OC2=CC(=CC(=C21)O)O)C3=CC(=C(C=C3)O)O)O
Lonicera japonica	4-O-trans-Caffeoyl-5-O-[(3S)-3-hydroxy-3-(3,4-dihydroxyphenyl)-propionyl] quinic acid methyl ester	3,4-O-Trans-Caffeoylquinic Acid Methyl Ester	C26H26O12	10052718	COC(=O)C1(CC(C(C(C1)OC(=O)C=CC2=CC(=C(C=C2)O)O)OC(=O)C=CC3=CC(=C(C=C3)O)O)O)O
Lonicera japonica	3-O-cis-Caffeoyl-4-O-trans-caffeoyl quinic acid methyl ester	3,4-O-Trans-Caffeoylquinic Acid Methyl Ester	C26H26O12	10052718	COC(=O)C1(CC(C(C(C1)OC(=O)C=CC2=CC(=C(C=C2)O)O)OC(=O)C=CC3=CC(=C(C=C3)O)O)O)O
Lonicera japonica	3,4-Dihydroxybenzaldehyde	CID 88473761	C14H12O6	88473761	C1=CC(=C(C=C1C=O)O)O.C1=CC(=C(C=C1C=O)O)O
Lonicera japonica	Caffeic acid	Caffeic Acid	C9H8O4	689043	C1=CC(=C(C=C1C=CC(=O)O)O)O
Lonicera japonica	4-O-Caffeoylquinic acid ethyl ester	4-Caffeoylquinic acid;4-O-Caffeoylquinic acid	C16H18O9	58427569	C1C(C(C(CC1(C(=O)O)O)O)OC(=O)C=CC2=CC(=C(C=C2)O)O)O
Lonicera japonica	1,4-Di-O-caffeoylquinic acid	1,4-Dicaffeoylquinic acid	C25H24O12	12358846	C1C(C(C(CC1(C(=O)O)OC(=O)C=CC2=CC(=C(C=C2)O)O)O)OC(=O)C=CC3=CC(=C(C=C3)O)O)O
Lonicera japonica	3-O-Caffeoylquinic acid	Chlorogenic Acid	C16H18O9	1794427	C1C(C(C(CC1(C(=O)O)O)OC(=O)C=CC2=CC(=C(C=C2)O)O)O)O
Lonicera japonica	1-O-Caffeoylquinic acid methyl ester	1-Caffeoylquinic acid	C16H18O9	10155076	C1C(C(C(CC1(C(=O)O)OC(=O)C=CC2=CC(=C(C=C2)O)O)O)O)O
Lonicera japonica	3-O-Caffeoylquinic acid methyl ester	Methyl chlorogenate	C17H20O9	6476139	COC(=O)C1(CC(C(C(C1)OC(=O)C=CC2=CC(=C(C=C2)O)O)O)O)O
Lonicera japonica	4,5-Di-O-caffeoylquinic acid	4,5-Dicaffeoylquinic acid	C25H24O12	5281780	C1C(C(C(CC1(C(=O)O)O)OC(=O)C=CC2=CC(=C(C=C2)O)O)OC(=O)C=CC3=CC(=C(C=C3)O)O)O
Lonicera japonica	5-O-Caffeoylquinic acid methyl ester	5-O-Caffeoylquinic acid methyl ester	C17H20O9	54585255	COC(=O)C1(CC(C(C(C1)OC(=O)C=CC2=CC(=C(C=C2)O)O)O)O)O
Lonicera japonica	3,4-Di-O-caffeoylquinic acid	3,4-Dicaffeoylquinic acid	C25H24O12	6474309	C1C(C(C(CC1(C(=O)O)O)OC(=O)C=CC2=CC(=C(C=C2)O)O)OC(=O)C=CC3=CC(=C(C=C3)O)O)O
Lonicera japonica	3,5-Di-O-caffeoylquinic acid	3,5-Di-caffeoylquinic acid	C25H24O12	13604688	C1C(C(C(CC1(C(=O)O)O)OC(=O)C=CC2=CC(=C(C=C2)O)O)O)OC(=O)C=CC3=CC(=C(C=C3)O)O
Lonicera japonica	3,4-Di-O-caffeoylquinic acid methyl ester	3,4-Di-O-caffeoylquinic acid methyl ester	C26H26O12	10392218	COC(=O)C1(CC(C(C(C1)OC(=O)C=CC2=CC(=C(C=C2)O)O)OC(=O)C=CC3=CC(=C(C=C3)O)O)O)O
Lonicera japonica	3,4,5-Tri-O-caffeoylquinic acid methyl ester	3,4,5-Tricaffeoylquinic acid	C34H30O15	6440783	C1C(C(C(CC1(C(=O)O)O)OC(=O)C=CC2=CC(=C(C=C2)O)O)OC(=O)C=CC3=CC(=C(C=C3)O)O)OC(=O)C=CC4=CC(=C(C=C4)O)O
Lonicera japonica	Chlorogenic acid	Chlorogenic Acid	C16H18O9	1794427	C1C(C(C(CC1(C(=O)O)O)OC(=O)C=CC2=CC(=C(C=C2)O)O)O)O
Luffa acutangula	Luffaculin 1	Miraculin (1-20)	C88H146N26O34	131636884	CCC(C)C(C(=O)NC(CC(=O)O)C(=O)NCC(=O)NC(CCC(=O)O)C(=O)NC(CCCCN)C(=O)NC(CC(C)C)C(=O)NC(CCCNC(=N)N)C(=O)NC(C(C)O)C(=O)NCC(=O)NC(C(C)O)C(=O)NC(CC(=O)N)C(=O)O)NC(=O)C(CC(=O)O)NC(=O)C(CC(C)C)NC(=O)C(C(C)C)NC(=O)C1CCCN1C(=O)C(CC(=O)N)NC(=O)C2CCCN2C(=O)C(C)NC(=O)C(CO)NC(=O)C(CC(=O)O)N
Luffa cylindrica	δ‐valerolactone	delta-Valerolactone	C5H8O2	10953	C1CCOC(=O)C1
Luffa cylindrica	Luffin P1	Erqrrcqqvcekrlreregrre	C113H202N50O36S2	71589630	CC(C)CC(C(=O)NC(CCCNC(=N)N)C(=O)NC(CCC(=O)O)C(=O)NC(CCCNC(=N)N)C(=O)NC(CCC(=O)O)C(=O)NCC(=O)NC(CCCNC(=N)N)C(=O)NC(CCCNC(=N)N)C(=O)NC(CCC(=O)O)C(=O)O)NC(=O)C(CCCNC(=N)N)NC(=O)C(CCCCN)NC(=O)C(CCC(=O)O)NC(=O)C(CS)NC(=O)C(C(C)C)NC(=O)C(CCC(=O)N)NC(=O)C(CCC(=O)N)NC(=O)C(CS)NC(=O)C(CCCNC(=N)N)NC(=O)C(CCCNC(=N)N)NC(=O)C(CCC(=O)N)NC(=O)C(CCCNC(=N)N)NC(=O)C(CCC(=O)O)N
Luffa cylindrica	(S)‐dehydrovomifoliol	Dehydrovomifoliol	C13H18O3	688492	CC1=CC(=O)CC(C1(C=CC(=O)C)O)(C)C
Luffa cylindrica	1,2‐naphthoquinone	1,2-Naphthoquinone	C10H6O2	10667	C1=CC=C2C(=C1)C=CC(=O)C2=O
Luffa cylindrica	cinnamic acid	Cinnamic Acid	C9H8O2	444539	C1=CC=C(C=C1)C=CC(=O)O
Luffa cylindrica	2,6-dimethyl-1,4-benzenediol	2,6-Dimethylhydroquinone	C8H10O2	69560	CC1=CC(=CC(=C1O)C)O
Luffa cylindrica	phthalic acid	Phthalic acid	C8H6O4	1017	C1=CC=C(C(=C1)C(=O)O)C(=O)O
Luffa cylindrica	4‐(hydroxymethyl)benzene‐1,2‐diol	4-(1-Hydroxyethyl)benzene-1,2-diol	C8H10O3	18458355	CC(C1=CC(=C(C=C1)O)O)O
Luffa cylindrica	pinoresinol	Pinoresinol	C20H22O6	73399	COC1=C(C=CC(=C1)C2C3COC(C3CO2)C4=CC(=C(C=C4)O)OC)O
Luffa cylindrica	apigenin	Apigenin	C15H10O5	5280443	C1=CC(=CC=C1C2=CC(=O)C3=C(C=C(C=C3O2)O)O)O
Luffa cylindrica	tridecan‐7‐one	7-Tridecanone	C13H26O	10015	CCCCCCC(=O)CCCCCC
Luffa cylindrica	henicosan‐11‐one	11-Heneicosanone	C21H42O	29776	CCCCCCCCCCC(=O)CCCCCCCCCC
Luffa cylindrica	3‐O‐β‐ᴅ‐glucopyranosyl-spinasterol	3-O-Beta-D-Glucopyranosyl-Beta-D-Glucopyranose	C12H22O11	5287770	C(C1C(C(C(C(O1)O)O)OC2C(C(C(C(O2)CO)O)O)O)O)O
Luffa cylindrica	3‐O‐β‐ᴅ‐glucopyranosyl-oleanolic acid	Flaccidin B	C41H66O12	24721421	CC1(CCC2(CCC3(C(=CCC4C3(CCC5C4(CCC(C5(C)C)OC6C(C(C(CO6)O)O)OC7C(C(C(C(O7)CO)O)O)O)C)C)C2C1)C)C(=O)O)C
Luffa cylindrica	lucyoside F	Lucyoside K	C36H56O9	14020482	CC1(CCC2(CCC3(C(=CCC4C3(CCC5C4(CCC(C5(C)C=O)OC6C(C(C(C(O6)CO)O)O)O)C)C)C2C1)C)C(=O)O)C
Luffa cylindrica	lucyoside H	Lucyoside K	C36H56O9	14020482	CC1(CCC2(CCC3(C(=CCC4C3(CCC5C4(CCC(C5(C)C=O)OC6C(C(C(C(O6)CO)O)O)O)C)C)C2C1)C)C(=O)O)C
Luffa cylindrica	luffin	Erqrrcqqvcekrlreregrre	C113H202N50O36S2	71589630	CC(C)CC(C(=O)NC(CCCNC(=N)N)C(=O)NC(CCC(=O)O)C(=O)NC(CCCNC(=N)N)C(=O)NC(CCC(=O)O)C(=O)NCC(=O)NC(CCCNC(=N)N)C(=O)NC(CCCNC(=N)N)C(=O)NC(CCC(=O)O)C(=O)O)NC(=O)C(CCCNC(=N)N)NC(=O)C(CCCCN)NC(=O)C(CCC(=O)O)NC(=O)C(CS)NC(=O)C(C(C)C)NC(=O)C(CCC(=O)N)NC(=O)C(CCC(=O)N)NC(=O)C(CS)NC(=O)C(CCCNC(=N)N)NC(=O)C(CCCNC(=N)N)NC(=O)C(CCC(=O)N)NC(=O)C(CCCNC(=N)N)NC(=O)C(CCC(=O)O)N
Luffa cylindrica	saporin	Saponin	C58H94O27	198016	CC1(C2CCC3(C(C2(CCC1OC4C(C(C(CO4)OC5C(C(C(CO5)O)O)O)OC6C(C(C(C(O6)CO)O)O)O)OC7C(C(C(C(O7)CO)O)O)OC8C(C(C(C(O8)CO)O)O)O)C)CCC91C3(CC(C2(C9CC(CC2)(C)C=O)CO1)O)C)C)C
Lycopodium complanatum	lycopodine	Lycopodine	C16H25NO	5462445	CC1CC2CC(=O)C3CCCN4C3(C1)C2CCC4
Maclura tinctoria	Macluraxanthone B	Macluraxanthone B	C23H24O6	5353737	CC(=CCC1=C(C(=C(C2=C1OC3=CC(=C(C=C3C2=O)O)O)O)C(C)(C)C=C)O)C
Maclura tinctoria	Macluraxanthone C	Macluraxanthone	C23H22O6	5281646	CC1(C=CC2=C(C3=C(C(=C2O1)C(C)(C)C=C)OC4=C(C3=O)C=CC(=C4O)O)O)C
Maclura tinctoria	Dihydrocudraflavone B	Cudraflavone B	C25H24O6	5319925	CC(=CCC1=C(OC2=CC3=C(C=CC(O3)(C)C)C(=C2C1=O)O)C4=C(C=C(C=C4)O)O)C
Maclura tinctoria	cudraxanthone	Cudraxanthone L	C23H24O6	11486277	CC(=CCC1=C2C(=CC(=C1O)O)C(=O)C3=C(O2)C=C(C(=C3O)C(C)(C)C=C)O)C
Maclura tinctoria	gartanin	Gartanin	C23H24O6	5281633	CC(=CCC1=C(C(=C2C(=C1O)C(=O)C3=C(C=CC(=C3O2)O)O)CC=C(C)C)O)C
Maclura tinctoria	8-desoxygartanin	8-Deoxygartanin	C23H24O5	392450	CC(=CCC1=C(C(=C2C(=C1O)C(=O)C3=C(O2)C(=CC=C3)O)CC=C(C)C)O)C
Maclura tinctoria	cudraflavone C	Cudraflavone C	C25H26O6	5319924	CC(=CCC1=C(C2=C(C=C1O)OC(=C(C2=O)CC=C(C)C)C3=C(C=C(C=C3)O)O)O)C
[truncated: 1,268 more rows]
