# Supplementary material for: Machine Learning-Based QSAR Screening of Colombian Medicinal Flora for Potential Antiviral Compounds Against Dengue Virus: An In Silico Drug Discovery Approach
Source: Pharmaceuticals (Basel). 2025 Dec 18;18(12):1906. doi: 10.3390/ph18121906 (PMC12736152; doi:10.3390/ph18121906)
Supplement: Supplementary file 1 [file pharmaceuticals-18-01906-s001.zip › Data_S3_Legend.txt]

Data S3. Trained Models for QSAR Prediction

Complete set of trained machine learning models and preprocessing objects for 
anti-dengue activity prediction. Includes the final optimized XGBoost model 
(MCC = 0.583), feature scaler, variance selector, model parameters, and 
feature importance rankings.

Files:
- xgboost_final_model.pkl: Final optimized XGBoost classifier
- scaler.pkl: StandardScaler for feature normalization
- variance_selector.pkl: VarianceThreshold selector for feature reduction
- model_parameters.json: Complete model hyperparameters
- selected_feature_names.txt: List of molecular descriptors used
- feature_importance.csv: Feature importance rankings
- README.txt: Detailed usage instructions

The models were trained on curated anti-dengue bioactivity data from ChEMBL 
(Data S1) and optimized using Bayesian hyperparameter tuning with 100 trials. 
Performance was evaluated using 5-fold cross-validation. 

For usage examples and complete prediction workflow, see the code repository at:
https://github.com/Sergio111999/QSAR-DENV
