# Supplementary material for: Machine Learning-Based QSAR Screening of Colombian Medicinal Flora for Potential Antiviral Compounds Against Dengue Virus: An In Silico Drug Discovery Approach
Source: Pharmaceuticals (Basel). 2025 Dec 18;18(12):1906. doi: 10.3390/ph18121906 (PMC12736152; doi:10.3390/ph18121906)
Supplement: Supplementary file 1 [file pharmaceuticals-18-01906-s001.zip › Figure_S1_Legend.txt]

Figure S1. Chemical Space Visualization and Applicability Domain

Visualization of chemical space coverage using dimensionality reduction techniques. 
Training dataset compounds (blue points) and Colombian phytochemicals (colored by 
predicted activity) are projected using Principal Component Analysis (PCA), Uniform 
Manifold Approximation and Projection (UMAP), and t-Distributed Stochastic Neighbor 
Embedding (t-SNE). Applicability domain boundaries (gray contours) define the region 
where model predictions are reliable.
