# Supplementary material for: Machine Learning-Based QSAR Screening of Colombian Medicinal Flora for Potential Antiviral Compounds Against Dengue Virus: An In Silico Drug Discovery Approach
Source: Pharmaceuticals (Basel). 2025 Dec 18;18(12):1906. doi: 10.3390/ph18121906 (PMC12736152; doi:10.3390/ph18121906)
Supplement: Supplementary file 1 [file pharmaceuticals-18-01906-s001.zip › Figure_S2_Legend.txt]

Figure S2. Bayesian Hyperparameter Optimization and Model Analysis

Comprehensive analysis of model optimization process. (A) Bayesian optimization 
convergence showing Matthews Correlation Coefficient (MCC) across 100 iterations using 
Tree-structured Parzen Estimator algorithm. (B) Relative importance of hyperparameters 
in determining model performance. Optimization achieved final MCC = 0.583 through 
systematic exploration of hyperparameter space with 5-fold cross-validation.
