# Supplementary material for: Machine Learning-Based QSAR Screening of Colombian Medicinal Flora for Potential Antiviral Compounds Against Dengue Virus: An In Silico Drug Discovery Approach
Source: Pharmaceuticals (Basel). 2025 Dec 18;18(12):1906. doi: 10.3390/ph18121906 (PMC12736152; doi:10.3390/ph18121906)
Supplement: Supplementary file 1 [file pharmaceuticals-18-01906-s001.zip › README_Supplementary.txt.txt]

SUPPLEMENTARY MATERIALS
Machine Learning-Based QSAR Screening of Colombian Medicinal Flora for Anti-Dengue Compounds
================================================================================

CONTENTS:

1. TABLES/

   - Table_S1_Colombian_antiviral_plants.xlsx
     358 Colombian plant species with documented antiviral activity
   
   - Table_S2_Model_performance_metrics.xlsx
     Comprehensive model performance metrics with cross-validation results
   
   - Table_S3_Virtual_screening_results.xlsx
     Complete virtual screening results for all 3,267 compounds
   
   - Table_S4_Top_priority_compounds.xlsx
     Top 15 priority compounds with detailed molecular properties
   
   - Table_S5_ADMET_properties.xlsx
     In silico ADMET profiling for 15 prioritized compounds
   
   - Table_S6_Applicability_domain_assessment.xlsx
     AD assessment for 15 prioritized compounds including leverage values, 
     Tanimoto similarity, and tier classification
   
   - Table_S7_Activity_threshold_sensitivity.xlsx
     Sensitivity analysis of activity thresholds showing class distribution 
     under alternative schemes (pActivity cutoffs: 5.5, 6.0, 6.5)
   
   - Table_S8_Holdout_validation_metrics.xlsx
     Hold-out validation metrics (n=407) including:
     - Panel A: Global performance metrics comparison (Hold-out vs CV)
     - Panel B: Confusion matrix
     - Panel C: Per-class performance (Precision, Recall, F1-Score)
   
   - Table_S9_Murcko_scaffold_analysis.xlsx
     Analysis of 145 unique Murcko scaffolds with frequency and novelty assessment

2. FIGURES/

   - Figure_S1_Chemical_space_visualization.pdf
     Chemical space visualization and applicability domain analysis
   
   - Figure_S2_Bayesian_optimization.pdf
     Bayesian optimization and hyperparameter importance analysis
   
   - Figure_S3_Optimization_convergence.pdf
     Optimization convergence analysis: MCC vs. trial number 
     demonstrating 99.6% performance achieved at trial 50
   
   - Figure_S4_Y_randomization.pdf
     Y-randomization results: distribution of permuted MCC values (n=100) 
     vs. real model MCC, confirming genuine SAR (p < 0.01)
   
   - Figure_S5_Learning_curves.pdf
     Learning curves: training and validation MCC as function of 
     training set size
   
   - Figure_S6_Holdout_confusion_matrix.pdf
     Hold-out validation confusion matrix (n=407)

3. DATA/

   - Data_S1_Training_dataset.csv
     ChEMBL anti-dengue dataset (2,034 activity records, 1,981 unique compounds)
   
   - Data_S2_Colombian_phytochemical_library.csv
     3,267 Colombian phytochemicals with molecular descriptors
   
   - Data_S3_Trained_models.zip
     Trained XGBoost model, feature scaler, variance selector, and 
     model parameters (~3.2 MB)

4. CODE/

   - Code_S1_Complete_pipeline.zip
     Complete computational pipeline including:
     - Data preprocessing scripts
     - QSAR model development
     - Bayesian optimization
     - Virtual screening workflow
     - Validation analyses
     
     Available at: https://github.com/Sergio111999/QSAR-DENV
     (Python scripts with detailed documentation, MIT license)

================================================================================
