# Supplementary material for: Machine Learning-Based QSAR Screening of Colombian Medicinal Flora for Potential Antiviral Compounds Against Dengue Virus: An In Silico Drug Discovery Approach
Source: Pharmaceuticals (Basel). 2025 Dec 18;18(12):1906. doi: 10.3390/ph18121906 (PMC12736152; doi:10.3390/ph18121906)
Supplement: Supplementary file 1 [file pharmaceuticals-18-01906-s001.zip › Table S1 Colombian medicinal plants with antiviral activity.xlsx]

## Sheet: ORIGINAL
Family	Gender	Specie	Common Name	Antiviral	Virus	Part of plant	Extract	Molecule	Experimental model	Specie/cell line	Action mechanism	Reference
Malvaceae	Abelmoschus	Abelmoschus esculentus	Gombo, guiocombo, monito, candia, almizclillo, okra-najú, algalia, lagarto	ND	ND	ND	ND	ND	ND	ND	ND	ND
Malvaceae	Abelmoschus	Abelmoschus moschatus	Almizclillo, algalia, abuichillo, toullí	ND	ND	ND	ND	ND	ND	ND	ND	ND
Fabaceae	Abrus	Abrus precatorius	Sirari, sirari de bejuco, brujitos, chochitos de indio, chochos de bejuco, chochos de pinta negra, chocho trepador, jequirite, peronilla, pionía, pionias, bejuco de peonía, pukiawe lei	ND	ND	ND	ND	ND	ND	ND	ND	ND
Menispermaceae	Abuta	Abuta grandifolia	Vibuajeiria, taque-puraque, ancabesux, mirsimarika, taquecurauqe, abuta, trompetero	ND	ND	ND	ND	ND	ND	ND	ND	ND
Menispermaceae	Abuta	Abuta grisebachii	Cipó	ND	ND	ND	ND	ND	ND	ND	ND	ND
Menispermaceae	Abuta	Abuta imene	ND	ND	ND	ND	ND	ND	ND	ND	ND	ND
Menispermaceae	Abuta	Abuta racemosa	ND	ND	ND	ND	ND	ND	ND	ND	ND	ND
Menispermaceae	Abuta	Abuta splendida	Sapepá	ND	ND	ND	ND	ND	ND	ND	ND	ND
Menispermaceae	Abuta	Abuta vaupesensis	ND	ND	ND	ND	ND	ND	ND	ND	ND	ND
Menispermaceae	Abuta	Abuta verruculosa	ND	ND	ND	ND	ND	ND	ND	ND	ND	ND
Fabaceae	Acacia	Acacia dealbata	Acacia de la India, mimosa	ND	ND	ND	ND	ND	ND	ND	ND	ND
Fabaceae	Acacia	Acacia farnesiana	Aromo, pelá, pelá de castilla, uña de cabra, cují, espino blanco, coromo	NO	HSV1,HSV2	ND	ND	ND	Mini-plaque reduction assay	C1008 cells	ND	https://doi.org/10.3109/13880200903468873
Fabaceae	Acacia	Acacia nilotica	Acacia, acacia gomífera, babul acacia	YES	HSV1 ,HSV2, VHA	Bark and fruits	essential oils	α-Pinene	Cell infected cultures	Vero E6 cells	Inhibit the viral replication process by blocking DNA polymerase activity	https://doi.org/10.3390/plants11212889
Fabaceae	Acacia	Acacia nilotica	Acacia, acacia gomífera, babul acacia	YES	HSV1 ,HSV2, VHA	Bark and fruits	essential oils	β-Pinene	Cell infected cultures	Vero E6 cells	Inhibit the viral replication process by blocking DNA polymerase activity	https://doi.org/10.3390/plants11212889
Fabaceae	Acacia	Acacia nilotica	Acacia, acacia gomífera, babul acacia	YES	HSV1 ,HSV2, VHA	Bark and fruits	essential oils	1,8-Cineole	Cell infected cultures	Vero E6 cells	Inhibit the viral replication process by blocking DNA polymerase activity	https://doi.org/10.3390/plants11212889
Fabaceae	Acacia	Acacia nilotica	Acacia, acacia gomífera, babul acacia	YES	HSV1 ,HSV2, VHA	Bark and fruits	essential oils	γ-Terpinene	Cell infected cultures	Vero E6 cells	Inhibit the viral replication process by blocking DNA polymerase activity	https://doi.org/10.3390/plants11212889
Fabaceae	Acacia	Acacia nilotica	Acacia, acacia gomífera, babul acacia	YES	HSV1 ,HSV2, VHA	Bark and fruits	essential oils	α-Linalool	Cell infected cultures	Vero E6 cells	Inhibit the viral replication process by blocking DNA polymerase activity	https://doi.org/10.3390/plants11212889
Fabaceae	Acacia	Acacia nilotica	Acacia, acacia gomífera, babul acacia	YES	HSV1 ,HSV2, VHA	Bark and fruits	essential oils	Camphor	Cell infected cultures	Vero E6 cells	Inhibit the viral replication process by blocking DNA polymerase activity	https://doi.org/10.3390/plants11212889
Fabaceae	Acacia	Acacia nilotica	Acacia, acacia gomífera, babul acacia	YES	HSV1 ,HSV2, VHA	Bark and fruits	essential oils	Borneol	Cell infected cultures	Vero E6 cells	Inhibit the viral replication process by blocking DNA polymerase activity	https://doi.org/10.3390/plants11212889
Fabaceae	Acacia	Acacia nilotica	Acacia, acacia gomífera, babul acacia	YES	HSV1 ,HSV2, VHA	Bark and fruits	essential oils	4-Terpineol	Cell infected cultures	Vero E6 cells	Inhibit the viral replication process by blocking DNA polymerase activity	https://doi.org/10.3390/plants11212889
Fabaceae	Acacia	Acacia nilotica	Acacia, acacia gomífera, babul acacia	YES	HSV1 ,HSV2, VHA	Bark and fruits	essential oils	α-Terpineol	Cell infected cultures	Vero E6 cells	Inhibit the viral replication process by blocking DNA polymerase activity	https://doi.org/10.3390/plants11212889
Fabaceae	Acacia	Acacia nilotica	Acacia, acacia gomífera, babul acacia	YES	HSV1 ,HSV2, VHA	Bark and fruits	essential oils	Cumin aldehyde	Cell infected cultures	Vero E6 cells	Inhibit the viral replication process by blocking DNA polymerase activity	https://doi.org/10.3390/plants11212889
Fabaceae	Acacia	Acacia nilotica	Acacia, acacia gomífera, babul acacia	YES	HSV1 ,HSV2, VHA	Bark and fruits	essential oils	Z-Anethole	Cell infected cultures	Vero E6 cells	Inhibit the viral replication process by blocking DNA polymerase activity	https://doi.org/10.3390/plants11212889
Fabaceae	Acacia	Acacia nilotica	Acacia, acacia gomífera, babul acacia	YES	HSV1 ,HSV2, VHA	Bark and fruits	essential oils	Bornyl acetate	Cell infected cultures	Vero E6 cells	Inhibit the viral replication process by blocking DNA polymerase activity	https://doi.org/10.3390/plants11212889
Fabaceae	Acacia	Acacia nilotica	Acacia, acacia gomífera, babul acacia	YES	HSV1 ,HSV2, VHA	Bark and fruits	essential oils	2-Caren-10-al	Cell infected cultures	Vero E6 cells	Inhibit the viral replication process by blocking DNA polymerase activity	https://doi.org/10.3390/plants11212889
Fabaceae	Acacia	Acacia nilotica	Acacia, acacia gomífera, babul acacia	YES	HSV1 ,HSV2, VHA	Bark and fruits	essential oils	α-Terpinyl acetate	Cell infected cultures	Vero E6 cells	Inhibit the viral replication process by blocking DNA polymerase activity	https://doi.org/10.3390/plants11212889
Fabaceae	Acacia	Acacia nilotica	Acacia, acacia gomífera, babul acacia	YES	HSV1 ,HSV2, VHA	Bark and fruits	essential oils	Myrtenyl acetate	Cell infected cultures	Vero E6 cells	Inhibit the viral replication process by blocking DNA polymerase activity	https://doi.org/10.3390/plants11212889
Fabaceae	Acacia	Acacia nilotica	Acacia, acacia gomífera, babul acacia	YES	HSV1 ,HSV2, VHA	Bark and fruits	essential oils	α-Elemene	Cell infected cultures	Vero E6 cells	Inhibit the viral replication process by blocking DNA polymerase activity	https://doi.org/10.3390/plants11212889
Fabaceae	Acacia	Acacia nilotica	Acacia, acacia gomífera, babul acacia	YES	HSV1 ,HSV2, VHA	Bark and fruits	essential oils	α-Cubebene	Cell infected cultures	Vero E6 cells	Inhibit the viral replication process by blocking DNA polymerase activity	https://doi.org/10.3390/plants11212889
Fabaceae	Acacia	Acacia nilotica	Acacia, acacia gomífera, babul acacia	YES	HSV1 ,HSV2, VHA	Bark and fruits	essential oils	α-Copaene	Cell infected cultures	Vero E6 cells	Inhibit the viral replication process by blocking DNA polymerase activity	https://doi.org/10.3390/plants11212889
Fabaceae	Acacia	Acacia nilotica	Acacia, acacia gomífera, babul acacia	YES	HSV1 ,HSV2, VHA	Bark and fruits	essential oils	β-Elemene	Cell infected cultures	Vero E6 cells	Inhibit the viral replication process by blocking DNA polymerase activity	https://doi.org/10.3390/plants11212889
Fabaceae	Acacia	Acacia nilotica	Acacia, acacia gomífera, babul acacia	YES	HSV1 ,HSV2, VHA	Bark and fruits	essential oils	Methyl eugenol	Cell infected cultures	Vero E6 cells	Inhibit the viral replication process by blocking DNA polymerase activity	https://doi.org/10.3390/plants11212889
Fabaceae	Acacia	Acacia nilotica	Acacia, acacia gomífera, babul acacia	YES	HSV1 ,HSV2, VHA	Bark and fruits	essential oils	trans-Caryophyllene	Cell infected cultures	Vero E6 cells	Inhibit the viral replication process by blocking DNA polymerase activity	https://doi.org/10.3390/plants11212889
Fabaceae	Acacia	Acacia nilotica	Acacia, acacia gomífera, babul acacia	YES	HSV1 ,HSV2, VHA	Bark and fruits	essential oils	Longifolene	Cell infected cultures	Vero E6 cells	Inhibit the viral replication process by blocking DNA polymerase activity	https://doi.org/10.3390/plants11212889
Fabaceae	Acacia	Acacia nilotica	Acacia, acacia gomífera, babul acacia	YES	HSV1 ,HSV2, VHA	Bark and fruits	essential oils	Aromadendrene	Cell infected cultures	Vero E6 cells	Inhibit the viral replication process by blocking DNA polymerase activity	https://doi.org/10.3390/plants11212889
Fabaceae	Acacia	Acacia nilotica	Acacia, acacia gomífera, babul acacia	YES	HSV1 ,HSV2, VHA	Bark and fruits	essential oils	α-Humulene	Cell infected cultures	Vero E6 cells	Inhibit the viral replication process by blocking DNA polymerase activity	https://doi.org/10.3390/plants11212889
Fabaceae	Acacia	Acacia nilotica	Acacia, acacia gomífera, babul acacia	YES	HSV1 ,HSV2, VHA	Bark and fruits	essential oils	γ-Muurolene	Cell infected cultures	Vero E6 cells	Inhibit the viral replication process by blocking DNA polymerase activity	https://doi.org/10.3390/plants11212889
Fabaceae	Acacia	Acacia nilotica	Acacia, acacia gomífera, babul acacia	YES	HSV1 ,HSV2, VHA	Bark and fruits	essential oils	Germacrene-D	Cell infected cultures	Vero E6 cells	Inhibit the viral replication process by blocking DNA polymerase activity	https://doi.org/10.3390/plants11212889
Fabaceae	Acacia	Acacia nilotica	Acacia, acacia gomífera, babul acacia	YES	HSV1 ,HSV2, VHA	Bark and fruits	essential oils	α-Amorphene	Cell infected cultures	Vero E6 cells	Inhibit the viral replication process by blocking DNA polymerase activity	https://doi.org/10.3390/plants11212889
Fabaceae	Acacia	Acacia nilotica	Acacia, acacia gomífera, babul acacia	YES	HSV1 ,HSV2, VHA	Bark and fruits	essential oils	α-Selinene	Cell infected cultures	Vero E6 cells	Inhibit the viral replication process by blocking DNA polymerase activity	https://doi.org/10.3390/plants11212889
Fabaceae	Acacia	Acacia nilotica	Acacia, acacia gomífera, babul acacia	YES	HSV1 ,HSV2, VHA	Bark and fruits	essential oils	α-Muurolene	Cell infected cultures	Vero E6 cells	Inhibit the viral replication process by blocking DNA polymerase activity	https://doi.org/10.3390/plants11212889
Fabaceae	Acacia	Acacia nilotica	Acacia, acacia gomífera, babul acacia	YES	HSV1 ,HSV2, VHA	Bark and fruits	essential oils	Bicyclogermacrene	Cell infected cultures	Vero E6 cells	Inhibit the viral replication process by blocking DNA polymerase activity	https://doi.org/10.3390/plants11212889
Fabaceae	Acacia	Acacia nilotica	Acacia, acacia gomífera, babul acacia	YES	HSV1 ,HSV2, VHA	Bark and fruits	essential oils	δ-Cadinene	Cell infected cultures	Vero E6 cells	Inhibit the viral replication process by blocking DNA polymerase activity	https://doi.org/10.3390/plants11212889
Fabaceae	Acacia	Acacia nilotica	Acacia, acacia gomífera, babul acacia	YES	HSV1 ,HSV2, VHA	Bark and fruits	essential oils	α-Calacorene	Cell infected cultures	Vero E6 cells	Inhibit the viral replication process by blocking DNA polymerase activity	https://doi.org/10.3390/plants11212889
Fabaceae	Acacia	Acacia nilotica	Acacia, acacia gomífera, babul acacia	YES	HSV1 ,HSV2, VHA	Bark and fruits	essential oils	E-Nerolidol	Cell infected cultures	Vero E6 cells	Inhibit the viral replication process by blocking DNA polymerase activity	https://doi.org/10.3390/plants11212889
Fabaceae	Acacia	Acacia nilotica	Acacia, acacia gomífera, babul acacia	YES	HSV1 ,HSV2, VHA	Bark and fruits	essential oils	Spathulenol	Cell infected cultures	Vero E6 cells	Inhibit the viral replication process by blocking DNA polymerase activity	https://doi.org/10.3390/plants11212889
Fabaceae	Acacia	Acacia nilotica	Acacia, acacia gomífera, babul acacia	YES	HSV1 ,HSV2, VHA	Bark and fruits	essential oils	Caryophyllene oxide	Cell infected cultures	Vero E6 cells	Inhibit the viral replication process by blocking DNA polymerase activity	https://doi.org/10.3390/plants11212889
Fabaceae	Acacia	Acacia nilotica	Acacia, acacia gomífera, babul acacia	YES	HSV1 ,HSV2, VHA	Bark and fruits	essential oils	Globulol	Cell infected cultures	Vero E6 cells	Inhibit the viral replication process by blocking DNA polymerase activity	https://doi.org/10.3390/plants11212889
Fabaceae	Acacia	Acacia nilotica	Acacia, acacia gomífera, babul acacia	YES	HSV1 ,HSV2, VHA	Bark and fruits	essential oils	Veridiflorol	Cell infected cultures	Vero E6 cells	Inhibit the viral replication process by blocking DNA polymerase activity	https://doi.org/10.3390/plants11212889
Fabaceae	Acacia	Acacia nilotica	Acacia, acacia gomífera, babul acacia	YES	HSV1 ,HSV2, VHA	Bark and fruits	essential oils	Neoclovenoxid	Cell infected cultures	Vero E6 cells	Inhibit the viral replication process by blocking DNA polymerase activity	https://doi.org/10.3390/plants11212889
Fabaceae	Acacia	Acacia nilotica	Acacia, acacia gomífera, babul acacia	YES	HSV1 ,HSV2, VHA	Bark and fruits	essential oils	Isospathulenol	Cell infected cultures	Vero E6 cells	Inhibit the viral replication process by blocking DNA polymerase activity	https://doi.org/10.3390/plants11212889
Fabaceae	Acacia	Acacia nilotica	Acacia, acacia gomífera, babul acacia	YES	HSV1 ,HSV2, VHA	Bark and fruits	essential oils	tau-Cadinol	Cell infected cultures	Vero E6 cells	Inhibit the viral replication process by blocking DNA polymerase activity	https://doi.org/10.3390/plants11212889
Fabaceae	Acacia	Acacia nilotica	Acacia, acacia gomífera, babul acacia	YES	HSV1 ,HSV2, VHA	Bark and fruits	essential oils	Cubenol	Cell infected cultures	Vero E6 cells	Inhibit the viral replication process by blocking DNA polymerase activity	https://doi.org/10.3390/plants11212889
Fabaceae	Acacia	Acacia nilotica	Acacia, acacia gomífera, babul acacia	YES	HSV1 ,HSV2, VHA	Bark and fruits	essential oils	Torreyol	Cell infected cultures	Vero E6 cells	Inhibit the viral replication process by blocking DNA polymerase activity	https://doi.org/10.3390/plants11212889
Fabaceae	Acacia	Acacia nilotica	Acacia, acacia gomífera, babul acacia	YES	HSV1 ,HSV2, VHA	Bark and fruits	essential oils	α-Cadinol	Cell infected cultures	Vero E6 cells	Inhibit the viral replication process by blocking DNA polymerase activity	https://doi.org/10.3390/plants11212889
Fabaceae	Acacia	Acacia nilotica	Acacia, acacia gomífera, babul acacia	YES	HSV1 ,HSV2, VHA	Bark and fruits	essential oils	Khusinol	Cell infected cultures	Vero E6 cells	Inhibit the viral replication process by blocking DNA polymerase activity	https://doi.org/10.3390/plants11212889
Fabaceae	Acacia	Acacia nilotica	Acacia, acacia gomífera, babul acacia	YES	HSV1 ,HSV2, VHA	Bark and fruits	essential oils	Cryptomeridiol	Cell infected cultures	Vero E6 cells	Inhibit the viral replication process by blocking DNA polymerase activity	https://doi.org/10.3390/plants11212889
Fabaceae	Acacia	Acacia nilotica	Acacia, acacia gomífera, babul acacia	YES	HSV1 ,HSV2, VHA	Bark and fruits	essential oils	Stachene	Cell infected cultures	Vero E6 cells	Inhibit the viral replication process by blocking DNA polymerase activity	https://doi.org/10.3390/plants11212889
Fabaceae	Acacia	Acacia nilotica	Acacia, acacia gomífera, babul acacia	YES	HSV1 ,HSV2, VHA	Bark and fruits	essential oils	Trachyloban	Cell infected cultures	Vero E6 cells	Inhibit the viral replication process by blocking DNA polymerase activity	https://doi.org/10.3390/plants11212889
Fabaceae	Acacia	Acacia nilotica	Acacia, acacia gomífera, babul acacia	YES	HSV1 ,HSV2, VHA	Bark and fruits	essential oils	Isokaurene	Cell infected cultures	Vero E6 cells	Inhibit the viral replication process by blocking DNA polymerase activity	https://doi.org/10.3390/plants11212889
Fabaceae	Acacia	Acacia nilotica	Acacia, acacia gomífera, babul acacia	YES	HSV1 ,HSV2, VHA	Bark and fruits	essential oils	Kaur-16-ene	Cell infected cultures	Vero E6 cells	Inhibit the viral replication process by blocking DNA polymerase activity	https://doi.org/10.3390/plants11212889
Fabaceae	Acacia	Acacia nilotica	Acacia, acacia gomífera, babul acacia	YES	HSV1 ,HSV2, VHA	Bark and fruits	essential oils	Phytol	Cell infected cultures	Vero E6 cells	Inhibit the viral replication process by blocking DNA polymerase activity	https://doi.org/10.3390/plants11212889
Fabaceae	Acacia	Acacia nilotica	Acacia, acacia gomífera, babul acacia	YES	HSV1 ,HSV2, VHA	Bark and fruits	essential oils	Sclareol	Cell infected cultures	Vero E6 cells	Inhibit the viral replication process by blocking DNA polymerase activity	https://doi.org/10.3390/plants11212889
Fabaceae	Acacia	Acacia nilotica	Acacia, acacia gomífera, babul acacia	YES	HSV1 ,HSV2, VHA	Bark and fruits	essential oils	4,8,13-Duvatriene-1,3-diol	Cell infected cultures	Vero E6 cells	Inhibit the viral replication process by blocking DNA polymerase activity	https://doi.org/10.3390/plants11212889
Fabaceae	Acacia	Acacia nilotica	Acacia, acacia gomífera, babul acacia	YES	HSV1 ,HSV2, VHA	Bark and fruits	essential oils	n-Nonacosane	Cell infected cultures	Vero E6 cells	Inhibit the viral replication process by blocking DNA polymerase activity	https://doi.org/10.3390/plants11212889
Fabaceae	Acacia	Acacia nilotica	Acacia, acacia gomífera, babul acacia	YES	HSV1 ,HSV2, VHA	Bark and fruits	essential oils	n-Dotriacontane	Cell infected cultures	Vero E6 cells	Inhibit the viral replication process by blocking DNA polymerase activity	https://doi.org/10.3390/plants11212889
Fabaceae	Acacia	Acacia nilotica	Acacia, acacia gomífera, babul acacia	YES	VHC-3a	All the plant	Methanolic extract	ND	Cell infected cultures	Huh-7 cells	ND	doi: 10.1186/1743-422X-8-220
Fabaceae	Acacia	Acacia nilotica	Acacia, acacia gomífera, babul acacia	YES	VHC-3a	All the plant	Chloroform fraction	ND	Cell infected cultures	Huh-7 cells	ND	doi: 10.1186/1743-422X-8-220
Fabaceae	Acacia	Acacia nilotica	Acacia, acacia gomífera, babul acacia	YES	VHC-3a	All the plant	Acetone fraction	ND	Cell infected cultures	Huh-7 cells	ND	doi: 10.1186/1743-422X-8-220
Fabaceae	Acacia	Acacia nilotica	Acacia, acacia gomífera, babul acacia	YES	VHC-3a	All the plant	N-hexane fraction	ND	Cell infected cultures	Huh-7 cells	ND	doi: 10.1186/1743-422X-8-220
Fabaceae	Acacia	Acacia nilotica	Acacia, acacia gomífera, babul acacia	YES	PPRV	Bark, leaves and pods	aqueous extracts	ND	Cell infected cultures	Vero cells	ND	DOI: 10.1016/j.etap.2012.11.005
Fabaceae	Acacia	Acacia nilotica	Acacia, acacia gomífera, babul acacia	YES	HIV-1	Pods	aqueous extracts	ND	Cell infected cultures	MT-4 cells	Inhibits HIV-1 replication and HIV-1 protease	DOI: 10.1002/(SICI)1099-1573(199902)13:1<31::AID-PTR381>3.0.CO;2-C
Fabaceae	Acacia	Acacia nilotica	Acacia, acacia gomífera, babul acacia	YES	HIV-2	Bark	Methanolic extract	ND	Cell infected cultures	MT-4 cells	Inhibits HIV-1 replication and HIV-1 protease	DOI: 10.1002/(SICI)1099-1573(199902)13:1<31::AID-PTR381>3.0.CO;2-C
Fabaceae	Acacia	Acacia tortuosa	Cacho de cabra, murrai, ambuca, aromo	ND	ND	ND	ND	ND	ND	ND	ND	ND
Rosaceae	Acaena	Acaena cylindristachya	Cadulo, cagalungasé, quin felpa	ND	ND	ND	ND	ND	ND	ND	ND	ND
Rosaceae	Acaena	Acaena elongata	Cadillo, acaena	ND	ND	ND	ND	ND	ND	ND	ND	ND
Euphorbiaceae	Acalypha	Acalypha alopecuroidea	Degonflé, ajito con pelo	ND	ND	ND	ND	ND	ND	ND	ND	ND
Euphorbiaceae	Acalypha	Acalypha arvensis	Hierba del cáncer, coirdeimiento, yerba de cáncer	ND	ND	ND	ND	ND	ND	ND	ND	ND
Asteraceae	Acanthocereus	Acanthocereus tetragonus	Pitahaya, atunot	ND	ND	ND	ND	ND	ND	ND	ND	ND
Asteraceae	Acanthospermum	Acanthospermum australe	Cáncer de loma, yerba del cáncer, tapecue	YES	HSV1	All the plant	Methanolic extracts	ND	Cell infected cultures	Vero CCL-81 cells	Inhibits the immediate-early, early, and late genes.	DOI: 10.1016/j.jep.2022.115958
Asteraceae	Acanthospermum	Acanthospermum australe	Cáncer de loma, yerba del cáncer, tapecue	YES	HSV1	All the plant	Hexane fraction	methyl-(Z,Z)-9,12-octadecadienoate	Cell infected cultures	Vero CCL-81 cells	Inhibits the immediate-early, early, and late genes.	DOI: 10.1016/j.jep.2022.115958
Asteraceae	Acanthospermum	Acanthospermum australe	Cáncer de loma, yerba del cáncer, tapecue	YES	HSV1	All the plant	Hexane fraction	phytol	Cell infected cultures	Vero CCL-81 cells	Inhibits the immediate-early, early, and late genes.	DOI: 10.1016/j.jep.2022.115958
Asteraceae	Acanthospermum	Acanthospermum australe	Cáncer de loma, yerba del cáncer, tapecue	YES	HSV1	All the plant	Chloroform fraction	3.6-dimetoxiapigenin	Cell infected cultures	Vero CCL-81 cells	Inhibits the virus–cell binding and virus cycle in a post-entry mechanism by decreasing replication and the expression of early and late viral genes.	DOI: 10.1016/j.jep.2022.115958
Asteraceae	Acanthospermum	Acanthospermum australe	Cáncer de loma, yerba del cáncer, tapecue	YES	HSV1	All the plant	Chloroform fraction	axillarin	Cell infected cultures	Vero CCL-81 cells	Inhibits the virus–cell binding and virus cycle in a post-entry mechanism by decreasing replication and the expression of early and late viral genes.	DOI: 10.1016/j.jep.2022.115958
Asteraceae	Acanthospermum	Acanthospermum australe	Cáncer de loma, yerba del cáncer, tapecue	YES	HSV1	All the plant	Chloroform fraction	Penduletin	Cell infected cultures	Vero CCL-81 cells	Inhibits the virus–cell binding and virus cycle in a post-entry mechanism by decreasing replication and the expression of early and late viral genes.	DOI: 10.1016/j.jep.2022.115958
Asteraceae	Acanthospermum	Acanthospermum australe	Cáncer de loma, yerba del cáncer, tapecue	ND	HSV1	All the plant	Ethyl acetate fraction	ND	Cell infected cultures	Vero CCL-81 cells	ND	DOI: 10.1016/j.jep.2022.115958
Asteraceae	Acanthospermum	Acanthospermum australe	Cáncer de loma, yerba del cáncer, tapecue	ND	HSV1	All the plant	Butanol fraction	ND	Cell infected cultures	Vero CCL-81 cells	ND	DOI: 10.1016/j.jep.2022.115958
Asteraceae	Acanthospermum	Acanthospermum australe	Cáncer de loma, yerba del cáncer, tapecue	YES	Bovine HSV1, poliovirus	stem, leaves, flowers and fruits	hydroethanol extract	ND	Cell infected cultures	HEp-2 cells	ND	DOI: 10.3109/13880209.2010.493177
Asteraceae	Acanthospermum	Acanthospermum australe	Cáncer de loma, yerba del cáncer, tapecue	YES	Bovine HSV1, poliovirus	stem, leaves, flowers and fruits	dichloromethane fraction	acanthoaustralide-1-O-acetate	Cell infected cultures	HEp-2 cells	ND	DOI: 10.3109/13880209.2010.493177
Asteraceae	Acanthospermum	Acanthospermum australe	Cáncer de loma, yerba del cáncer, tapecue	YES	Bovine HSV1, poliovirus	stem, leaves, flowers and fruits	dichloromethane: ethyl acetate fraction	quercetin	Cell infected cultures	HEp-2 cells	ND	DOI: 10.3109/13880209.2010.493177
Asteraceae	Acanthospermum	Acanthospermum australe	Cáncer de loma, yerba del cáncer, tapecue	YES	Bovine HSV1, poliovirus	stem, leaves, flowers and fruits	dichloromethane: ethyl acetate fraction	chrysosplenol D	Cell infected cultures	HEp-2 cells	ND	DOI: 10.3109/13880209.2010.493177
Acanthaceae	Acanthus	Acanthus mollis	Acanto	ND	ND	ND	ND	ND	ND	ND	ND	ND
Myrtaceae	Acca	Acca sellowiana	Feijoa	ND	ND	ND	ND	ND	ND	ND	ND	ND
Asteraceae	Achillea	Achillea millefolium	Colchón de pobre, manzanilla de los montes, milefolio, mil de rama, yerba de carpintero, flor de pluma, milenrama, yarrow	YES	NDV	flowers	hydroethanol extract	ND	Reduction assay of viral titer in dayembryonated hen eggs	Hen	deactivate this virus by affecting the virus envelop	DOI: 10.5812/jjm.9016
Asteraceae	Achillea	Achillea millefolium	Colchón de pobre, manzanilla de los montes, milefolio, mil de rama, yerba de carpintero, flor de pluma, milenrama, yarrow	YES	Coronavirus	flowers and leaves	aqueous extracts	Apigenin	In silico + DLS studies on albumin nanoparticles	ND	ND	https://doi.org/10.1080/07391102.2022.2082532
Asteraceae	Achillea	Achillea millefolium	Colchón de pobre, manzanilla de los montes, milefolio, mil de rama, yerba de carpintero, flor de pluma, milenrama, yarrow	YES	Coronavirus	flowers and leaves	aqueous extracts	Luteolin	In silico + DLS studies on albumin nanoparticles	ND	potent inhibitor of PTGS2	https://doi.org/10.1080/07391102.2022.2082532
Asteraceae	Achillea	Achillea millefolium	Colchón de pobre, manzanilla de los montes, milefolio, mil de rama, yerba de carpintero, flor de pluma, milenrama, yarrow	YES	Coronavirus	flowers and leaves	aqueous extracts	Salicylic acid	In silico + DLS studies on albumin nanoparticles	ND	ND	https://doi.org/10.1080/07391102.2022.2082532
Asteraceae	Achillea	Achillea millefolium	Colchón de pobre, manzanilla de los montes, milefolio, mil de rama, yerba de carpintero, flor de pluma, milenrama, yarrow	YES	Coronavirus	flowers and leaves	aqueous extracts	Achillicin	In silico + DLS studies on albumin nanoparticles	ND	ND	https://doi.org/10.1080/07391102.2022.2082532
Asteraceae	Achillea	Achillea millefolium	Colchón de pobre, manzanilla de los montes, milefolio, mil de rama, yerba de carpintero, flor de pluma, milenrama, yarrow	YES	Coronavirus	flowers and leaves	aqueous extracts	Isovaleric acid	In silico + DLS studies on albumin nanoparticles	ND	ND	https://doi.org/10.1080/07391102.2022.2082532
Asteraceae	Achillea	Achillea millefolium	Colchón de pobre, manzanilla de los montes, milefolio, mil de rama, yerba de carpintero, flor de pluma, milenrama, yarrow	YES	VZV	leaves	ND	Butain	In silico	ND	inhibition of thymidine kinase	DOI: 10.1080/07391102.2021.1977700
Asteraceae	Achillea	Achillea millefolium	Colchón de pobre, manzanilla de los montes, milefolio, mil de rama, yerba de carpintero, flor de pluma, milenrama, yarrow	YES	VZV	leaves	ND	choline	In silico	ND	inhibition of thymidine kinase	DOI: 10.1080/07391102.2021.1977700
Asteraceae	Achillea	Achillea millefolium	Colchón de pobre, manzanilla de los montes, milefolio, mil de rama, yerba de carpintero, flor de pluma, milenrama, yarrow	YES	VZV	leaves	ND	betanocine	In silico	ND	inhibition of thymidine kinase	DOI: 10.1080/07391102.2021.1977700
Asteraceae	Achillea	Achillea millefolium	Colchón de pobre, manzanilla de los montes, milefolio, mil de rama, yerba de carpintero, flor de pluma, milenrama, yarrow	YES	VZV	leaves	ND	achilletin	In silico	ND	inhibition of thymidine kinase	DOI: 10.1080/07391102.2021.1977700
Asteraceae	Achillea	Achillea millefolium	Colchón de pobre, manzanilla de los montes, milefolio, mil de rama, yerba de carpintero, flor de pluma, milenrama, yarrow	YES	VZV	leaves	ND	azulene	In silico	ND	inhibition of thymidine kinase	DOI: 10.1080/07391102.2021.1977700
Asteraceae	Achillea	Achillea millefolium	Colchón de pobre, manzanilla de los montes, milefolio, mil de rama, yerba de carpintero, flor de pluma, milenrama, yarrow	YES	VZV	leaves	ND	apigenin-4′-glucoside	In silico	ND	inhibition of thymidine kinase	DOI: 10.1080/07391102.2021.1977700
Gesneriaceae	Achimenes	Achimenes coccinea	Caracola	ND	ND	ND	ND	ND	ND	ND	ND	ND
Amaranthaceae	Achyranthes	Achyranthes aspera	Kuamna	YES	HSV1,HSV2	Roots	methanolic extract	oleanolic acid	MTT assay, antiviral plaque assay	Vero cells, ATCC	inhibit the early stage of multiplication	DOI: 10.1016/j.micres.2012.11.002
Amaranthaceae	Achyranthes	Achyranthes aspera	Kuamna	YES	EBV	leaves	methanolic extract	ND	EBV-EA activation assay in raji cells and o two-stage carcinogenesis test on mouse	mice	ND	https://doi.org/10.1016/S0304-3835(01)00766-2
Amaranthaceae	Achyranthes	Achyranthes aspera	Kuamna	YES	EBV	leaves	alkaloid fraction	ND	EBV-EA activation assay in raji cells and o two-stage carcinogenesis test on mouse	mice	ND	https://doi.org/10.1016/S0304-3835(01)00766-2
Amaranthaceae	Achyranthes	Achyranthes aspera	Kuamna	YES	EBV	leaves	non-alkaloid fraction	ND	EBV-EA activation assay in raji cells and o two-stage carcinogenesis test on mouse	mice	ND	https://doi.org/10.1016/S0304-3835(01)00766-2
Amaranthaceae	Achyranthes	Achyranthes aspera	Kuamna	YES	EBV	leaves	saponin fraction	ND	EBV-EA activation assay in raji cells and o two-stage carcinogenesis test on mouse	mice	ND	https://doi.org/10.1016/S0304-3835(01)00766-2
Asteraceae	Achyrocline	Achyrocline bogotensis	Cenizo, suso, vira-vira	YES	RV	leaves, stems, and flowers	phytotherapeutic prototype obtained from Achyrocline bogotensis (Kunth) DC. (PPAb)	ND	Cell infected cultures	MA104 cells	ND	DOI: 10.3390/v14112394
Asteraceae	Achyrocline	Achyrocline bogotensis	Cenizo, suso, vira-vira	YES	RV, HAstV-8	leaves, stems	chloroform extract	ND	Blocking effect assay,Virucidal effect assay	MA104 and Caco2 cells	ND	doi: 10.1186/s12906-015-0949-0
Asteraceae	Achyrocline	Achyrocline bogotensis	Cenizo, suso, vira-vira	YES	RV, HAstV-8	leaves, stems	hexane extract	ND	Blocking effect assay,Virucidal effect assay	MA104 and Caco2 cells	ND	doi: 10.1186/s12906-015-0949-0
Asteraceae	Achyrocline	Achyrocline bogotensis	Cenizo, suso, vira-vira	YES	RV, HAstV-8	leaves, stems	ethanolic extract	ND	Blocking effect assay,Virucidal effect assay	MA104 and Caco2 cells	ND	doi: 10.1186/s12906-015-0949-0
Asteraceae	Achyrocline	Achyrocline bogotensis	Cenizo, suso, vira-vira	YES	RV, HAstV-8	leaves, stems	hexane fraction	ND	Blocking effect assay,Virucidal effect assay	MA104 and Caco2 cells	ND	doi: 10.1186/s12906-015-0949-0
Asteraceae	Achyrocline	Achyrocline bogotensis	Cenizo, suso, vira-vira	YES	RV, HAstV-8	leaves, stems	dichloromethane fraction	ND	Blocking effect assay,Virucidal effect assay	MA104 and Caco2 cells	ND	doi: 10.1186/s12906-015-0949-0
Asteraceae	Achyrocline	Achyrocline bogotensis	Cenizo, suso, vira-vira	YES	RV, HAstV-8	leaves, stems	ethyl acetate fraction	ND	Blocking effect assay,Virucidal effect assay	MA104 and Caco2 cells	ND	doi: 10.1186/s12906-015-0949-0
Asteraceae	Achyrocline	Achyrocline bogotensis	Cenizo, suso, vira-vira	ND	ND	leaves	methanolic extract	3, 5-dihydroxy-6, 7, 8-trimethoxy flavone	ND	ND	ND	DOI: 10.1371/journal.pone.0039806
Asteraceae	Achyrocline	Achyrocline lehmannii	Botón de oro, vira-vira	ND	ND	ND	ND	ND	ND	ND	ND	ND
Asteraceae	Achyrocline	Achyrocline satureioides	Marcela hembra, marcela, yerba de chivo, juan blanco, vira-vira, suso, huira-huira, kea-kea, viravilona	YES	WEEV	leaves, stems and blooms	aqueous extract	luteolin	plaque reduction assay	Vero cells ATCC CCL-81	ND	DOI: 10.1080/14786419.2010.490216
Asteraceae	Achyrocline	Achyrocline satureioides	Marcela hembra, marcela, yerba de chivo, juan blanco, vira-vira, suso, huira-huira, kea-kea, viravilona	YES	WEEV	leaves, stems and blooms	aqueous extract	quercetin	plaque reduction assay	Vero cells ATCC CCL-82	ND	DOI: 10.1080/14786419.2010.490216
Asteraceae	Achyrocline	Achyrocline satureioides	Marcela hembra, marcela, yerba de chivo, juan blanco, vira-vira, suso, huira-huira, kea-kea, viravilona	YES	WEEV	leaves, stems and blooms	aqueous extract	3-O-methylquercetin	plaque reduction assay	Vero cells ATCC CCL-83	ND	DOI: 10.1080/14786419.2010.490216
Asteraceae	Achyrocline	Achyrocline satureioides	Marcela hembra, marcela, yerba de chivo, juan blanco, vira-vira, suso, huira-huira, kea-kea, viravilona	YES	WEEV	leaves, stems and blooms	aqueous extract	caffeic acid	plaque reduction assay	Vero cells ATCC CCL-84	ND	DOI: 10.1080/14786419.2010.490216
Asteraceae	Achyrocline	Achyrocline satureioides	Marcela hembra, marcela, yerba de chivo, juan blanco, vira-vira, suso, huira-huira, kea-kea, viravilona	YES	WEEV	leaves, stems and blooms	aqueous extract	chlorogenic acid	plaque reduction assay	Vero cells ATCC CCL-85	ND	DOI: 10.1080/14786419.2010.490216
Asteraceae	Achyrocline	Achyrocline satureioides	Marcela hembra, marcela, yerba de chivo, juan blanco, vira-vira, suso, huira-huira, kea-kea, viravilona	YES	WEEV	leaves, stems and blooms	aqueous extract	isochlorogenic acid	plaque reduction assay	Vero cells ATCC CCL-86	ND	DOI: 10.1080/14786419.2010.490216
Asteraceae	Achyrocline	Achyrocline satureioides	Marcela hembra, marcela, yerba de chivo, juan blanco, vira-vira, suso, huira-huira, kea-kea, viravilona	YES	WEEV	leaves, stems and blooms	aqueous extract	dicaffeoylquinic acid	plaque reduction assay	Vero cells ATCC CCL-87	ND	DOI: 10.1080/14786419.2010.490216
Asteraceae	Achyrocline	Achyrocline satureioides	Marcela hembra, marcela, yerba de chivo, juan blanco, vira-vira, suso, huira-huira, kea-kea, viravilona	YES	WEEV	leaves, stems and blooms	aqueous extract	3,5-dicaffeoylquinic acid	plaque reduction assay	Vero cells ATCC CCL-88	ND	DOI: 10.1080/14786419.2010.490216
Asteraceae	Achyrocline	Achyrocline satureioides	Marcela hembra, marcela, yerba de chivo, juan blanco, vira-vira, suso, huira-huira, kea-kea, viravilona	YES	WEEV	leaves, stems and blooms	aqueous extract	1-methoxy-3,5-dicaffeoylquinic acid	plaque reduction assay	Vero cells ATCC CCL-89	ND	DOI: 10.1080/14786419.2010.490216
Asteraceae	Achyrocline	Achyrocline satureioides	Marcela hembra, marcela, yerba de chivo, juan blanco, vira-vira, suso, huira-huira, kea-kea, viravilona	YES	WEEV	leaves, stems and blooms	aqueous extract	3-O-methylflavones	plaque reduction assay	Vero cells ATCC CCL-90	ND	DOI: 10.1080/14786419.2010.490216
Asteraceae	Achyrocline	Achyrocline satureioides	Marcela hembra, marcela, yerba de chivo, juan blanco, vira-vira, suso, huira-huira, kea-kea, viravilona	YES	HSV1	ND	ethanolic extract	ND	cytopathogenicity inhibition and yield reduction assay	VERO cells (ATCC:CCL81)	ND	https://doi.org/10.1002/ptr.1568
Melastomataceae	Aciotis	Aciotis purpurascens	Morilla	ND	ND	ND	ND	ND	ND	ND	ND	ND
Melastomataceae	Aciotis	Aciotis rubricaulis	Caña agria chiquita	ND	ND	ND	ND	ND	ND	ND	ND	ND
Asteraceae	Acmella	Acmella brachyglossa	Botoncillo hembra	ND	ND	ND	ND	ND	ND	ND	ND	ND
Ranunculaceae	Aconitum	Aconitum napellus	Acónito, casco de Marte, aconite, monkshood, blue rocket	YES	CEV, SFV	ND	ND	ND	Chick embryos and mice	Chick embryos and mice	ND	https://doi.org/10.1016/S0007-0785(85)80063-6
Acoraceae	Acorus	Acorus calamus	Cálamo, sweet flag, flagroot, calamus	YES	DENV2	Roots	ethanolic extract	tatanan A	plaque assay	Mouse kidney fibroblast cells (BHK-21)	inhibited flavivirus genus replication through a mechanism that was independent of glucokinase activation	DOI: 10.1016/j.phymed.2018.03.018
Acoraceae	Acorus	Acorus calamus	Cálamo, sweet flag, flagroot, calamus	YES	DENV2	Roots	ethanolic extract	α-asarone	plaque assay	Mouse kidney fibroblast cells (BHK-21)	ND	DOI: 10.1016/j.phymed.2018.03.018
Acoraceae	Acorus	Acorus calamus	Cálamo, sweet flag, flagroot, calamus	YES	DENV2	Roots	ethanolic extract	β-asarone	plaque assay	Mouse kidney fibroblast cells (BHK-21)	ND	DOI: 10.1016/j.phymed.2018.03.018
Acoraceae	Acorus	Acorus calamus	Cálamo, sweet flag, flagroot, calamus	YES	DENV2	Roots	ethanolic extract	acoramone	plaque assay	Mouse kidney fibroblast cells (BHK-21)	ND	DOI: 10.1016/j.phymed.2018.03.018
Acoraceae	Acorus	Acorus calamus	Cálamo, sweet flag, flagroot, calamus	YES	DENV2	Roots	ethanolic extract	2-hydroxyacorenone	plaque assay	Mouse kidney fibroblast cells (BHK-21)	ND	DOI: 10.1016/j.phymed.2018.03.018
Acoraceae	Acorus	Acorus calamus	Cálamo, sweet flag, flagroot, calamus	YES	DENV2	Roots	ethanolic extract	4-(2-formyl-5-methoxymethyl pyrrol-1-yl) butyric acid methyl ester	plaque assay	Mouse kidney fibroblast cells (BHK-21)	ND	DOI: 10.1016/j.phymed.2018.03.018
Acoraceae	Acorus	Acorus calamus	Cálamo, sweet flag, flagroot, calamus	YES	DENV2	Roots	ethanolic extract	2-acetoxyacorenone	plaque assay	Mouse kidney fibroblast cells (BHK-21)	ND	DOI: 10.1016/j.phymed.2018.03.018
Acoraceae	Acorus	Acorus calamus	Cálamo, sweet flag, flagroot, calamus	YES	DENV2	Roots	ethanolic extract	acoramol	plaque assay	Mouse kidney fibroblast cells (BHK-21)	ND	DOI: 10.1016/j.phymed.2018.03.018
Acoraceae	Acorus	Acorus calamus	Cálamo, sweet flag, flagroot, calamus	YES	DENV2	Roots	ethanolic extract	N-transferuloyl tyramine	plaque assay	Mouse kidney fibroblast cells (BHK-21)	ND	DOI: 10.1016/j.phymed.2018.03.018
Acoraceae	Acorus	Acorus calamus	Cálamo, sweet flag, flagroot, calamus	YES	DENV2	Roots	ethanolic extract	Tatarinoids A	plaque assay	Mouse kidney fibroblast cells (BHK-21)	ND	DOI: 10.1016/j.phymed.2018.03.018
Acoraceae	Acorus	Acorus calamus	Cálamo, sweet flag, flagroot, calamus	YES	DENV2	Roots	ethanolic extract	Tatarinoids B	plaque assay	Mouse kidney fibroblast cells (BHK-21)	ND	DOI: 10.1016/j.phymed.2018.03.018
Acoraceae	Acorus	Acorus calamus	Cálamo, sweet flag, flagroot, calamus	YES	DENV2	Roots	ethanolic extract	Acortatarin A	plaque assay	Mouse kidney fibroblast cells (BHK-21)	ND	DOI: 10.1016/j.phymed.2018.03.018
Arecaceae	Acrocomia	Acrocomia aculeata	Corozo grande, tamaco	ND	ND	ND	ND	ND	ND	ND	ND	ND
Melastomataceae	Adelobotrys	Adelobotrys adscendens	Hoja de Solimán, yerba dulce	ND	ND	ND	ND	ND	ND	ND	ND	ND
Asteraceae	Adenostemma	Adenostemma lavenia	Doña Juana	YES	SARS-CoV-2	ND	ND	ent-11α-hydroxy-15-oxo-kaur-16-en-19-oic acid	In silico	ND	ND	DOI: 10.7324/JAPS.2022.120812
Asteraceae	Adenostemma	Adenostemma lavenia	Doña Juana	YES	SARS-CoV-3	ND	ND	p-coumaric acid	In silico	ND	ND	DOI: 10.7324/JAPS.2022.120812
Asteraceae	Adenostemma	Adenostemma lavenia	Doña Juana	YES	SARS-CoV-4	ND	ND	ent-6-11-dihydroxy-15-oxo-16-kauren-19-oic acid beta-D-glucopyranosyl ester	In silico	ND	ND	DOI: 10.7324/JAPS.2022.120812
Asteraceae	Adenostemma	Adenostemma lavenia	Doña Juana	YES	SARS-CoV-5	ND	ND	adenostemmosides B	In silico	ND	ND	DOI: 10.7324/JAPS.2022.120812
Asteraceae	Adenostemma	Adenostemma platyphyllum	Tuhui yasi	ND	ND	ND	ND	ND	ND	ND	ND	ND
Pteridaceae	Adiantum	Adiantum capillus-veneris	Culantrillo, cilantrillo, capilera	NO	influenza A	leaves	ethyl alcohol extracts	ND	MTT method	MDCK cell line	ND	DOI : 10.12991/mpj.2017.10
Pteridaceae	Adiantum	Adiantum concinnum	Culantrillo, cilantrillo	ND	ND	ND	ND	ND	ND	ND	ND	ND
Pteridaceae	Adiantum	Adiantum lucidum	Nabugui	ND	ND	ND	ND	ND	ND	ND	ND	ND
Pteridaceae	Adiantum	Adiantum raddianum	Culantrillo	ND	ND	ND	ND	ND	ND	ND	ND	ND
Pteridaceae	Adiantum	Adiantum tetraphyllum	ND	ND	ND	ND	ND	ND	ND	ND	ND	ND
Ranunculaceae	Adonis	Adonis autumnalis	Gota de sangre	ND	ND	ND	ND	ND	ND	ND	ND	ND
Lamiaceae	Aegiphila	Aegiphila panamensis	Ochorróneta	ND	ND	ND	ND	ND	ND	ND	ND	ND
Fabaceae	Aeschynomene	Aeschynomene americana	Dormidera, pega pega, zarza, rudu huequi aho, adormidera dulce, cujicillo, pulmón	ND	ND	ND	ND	ND	ND	ND	ND	ND
Sapindaceae	Aesculus	Aesculus hippocastanum	Castaño de Indias, horse chestnut	YES	HSV1	seed	lyophilized powder	β-Escin	MTT assay, and plaque assay	Human corneal-limbal epithelial (HCLE) cells, The human IOBA-NHC cell line, human A549 cell line (human lung carcinoma cell line)	inhibits NF-κB activation	https://doi.org/10.1111/jphp.13002
Sapindaceae	Aesculus	Aesculus hippocastanum	Castaño de Indias, horse chestnut	YES	RSV	seed	lyophilized powder	β-Escin	MTT assay, and plaque assay	human HEp-2 cell line (human epidermoid cancer cell line) and the human A549 cell line (human lung carcinoma cell line) and Murine macrophage cell line J774A.1	inhibits NF-κB activation	https://doi.org/10.1016/j.antiviral.2019.01.018
Sapindaceae	Aesculus	Aesculus hippocastanum	Castaño de Indias, horse chestnut	YES	CDV	bark	Purified metabolite	proanthocyanidin A2	CPE-reduction assay	VERO cells	modulation of the cellular redox milieu	DOI: 10.1016/j.antiviral.2011.10.004
Asparagaceae	Agave	Agave americana	Cabuya, penco, chauar, yana chauar, cocuy, henequen, motua, penca	ND	ND	ND	ND	ND	ND	ND	ND	ND
Asparagaceae	Agave	Agave atrovirens	Agave	ND	ND	ND	ND	ND	ND	ND	ND	ND
Asteraceae	Ageratina	Ageratina vacciniaefolia	ND	ND	ND	ND	ND	ND	ND	ND	ND	ND
Asteraceae	Ageratum	Ageratum conyzoides	Mentrasto, hierba de Santa Lucía, retentina, marrubio blanco, chiva, marrubio, marubio, mastranto, yerba de chino	YES	Echoviruses (E7, E13, and E19)	leaves	methanolic extract	ND	MTT and neutralisation assay	human rhabdomyosarcoma (RD) cells	ND	doi: 10.1186/s12985-018-1022-7
Asteraceae	Ageratum	Ageratum conyzoides	Mentrasto, hierba de Santa Lucía, retentina, marrubio blanco, chiva, marrubio, marubio, mastranto, yerba de chino	ND	ND	ND	ND	Ageratochromene dimer	ND	ND	ND	https://doi.org/10.1002/ptr.6405
Asteraceae	Ageratum	Ageratum conyzoides	Mentrasto, hierba de Santa Lucía, retentina, marrubio blanco, chiva, marrubio, marubio, mastranto, yerba de chino	ND	ND	ND	ND	Β‐caryophyllene	ND	ND	ND	https://doi.org/10.1002/ptr.6405
Asteraceae	Ageratum	Ageratum conyzoides	Mentrasto, hierba de Santa Lucía, retentina, marrubio blanco, chiva, marrubio, marubio, mastranto, yerba de chino	ND	ND	ND	ND	Brassicasterol	ND	ND	ND	https://doi.org/10.1002/ptr.6405
Asteraceae	Ageratum	Ageratum conyzoides	Mentrasto, hierba de Santa Lucía, retentina, marrubio blanco, chiva, marrubio, marubio, mastranto, yerba de chino	ND	ND	ND	ND	Caffeic acid	ND	ND	ND	https://doi.org/10.1002/ptr.6405
Asteraceae	Ageratum	Ageratum conyzoides	Mentrasto, hierba de Santa Lucía, retentina, marrubio blanco, chiva, marrubio, marubio, mastranto, yerba de chino	ND	ND	ND	ND	Caryophyllene epoxide	ND	ND	ND	https://doi.org/10.1002/ptr.6405
Asteraceae	Ageratum	Ageratum conyzoides	Mentrasto, hierba de Santa Lucía, retentina, marrubio blanco, chiva, marrubio, marubio, mastranto, yerba de chino	ND	ND	ND	ND	Dihydrobrassica sterol	ND	ND	ND	https://doi.org/10.1002/ptr.6405
Asteraceae	Ageratum	Ageratum conyzoides	Mentrasto, hierba de Santa Lucía, retentina, marrubio blanco, chiva, marrubio, marubio, mastranto, yerba de chino	ND	ND	ND	ND	Echinatine	ND	ND	ND	https://doi.org/10.1002/ptr.6405
Asteraceae	Ageratum	Ageratum conyzoides	Mentrasto, hierba de Santa Lucía, retentina, marrubio blanco, chiva, marrubio, marubio, mastranto, yerba de chino	ND	ND	ND	ND	Eugenol	ND	ND	ND	https://doi.org/10.1002/ptr.6405
Asteraceae	Ageratum	Ageratum conyzoides	Mentrasto, hierba de Santa Lucía, retentina, marrubio blanco, chiva, marrubio, marubio, mastranto, yerba de chino	ND	ND	ND	ND	Fumaric acid	ND	ND	ND	https://doi.org/10.1002/ptr.6405
Asteraceae	Ageratum	Ageratum conyzoides	Mentrasto, hierba de Santa Lucía, retentina, marrubio blanco, chiva, marrubio, marubio, mastranto, yerba de chino	ND	ND	ND	ND	Kaempferol‐3,7‐ diglucopiranoside	ND	ND	ND	https://doi.org/10.1002/ptr.6405
Asteraceae	Ageratum	Ageratum conyzoides	Mentrasto, hierba de Santa Lucía, retentina, marrubio blanco, chiva, marrubio, marubio, mastranto, yerba de chino	ND	ND	ND	ND	Lycopsamine	ND	ND	ND	https://doi.org/10.1002/ptr.6405
Asteraceae	Ageratum	Ageratum conyzoides	Mentrasto, hierba de Santa Lucía, retentina, marrubio blanco, chiva, marrubio, marubio, mastranto, yerba de chino	ND	ND	ND	ND	Methyleugenol	ND	ND	ND	https://doi.org/10.1002/ptr.6405
Asteraceae	Ageratum	Ageratum conyzoides	Mentrasto, hierba de Santa Lucía, retentina, marrubio blanco, chiva, marrubio, marubio, mastranto, yerba de chino	ND	ND	ND	ND	Ocimene	ND	ND	ND	https://doi.org/10.1002/ptr.6405
Asteraceae	Ageratum	Ageratum conyzoides	Mentrasto, hierba de Santa Lucía, retentina, marrubio blanco, chiva, marrubio, marubio, mastranto, yerba de chino	ND	ND	ND	ND	Precocene I	ND	ND	ND	https://doi.org/10.1002/ptr.6405
Asteraceae	Ageratum	Ageratum conyzoides	Mentrasto, hierba de Santa Lucía, retentina, marrubio blanco, chiva, marrubio, marubio, mastranto, yerba de chino	ND	ND	ND	ND	Spinasterol	ND	ND	ND	https://doi.org/10.1002/ptr.6405
Asteraceae	Ageratum	Ageratum conyzoides	Mentrasto, hierba de Santa Lucía, retentina, marrubio blanco, chiva, marrubio, marubio, mastranto, yerba de chino	ND	ND	ND	ND	α‐pinene	ND	ND	ND	https://doi.org/10.1002/ptr.6405
Asteraceae	Ageratum	Ageratum conyzoides	Mentrasto, hierba de Santa Lucía, retentina, marrubio blanco, chiva, marrubio, marubio, mastranto, yerba de chino	ND	ND	ND	ND	β‐pinene	ND	ND	ND	https://doi.org/10.1002/ptr.6405
Asteraceae	Ageratum	Ageratum houstonianum	Marubio, marrubio	ND	ND	ND	ND	ND	ND	ND	ND	ND
Asteraceae	Ageratum	Ageratum latifolium	Mastranto, marrubio	ND	ND	ND	ND	ND	ND	ND	ND	ND
Arecaceae	Aiphanes	Aiphanes linearis	Corozo de agüita	ND	ND	ND	ND	ND	ND	ND	ND	ND
Fabaceae	Albizia	Albizia carbonaria	Muche, carbonero, jalapo	ND	ND	ND	ND	ND	ND	ND	ND	ND
Fabaceae	Albizia	Albizia kalkora	ND	ND	ND	ND	ND	ND	ND	ND	ND	ND
Fabaceae	Albizia	Albizia lophantha	Acacia, acacia bracatinga	ND	ND	ND	ND	ND	ND	ND	ND	ND
Rosaceae	Alchemilla	Alchemilla hirsuta	ND	ND	ND	ND	ND	ND	ND	ND	ND	ND
Rosaceae	Alchemilla	Alchemilla pinnata	ND	ND	ND	ND	ND	ND	ND	ND	ND	ND
Rosaceae	Alchemilla	Alchemilla procumbens var. andina	Serenilla	ND	ND	ND	ND	ND	ND	ND	ND	ND
Euphorbiaceae	Alchornea	Alchornea triplinervia	Magameai (Uit), jadebano (Mui)	ND	ND	ND	ND	ND	ND	ND	ND	ND
Fabaceae	Aldina	Aldina heterophylla	ND	ND	ND	ND	ND	ND	ND	ND	ND	ND
Rubiaceae	Alibertia	Alibertia edulis	ND	ND	ND	ND	ND	ND	ND	ND	ND	ND
Rubiaceae	Alibertia	Alibertia patinoi	Borojó	ND	ND	ND	ND	ND	ND	ND	ND	ND
Apocynaceae	Allamanda	Allamanda cathartica	Capitana, jazmín, copa de oro	YES	VHB	ND	ND	Ursolic acid	in silico	in silico	disrupt the functional HBV capsid assembly	DOI:10.9790/3008-1103010106
Apocynaceae	Allamanda	Allamanda cathartica	Capitana, jazmín, copa de oro	YES	VHB	ND	ND	Allamandicin	in silico	in silico	disrupt the functional HBV capsid assembly	DOI:10.9790/3008-1103010106
Apocynaceae	Allamanda	Allamanda cathartica	Capitana, jazmín, copa de oro	YES	VHB	ND	ND	Squalene	in silico	in silico	disrupt the functional HBV capsid assembly	DOI:10.9790/3008-1103010106
Apocynaceae	Allamanda	Allamanda cathartica	Capitana, jazmín, copa de oro	YES	Rabies	ND	methanolic extract and aqueous extract	ND	MTT and Rapid Fluorescent Focus Inhibition Test (RFFIT) assays	Baby Hamster Kidney (BHK-21) cell	ND	doi: 10.1007/s13337-017-0371-y
Apocynaceae	Allamanda	Allamanda cathartica	Capitana, jazmín, copa de oro	YES	CV-A13	leaves	peptide-rich fraction	cyclotides	MTT and Virus-induced cytopathic effect (vCPE) reduction assay	Human breast adenocarcinoma cancer cell line (MCF-7)	prevention of virus attachment/entry into susceptible MCF-7 cell	DOI 10.1186/s12985-021-01628-7
Apocynaceae	Allamanda	Allamanda cathartica	Capitana, jazmín, copa de oro	YES	CV-A13	leaves	peptide-rich fraction	thionins	MTT and Virus-induced cytopathic effect (vCPE) reduction assay	Human breast adenocarcinoma cancer cell line (MCF-7)	prevention of virus attachment/entry into susceptible MCF-7 cell	DOI 10.1186/s12985-021-01628-7
Apocynaceae	Allamanda	Allamanda cathartica	Capitana, jazmín, copa de oro	YES	CV-A13	leaves	peptide-rich fraction	defensins	MTT and Virus-induced cytopathic effect (vCPE) reduction assay	Human breast adenocarcinoma cancer cell line (MCF-7)	prevention of virus attachment/entry into susceptible MCF-7 cell	DOI 10.1186/s12985-021-01628-7
Amaryllidaceae	Allium	Allium ascalonicum	Ajo	YES	ADV41 and ADV3	vegetables	lyophilized powder and aqueous extract	quercetin	MTT assay and plaque reduction assay	human lung carcinoma (A549) cells	ND	https://doi.org/10.1016/j.jtice.2010.07.011
Amaryllidaceae	Allium	Allium ascalonicum	Ajo	YES	ADV41 and ADV4	vegetables	lyophilized powder and aqueous extract	allicin	MTT assay and plaque reduction assay	human lung carcinoma (A549) cells	ND	https://doi.org/10.1016/j.jtice.2010.07.011
Amaryllidaceae	Allium	Allium ascalonicum	Ajo	YES	ADV41 and ADV5	vegetables	lyophilized powder and aqueous extract	ascalin	MTT assay and plaque reduction assay	human lung carcinoma (A549) cells	ND	https://doi.org/10.1016/j.jtice.2010.07.011
Amaryllidaceae	Allium	Allium ascalonicum	Ajo	YES	ADV41 and ADV6	vegetables	lyophilized powder and aqueous extract	furostanol saponin	MTT assay and plaque reduction assay	human lung carcinoma (A549) cells	ND	https://doi.org/10.1016/j.jtice.2010.07.011
Amaryllidaceae	Allium	Allium ascalonicum	Ajo	YES	HIV-1	bulbs	ND	ascalin	ND	ND	inhibits HIV-1 reverse transcriptase	https://doi.org/10.1016/S0196-9781(02)00032-3
Amaryllidaceae	Allium	Allium cepa	Cebolla cabezona, cebolla de huevo	YES	NVD	bulbs ans stalk	essential oils	S-methylcysteine sulfoxide	Histopathological changes	chicks	ND	doi: 10.1016/j.sjbs.2021.09.033
Amaryllidaceae	Allium	Allium cepa	Cebolla cabezona, cebolla de huevo	YES	NVD	bulbs ans stalk	essential oils	Trans-S-(1-propenyl) cysteine sulfoxide	Histopathological changes	chicks	ND	doi: 10.1016/j.sjbs.2021.09.033
Amaryllidaceae	Allium	Allium cepa	Cebolla cabezona, cebolla de huevo	YES	NVD	bulbs ans stalk	essential oils	Spropylcycteine sulfoxide	Histopathological changes	chicks	ND	doi: 10.1016/j.sjbs.2021.09.033
Amaryllidaceae	Allium	Allium cepa	Cebolla cabezona, cebolla de huevo	YES	NVD	bulbs ans stalk	essential oils	flavonoids	Histopathological changes	chicks	ND	doi: 10.1016/j.sjbs.2021.09.033
Amaryllidaceae	Allium	Allium cepa	Cebolla cabezona, cebolla de huevo	YES	NVD	bulbs ans stalk	essential oils	cycloallicin	Histopathological changes	chicks	ND	doi: 10.1016/j.sjbs.2021.09.033
Amaryllidaceae	Allium	Allium cepa	Cebolla cabezona, cebolla de huevo	YES	NVD	bulbs ans stalk	essential oils	phenolic acids	Histopathological changes	chicks	ND	doi: 10.1016/j.sjbs.2021.09.033
Amaryllidaceae	Allium	Allium cepa	Cebolla cabezona, cebolla de huevo	YES	NVD	bulbs ans stalk	essential oils	stigmasterol	Histopathological changes	chicks	ND	doi: 10.1016/j.sjbs.2021.09.033
Amaryllidaceae	Allium	Allium cepa	Cebolla cabezona, cebolla de huevo	YES	NVD	bulbs ans stalk	essential oils	cholesterol	Histopathological changes	chicks	ND	doi: 10.1016/j.sjbs.2021.09.033
Amaryllidaceae	Allium	Allium cepa	Cebolla cabezona, cebolla de huevo	YES	NVD	bulbs ans stalk	essential oils	b-sitosterol	Histopathological changes	chicks	ND	doi: 10.1016/j.sjbs.2021.09.033
Amaryllidaceae	Allium	Allium cepa	Cebolla cabezona, cebolla de huevo	YES	NVD	bulbs ans stalk	essential oils	saponins	Histopathological changes	chicks	ND	doi: 10.1016/j.sjbs.2021.09.033
Amaryllidaceae	Allium	Allium cepa	Cebolla cabezona, cebolla de huevo	YES	SARS-CoV-2	ND	ND	Quercetin 3-glucoside	In silico	ND	ND	DOI: 10.1007/s13337-021-00682-7
Amaryllidaceae	Allium	Allium cepa	Cebolla cabezona, cebolla de huevo	YES	SARS-CoV-2	ND	ND	Quercetin 7,4-diglucoside	In silico	ND	ND	DOI: 10.1007/s13337-021-00682-7
Amaryllidaceae	Allium	Allium cepa	Cebolla cabezona, cebolla de huevo	YES	SARS-CoV-2	ND	ND	Kaempferol-3-O-rutinside	In silico	ND	ND	DOI: 10.1007/s13337-021-00682-7
Amaryllidaceae	Allium	Allium cepa	Cebolla cabezona, cebolla de huevo	YES	SARS-CoV-2	ND	ND	Quercetin 3,7,4-triglucoside	In silico	ND	ND	DOI: 10.1007/s13337-021-00682-7
Amaryllidaceae	Allium	Allium cepa	Cebolla cabezona, cebolla de huevo	YES	SARS-CoV-2	ND	ND	Quercetin	In silico	ND	ND	DOI: 10.1007/s13337-021-00682-7
Amaryllidaceae	Allium	Allium cepa	Cebolla cabezona, cebolla de huevo	YES	SARS-CoV-2	ND	ND	Quercetin 3,4-diglucoside	In silico	ND	ND	DOI: 10.1007/s13337-021-00682-7
Amaryllidaceae	Allium	Allium cepa	Cebolla cabezona, cebolla de huevo	YES	SARS-CoV-2	ND	ND	Isorhamnetin 4-glucoside	In silico	ND	ND	DOI: 10.1007/s13337-021-00682-7
Amaryllidaceae	Allium	Allium cepa	Cebolla cabezona, cebolla de huevo	YES	SARS-CoV-2	ND	ND	Isohamnetin 3,4-diglucoside	In silico	ND	ND	DOI: 10.1007/s13337-021-00682-7
Amaryllidaceae	Allium	Allium cepa	Cebolla cabezona, cebolla de huevo	YES	SARS-CoV-2	ND	ND	Quercetin-4-glucoside	In silico	ND	ND	DOI: 10.1007/s13337-021-00682-7
Amaryllidaceae	Allium	Allium cepa	Cebolla cabezona, cebolla de huevo	YES	SARS-CoV-2	ND	ND	Rutin	In silico	ND	ND	DOI: 10.1007/s13337-021-00682-7
Amaryllidaceae	Allium	Allium cepa	Cebolla cabezona, cebolla de huevo	YES	SARS-CoV-2	ND	ND	Luteolin	In silico	ND	ND	DOI: 10.1007/s13337-021-00682-7
Amaryllidaceae	Allium	Allium cepa	Cebolla cabezona, cebolla de huevo	YES	SARS-CoV-2	ND	ND	Isorhamnetin	In silico	ND	ND	DOI: 10.1007/s13337-021-00682-7
Amaryllidaceae	Allium	Allium cepa	Cebolla cabezona, cebolla de huevo	YES	SARS-CoV-2	ND	ND	Apigenin	In silico	ND	ND	DOI: 10.1007/s13337-021-00682-7
Amaryllidaceae	Allium	Allium fistulosum	Cebolla común, cebolla junca, cebolla de rabo	YES	influenza A	green leafy part	aqueous extract	inulin-type fructan	Infected culture and mice	MDCK cells and BALB/c mice	ND	DOI: 10.1016/j.foodchem.2012.04.016
Amaryllidaceae	Allium	Allium fistulosum	Cebolla común, cebolla junca, cebolla de rabo	YES	VHA	ND	methanolic extract	ND	Infected culture	Fetal rhesus monkey kidney (FRhK-4)	ND	https://doi.org/10.1016/j.foodcont.2016.07.028
Amaryllidaceae	Allium	Allium porrum	Puerro, cebolla cabezona	ND	ND	ND	ND	ND	ND	ND	ND	ND
Amaryllidaceae	Allium	Allium sativum	Ajo, lay, garlic, ail	YES	influenza viruses	ND	ND	ajoene	Infected mice	mice	prevention of adhesive interaction and fusion of leukocytess AND improving the production of neutralizing antibodies	doi: 10.1111/j.1365-2567.2007.02745.x
Amaryllidaceae	Allium	Allium sativum	Ajo, lay, garlic, ail	YES	influenza viruses	ND	ND	allicin	Infected mice	mice	preventing several thiol enzymes AND improving the production of neutralizing antibodies	doi: 10.1111/j.1365-2567.2007.02745.x
Amaryllidaceae	Allium	Allium sativum	Ajo, lay, garlic, ail	YES	influenza viruses	ND	ND	allyl methyl thiosulfinate	Infected mice	mice	improving the production of neutralizing antibodies	doi: 10.1111/j.1365-2567.2007.02745.x
Amaryllidaceae	Allium	Allium sativum	Ajo, lay, garlic, ail	YES	H9N2	ND	ND	allyl thiosulfinate	Infected mice	mice	improving the production of neutralizing antibodies	doi: 10.1111/j.1365-2567.2007.02745.x
Amaryllidaceae	Allium	Allium sativum	Ajo, lay, garlic, ail	YES	H9N2	Isolated metabolite	isolated metabolite	Diallyl trisulfide	MTT assay	A549 cells and BALB/c female mice	increased the expression of anti-viral genes, and decreased the production of inflammation cytokines during H9N2 AIV infection	DOI: 10.1186/s12985-021-01641-w
Gesneriaceae	Alloplectus	Alloplectus panamensis	ND	ND	ND	ND	ND	ND	ND	ND	ND	ND
Betulaceae	Alnus	Alnus acuminata	Aliso, alnus, cerezo, chaquiro, lambrán	ND	ND	ND	ND	ND	ND	ND	ND	ND
Araceae	Alocasia	Alocasia cucullata	Huevo berraco, piedra	ND	ND	ND	ND	ND	ND	ND	ND	ND
Xanthorrhoeaceae	Aloe	Aloe vera	Sábila, rul pu, aloe, sabila, zabila, sawila, acíbar, aloes, gomorresina aloe, jugo de áloe, tuna, penca sabila, alcíbar, zábila común	YES	influenza A virus	all the plant	ethanol extract	quercetin	Influenza Virus Replication Inhibition Assay	Madin-Darby canine kidney (MDCK) cells	inhibited autophagy induced by influenza A virus in MDCK, inhibited M2 viral mRNA synthesis and M2 protein expression	https://doi.org/10.1142/S0192415X19500678
Xanthorrhoeaceae	Aloe	Aloe vera	Sábila, rul pu, aloe, sabila, zabila, sawila, acíbar, aloes, gomorresina aloe, jugo de áloe, tuna, penca sabila, alcíbar, zábila común	YES	influenza A virus	all the plant	ethanol extract	catechin hydrate	Influenza Virus Replication Inhibition Assay		inhibited autophagy induced by influenza A virus in MDCK, inhibited M2 viral mRNA synthesis and M2 protein expression	https://doi.org/10.1142/S0192415X19500678
Xanthorrhoeaceae	Aloe	Aloe vera	Sábila, rul pu, aloe, sabila, zabila, sawila, acíbar, aloes, gomorresina aloe, jugo de áloe, tuna, penca sabila, alcíbar, zábila común	YES	influenza A virus	all the plant	ethanol extract	kaempferol	Influenza Virus Replication Inhibition Assay		inhibited autophagy induced by influenza A virus in MDCK, inhibited M2 viral mRNA synthesis and M2 protein expression	https://doi.org/10.1142/S0192415X19500678
Xanthorrhoeaceae	Aloe	Aloe vera	Sábila, rul pu, aloe, sabila, zabila, sawila, acíbar, aloes, gomorresina aloe, jugo de áloe, tuna, penca sabila, alcíbar, zábila común	YES	influenza A virus	all the plant	methanolic extract	9-dihydroxyl-2'-O-(Z)-cinnamoyl-7-methoxy-aloesin	Tyrosinase assay and half-leaf method	ND	ND	DOI: 10.1080/14756366.2016.1235568
Xanthorrhoeaceae	Aloe	Aloe vera	Sábila, rul pu, aloe, sabila, zabila, sawila, acíbar, aloes, gomorresina aloe, jugo de áloe, tuna, penca sabila, alcíbar, zábila común	YES	influenza A virus	all the plant	methanolic extract	aloe-emodin	Tyrosinase assay and half-leaf method	ND	ND	DOI: 10.1080/14756366.2016.1235568
Xanthorrhoeaceae	Aloe	Aloe vera	Sábila, rul pu, aloe, sabila, zabila, sawila, acíbar, aloes, gomorresina aloe, jugo de áloe, tuna, penca sabila, alcíbar, zábila común	YES	influenza A virus	all the plant	methanolic extract	aloin A	Tyrosinase assay and half-leaf method	ND	ND	DOI: 10.1080/14756366.2016.1235568
Xanthorrhoeaceae	Aloe	Aloe vera	Sábila, rul pu, aloe, sabila, zabila, sawila, acíbar, aloes, gomorresina aloe, jugo de áloe, tuna, penca sabila, alcíbar, zábila común	YES	influenza A virus	all the plant	methanolic extract	aloin B	Tyrosinase assay and half-leaf method	ND	ND	DOI: 10.1080/14756366.2016.1235568
Xanthorrhoeaceae	Aloe	Aloe vera	Sábila, rul pu, aloe, sabila, zabila, sawila, acíbar, aloes, gomorresina aloe, jugo de áloe, tuna, penca sabila, alcíbar, zábila común	YES	influenza A virus	all the plant	methanolic extract	elgonica dimer A	Tyrosinase assay and half-leaf method	ND	ND	DOI: 10.1080/14756366.2016.1235568
Xanthorrhoeaceae	Aloe	Aloe vera	Sábila, rul pu, aloe, sabila, zabila, sawila, acíbar, aloes, gomorresina aloe, jugo de áloe, tuna, penca sabila, alcíbar, zábila común	YES	influenza A virus	all the plant	methanolic extract	feralolide	Tyrosinase assay and half-leaf method	ND	ND	DOI: 10.1080/14756366.2016.1235568
Xanthorrhoeaceae	Aloe	Aloe vera	Sábila, rul pu, aloe, sabila, zabila, sawila, acíbar, aloes, gomorresina aloe, jugo de áloe, tuna, penca sabila, alcíbar, zábila común	YES	influenza A virus	all the plant	methanolic extract	isoaloeresin D	Tyrosinase assay and half-leaf method	ND	ND	DOI: 10.1080/14756366.2016.1235568
Xanthorrhoeaceae	Aloe	Aloe vera	Sábila, rul pu, aloe, sabila, zabila, sawila, acíbar, aloes, gomorresina aloe, jugo de áloe, tuna, penca sabila, alcíbar, zábila común	YES	influenza A virus	all the plant	methanolic extract	aloeresin E	Tyrosinase assay and half-leaf method	ND	ND	DOI: 10.1080/14756366.2016.1235568
Xanthorrhoeaceae	Aloe	Aloe vera	Sábila, rul pu, aloe, sabila, zabila, sawila, acíbar, aloes, gomorresina aloe, jugo de áloe, tuna, penca sabila, alcíbar, zábila común	YES	influenza A virus	all the plant	methanolic extract	7-O-methylaloeresin A	Tyrosinase assay and half-leaf method	ND	ND	DOI: 10.1080/14756366.2016.1235568
Xanthorrhoeaceae	Aloe	Aloe vera	Sábila, rul pu, aloe, sabila, zabila, sawila, acíbar, aloes, gomorresina aloe, jugo de áloe, tuna, penca sabila, alcíbar, zábila común	YES	JEV	ND	ND	abscisic acid	In silico	ND	ND	DOI: 10.1007/s11356-021-16229-8
Xanthorrhoeaceae	Aloe	Aloe vera	Sábila, rul pu, aloe, sabila, zabila, sawila, acíbar, aloes, gomorresina aloe, jugo de áloe, tuna, penca sabila, alcíbar, zábila común	YES	JEV	ND	ND	aloe-emodin	In silico	ND	ND	DOI: 10.1007/s11356-021-16229-8
Xanthorrhoeaceae	Aloe	Aloe vera	Sábila, rul pu, aloe, sabila, zabila, sawila, acíbar, aloes, gomorresina aloe, jugo de áloe, tuna, penca sabila, alcíbar, zábila común	YES	influenza A virus	roots	methanolic extract	aloesaponarin-I	Cytopathic effect (CPE) reduction assay	Madin Darby Canine Kidney cell line (Madin-Darby Canine Kidney) cells	ND	DOI: 10.1016/j.indcrop.2019.02.056
Xanthorrhoeaceae	Aloe	Aloe vera	Sábila, rul pu, aloe, sabila, zabila, sawila, acíbar, aloes, gomorresina aloe, jugo de áloe, tuna, penca sabila, alcíbar, zábila común	YES	influenza A virus	roots	methanolic extract	aloesaponarin-II	Cytopathic effect (CPE) reduction assay	Madin Darby Canine Kidney cell line (Madin-Darby Canine Kidney) cells	ND	DOI: 10.1016/j.indcrop.2019.02.056
Scrophulariaceae	Alonsoa	Alonsoa meridionalis	Choroticos, colorado, zarallejo, cascabelito	ND	ND	ND	ND	ND	ND	ND	ND	ND
Verbenaceae	Aloysia	Aloysia triphylla	Cedrón, yerba luisa, cidrón, lemon verbena, zorrillo, saca ojo	YES	DENV1-DENV4	ND	essential oils	Carvone	MTT and plaque reduction assay	Vero cells	ND	https://doi.org/10.1590/S0074-02762010000300010
Verbenaceae	Aloysia	Aloysia triphylla	Cedrón, yerba luisa, cidrón, lemon verbena, zorrillo, saca ojo	YES	DENV1-DENV4	ND	essential oils	Limonene	MTT and plaque reduction assay	Vero cells	ND	https://doi.org/10.1590/S0074-02762010000300010
Verbenaceae	Aloysia	Aloysia triphylla	Cedrón, yerba luisa, cidrón, lemon verbena, zorrillo, saca ojo	YES	DENV1-DENV4	ND	essential oils	Bicyclosesquiphellandrene	MTT and plaque reduction assay	Vero cells	ND	https://doi.org/10.1590/S0074-02762010000300010
Verbenaceae	Aloysia	Aloysia triphylla	Cedrón, yerba luisa, cidrón, lemon verbena, zorrillo, saca ojo	YES	DENV1-DENV4	ND	essential oils	Piperitenone	MTT and plaque reduction assay	Vero cells	ND	https://doi.org/10.1590/S0074-02762010000300010
Verbenaceae	Aloysia	Aloysia triphylla	Cedrón, yerba luisa, cidrón, lemon verbena, zorrillo, saca ojo	YES	DENV1-DENV4	ND	essential oils	Piperitone	MTT and plaque reduction assay	Vero cells	ND	https://doi.org/10.1590/S0074-02762010000300010
Verbenaceae	Aloysia	Aloysia triphylla	Cedrón, yerba luisa, cidrón, lemon verbena, zorrillo, saca ojo	YES	DENV1-DENV4	ND	essential oils	β-bourboneno	MTT and plaque reduction assay	Vero cells	ND	https://doi.org/10.1590/S0074-02762010000300010
Verbenaceae	Aloysia	Aloysia triphylla	Cedrón, yerba luisa, cidrón, lemon verbena, zorrillo, saca ojo	YES	DENV1-DENV4	ND	essential oils	Geranial	MTT and plaque reduction assay	Vero cells	ND	https://doi.org/10.1590/S0074-02762010000300010
Verbenaceae	Aloysia	Aloysia triphylla	Cedrón, yerba luisa, cidrón, lemon verbena, zorrillo, saca ojo	YES	DENV1-DENV4	ND	essential oils	Neral	MTT and plaque reduction assay	Vero cells	ND	https://doi.org/10.1590/S0074-02762010000300010
Verbenaceae	Aloysia	Aloysia triphylla	Cedrón, yerba luisa, cidrón, lemon verbena, zorrillo, saca ojo	YES	DENV1-DENV4	ND	essential oils	Limonene	MTT and plaque reduction assay	Vero cells	ND	https://doi.org/10.1590/S0074-02762010000300010
Verbenaceae	Aloysia	Aloysia triphylla	Cedrón, yerba luisa, cidrón, lemon verbena, zorrillo, saca ojo	YES	DENV1-DENV4	ND	essential oils	1,8-Cineole	MTT and plaque reduction assay	Vero cells	ND	https://doi.org/10.1590/S0074-02762010000300010
Verbenaceae	Aloysia	Aloysia triphylla	Cedrón, yerba luisa, cidrón, lemon verbena, zorrillo, saca ojo	YES	DENV1-DENV4	ND	essential oils	Spathulenol	MTT and plaque reduction assay	Vero cells	ND	https://doi.org/10.1590/S0074-02762010000300010
Verbenaceae	Aloysia	Aloysia triphylla	Cedrón, yerba luisa, cidrón, lemon verbena, zorrillo, saca ojo	YES	DENV1-DENV4	ND	essential oils	Geraniol	MTT and plaque reduction assay	Vero cells	ND	https://doi.org/10.1590/S0074-02762010000300010
Verbenaceae	Aloysia	Aloysia triphylla	Cedrón, yerba luisa, cidrón, lemon verbena, zorrillo, saca ojo	YES	DENV1-DENV4	ND	essential oils	trans-β-cariofilene	MTT and plaque reduction assay	Vero cells	ND	https://doi.org/10.1590/S0074-02762010000300010
Verbenaceae	Aloysia	Aloysia triphylla	Cedrón, yerba luisa, cidrón, lemon verbena, zorrillo, saca ojo	YES	DENV1-DENV4	ND	essential oils	Nerol	MTT and plaque reduction assay	Vero cells	ND	https://doi.org/10.1590/S0074-02762010000300010
Verbenaceae	Aloysia	Aloysia triphylla	Cedrón, yerba luisa, cidrón, lemon verbena, zorrillo, saca ojo	YES	DENV1-DENV4	ND	essential oils	Geranyl acetate	MTT and plaque reduction assay	Vero cells	ND	https://doi.org/10.1590/S0074-02762010000300010
Cyatheaceae	Alsophila	Alsophila erinacea	ND	ND	ND	ND	ND	ND	ND	ND	ND	ND
Cyatheaceae	Alsophila	Alsophila tarapotensis	Tacis	ND	ND	ND	ND	ND	ND	ND	ND	ND
Amaranthaceae	Alternanthera	Alternanthera brasiliana	Iscancel chiquito, escancé gigante	YES	HSV1	leaves	aqueous extracts	ND	Viral inhibition index	HEp-2 cells (carcinoma larynx cells	ND	DOI:10.1002/ptr.2650080609
Amaranthaceae	Alternanthera	Alternanthera halimifolia	Coralillo, schasha	ND	ND	ND	ND	ND	ND	ND	ND	ND
Amaranthaceae	Alternanthera	Alternanthera lanceolata	Iscancer, borrachera, borrachera del yagé	ND	ND	ND	ND	ND	ND	ND	ND	ND
Amaranthaceae	Alternanthera	Alternanthera paronychioides	Abrojo, inosadilla, descansé, yerba de ojo, pampera	ND	ND	ND	ND	ND	ND	ND	ND	ND
Amaranthaceae	Alternanthera	Alternanthera pubiflora	Amaranto, abrojo, alternatera, escances morado, arancel, sanguinaria	ND	ND	ND	ND	ND	ND	ND	ND	ND
Amaranthaceae	Alternanthera	Alternanthera repens	Verdolaga	ND	ND	ND	ND	ND	ND	ND	ND	ND
Amaranthaceae	Alternanthera	Alternanthera williamsii fo. purpurea	Sanguinaria, abrojo rojo	ND	ND	ND	ND	ND	ND	ND	ND	ND
Malvaceae	Althaea	Althaea officinalis	Malvavisco, althea	ND	ND	ND	ND	ND	ND	ND	ND	ND
Amaranthaceae	Amaranthus	Amaranthus blitum	Amaranto espinoso, bledo	ND	ND	ND	ND	ND	ND	ND	ND	ND
Amaranthaceae	Amaranthus	Amaranthus caudatus	Coime, ataco morado, kiwicha, achita	ND	ND	ND	ND	ND	ND	ND	ND	ND
Amaranthaceae	Amaranthus	Amaranthus dubius	Bledo, bledo blanco, calalú, atakco, yuyo, amaranto, pira	YES	DENV2	leaves an fruits	methanolic extract, betacyanin fraction	amaranthine	Plaque reduction neutralisation test (PRNT) and MTT assay	Vero cells	ND	DOI: 10.1099/acmi.0.000073
Amaranthaceae	Amaranthus	Amaranthus dubius	Bledo, bledo blanco, calalú, atakco, yuyo, amaranto, pira	YES	DENV2	leaves an fruits	methanolic extract, betacyanin fraction	decarboxy-amaranthine	Plaque reduction neutralisation test (PRNT) and MTT assay	Vero cells	ND	DOI: 10.1099/acmi.0.000073
Amaranthaceae	Amaranthus	Amaranthus dubius	Bledo, bledo blanco, calalú, atakco, yuyo, amaranto, pira	YES	DENV4	leaves an fruits	methanolic extract, betacyanin fraction	betanin	Plaque reduction neutralisation test (PRNT) and MTT assay	Vero cells	ND	DOI: 10.1099/acmi.0.000073
Amaranthaceae	Amaranthus	Amaranthus hybridus	ND	ND	ND	ND	ND	ND	ND	ND	ND	ND
Amaranthaceae	Amaranthus	Amaranthus spinosus	Bledo, bledo espinoso, bledo macho, husquilla, husquilete	ND	ND	ND	ND	ND	ND	ND	ND	ND
Apocynaceae	Ambelania	Ambelania acida	Pubo	ND	ND	ND	ND	ND	ND	ND	ND	ND
Asteraceae	Ambrosia	Ambrosia arborescens	Altamisa	ND	ND	ND	ND	ND	ND	ND	ND	ND
Asteraceae	Ambrosia	Ambrosia artemisiifolia	ND	ND	ND	ND	ND	ND	ND	ND	ND	ND
Asteraceae	Ambrosia	Ambrosia artemisioides	Marju	ND	ND	ND	ND	ND	ND	ND	ND	ND
Asteraceae	Ambrosia	Ambrosia cumanensis	Altamisa, altamiz, artamisa artemisa, altemisa	ND	ND	ND	ND	ND	ND	ND	ND	ND
Asteraceae	Ambrosia	Ambrosia peruviana	Artamisa, altamisa, ambrosia silvestre, maki, markju	YES	HSV1	all the plant	methanolic extract	ND	qPCR	Vero CCL-81 cells	ND	https://doi.org/10.1080/14786419.2022.2131783
Rubiaceae	Amphidasya	Amphidasya ambigua	ND	ND	ND	ND	ND	ND	ND	ND	ND	ND
Bignoniaceae	Amphitecna	Amphitecna cujete	Calabazo	ND	ND	ND	ND	ND	ND	ND	ND	ND
Anacardiaceae	Anacardium	Anacardium excelsum	Aspave, assu, cahu, caracol, caracolí, cayuvana, cojueiro de campo, coyo de campo, mija, merey, mijagua	ND	ND	ND	ND	ND	ND	ND	ND	ND
Anacardiaceae	Anacardium	Anacardium occidentale	Anacardo, árbol de jobo, caujil, marañón, merey, amarillo, amarillo, chura, marey, mercy, pauji, caují, cajú, anacardo, casú, cashew	NO	DENV2, Chikungunya	leaves	Petroleum ether extract	ND	focus-forming unit assay, quantitative real-time RT-PCR, and immunofluorescence assays.	Vero (ATCC No. CCL-81)	ND	DOI: 10.3389/fcimb.2022.866452
Anacardiaceae	Anacardium	Anacardium occidentale	Anacardo, árbol de jobo, caujil, marañón, merey, amarillo, amarillo, chura, marey, mercy, pauji, caují, cajú, anacardo, casú, cashew	NO	DENV2, Chikungunya	leaves	Methanolic extract	ND	focus-forming unit assay, quantitative real-time RT-PCR, and immunofluorescence assays.	Vero (ATCC No. CCL-81)	ND	DOI: 10.3389/fcimb.2022.866452
Anacardiaceae	Anacardium	Anacardium occidentale	Anacardo, árbol de jobo, caujil, marañón, merey, amarillo, amarillo, chura, marey, mercy, pauji, caují, cajú, anacardo, casú, cashew	YES	DENV-2	Isolated metabolite	Isolated metabolite	Anacardic acid	focus-forming unit assay, quantitative real-time RT-PCR, and immunofluorescence assays.	Vero (ATCC No. CCL-81)	ND	DOI: 10.3389/fcimb.2022.866452
Anacardiaceae	Anacardium	Anacardium occidentale	Anacardo, árbol de jobo, caujil, marañón, merey, amarillo, amarillo, chura, marey, mercy, pauji, caují, cajú, anacardo, casú, cashew	YES	SARS-CoV-2	leaves	Isolated metabolite	Agathisflavone	Yield-reduction and virus titration assays	(Vero, subtype E6), human lung carcinoma (A549), and human lung epithelial (Calu-3) cells	Inhibits SARS-CoV-2 proteases	DOI: 10.1016/j.ijbiomac.2022.09.204
Anacardiaceae	Anacardium	Anacardium occidentale	Anacardo, árbol de jobo, caujil, marañón, merey, amarillo, amarillo, chura, marey, mercy, pauji, caují, cajú, anacardo, casú, cashew	YES	simian rotavirus	leaves	aqueous extract	ND	reduction of virus titers using TCID50 determinations.	(MA-104)	ND	https://doi.org/10.1016/j.jep.2005.01.032
Anacardiaceae	Anacardium	Anacardium occidentale	Anacardo, árbol de jobo, caujil, marañón, merey, amarillo, amarillo, chura, marey, mercy, pauji, caují, cajú, anacardo, casú, cashew	ND	DENV1-DENV4	cashew nut	phenolic lipids from cashew nut shell liquid	anacardic acid	plaque titration assay	HepG-2, THP-1, and HEK-293 cell lines	kl loop of DENV E protein preventing envelope fusion	DOI: 10.1038/s41598-018-35035-w
Anacardiaceae	Anacardium	Anacardium occidentale	Anacardo, árbol de jobo, caujil, marañón, merey, amarillo, amarillo, chura, marey, mercy, pauji, caují, cajú, anacardo, casú, cashew	ND	DENV1-DENV4	cashew nut	phenolic lipids from cashew nut shell liquid	cardanol	plaque titration assay	HepG-2, THP-1, and HEK-293 cell lines	kl loop of DENV E protein preventing envelope fusion	DOI: 10.1038/s41598-018-35035-w
Anacardiaceae	Anacardium	Anacardium occidentale	Anacardo, árbol de jobo, caujil, marañón, merey, amarillo, amarillo, chura, marey, mercy, pauji, caují, cajú, anacardo, casú, cashew	YES	DENV1-DENV4	cashew nut	phenolic lipids from cashew nut shell liquid	cardol triene	plaque titration assay	HepG-2, THP-1, and HEK-293 cell lines	kl loop of DENV E protein preventing envelope fusion	DOI: 10.1038/s41598-018-35035-w
Fabaceae	Anadenanthera	Anadenanthera peregrina var. peregrina	Yopo, dopa, niopo, yoto, dopamagerná, yupa	ND	ND	ND	ND	ND	ND	ND	ND	ND
Bromeliaceae	Ananas	Ananas ananassoides	Piña brava, piña	ND	ND	ND	ND	ND	ND	ND	ND	ND
Bromeliaceae	Ananas	Ananas comosus	Piña	ND	ND	ND	ND	ND	ND	ND	ND	ND
Lauraceae	Anaueria	Anaueria brasiliensis	Aguacatillo	ND	ND	ND	ND	ND	ND	ND	ND	ND
Fabaceae	Andira	Andira inermis	Manteco, congo, dividive, cocu, chirai, moca negra, guaxis, ajunado, angelino, tarara	ND	ND	ND	ND	ND	ND	ND	ND	ND
Fabaceae	Andira	Andira surinamensis	ND	ND	ND	ND	ND	ND	ND	ND	ND	ND
Poaceae	Andropogon	Andropogon bicornis	Puntero	ND	ND	ND	ND	ND	ND	ND	ND	ND
Apocynaceae	Anechites	Anechites nerium	ND	ND	ND	ND	ND	ND	ND	ND	ND	ND
Commelinaceae	Aneilema	Aneilema umbrosum	Siempreviva	ND	ND	ND	ND	ND	ND	ND	ND	ND
Ranunculaceae	Anemone	Anemone hepatica	Anemone	ND	ND	ND	ND	ND	ND	ND	ND	ND
Apiaceae	Anethum	Anethum graveolens	Eneldo	YES	HSV1, PI3	ND	essential oils	γ-terpinene	ND	Vero cell line	ND	https://doi.org/10.3906/ biy-0912-30
Apiaceae	Anethum	Anethum graveolens	Eneldo	YES	HSV1, PI3	ND	essential oils	4-allylanisole	ND	Vero cell line	ND	https://doi.org/10.3906/ biy-0912-30
Apiaceae	Anethum	Anethum graveolens	Eneldo	YES	HSV1, PI3	ND	essential oils	(-)-carvone	ND	Vero cell line	ND	https://doi.org/10.3906/ biy-0912-30
Apiaceae	Anethum	Anethum graveolens	Eneldo	YES	HSV1, PI3	ND	essential oils	dihydrocarvone	ND	Vero cell line	ND	https://doi.org/10.3906/ biy-0912-30
Apiaceae	Anethum	Anethum graveolens	Eneldo	YES	HSV1, PI3	ND	essential oils	D-limonene	ND	Vero cell line	ND	https://doi.org/10.3906/ biy-0912-30
Apiaceae	Anethum	Anethum graveolens	Eneldo	YES	HSV1, PI3	ND	essential oils	(-)-phencone	ND	Vero cell line	ND	https://doi.org/10.3906/ biy-0912-30
Apiaceae	Anethum	Anethum graveolens	Eneldo	YES	HSV1, PI3	ND	essential oils	cuminyl alcohol	ND	Vero cell line	ND	https://doi.org/10.3906/ biy-0912-30
Apiaceae	Anethum	Anethum graveolens	Eneldo	YES	HSV1, PI3	ND	essential oils	cuminyl aldehyde	ND	Vero cell line	ND	https://doi.org/10.3906/ biy-0912-30
Apiaceae	Anethum	Anethum graveolens	Eneldo	YES	HSV1, PI3	ND	essential oils	cuminol	ND	Vero cell line	ND	https://doi.org/10.3906/ biy-0912-30
Apiaceae	Anethum	Anethum graveolens	Eneldo	YES	HSV1, PI3	ND	essential oils	trans-anethole	ND	Vero cell line	ND	https://doi.org/10.3906/ biy-0912-30
Apiaceae	Anethum	Anethum graveolens	Eneldo	YES	HSV1, PI3	ND	essential oils	camphene	ND	Vero cell line	ND	https://doi.org/10.3906/ biy-0912-30
Apiaceae	Anethum	Anethum graveolens	Eneldo	YES	HSV1, PI3	ND	essential oils	isoborneol	ND	Vero cell line	ND	https://doi.org/10.3906/ biy-0912-30
Apiaceae	Anethum	Anethum graveolens	Eneldo	YES	HSV1, PI3	ND	essential oils	(-)-borneol	ND	Vero cell line	ND	https://doi.org/10.3906/ biy-0912-30
Apiaceae	Anethum	Anethum graveolens	Eneldo	YES	HSV1, PI3	ND	essential oils	L-bornyl acetate	ND	Vero cell line	ND	https://doi.org/10.3906/ biy-0912-30
Apiaceae	Anethum	Anethum graveolens	Eneldo	YES	HSV1, PI3	ND	essential oils	2-decanol	ND	Vero cell line	ND	https://doi.org/10.3906/ biy-0912-30
Apiaceae	Anethum	Anethum graveolens	Eneldo	YES	HSV1, PI3	ND	essential oils	2-heptanol	ND	Vero cell line	ND	https://doi.org/10.3906/ biy-0912-30
Apiaceae	Anethum	Anethum graveolens	Eneldo	YES	HSV1, PI3	ND	essential oils	methylheptane	ND	Vero cell line	ND	https://doi.org/10.3906/ biy-0912-30
Apiaceae	Anethum	Anethum graveolens	Eneldo	YES	HSV1, PI3	ND	essential oils	farnesol	ND	Vero cell line	ND	https://doi.org/10.3906/ biy-0912-30
Apiaceae	Anethum	Anethum graveolens	Eneldo	YES	HSV1, PI3	ND	essential oils	nerol	ND	Vero cell line	ND	https://doi.org/10.3906/ biy-0912-30
Apiaceae	Anethum	Anethum graveolens	Eneldo	YES	HSV1, PI3	ND	essential oils	isopulegol	ND	Vero cell line	ND	https://doi.org/10.3906/ biy-0912-30
Apiaceae	Anethum	Anethum graveolens	Eneldo	YES	HSV1, PI3	ND	essential oils	citral	ND	Vero cell line	ND	https://doi.org/10.3906/ biy-0912-30
Apiaceae	Anethum	Anethum graveolens	Eneldo	YES	HSV1, PI3	ND	essential oils	citronellal	ND	Vero cell line	ND	https://doi.org/10.3906/ biy-0912-30
Apiaceae	Anethum	Anethum graveolens	Eneldo	YES	HSV1, PI3	ND	essential oils	citronellol	ND	Vero cell line	ND	https://doi.org/10.3906/ biy-0912-30
Apiaceae	Anethum	Anethum graveolens	Eneldo	YES	HSV1, PI3	ND	essential oils	geraniol	ND	Vero cell line	ND	https://doi.org/10.3906/ biy-0912-30
Apiaceae	Anethum	Anethum graveolens	Eneldo	YES	HSV1, PI3	ND	essential oils	geranyl ester	ND	Vero cell line	ND	https://doi.org/10.3906/ biy-0912-30
Apiaceae	Anethum	Anethum graveolens	Eneldo	YES	HSV1, PI3	ND	essential oils	linalool	ND	Vero cell line	ND	https://doi.org/10.3906/ biy-0912-30
Apiaceae	Anethum	Anethum graveolens	Eneldo	YES	HSV1, PI3	ND	essential oils	linalyl oxide	ND	Vero cell line	ND	https://doi.org/10.3906/ biy-0912-30
Apiaceae	Anethum	Anethum graveolens	Eneldo	YES	HSV1, PI3	ND	essential oils	linalyl ester	ND	Vero cell line	ND	https://doi.org/10.3906/ biy-0912-30
Apiaceae	Anethum	Anethum graveolens	Eneldo	YES	HSV1, PI3	ND	essential oils	α-pinene	ND	Vero cell line	ND	https://doi.org/10.3906/ biy-0912-30
Apiaceae	Anethum	Anethum graveolens	Eneldo	YES	HSV1, PI3	ND	essential oils	β-pinene	ND	Vero cell line	ND	https://doi.org/10.3906/ biy-0912-30
Apiaceae	Anethum	Anethum graveolens	Eneldo	YES	HSV1, PI3	ND	essential oils	piperitone	ND	Vero cell line	ND	https://doi.org/10.3906/ biy-0912-30
Apiaceae	Anethum	Anethum graveolens	Eneldo	YES	HSV1, PI3	ND	essential oils	(-)-menthol	ND	Vero cell line	ND	https://doi.org/10.3906/ biy-0912-30
Apiaceae	Anethum	Anethum graveolens	Eneldo	YES	HSV1, PI3	ND	essential oils	isomenthone	ND	Vero cell line	ND	https://doi.org/10.3906/ biy-0912-30
Apiaceae	Anethum	Anethum graveolens	Eneldo	YES	HSV1, PI3	ND	essential oils	carvacrol	ND	Vero cell line	ND	https://doi.org/10.3906/ biy-0912-30
Apiaceae	Anethum	Anethum graveolens	Eneldo	YES	HSV1, PI3	ND	essential oils	thymol	ND	Vero cell line	ND	https://doi.org/10.3906/ biy-0912-30
Apiaceae	Anethum	Anethum graveolens	Eneldo	YES	HSV1, PI3	ND	essential oils	vanillin	ND	Vero cell line	ND	https://doi.org/10.3906/ biy-0912-30
Apiaceae	Anethum	Anethum graveolens	Eneldo	YES	HSV1, PI3	ND	essential oils	eugenol	ND	Vero cell line	ND	https://doi.org/10.3906/ biy-0912-30
Apiaceae	Angelica	Angelica archangelica	Angélica	YES	HSV1, CVB3	fruits	dichloromethane extract	xanthotoxin	cytopathic effect (CPE) inhibitory assay , virus titre reduction assay and MTT assay	Vero cell line	ND	https://doi.org/10.1016/j.fct.2017.05.011
Apiaceae	Angelica	Angelica archangelica	Angélica	YES	HSV1, CVB3	fruits	dichloromethane extract	bergapten	cytopathic effect (CPE) inhibitory assay , virus titre reduction assay and MTT assay	Vero cell line	ND	https://doi.org/10.1016/j.fct.2017.05.011
Apiaceae	Angelica	Angelica archangelica	Angélica	YES	HSV1, CVB3	fruits	dichloromethane extract	imperatorin	cytopathic effect (CPE) inhibitory assay , virus titre reduction assay and MTT assay	Vero cell line	ND	https://doi.org/10.1016/j.fct.2017.05.011
Apiaceae	Angelica	Angelica archangelica	Angélica	YES	HSV1, CVB3	fruits	dichloromethane extract	phellopterin	cytopathic effect (CPE) inhibitory assay , virus titre reduction assay and MTT assay	Vero cell line	ND	https://doi.org/10.1016/j.fct.2017.05.011
Apiaceae	Angelica	Angelica archangelica	Angélica	YES	HSV1, CVB3	fruits	dichloromethane extract	isoimperatorin	cytopathic effect (CPE) inhibitory assay , virus titre reduction assay and MTT assay	Vero cell line	ND	https://doi.org/10.1016/j.fct.2017.05.011
Apiaceae	Angelica	Angelica archangelica	Angélica	YES	HSV1	roots	ND	Angelicin	ND	ND	inhibits the autoactivation of the EBV and KSHV RTA promoter	DOI 10.3389/fcimb.2021.603309
Plantaginaceae	Angelonia	Angelonia salicariaefolia	Melosa, cangalla	ND	ND	ND	ND	ND	ND	ND	ND	ND
Lauraceae	Aniba	Aniba canelilla	Canela de andaquíes, casca preciosa, periora, canelo de Santa Fe, canelillo, intuto caspi, ishpingo chico, canelón, falsa canela, sazafrás	ND	ND	ND	ND	ND	ND	ND	ND	ND
Lauraceae	Aniba	Aniba perutilis	Chachajo, comino, medio comino, tuno, laurel, caucho, comino real, comino crespo	ND	ND	ND	ND	ND	ND	ND	ND	ND
Annonaceae	Annona	Annona ambotay	Casima, casimana	ND	ND	ND	ND	ND	ND	ND	ND	ND
Annonaceae	Annona	Annona cherimola	Chirimoya, anón, bichichinejo, catreche, chirimorriñón	ND	ND	ND	ND	ND	ND	ND	ND	ND
Annonaceae	Annona	Annona glabra	Guanábana de pozo	YES	HSV1,HAV	ND	hexane extract	Limonene	MNTC assay an in silico test	Vero, Caco-2, HepG-2, Panc-1, Mcf-7, Pc-3, and A-549 cell	ND	https://doi.org/10.3390/molecules28041628
Annonaceae	Annona	Annona glabra	Guanábana de pozo	YES	HSV1,HAV	ND	hexane extract	E-Nerolidyl isobutyrate	MNTC assay an in silico test	Vero, Caco-2, HepG-2, Panc-1, Mcf-7, Pc-3, and A-549 cell	ND	https://doi.org/10.3390/molecules28041628
Annonaceae	Annona	Annona glabra	Guanábana de pozo	YES	HSV1,HAV	ND	hexane extract	Unidentified	MNTC assay an in silico test	Vero, Caco-2, HepG-2, Panc-1, Mcf-7, Pc-3, and A-549 cell	ND	https://doi.org/10.3390/molecules28041628
Annonaceae	Annona	Annona glabra	Guanábana de pozo	YES	HSV1,HAV	ND	hexane extract	Phytol	MNTC assay an in silico test	Vero, Caco-2, HepG-2, Panc-1, Mcf-7, Pc-3, and A-549 cell	ND	https://doi.org/10.3390/molecules28041628
Annonaceae	Annona	Annona glabra	Guanábana de pozo	YES	HSV1,HAV	ND	hexane extract	n-Pentacosane	MNTC assay an in silico test	Vero, Caco-2, HepG-2, Panc-1, Mcf-7, Pc-3, and A-549 cell	ND	https://doi.org/10.3390/molecules28041628
Annonaceae	Annona	Annona glabra	Guanábana de pozo	YES	HSV1,HAV	ND	hexane extract	Hexacosane	MNTC assay an in silico test	Vero, Caco-2, HepG-2, Panc-1, Mcf-7, Pc-3, and A-549 cell	ND	https://doi.org/10.3390/molecules28041628
Annonaceae	Annona	Annona glabra	Guanábana de pozo	YES	HSV1,HAV	ND	hexane extract	Heptacosane	MNTC assay an in silico test	Vero, Caco-2, HepG-2, Panc-1, Mcf-7, Pc-3, and A-549 cell	ND	https://doi.org/10.3390/molecules28041628
Annonaceae	Annona	Annona glabra	Guanábana de pozo	YES	HSV1,HAV	ND	hexane extract	Octacosane	MNTC assay an in silico test	Vero, Caco-2, HepG-2, Panc-1, Mcf-7, Pc-3, and A-549 cell	ND	https://doi.org/10.3390/molecules28041628
Annonaceae	Annona	Annona glabra	Guanábana de pozo	YES	HSV1,HAV	ND	hexane extract	Nonacosane	MNTC assay an in silico test	Vero, Caco-2, HepG-2, Panc-1, Mcf-7, Pc-3, and A-549 cell	ND	https://doi.org/10.3390/molecules28041628
Annonaceae	Annona	Annona glabra	Guanábana de pozo	YES	HSV1,HAV	ND	hexane extract	Triacontane	MNTC assay an in silico test	Vero, Caco-2, HepG-2, Panc-1, Mcf-7, Pc-3, and A-549 cell	ND	https://doi.org/10.3390/molecules28041628
Annonaceae	Annona	Annona glabra	Guanábana de pozo	YES	HSV1,HAV	ND	hexane extract	Untriacontane	MNTC assay an in silico test	Vero, Caco-2, HepG-2, Panc-1, Mcf-7, Pc-3, and A-549 cell	ND	https://doi.org/10.3390/molecules28041628
Annonaceae	Annona	Annona glabra	Guanábana de pozo	YES	HSV1,HAV	ND	hexane extract	Vitamin E	MNTC assay an in silico test	Vero, Caco-2, HepG-2, Panc-1, Mcf-7, Pc-3, and A-549 cell	ND	https://doi.org/10.3390/molecules28041628
Annonaceae	Annona	Annona glabra	Guanábana de pozo	YES	HSV1,HAV	ND	hexane extract	Tritriacontane	MNTC assay an in silico test	Vero, Caco-2, HepG-2, Panc-1, Mcf-7, Pc-3, and A-549 cell	ND	https://doi.org/10.3390/molecules28041628
Annonaceae	Annona	Annona glabra	Guanábana de pozo	YES	HSV1,HAV	ND	hexane extract	13,17-dimethyl-tritriacontane	MNTC assay an in silico test	Vero, Caco-2, HepG-2, Panc-1, Mcf-7, Pc-3, and A-549 cell	ND	https://doi.org/10.3390/molecules28041628
Annonaceae	Annona	Annona glabra	Guanábana de pozo	YES	HIV1	fruits	Methanolic extract	methyl-16R-hydro-19-al-ent-kauran-17-oate	anti-HIV activity assays	ND	Inhibits viral replication	https://doi.org/10.1021/np970497z
Annonaceae	Annona	Annona glabra	Guanábana de pozo	YES	HIV1	fruits	Methanolic extract	16α-17-dihydroxy-ent-kauran-19-oic acid	anti-HIV activity assays	ND	Inhibits HIV-reverse transcriptase	https://doi.org/10.1021/np970497z
Annonaceae	Annona	Annona glabra	Guanábana de pozo	YES	HIV1	fruits	Methanolic extract	annoglabasin A	anti-HIV activity assays	ND	ND	https://doi.org/10.1021/np970497z
Annonaceae	Annona	Annona glabra	Guanábana de pozo	YES	HIV1	fruits	Methanolic extract	annoglabasin B	anti-HIV activity assays	ND	ND	https://doi.org/10.1021/np970497z
Annonaceae	Annona	Annona jahnii	ND	ND	ND	ND	ND	ND	ND	ND	ND	ND
Annonaceae	Annona	Annona montana	ND	ND	ND	ND	ND	ND	ND	ND	ND	ND
Annonaceae	Annona	Annona muricata	Anón, anoncillo, anón de corcho, guanábana, guanabanilla, guanábana cimarrona, guanábana de pozo	YES	Enterovirus	soursop leaves	aqueous extract and acidified ethanolic extract	Gallic acid	reduction in bacteriophages Av-05 and Av-08	bacteriophages Av-05 and Av-08	ND	doi: 10.3390/plants9121650
Annonaceae	Annona	Annona muricata	Anón, anoncillo, anón de corcho, guanábana, guanabanilla, guanábana cimarrona, guanábana de pozo	YES	Enterovirus	soursop leaves	aqueous extract and acidified ethanolic extract	Rutin	reduction in bacteriophages Av-05 and Av-09	bacteriophages Av-05 and Av-09	ND	doi: 10.3390/plants9121650
Annonaceae	Annona	Annona muricata	Anón, anoncillo, anón de corcho, guanábana, guanabanilla, guanábana cimarrona, guanábana de pozo	YES	Enterovirus	soursop leaves	aqueous extract and acidified ethanolic extract	Naringenin	reduction in bacteriophages Av-05 and Av-10	bacteriophages Av-05 and Av-10	ND	doi: 10.3390/plants9121650
Annonaceae	Annona	Annona muricata	Anón, anoncillo, anón de corcho, guanábana, guanabanilla, guanábana cimarrona, guanábana de pozo	YES	Enterovirus	soursop leaves	aqueous extract and acidified ethanolic extract	Vanillin	reduction in bacteriophages Av-05 and Av-11	bacteriophages Av-05 and Av-11	ND	doi: 10.3390/plants9121650
Annonaceae	Annona	Annona muricata	Anón, anoncillo, anón de corcho, guanábana, guanabanilla, guanábana cimarrona, guanábana de pozo	YES	Enterovirus	soursop leaves	aqueous extract and acidified ethanolic extract	Eugenol	reduction in bacteriophages Av-05 and Av-12	bacteriophages Av-05 and Av-12	ND	doi: 10.3390/plants9121650
Annonaceae	Annona	Annona muricata	Anón, anoncillo, anón de corcho, guanábana, guanabanilla, guanábana cimarrona, guanábana de pozo	YES	SARS-CoV-2	ND	ND	Annomuricin A	In silico	In silico	inhibition activity against the SARS‐CoV‐2 spike	doi: 10.3389/fchem.2020.624716
Annonaceae	Annona	Annona muricata	Anón, anoncillo, anón de corcho, guanábana, guanabanilla, guanábana cimarrona, guanábana de pozo	YES	SARS-CoV-2	ND	ND	Annomuricin B	In silico	In silico	inhibition activity against the SARS‐CoV‐2 spike	doi: 10.3389/fchem.2020.624716
Annonaceae	Annona	Annona muricata	Anón, anoncillo, anón de corcho, guanábana, guanabanilla, guanábana cimarrona, guanábana de pozo	YES	SARS-CoV-2	ND	ND	Annomuricin C	In silico	In silico	inhibition activity against the SARS‐CoV‐2 spike	doi: 10.3389/fchem.2020.624716
Annonaceae	Annona	Annona muricata	Anón, anoncillo, anón de corcho, guanábana, guanabanilla, guanábana cimarrona, guanábana de pozo	YES	SARS-CoV-2	ND	ND	Muricatocin C	In silico	In silico	inhibition activity against the SARS‐CoV‐2 spike	doi: 10.3389/fchem.2020.624716
Annonaceae	Annona	Annona muricata	Anón, anoncillo, anón de corcho, guanábana, guanabanilla, guanábana cimarrona, guanábana de pozo	YES	SARS-CoV-2	ND	ND	Muricatacin	In silico	In silico	inhibition activity against the SARS‐CoV‐2 spike	doi: 10.3389/fchem.2020.624716
Annonaceae	Annona	Annona muricata	Anón, anoncillo, anón de corcho, guanábana, guanabanilla, guanábana cimarrona, guanábana de pozo	YES	SARS-CoV-2	ND	ND	cis-Annonacin	In silico	In silico	inhibition activity against the SARS‐CoV‐2 spike	doi: 10.3389/fchem.2020.624716
Annonaceae	Annona	Annona muricata	Anón, anoncillo, anón de corcho, guanábana, guanabanilla, guanábana cimarrona, guanábana de pozo	YES	SARS-CoV-2	ND	ND	Annonacin-10-one	In silico	In silico	inhibition activity against the SARS‐CoV‐2 spike	doi: 10.3389/fchem.2020.624716
Annonaceae	Annona	Annona muricata	Anón, anoncillo, anón de corcho, guanábana, guanabanilla, guanábana cimarrona, guanábana de pozo	YES	SARS-CoV-2	ND	ND	cis-Goniothalamicin	In silico	In silico	inhibition activity against the SARS‐CoV‐2 spike	doi: 10.3389/fchem.2020.624716
Annonaceae	Annona	Annona muricata	Anón, anoncillo, anón de corcho, guanábana, guanabanilla, guanábana cimarrona, guanábana de pozo	YES	SARS-CoV-2	ND	ND	Arianacin	In silico	In silico	inhibition activity against the SARS‐CoV‐2 spike	doi: 10.3389/fchem.2020.624716
Annonaceae	Annona	Annona muricata	Anón, anoncillo, anón de corcho, guanábana, guanabanilla, guanábana cimarrona, guanábana de pozo	YES	SARS-CoV-2	ND	ND	Javoricin	In silico	In silico	inhibition activity against the SARS‐CoV‐2 spike	doi: 10.3389/fchem.2020.624716
Annonaceae	Annona	Annona muricata	Anón, anoncillo, anón de corcho, guanábana, guanabanilla, guanábana cimarrona, guanábana de pozo	YES	HSV2	seed	Methanolic extract	ND	MTT and reduction plaque assay	MDBK, HEp-2 cells	ND	https://doi.org/10.1590/S0074-02761999000400019
Annonaceae	Annona	Annona punicifolia	Guanabanito	ND	ND	ND	ND	ND	ND	ND	ND	ND
Annonaceae	Annona	Annona purpurea	Guanábana, guanábano, guanabarjo, nejo, catuche, Soncoya, mantimba	ND	ND	ND	ND	ND	ND	ND	ND	ND
Annonaceae	Annona	Annona reticulata	Anón pelón, candango, chirimoya roja, anón silvestre, corazón	ND	ND	ND	ND	ND	ND	ND	ND	ND
Annonaceae	Annona	Annona squamosa	Anón, anona, anón caucano, anón de verruga, saramuyo, riñón	YES	HIV1	fruits	Methanolic extract	ent-kaur-16-en-19-oic acid	p24 antigen capture assay	H9 lymphocytes	ND	https://doi.org/10.1021/np960416j
Annonaceae	Annona	Annona squamosa	Anón, anona, anón caucano, anón de verruga, saramuyo, riñón	YES	HIV1	fruits	Methanolic extract	17-acetoxy-16β-ent-kauran-19-oic acid	p24 antigen capture assay	H9 lymphocytes	ND	https://doi.org/10.1021/np960416j
Annonaceae	Annona	Annona squamosa	Anón, anona, anón caucano, anón de verruga, saramuyo, riñón	YES	HIV1	fruits	Methanolic extract	ent-kaur-16-en-19-ol	p24 antigen capture assay	H9 lymphocytes	ND	https://doi.org/10.1021/np960416j
Annonaceae	Annona	Annona squamosa	Anón, anona, anón caucano, anón de verruga, saramuyo, riñón	YES	HIV1	fruits	Methanolic extract	17-hydroxy-16β-ent-kauran-19-al	p24 antigen capture assay	H9 lymphocytes	ND	https://doi.org/10.1021/np960416j
Annonaceae	Annona	Annona squamosa	Anón, anona, anón caucano, anón de verruga, saramuyo, riñón	YES	HIV1	fruits	Methanolic extract	annosquamosin A	p24 antigen capture assay	H9 lymphocytes	ND	https://doi.org/10.1021/np960416j
Annonaceae	Annona	Annona squamosa	Anón, anona, anón caucano, anón de verruga, saramuyo, riñón	YES	HIV1	fruits	Methanolic extract	19-formyl-ent-kauran-17-oic acid	p24 antigen capture assay	H9 lymphocytes	ND	https://doi.org/10.1021/np960416j
Annonaceae	Annona	Annona squamosa	Anón, anona, anón caucano, anón de verruga, saramuyo, riñón	YES	HIV1	fruits	Methanolic extract	16β,17-dihydroxy-entkauran-19-al	p24 antigen capture assay	H9 lymphocytes	ND	https://doi.org/10.1021/np960416j
Annonaceae	Annona	Annona squamosa	Anón, anona, anón caucano, anón de verruga, saramuyo, riñón	YES	HIV1	fruits	Methanolic extract	annosquamosin B	p24 antigen capture assay	H9 lymphocytes	ND	https://doi.org/10.1021/np960416j
Annonaceae	Annona	Annona squamosa	Anón, anona, anón caucano, anón de verruga, saramuyo, riñón	YES	HIV1	fruits	Methanolic extract	16α,17-dihydroxy-ent-kauran-19-oic acid	p24 antigen capture assay	H9 lymphocytes	ND	https://doi.org/10.1021/np960416j
Annonaceae	Annona	Annona squamosa	Anón, anona, anón caucano, anón de verruga, saramuyo, riñón	YES	HIV1	fruits	Methanolic extract	16β -ent-kaurane-16,- 17,19-triol	p24 antigen capture assay	H9 lymphocytes	ND	https://doi.org/10.1021/np960416j
Annonaceae	Annona	Annona squamosa	Anón, anona, anón caucano, anón de verruga, saramuyo, riñón	YES	HIV1	fruits	Methanolic extract	17-hydroxy-16β -ent-kauran-19-oic acid	p24 antigen capture assay	H9 lymphocytes	ND	https://doi.org/10.1021/np960416j
Annonaceae	Annona	Annona squamosa	Anón, anona, anón caucano, anón de verruga, saramuyo, riñón	YES	HIV1	fruits	Methanolic extract	16 β,17- dihydroxy-ent-kauran-19-oic acid	p24 antigen capture assay	H9 lymphocytes	ND	https://doi.org/10.1021/np960416j
Annonaceae	Annona	Annona squamosa	Anón, anona, anón caucano, anón de verruga, saramuyo, riñón	YES	HIV1	fruits	Methanolic extract	ent-kaur-16-en-19-oic acid	p24 antigen capture assay	H9 lymphocytes	ND	https://doi.org/10.1021/np960416j
Annonaceae	Annona	Annona squamosa	Anón, anona, anón caucano, anón de verruga, saramuyo, riñón	YES	HIV1	fruits	Methanolic extract	ent-kaurane-16 β,17,19-triol	p24 antigen capture assay	H9 lymphocytes	ND	https://doi.org/10.1021/np960416j
Annonaceae	Annona	Annona squamosa	Anón, anona, anón caucano, anón de verruga, saramuyo, riñón	YES	HIV1	fruits	Methanolic extract	17-hydroxy-16βent-kauran-19-oic acid	p24 antigen capture assay	H9 lymphocytes	ND	https://doi.org/10.1021/np960416j
Annonaceae	Annona	Annona squamosa	Anón, anona, anón caucano, anón de verruga, saramuyo, riñón	YES	HIV1	fruits	Methanolic extract	17-hydroxy-16 α -entkauran-19-oic acid	p24 antigen capture assay	H9 lymphocytes	ND	https://doi.org/10.1021/np960416j
Annonaceae	Annona	Annona squamosa	Anón, anona, anón caucano, anón de verruga, saramuyo, riñón	YES	HIV1	fruits	Methanolic extract	kaur-16-en-19-ol	p24 antigen capture assay	H9 lymphocytes	ND	https://doi.org/10.1021/np960416j
Annonaceae	Annona	Annona squamosa	Anón, anona, anón caucano, anón de verruga, saramuyo, riñón	YES	HIV1	fruits	Methanolic extract	16 α,17- dihydroxy-ent-kauran-19-oic acid	p24 antigen capture assay	H9 lymphocytes	ND	https://doi.org/10.1021/np960416j
Annonaceae	Annona	Annona squamosa	Anón, anona, anón caucano, anón de verruga, saramuyo, riñón	YES	HIV1	fruits	Methanolic extract	17-acetoxy-16βent-kauran-19-oic acid	p24 antigen capture assay	H9 lymphocytes	ND	https://doi.org/10.1021/np960416j
Annonaceae	Annona	Annona squamosa	Anón, anona, anón caucano, anón de verruga, saramuyo, riñón	YES	HIV1	fruits	Methanolic extract	19-formyl-ent-kauran-17-oic acid	p24 antigen capture assay	H9 lymphocytes	ND	https://doi.org/10.1021/np960416j
Annonaceae	Annona	Annona squamosa	Anón, anona, anón caucano, anón de verruga, saramuyo, riñón	YES	HIV1	fruits	Methanolic extract	16,17-dihydroxykauran-19-al	p24 antigen capture assay	H9 lymphocytes	ND	https://doi.org/10.1021/np960416j
Annonaceae	Annona	Annona squamosa	Anón, anona, anón caucano, anón de verruga, saramuyo, riñón	YES	HIV1	fruits	Methanolic extract	17- hydroxy-16β-ent-kauran-19-al	p24 antigen capture assay	H9 lymphocytes	ND	https://doi.org/10.1021/np960416j
Annonaceae	Annona	Annona squamosa	Anón, anona, anón caucano, anón de verruga, saramuyo, riñón	YES	HIV1	fruits	Methanolic extract	16β-hydroxy-17- acetoxy-ent-kauran-19-al	p24 antigen capture assay	H9 lymphocytes	ND	https://doi.org/10.1021/np960416j
Annonaceae	Annona	Annona squamosa	Anón, anona, anón caucano, anón de verruga, saramuyo, riñón	YES	HIV1	fruits	Methanolic extract	4α-hydroxy-19-nor-entkauran-17-oic-acid	p24 antigen capture assay	H9 lymphocytes	ND	https://doi.org/10.1021/np960416j
Annonaceae	Annona	Annona squamosa	Anón, anona, anón caucano, anón de verruga, saramuyo, riñón	YES	HIV1	fruits	Methanolic extract	19-nor-ent-kaurane4 α,16 β,17-triol	p24 antigen capture assay	H9 lymphocytes	ND	https://doi.org/10.1021/np960416j
Annonaceae	Annona	Annona squamosa	Anón, anona, anón caucano, anón de verruga, saramuyo, riñón	YES	DENV2	leaves	ND	ND	Viral ToxGlo™ Assay	Vero cells	ND	doi: 10.5530/pj.2021.13.58
Menispermaceae	Anomospermum	Anomospermum chloranthum	Max soeo, veneno de churuco	ND	ND	ND	ND	ND	ND	ND	ND	ND
Menispermaceae	Anomospermum	Anomospermum grandifolium	ND	ND	ND	ND	ND	ND	ND	ND	ND	ND
Menispermaceae	Anomospermum	Anomospermum reticulatum	Huevo de gallo	ND	ND	ND	ND	ND	ND	ND	ND	ND
Asteraceae	Anthemis	Anthemis nobilis	Manzanilla romana, manzanilla, manzanilla matricaria	YES	HIV1	Flowers	ND	ND	HIV-1 P24 antigen kit	ND	ND	DOI: 10.1371/journal.pone.0108195
Poaceae	Anthoxanthum	Anthoxanthum odoratum	Alpistillo, grama, oloroso, pasto de olor, díctamo, paja aromática	ND	ND	ND	ND	ND	ND	ND	ND	ND
Araceae	Anthurium	Anthurium atropurpureum	ND	ND	ND	ND	ND	ND	ND	ND	ND	ND
Araceae	Anthurium	Anthurium bonplandii	ND	ND	ND	ND	ND	ND	ND	ND	ND	ND
Araceae	Anthurium	Anthurium crassinervium	Anturio	ND	ND	ND	ND	ND	ND	ND	ND	ND
Araceae	Anthurium	Anthurium glaucospadix	Anturio	ND	ND	ND	ND	ND	ND	ND	ND	ND
Araceae	Anthurium	Anthurium marmoratum	Terciopelo	ND	ND	ND	ND	ND	ND	ND	ND	ND
Plantaginaceae	Antirrhinum	Antirrhinum majus	Guargüerones	ND	ND	ND	ND	ND	ND	ND	ND	ND
Malvaceae	Apeiba	Apeiba glabra	Peinemono	ND	ND	ND	ND	ND	ND	ND	ND	ND
Acanthaceae	Aphelandra	Aphelandra pilosa	Quiebrabarrigo, cajeto, nacedero	ND	ND	ND	ND	ND	ND	ND	ND	ND
Apiaceae	Apium	Apium vulgare	Apio	YES	SARS-CoV-2	ND	ND	Escopolina	In silico	In silico	ND	DOI: 10.2174/1381612826666201223095548
Fabaceae	Arachis	Arachis hypogaea	Maní, planta de maní, cacahuate, tiga	YES	Influenza	Peanut skins	ethanolic extract	Resveratrol	Plaque formation assay	MDCK cells	ND	https://doi.org/10.1089/jmf.2017.4121
Fabaceae	Arachis	Arachis hypogaea	Maní, planta de maní, cacahuate, tiga	YES	Influenza	Peanut skins	ethanolic extract	coumaric acid	Plaque formation assay	MDCK cells	ND	https://doi.org/10.1089/jmf.2017.4121
Fabaceae	Arachis	Arachis hypogaea	Maní, planta de maní, cacahuate, tiga	YES	Influenza	Peanut skins	ethanolic extract	ferulic acid	Plaque formation assay	MDCK cells	ND	https://doi.org/10.1089/jmf.2017.4121
Fabaceae	Arachis	Arachis hypogaea	Maní, planta de maní, cacahuate, tiga	YES	Influenza	Peanut skins	ethanolic extract	chlorogenic acid	Plaque formation assay	MDCK cells	ND	https://doi.org/10.1089/jmf.2017.4121
Fabaceae	Arachis	Arachis hypogaea	Maní, planta de maní, cacahuate, tiga	YES	Influenza	Peanut skins	ethanolic extract	p-hydrobenzoic acid	Plaque formation assay	MDCK cells	ND	https://doi.org/10.1089/jmf.2017.4121
Fabaceae	Arachis	Arachis hypogaea	Maní, planta de maní, cacahuate, tiga	YES	Influenza	Peanut skins	ethanolic extract	catechins	Plaque formation assay	MDCK cells	ND	https://doi.org/10.1089/jmf.2017.4121
Fabaceae	Arachis	Arachis hypogaea	Maní, planta de maní, cacahuate, tiga	YES	Influenza	Peanut skins	ethanolic extract	proanthocyanidins	Plaque formation assay	MDCK cells	ND	https://doi.org/10.1089/jmf.2017.4121
Fabaceae	Arachis	Arachis hypogaea	Maní, planta de maní, cacahuate, tiga	YES	hPIV-2	Isolated lectin	isolated lectin	peanut agglutinin	mmunofluorescence study	LLCMK2 cells	prevented the entry of hPIV-2 into cells	doi: 10.3390/v4071104
Rubiaceae	Arcytophyllum	Arcytophyllum caracasanum	Sanalotodo	ND	ND	ND	ND	ND	ND	ND	ND	ND
Primulaceae	Ardisia	Ardisia longistaminea	Capulí	ND	ND	ND	ND	ND	ND	ND	ND	ND
Primulaceae	Ardisia	Ardisia manglillo	Manglillo	ND	ND	ND	ND	ND	ND	ND	ND	ND
Primulaceae	Ardisia	Ardisia perinsignis	ND	ND	ND	ND	ND	ND	ND	ND	ND	ND
Primulaceae	Ardisia	Ardisia sapida	Hayuelo	ND	ND	ND	ND	ND	ND	ND	ND	ND
Caryophyllaceae	Arenaria	Arenaria lanuginosa	Abrojillo, clavito kirukise	ND	ND	ND	ND	ND	ND	ND	ND	ND
Papaveraceae	Argemone	Argemone mexicana	Cardosanto, tissly	YES	HIV1	all the plant	methanolic extract	argemexicaine A	HIV inhibition assay	H9 lymphocytes	ND	DOI: 10.1055/s-2003-37710
Papaveraceae	Argemone	Argemone mexicana	Cardosanto, tissly	YES	HIV1	all the plant	methanolic extract	argemexicaine B	HIV inhibition assay	H9 lymphocytes	ND	DOI: 10.1055/s-2003-37710
Papaveraceae	Argemone	Argemone mexicana	Cardosanto, tissly	YES	HIV1	all the plant	methanolic extract	6-Acetonyldihydrochelerythrine	HIV inhibition assay	H9 lymphocytes	ND	DOI: 10.1055/s-2003-37710
Papaveraceae	Argemone	Argemone mexicana	Cardosanto, tissly	YES	HIV1	all the plant	methanolic extract	Protopine	HIV inhibition assay	H9 lymphocytes	ND	DOI: 10.1055/s-2003-37710
Papaveraceae	Argemone	Argemone mexicana	Cardosanto, tissly	YES	HIV1	all the plant	methanolic extract	Allocryptopine	HIV inhibition assay	H9 lymphocytes	ND	DOI: 10.1055/s-2003-37710
Papaveraceae	Argemone	Argemone mexicana	Cardosanto, tissly	YES	SARS-CoV-2	ND	ND	Protopine	In silico	In silico	Inhibition of RNA dependent RNA polymerase	doi: 10.1016/j.mehy.2020.109905
Papaveraceae	Argemone	Argemone mexicana	Cardosanto, tissly	YES	SARS-CoV-2	ND	ND	Allocryptopine	In silico	In silico	Inhibition of RNA dependent RNA polymerase	doi: 10.1016/j.mehy.2020.109906
Papaveraceae	Argemone	Argemone mexicana	Cardosanto, tissly	YES	SARS-CoV-2	ND	ND	6- Acetonyldihydrochelerythrine	In silico	In silico	Inhibition of RNA dependent RNA polymerase	doi: 10.1016/j.mehy.2020.109907
Asteraceae	Aristeguietia	Aristeguietia lamiifolia	Matico, salvia, pega, pegajosa, salvia macho, chilca, ciro, gurrubo, tola, puliz,	ND	ND	ND	ND	ND	ND	ND	ND	ND
Aristolochiaceae	Aristolochia	Aristolochia acutifolia	ND	ND	ND	ND	ND	ND	ND	ND	ND	ND
Aristolochiaceae	Aristolochia	Aristolochia anguicida	Capitana, waraara, curarín	ND	ND	ND	ND	ND	ND	ND	ND	ND
Aristolochiaceae	Aristolochia	Aristolochia bicolor	ND	ND	ND	ND	ND	ND	ND	ND	ND	ND
Aristolochiaceae	Aristolochia	Aristolochia brasiliensis	Cresta de gallo, para-tudo	ND	ND	ND	ND	ND	ND	ND	ND	ND
Aristolochiaceae	Aristolochia	Aristolochia cordiflora	Bejuco carare, zaragoza, guaco, capitana	YES	HSV2	seed	Methanolic extract	ND	MTT and reduction plaque assay	MDBK, HEp-2 cells	ND	https://doi.org/10.1590/S0074-02761999000400019
Aristolochiaceae	Aristolochia	Aristolochia grandiflora	Bejuco carare, aristoloquia, capitana, contracapitana de Mompós, flor de alcatraz de Mompós, guaco, oreja de elefante, contracapitana, zaragoza, gallito, yansaquitup	ND	ND	ND	ND	ND	ND	ND	ND	ND
Aristolochiaceae	Aristolochia	Aristolochia guentheri	ND	ND	ND	ND	ND	ND	ND	ND	ND	ND
Aristolochiaceae	Aristolochia	Aristolochia inflata	ND	ND	ND	ND	ND	ND	ND	ND	ND	ND
Aristolochiaceae	Aristolochia	Aristolochia klugii	Peuma huasca	ND	ND	ND	ND	ND	ND	ND	ND	ND
Aristolochiaceae	Aristolochia	Aristolochia maxima	Bejuco carare, bejuco guasagil, gallitos, guaco, guasca carare, capitana de corazón	ND	ND	ND	ND	ND	ND	ND	ND	ND
Aristolochiaceae	Aristolochia	Aristolochia nummularifolia	Mato	ND	ND	ND	ND	ND	ND	ND	ND	ND
Aristolochiaceae	Aristolochia	Aristolochia odoratissima	ND	ND	ND	ND	ND	ND	ND	ND	ND	ND
Aristolochiaceae	Aristolochia	Aristolochia pilosa	Guaco negro	ND	ND	ND	ND	ND	ND	ND	ND	ND
Aristolochiaceae	Aristolochia	Aristolochia ringens	Guaco blanco, guaco, contracapitana, Zaragoza, astroloja, guascua	ND	ND	ND	ND	ND	ND	ND	ND	ND
Aristolochiaceae	Aristolochia	Aristolochia rodriguesii	ND	ND	ND	ND	ND	ND	ND	ND	ND	ND
Aristolochiaceae	Aristolochia	Aristolochia ruiziana	ND	ND	ND	ND	ND	ND	ND	ND	ND	ND
Aristolochiaceae	Aristolochia	Aristolochia schultzeana	ND	ND	ND	ND	ND	ND	ND	ND	ND	ND
Aristolochiaceae	Aristolochia	Aristolochia sprucei	Carare, carey, bejuco carare	ND	ND	ND	ND	ND	ND	ND	ND	ND
Aristolochiaceae	Aristolochia	Aristolochia triangularis	Bejuco carare	YES	HSV1	leaves and stems	Chloroform fraction extract	cubebin	MTT and plaque number reduction assay	Vero cells (ATCC:CCL-81)	ND	DOI: 10.1590/0001-3765201920180621
Aristolochiaceae	Aristolochia	Aristolochia triangularis	Bejuco carare	YES	HSV1	leaves and stems	Chloroform fraction extract	galbacin	MTT and plaque number reduction assay	Vero cells (ATCC:CCL-81)	ND	DOI: 10.1590/0001-3765201920180621
Aristolochiaceae	Aristolochia	Aristolochia triangularis	Bejuco carare	YES	HSV1	leaves and stems	ethanolic extract	aristolochic acid I	MTT and plaque number reduction assay	Vero cells (ATCC:CCL-81)	ND	DOI: 10.1590/0001-3765201920180621
Aristolochiaceae	Aristolochia	Aristolochia triangularis	Bejuco carare	YES	HSV1	leaves and stems	ethanolic extract	aristolochic acid II	MTT and plaque number reduction assay	Vero cells (ATCC:CCL-81)	ND	DOI: 10.1590/0001-3765201920180621
Aristolochiaceae	Aristolochia	Aristolochia wageneriana	Guaco	ND	ND	ND	ND	ND	ND	ND	ND	ND
Asteraceae	Arnica	Arnica montana	Árnica	ND	ND	ND	ND	ND	ND	ND	ND	ND
Bignoniaceae	Arrabidaea	Arrabidaea chica	Chica, piranga, bija, caballito, carajirú, cipó cruz, curí, curí-huasca, cudio, neacurí, makuri, koorí, tail, puca panga, barqui	YES	DENV 2, MAYV and ZIKV	leaves	ethanolic extract	Vicenin II	MTT colorimetric assay	Vero, LLC-MK2 and MRC-5 cell cultures.	ND	DOI: 10.3390/molecules27186043
Bignoniaceae	Arrabidaea	Arrabidaea chica	Chica, piranga, bija, caballito, carajirú, cipó cruz, curí, curí-huasca, cudio, neacurí, makuri, koorí, tail, puca panga, barqui	YES	DENV 2, MAYV and ZIKV	leaves	ethanolic extract	6-Methoxyluteolin-O-glucoside	MTT colorimetric assay	Vero, LLC-MK2 and MRC-5 cell cultures.	ND	DOI: 10.3390/molecules27186043
Bignoniaceae	Arrabidaea	Arrabidaea chica	Chica, piranga, bija, caballito, carajirú, cipó cruz, curí, curí-huasca, cudio, neacurí, makuri, koorí, tail, puca panga, barqui	YES	DENV 2, MAYV and ZIKV	leaves	ethanolic extract	6-Methoxyluteolin-O-glucuronide	MTT colorimetric assay	Vero, LLC-MK2 and MRC-5 cell cultures.	ND	DOI: 10.3390/molecules27186043
Bignoniaceae	Arrabidaea	Arrabidaea chica	Chica, piranga, bija, caballito, carajirú, cipó cruz, curí, curí-huasca, cudio, neacurí, makuri, koorí, tail, puca panga, barqui	YES	DENV 2, MAYV and ZIKV	leaves	ethanolic extract	Scutellarein-O-glucuronide	MTT colorimetric assay	Vero, LLC-MK2 and MRC-5 cell cultures.	ND	DOI: 10.3390/molecules27186043
Bignoniaceae	Arrabidaea	Arrabidaea chica	Chica, piranga, bija, caballito, carajirú, cipó cruz, curí, curí-huasca, cudio, neacurí, makuri, koorí, tail, puca panga, barqui	YES	DENV 2, MAYV and ZIKV	leaves	ethanolic extract	Hispidulin-O-glucoside	MTT colorimetric assay	Vero, LLC-MK2 and MRC-5 cell cultures.	ND	DOI: 10.3390/molecules27186043
Bignoniaceae	Arrabidaea	Arrabidaea chica	Chica, piranga, bija, caballito, carajirú, cipó cruz, curí, curí-huasca, cudio, neacurí, makuri, koorí, tail, puca panga, barqui	YES	DENV 2, MAYV and ZIKV	leaves	ethanolic extract	6-Hydroxyluteolin-O-glucoside	MTT colorimetric assay	Vero, LLC-MK2 and MRC-5 cell cultures.	ND	DOI: 10.3390/molecules27186043
Bignoniaceae	Arrabidaea	Arrabidaea chica	Chica, piranga, bija, caballito, carajirú, cipó cruz, curí, curí-huasca, cudio, neacurí, makuri, koorí, tail, puca panga, barqui	YES	DENV 2, MAYV and ZIKV	leaves	ethanolic extract	Hispidulin-O-glucuronide	MTT colorimetric assay	Vero, LLC-MK2 and MRC-5 cell cultures.	ND	DOI: 10.3390/molecules27186043
Bignoniaceae	Arrabidaea	Arrabidaea chica	Chica, piranga, bija, caballito, carajirú, cipó cruz, curí, curí-huasca, cudio, neacurí, makuri, koorí, tail, puca panga, barqui	YES	DENV 2, MAYV and ZIKV	leaves	ethanolic extract	6-Hydroxyluteolin-O-glucuronide	MTT colorimetric assay	Vero, LLC-MK2 and MRC-5 cell cultures.	ND	DOI: 10.3390/molecules27186043
Bignoniaceae	Arrabidaea	Arrabidaea chica	Chica, piranga, bija, caballito, carajirú, cipó cruz, curí, curí-huasca, cudio, neacurí, makuri, koorí, tail, puca panga, barqui	YES	DENV 2, MAYV and ZIKV	leaves	ethanolic extract	Scutellarein-O-rutinoside	MTT colorimetric assay	Vero, LLC-MK2 and MRC-5 cell cultures.	ND	DOI: 10.3390/molecules27186043
Bignoniaceae	Arrabidaea	Arrabidaea chica	Chica, piranga, bija, caballito, carajirú, cipó cruz, curí, curí-huasca, cudio, neacurí, makuri, koorí, tail, puca panga, barqui	YES	DENV 2, MAYV and ZIKV	leaves	ethanolic extract	Scutellarein-O-glucoside	MTT colorimetric assay	Vero, LLC-MK2 and MRC-5 cell cultures.	ND	DOI: 10.3390/molecules27186043
Bignoniaceae	Arrabidaea	Arrabidaea chica	Chica, piranga, bija, caballito, carajirú, cipó cruz, curí, curí-huasca, cudio, neacurí, makuri, koorí, tail, puca panga, barqui	YES	DENV 2, MAYV and ZIKV	leaves	ethanolic extract	6-Methoxyluteolin	MTT colorimetric assay	Vero, LLC-MK2 and MRC-5 cell cultures.	ND	DOI: 10.3390/molecules27186043
Bignoniaceae	Arrabidaea	Arrabidaea chica	Chica, piranga, bija, caballito, carajirú, cipó cruz, curí, curí-huasca, cudio, neacurí, makuri, koorí, tail, puca panga, barqui	YES	DENV 2, MAYV and ZIKV	leaves	ethanolic extract	Scutellarein-O-glucuronide	MTT colorimetric assay	Vero, LLC-MK2 and MRC-5 cell cultures.	ND	DOI: 10.3390/molecules27186043
Bignoniaceae	Arrabidaea	Arrabidaea chica	Chica, piranga, bija, caballito, carajirú, cipó cruz, curí, curí-huasca, cudio, neacurí, makuri, koorí, tail, puca panga, barqui	YES	DENV 2, MAYV and ZIKV	leaves	ethanolic extract	6-Hydroxyluteolin-O-glucuronide	MTT colorimetric assay	Vero, LLC-MK2 and MRC-5 cell cultures.	ND	DOI: 10.3390/molecules27186043
Bignoniaceae	Arrabidaea	Arrabidaea chica	Chica, piranga, bija, caballito, carajirú, cipó cruz, curí, curí-huasca, cudio, neacurí, makuri, koorí, tail, puca panga, barqui	YES	DENV 2, MAYV and ZIKV	leaves	ethanolic extract	Scutellarein-O-glucuronide	MTT colorimetric assay	Vero, LLC-MK2 and MRC-5 cell cultures.	ND	DOI: 10.3390/molecules27186043
Bignoniaceae	Arrabidaea	Arrabidaea chica	Chica, piranga, bija, caballito, carajirú, cipó cruz, curí, curí-huasca, cudio, neacurí, makuri, koorí, tail, puca panga, barqui	YES	DENV 2, MAYV and ZIKV	leaves	ethanolic extract	3′-hydroxy-carajurone	MTT colorimetric assay	Vero, LLC-MK2 and MRC-5 cell cultures.	ND	DOI: 10.3390/molecules27186043
Bignoniaceae	Arrabidaea	Arrabidaea chica	Chica, piranga, bija, caballito, carajirú, cipó cruz, curí, curí-huasca, cudio, neacurí, makuri, koorí, tail, puca panga, barqui	YES	DENV 2, MAYV and ZIKV	leaves	ethanolic extract	Apigenin-O-rutinoside	MTT colorimetric assay	Vero, LLC-MK2 and MRC-5 cell cultures.	ND	DOI: 10.3390/molecules27186043
Bignoniaceae	Arrabidaea	Arrabidaea chica	Chica, piranga, bija, caballito, carajirú, cipó cruz, curí, curí-huasca, cudio, neacurí, makuri, koorí, tail, puca panga, barqui	YES	DENV 2, MAYV and ZIKV	leaves	ethanolic extract	6-Hydroxyluteolin	MTT colorimetric assay	Vero, LLC-MK2 and MRC-5 cell cultures.	ND	DOI: 10.3390/molecules27186043
Bignoniaceae	Arrabidaea	Arrabidaea chica	Chica, piranga, bija, caballito, carajirú, cipó cruz, curí, curí-huasca, cudio, neacurí, makuri, koorí, tail, puca panga, barqui	YES	DENV 2, MAYV and ZIKV	leaves	ethanolic extract	Apigenin-O-glucoside	MTT colorimetric assay	Vero, LLC-MK2 and MRC-5 cell cultures.	ND	DOI: 10.3390/molecules27186043
Bignoniaceae	Arrabidaea	Arrabidaea chica	Chica, piranga, bija, caballito, carajirú, cipó cruz, curí, curí-huasca, cudio, neacurí, makuri, koorí, tail, puca panga, barqui	YES	DENV 2, MAYV and ZIKV	leaves	ethanolic extract	Carajurone	MTT colorimetric assay	Vero, LLC-MK2 and MRC-5 cell cultures.	ND	DOI: 10.3390/molecules27186043
Bignoniaceae	Arrabidaea	Arrabidaea chica	Chica, piranga, bija, caballito, carajirú, cipó cruz, curí, curí-huasca, cudio, neacurí, makuri, koorí, tail, puca panga, barqui	YES	DENV 2, MAYV and ZIKV	leaves	ethanolic extract	Hispidulin	MTT colorimetric assay	Vero, LLC-MK2 and MRC-5 cell cultures.	ND	DOI: 10.3390/molecules27186043
Bignoniaceae	Arrabidaea	Arrabidaea chica	Chica, piranga, bija, caballito, carajirú, cipó cruz, curí, curí-huasca, cudio, neacurí, makuri, koorí, tail, puca panga, barqui	YES	DENV 2, MAYV and ZIKV	leaves	ethanolic extract	7-O-Methylluteolin-O-glucoside	MTT colorimetric assay	Vero, LLC-MK2 and MRC-5 cell cultures.	ND	DOI: 10.3390/molecules27186043
Bignoniaceae	Arrabidaea	Arrabidaea chica	Chica, piranga, bija, caballito, carajirú, cipó cruz, curí, curí-huasca, cudio, neacurí, makuri, koorí, tail, puca panga, barqui	YES	DENV 2, MAYV and ZIKV	leaves	ethanolic extract	Apigenin-O-glucuronide	MTT colorimetric assay	Vero, LLC-MK2 and MRC-5 cell cultures.	ND	DOI: 10.3390/molecules27186043
Bignoniaceae	Arrabidaea	Arrabidaea chica	Chica, piranga, bija, caballito, carajirú, cipó cruz, curí, curí-huasca, cudio, neacurí, makuri, koorí, tail, puca panga, barqui	YES	DENV 2, MAYV and ZIKV	leaves	ethanolic extract	Scutellarein-O-(6’’-O-caffeoyl)-glucopyranoside	MTT colorimetric assay	Vero, LLC-MK2 and MRC-5 cell cultures.	ND	DOI: 10.3390/molecules27186043
Bignoniaceae	Arrabidaea	Arrabidaea chica	Chica, piranga, bija, caballito, carajirú, cipó cruz, curí, curí-huasca, cudio, neacurí, makuri, koorí, tail, puca panga, barqui	YES	DENV 2, MAYV and ZIKV	leaves	ethanolic extract	6-Hydroxyluteolin-O-(6” -O-feruloyl)-glucopyranoside	MTT colorimetric assay	Vero, LLC-MK2 and MRC-5 cell cultures.	ND	DOI: 10.3390/molecules27186043
Bignoniaceae	Arrabidaea	Arrabidaea chica	Chica, piranga, bija, caballito, carajirú, cipó cruz, curí, curí-huasca, cudio, neacurí, makuri, koorí, tail, puca panga, barqui	YES	DENV 2, MAYV and ZIKV	leaves	ethanolic extract	7-O-Methylluteolin-O-glucuronide	MTT colorimetric assay	Vero, LLC-MK2 and MRC-5 cell cultures.	ND	DOI: 10.3390/molecules27186043
Bignoniaceae	Arrabidaea	Arrabidaea chica	Chica, piranga, bija, caballito, carajirú, cipó cruz, curí, curí-huasca, cudio, neacurí, makuri, koorí, tail, puca panga, barqui	YES	DENV 2, MAYV and ZIKV	leaves	ethanolic extract	O-Acethyl-scutellarein-O-ramnosylgalloyl 3,5-dimethyl ether	MTT colorimetric assay	Vero, LLC-MK2 and MRC-5 cell cultures.	ND	DOI: 10.3390/molecules27186043
Bignoniaceae	Arrabidaea	Arrabidaea chica	Chica, piranga, bija, caballito, carajirú, cipó cruz, curí, curí-huasca, cudio, neacurí, makuri, koorí, tail, puca panga, barqui	YES	DENV 2, MAYV and ZIKV	leaves	ethanolic extract	Scutellarein	MTT colorimetric assay	Vero, LLC-MK2 and MRC-5 cell cultures.	ND	DOI: 10.3390/molecules27186043
Bignoniaceae	Arrabidaea	Arrabidaea chica	Chica, piranga, bija, caballito, carajirú, cipó cruz, curí, curí-huasca, cudio, neacurí, makuri, koorí, tail, puca panga, barqui	YES	DENV 2, MAYV and ZIKV	leaves	ethanolic extract	Luteolin-O-(6’’-feruloyl)-glucopyranoside	MTT colorimetric assay	Vero, LLC-MK2 and MRC-5 cell cultures.	ND	DOI: 10.3390/molecules27186043
Bignoniaceae	Arrabidaea	Arrabidaea chica	Chica, piranga, bija, caballito, carajirú, cipó cruz, curí, curí-huasca, cudio, neacurí, makuri, koorí, tail, puca panga, barqui	YES	DENV 2, MAYV and ZIKV	leaves	ethanolic extract	Luteolin-O-(6’’-O-E-p-coumaroyl)-glucopyranoside	MTT colorimetric assay	Vero, LLC-MK2 and MRC-5 cell cultures.	ND	DOI: 10.3390/molecules27186043
Bignoniaceae	Arrabidaea	Arrabidaea chica	Chica, piranga, bija, caballito, carajirú, cipó cruz, curí, curí-huasca, cudio, neacurí, makuri, koorí, tail, puca panga, barqui	YES	DENV 2, MAYV and ZIKV	leaves	ethanolic extract	Luteolin -O-(6’’-acetyl)-glucopyranoside	MTT colorimetric assay	Vero, LLC-MK2 and MRC-5 cell cultures.	ND	DOI: 10.3390/molecules27186043
Bignoniaceae	Arrabidaea	Arrabidaea chica	Chica, piranga, bija, caballito, carajirú, cipó cruz, curí, curí-huasca, cudio, neacurí, makuri, koorí, tail, puca panga, barqui	YES	DENV 2, MAYV and ZIKV	leaves	ethanolic extract	Luteolin-O-(6’’-O-E-p-coumaroyl)-glucopyranoside	MTT colorimetric assay	Vero, LLC-MK2 and MRC-5 cell cultures.	ND	DOI: 10.3390/molecules27186043
Bignoniaceae	Arrabidaea	Arrabidaea chica	Chica, piranga, bija, caballito, carajirú, cipó cruz, curí, curí-huasca, cudio, neacurí, makuri, koorí, tail, puca panga, barqui	YES	DENV 2, MAYV and ZIKV	leaves	ethanolic extract	3′-hydroxy-carajurin	MTT colorimetric assay	Vero, LLC-MK2 and MRC-5 cell cultures.	ND	DOI: 10.3390/molecules27186043
Bignoniaceae	Arrabidaea	Arrabidaea chica	Chica, piranga, bija, caballito, carajirú, cipó cruz, curí, curí-huasca, cudio, neacurí, makuri, koorí, tail, puca panga, barqui	YES	DENV 2, MAYV and ZIKV	leaves	ethanolic extract	Luteolin-O-(6’’-feruloyl)-glucopyranoside	MTT colorimetric assay	Vero, LLC-MK2 and MRC-5 cell cultures.	ND	DOI: 10.3390/molecules27186043
Bignoniaceae	Arrabidaea	Arrabidaea chica	Chica, piranga, bija, caballito, carajirú, cipó cruz, curí, curí-huasca, cudio, neacurí, makuri, koorí, tail, puca panga, barqui	YES	DENV 2, MAYV and ZIKV	leaves	ethanolic extract	Luteolin	MTT colorimetric assay	Vero, LLC-MK2 and MRC-5 cell cultures.	ND	DOI: 10.3390/molecules27186043
Bignoniaceae	Arrabidaea	Arrabidaea chica	Chica, piranga, bija, caballito, carajirú, cipó cruz, curí, curí-huasca, cudio, neacurí, makuri, koorí, tail, puca panga, barqui	YES	DENV 2, MAYV and ZIKV	leaves	ethanolic extract	Apigenin-O-(6’’-feruloyl)-glucopyranoside	MTT colorimetric assay	Vero, LLC-MK2 and MRC-5 cell cultures.	ND	DOI: 10.3390/molecules27186043
Bignoniaceae	Arrabidaea	Arrabidaea chica	Chica, piranga, bija, caballito, carajirú, cipó cruz, curí, curí-huasca, cudio, neacurí, makuri, koorí, tail, puca panga, barqui	YES	DENV 2, MAYV and ZIKV	leaves	ethanolic extract	Apigenin-O-(6’’-O-p-coumaroyl)-glucopyranoside	MTT colorimetric assay	Vero, LLC-MK2 and MRC-5 cell cultures.	ND	DOI: 10.3390/molecules27186043
Bignoniaceae	Arrabidaea	Arrabidaea chica	Chica, piranga, bija, caballito, carajirú, cipó cruz, curí, curí-huasca, cudio, neacurí, makuri, koorí, tail, puca panga, barqui	YES	DENV 2, MAYV and ZIKV	leaves	ethanolic extract	Apigenin	MTT colorimetric assay	Vero, LLC-MK2 and MRC-5 cell cultures.	ND	DOI: 10.3390/molecules27186043
Bignoniaceae	Arrabidaea	Arrabidaea chica	Chica, piranga, bija, caballito, carajirú, cipó cruz, curí, curí-huasca, cudio, neacurí, makuri, koorí, tail, puca panga, barqui	YES	DENV 2, MAYV and ZIKV	leaves	ethanolic extract	Carajurin	MTT colorimetric assay	Vero, LLC-MK2 and MRC-5 cell cultures.	ND	DOI: 10.3390/molecules27186043
Bignoniaceae	Arrabidaea	Arrabidaea chica	Chica, piranga, bija, caballito, carajirú, cipó cruz, curí, curí-huasca, cudio, neacurí, makuri, koorí, tail, puca panga, barqui	YES	DENV 2, MAYV and ZIKV	leaves	ethanolic extract	7-O-Methylluteolin	MTT colorimetric assay	Vero, LLC-MK2 and MRC-5 cell cultures.	ND	DOI: 10.3390/molecules27186043
Bignoniaceae	Arrabidaea	Arrabidaea chica	Chica, piranga, bija, caballito, carajirú, cipó cruz, curí, curí-huasca, cudio, neacurí, makuri, koorí, tail, puca panga, barqui	YES	s (aMPV)	ND	Methanolic extract	ND	cytopathic effect inhibition	CER cells (chicken embryo related cell)	ND	https://doi.org/10.1590/1516-635X1703275-280
Bignoniaceae	Arrabidaea	Arrabidaea japurensis	Bejuco pintapollo, chupa chupa, pinta bollo real	ND	ND	ND	ND	ND	ND	ND	ND	ND
Bignoniaceae	Arrabidaea	Arrabidaea mollissima	Pintabollo real, bejuco pintabollo, chupa chupa	ND	ND	ND	ND	ND	ND	ND	ND	ND
Bignoniaceae	Arrabidaea	Arrabidaea pubescens	Pintabollo macho, pintabollo colatero	ND	ND	ND	ND	ND	ND	ND	ND	ND
Bignoniaceae	Arrabidaea	Arrabidaea xanthophylla	Curí-guasca	ND	ND	ND	ND	ND	ND	ND	ND	ND
Bignoniaceae	Arrabidaea	Arracacia acuminata	Arracachilla	ND	ND	ND	ND	ND	ND	ND	ND	ND
Apiaceae	Arrabidaea	Arracacia tolucensis	ND	ND	ND	ND	ND	ND	ND	ND	ND	ND
Apiaceae	Arrabidaea	Arracacia tolucensis var. multifida	ND	ND	ND	ND	ND	ND	ND	ND	ND	ND
Apiaceae	Arrabidaea	Arracacia xanthorrhiza	Arracacha, arrecate, apio	ND	ND	ND	ND	ND	ND	ND	ND	ND
Asteraceae	Artemisia	Artemisia absinthium	Ajenjo	YES	HSV1	Aerial parts	Methanolic extract	ND	Antiviral photosensitizers activity	Vero cells	ND	https://doi.org/10.1076/phbi.39.5.364.5892
Asteraceae	Artemisia	Artemisia absinthium	Ajenjo	YES	HBV	All the plant	aqueous extract	ND	Loss of HBsAg and HBeAg, plasma HBV DNA level	ND	ND	DOI:10.4103/pr.pr_157_17
Asteraceae	Artemisia	Artemisia absinthium	Ajenjo	YES	H1N1	leaves	aqueous crude extracts	ND	the fluorescence based neuraminidase inhibitor assay	allantoic sac for 15 days with free pathogen embryonated eggs	neuraminidase inhibitor	https://doi.org/10.37360/blacpma.22.21.5.38
Asteraceae	Artemisia	Artemisia annua	ND	YES	SARS-CoV-2	ND	essential oils	artesunate	ND	ND	inhibit the SARS-CoV-2/host proteins 3CLPRO, S protein, CTSL, N protein, E protein, helicase protein, nsp3, nsp10, nsp14, nsp15, and GRP78 receptor.	DOI: 10.1016/j.joim.2021.07.003
Asteraceae	Artemisia	Artemisia annua	ND	YES	SARS-CoV-2	ND	essential oils	dihydroartemisinin	ND	ND	inhibit the SARS-CoV-2/host proteins 3CLPRO, S protein, CTSL, N protein, E protein, helicase protein, nsp3, nsp10, nsp14, nsp15, and GRP78 receptor.	DOI: 10.1016/j.joim.2021.07.003
Asteraceae	Artemisia	Artemisia annua	ND	YES	SARS-CoV-2	ND	essential oils	artemether	ND	ND	inhibit the SARS-CoV-2/host proteins 3CLPRO, S protein, CTSL, N protein, E protein, helicase protein, nsp3, nsp10, nsp14, nsp15, and GRP78 receptor.	DOI: 10.1016/j.joim.2021.07.003
Asteraceae	Artemisia	Artemisia annua	ND	YES	SARS-CoV-2	ND	essential oils	arteether	ND	ND	inhibit the SARS-CoV-2/host proteins 3CLPRO, S protein, CTSL, N protein, E protein, helicase protein, nsp3, nsp10, nsp14, nsp15, and GRP78 receptor.	DOI: 10.1016/j.joim.2021.07.003
Asteraceae	Artemisia	Artemisia annua	ND	YES	SARS-CoV-2	ND	essential oils	arteannuin B	ND	ND	inhibit the SARS-CoV-2/host proteins 3CLPRO, S protein, CTSL, N protein, E protein, helicase protein, nsp3, nsp10, nsp14, nsp15, and GRP78 receptor.	DOI: 10.1016/j.joim.2021.07.003
Asteraceae	Artemisia	Artemisia annua	ND	YES	SARS-CoV-2	ND	essential oils	artemisone	ND	ND	inhibit the SARS-CoV-2/host proteins 3CLPRO, S protein, CTSL, N protein, E protein, helicase protein, nsp3, nsp10, nsp14, nsp15, and GRP78 receptor.	DOI: 10.1016/j.joim.2021.07.003
Asteraceae	Artemisia	Artemisia annua	ND	YES	SARS-CoV-1	All the plant	Ethanolic extract	ND	CPE/MTS assays	(Vero E6 cells and HepG2 cells)	ND	DOI: 10.1016/j.antiviral.2005.02.007
Asteraceae	Artemisia	Artemisia annua	ND	YES	HCMV	Review	Review	artesunate	Review	Review	ND	https://doi.org/10.1086/591195
Asteraceae	Artemisia	Artemisia annua	ND	YES	HSV1	Review	Review	artesunate	Review	Review	ND	https://doi.org/10.1086/591195
Asteraceae	Artemisia	Artemisia annua	ND	YES	HCV	Review	Review	artesunate	Review	Review	ND	https://doi.org/10.1086/591195
Asteraceae	Artemisia	Artemisia annua	ND	YES	HBV	Review	Review	artesunate	Review	Review	ND	https://doi.org/10.1086/591195
Asteraceae	Artemisia	Artemisia annua	ND	YES	HIV-1	Review	Review	artesunate	Review	Review	ND	https://doi.org/10.1086/591195
Asteraceae	Artemisia	Artemisia sodiroi	Alhucema	ND	ND	ND	ND	ND	ND	ND	ND	ND
Asteraceae	Artemisia	Artemisia vulgaris	Artemisa, watsaamina	YES	HSV1, rotavirus	leaves	Ethanolic extract	fenoprofen Ca	Plaque reduction assay	(Vero; ATCC CCL81)	ND	DOI:10.1186/s13020-023-00711-1
Asteraceae	Artemisia	Artemisia vulgaris	Artemisa, watsaamina	YES	HSV1, rotavirus	leaves	Ethanolic extract	naloxone	Plaque reduction assay	(Vero; ATCC CCL81)	ND	DOI:10.1186/s13020-023-00711-1
Asteraceae	Artemisia	Artemisia vulgaris	Artemisa, watsaamina	YES	HSV1, rotavirus	leaves	Ethanolic extract	austricine	Plaque reduction assay	(Vero; ATCC CCL81)	ND	DOI:10.1186/s13020-023-00711-1
Asteraceae	Artemisia	Artemisia vulgaris	Artemisa, watsaamina	YES	HSV1, rotavirus	leaves	Ethanolic extract	OSTHOL	Plaque reduction assay	(Vero; ATCC CCL81)	ND	DOI:10.1186/s13020-023-00711-1
Asteraceae	Artemisia	Artemisia vulgaris	Artemisa, watsaamina	YES	HSV1, rotavirus	leaves	Ethanolic extract	nabumetone	Plaque reduction assay	(Vero; ATCC CCL81)	ND	DOI:10.1186/s13020-023-00711-1
Asteraceae	Artemisia	Artemisia vulgaris	Artemisa, watsaamina	YES	HSV1, rotavirus	leaves	Ethanolic extract	vinpocetine	Plaque reduction assay	(Vero; ATCC CCL81)	ND	DOI:10.1186/s13020-023-00711-1
Asteraceae	Artemisia	Artemisia vulgaris	Artemisa, watsaamina	YES	YFV	all the plant	essential oil	ND	MTT assay and plaque reduction assay	Vero cells	ND	DOI: 10.1186/1476-0711-8-8
Melastomataceae	Arthrostemma	Arthrostemma volubile	Yuyo, cañagria, cañuela, cañagri	ND	ND	ND	ND	ND	ND	ND	ND	ND
Moraceae	Artocarpus	Artocarpus altilis	Árbol del pan, fruta de pan, pan de pobre, pan de año, marure, pandisho, buen pan, pan de ñame, topán, tupán	YES	SARS-CoV-2	ND	ND	artocarpin	In silico	In silico	Inhibits ACE2 and the main protease	DOI: 10.22159/ijap.2021v13i6.42571
Moraceae	Artocarpus	Artocarpus altilis	Árbol del pan, fruta de pan, pan de pobre, pan de año, marure, pandisho, buen pan, pan de ñame, topán, tupán	YES	HCV	leaves	dichloromethane extract	ND	cell culture method	Huh7it-1 cells	ND	https://doi.org/10.1016/j.apjtb.2017.06.003
Poaceae	Arundo	Arundo donax	Cañabrava, caña de castilla, carrizo, lata, caña de huerta, caña de popo, caña de provenza, carrizo, isana, popo	ND	ND	ND	ND	ND	ND	ND	ND	ND
Apocynaceae	Asclepias	Asclepias curassavica	Rejalgar, bencenuco, guajuro, lombricera, jalapa, quebrajo, niñomuerto, malcasada, quebra-rojo, quiebrajo, milkweed, cimarrona, flor de seda	YES	ND	ND	Ethanolic extract	Dotriacontane	ND	ND	ND	https://doi.org/10.22377/ijgp.v12i02.1840
Asparagaceae	Asparagus	Asparagus officinalis	Espárrago	ND	ND	ND	ND	ND	ND	ND	ND	ND
Apocynaceae	Aspidosperma	Aspidosperma album	ND	ND	ND	ND	ND	ND	ND	ND	ND	ND
Apocynaceae	Aspidosperma	Aspidosperma cruentum	Cane	ND	ND	ND	ND	ND	ND	ND	ND	ND
Apocynaceae	Aspidosperma	Aspidosperma curranii	Contraveneno	ND	ND	ND	ND	ND	ND	ND	ND	ND
Apocynaceae	Aspidosperma	Aspidosperma cuspa	Palo amargo, kalaipata, amargo, vara de piedra, amargoso, cuspa, kalaitpana	ND	ND	ND	ND	ND	ND	ND	ND	ND
Apocynaceae	Aspidosperma	Aspidosperma polyneuron	Carreto, cumulá, cumulá, quimulá	ND	ND	ND	ND	ND	ND	ND	ND	ND
Apocynaceae	Aspidosperma	Aspidosperma quebracho	Quebracho blanco	ND	ND	ND	ND	ND	ND	ND	ND	ND
Aspleniaceae	Asplenium	Asplenium auritum	ND	ND	ND	ND	ND	ND	ND	ND	ND	ND
Euphorbiaceae	Astraea	Astraea lobata	Frailecillo cimarrón	ND	ND	ND	ND	ND	ND	ND	ND	ND
Caprifoliaceae	Astrephia	Astrephia chaerophylloides	ND	ND	ND	ND	ND	ND	ND	ND	ND	ND
Arecaceae	Astrocaryum	Astrocaryum aculeatum	Tucumá, cumaré	ND	ND	ND	ND	ND	ND	ND	ND	ND
Arecaceae	Astrocaryum	Astrocaryum chambira	ND	ND	ND	ND	ND	ND	ND	ND	ND	ND
Arecaceae	Astrocaryum	Astrocaryum malybo	Palma estera	ND	ND	ND	ND	ND	ND	ND	ND	ND
Anacardiaceae	Astronium	Astronium graveolens	Diomate, quebracho	ND	ND	ND	ND	ND	ND	ND	ND	ND
Solanaceae	Atropa	Atropa belladonna	Belladona	YES	JEV	ND	ND	atropine	Viral Load Determination by One-Step qRT-PCR	Embryonated Chick Eggs	ND	DOI: 10.1021/acschemneuro.0c00603
Solanaceae	Atropa	Atropa belladonna	Belladona	YES	JEV	Isolated compound	Isolated compound	scopolamine	Viral Load Determination by One-Step qRT-PCR	Embryonated Chick Eggs	upregulation of TLR3, TLR7, and TLR8, and downregulation of TLR4 that activates different intracellular signaling cascades leading to an alteration in the IFN expressions.	DOI: 10.1021/acschemneuro.0c00603
Solanaceae	Atropa	Atropa belladonna	Belladona	YES	JEV	ND	ND	hyoscyamine	Viral Load Determination by One-Step qRT-PCR	Embryonated Chick Eggs	ND	DOI: 10.1021/acschemneuro.0c00603
Arecaceae	Attalea	Attalea amygdalina	Táparo	ND	ND	ND	ND	ND	ND	ND	ND	ND
Arecaceae	Attalea	Attalea butyracea	Palma de vino	ND	ND	ND	ND	ND	ND	ND	ND	ND
Arecaceae	Attalea	Attalea colenda	Palma real de Tumaco	ND	ND	ND	ND	ND	ND	ND	ND	ND
Arecaceae	Attalea	Attalea nucifera	Mangué	ND	ND	ND	ND	ND	ND	ND	ND	ND
Arecaceae	Attalea	Attalea septuagenata	Cujita	ND	ND	ND	ND	ND	ND	ND	ND	ND
Poaceae	Aulonemia	Aulonemia queko	Flauta	ND	ND	ND	ND	ND	ND	ND	ND	ND
Asteraceae	Austroeupatorium	Austroeupatorium inulaefolium	Salvia amarga	ND	ND	ND	ND	ND	ND	ND	ND	ND
Poaceae	Avena	Avena fatua	Avena silvestre	ND	ND	ND	ND	ND	ND	ND	ND	ND
Poaceae	Avena	Avena sativa	Avena	YES	influenza A/H3N2 virus	Bran	ND	ND	Vitro Microinhibition Assay, Hemagglutination Inhibition (HI) Test	MDCK cells	ND	https://doi.org/10.3390/v14020360
Oxalidaceae	Averrhoa	Averrhoa carambola	Carambolo	NO	rotavirus	leaves and bark	aqueous extract	ND	reduction of virus titers	(MA-104)	ND	https://doi.org/10.1016/j.jep.2005.01.032
Acanthaceae	Avicennia	Avicennia germinans	Mangle negro,mangle salado, mangle, bombito, comedera, iguanero	ND	ND	ND	ND	ND	ND	ND	ND	ND
Poaceae	Axonopus	Axonopus compressus	Gramalote, nudillo, pasto alfombra, barbacoa, cuchipén, gramínea de sabana, sabana dulce	ND	ND	ND	ND	ND	ND	ND	ND	ND
Poaceae	Axonopus	Axonopus scoparius	Pasto imperial, gramalote, imperial, capín venezuela, yerba micay, pasto micay, micay, macael, pasto de trenza, pasto micael	ND	ND	ND	ND	ND	ND	ND	ND	ND
Malvaceae	Ayenia	Ayenia magna	Escobillita	ND	ND	ND	ND	ND	ND	ND	ND	ND
Asteraceae	Baccharis	Baccharis cinnamomifolia	ND	ND	ND	ND	ND	ND	ND	ND	ND	ND
Asteraceae	Baccharis	Baccharis decussata	Barsanita, mochila vieja	ND	ND	ND	ND	ND	ND	ND	ND	ND
Asteraceae	Baccharis	Baccharis genistelloides	Charara, jatum kimsa nkuchu, nuchu-kuchu, quimsa-kuchu, tres espigas, chilca, muqu-muqu, nudo-nudo, quimsa-kuchu	YES	VSV, HSV1	ND	Ethanolic and aqueous extracts	ND	[35S]methionine incorporation.	HeLa cells	ND	https://doi.org/10.1016/S0306-3623(98)00214-6
Asteraceae	Baccharis	Baccharis jelskii	ND	ND	ND	ND	ND	ND	ND	ND	ND	ND
Asteraceae	Baccharis	Baccharis latifolia	Barsalito, chilquita, lengua de gato, chilco, chilca, algodoncillo, buéntsamo, chilca blanca, chilca rucia, chilco blanco, chilco negro, chirca, chirco, gurrubo	ND	ND	ND	ND	ND	ND	ND	ND	ND
Asteraceae	Baccharis	Baccharis moritziana	Almanga	ND	ND	ND	ND	ND	ND	ND	ND	ND
Asteraceae	Baccharis	Baccharis nitida	ND	ND	ND	ND	ND	ND	ND	ND	ND	ND
Asteraceae	Baccharis	Baccharis revoluta	Chinchimali	ND	ND	ND	ND	ND	ND	ND	ND	ND
Asteraceae	Baccharis	Baccharis salicifolia	Chilca, chilco	ND	ND	ND	ND	ND	ND	ND	ND	ND
Asteraceae	Baccharis	Baccharis teindalensis	Chipaca, masequia, cadillo de huerta, papunga, pecunga, amapola silvestre	YES	VSV	ND	ethanolic and aqueous extracts	ND	Cell infected cultures	HeLa cells	ND	DOI: 10.1002/(SICI)1099-1573(199903)13:2<142::AID-PTR392>3.0.CO;2-7
Asteraceae	Baccharis	Baccharis tricuneata	Sanalotodo, china-thula, chilka, hirwa-kowa, tayanqa	YES	ND	Aerial parts	hexane extract	bacchotricuneatin A	ND	ND	ND	doi: 10.1021/jo00411a017
Asteraceae	Baccharis	Baccharis tricuneata	Sanalotodo, china-thula, chilka, hirwa-kowa, tayanqa	YES	ND	Aerial parts	hexane extract	bacchotricuneatin B	ND	ND	ND	doi: 10.1021/jo00411a017
Asteraceae	Baccharis	Baccharis tricuneata	Sanalotodo, china-thula, chilka, hirwa-kowa, tayanqa	YES	ND	Aerial parts	hexane extract	bacchotricuneatin C	ND	ND	ND	doi: 10.1021/jo00411a017
Asteraceae	Baccharis	Baccharis tricuneata	Sanalotodo, china-thula, chilka, hirwa-kowa, tayanqa	YES	ND	Aerial parts	hexane extract	bacchotricuneatin D	ND	ND	ND	doi: 10.1021/jo00411a017
Asteraceae	Baccharis	Baccharis tricuneata	Sanalotodo, china-thula, chilka, hirwa-kowa, tayanqa	YES	ND	Aerial parts	hexane extract	cirsimaritin	ND	ND	ND	doi: 10.1021/jo00411a017
Asteraceae	Baccharis	Baccharis tricuneata	Sanalotodo, china-thula, chilka, hirwa-kowa, tayanqa	YES	ND	Aerial parts	hexane extract	cirsiliol	ND	ND	ND	doi: 10.1021/jo00411a017
Asteraceae	Baccharis	Baccharis tricuneata	Sanalotodo, china-thula, chilka, hirwa-kowa, tayanqa	YES	ND	Aerial parts	hexane extract	scopoletin	ND	ND	ND	doi: 10.1021/jo00411a017
Asteraceae	Baccharis	Baccharis trinervis	Chilca, marucha, barzalito, barzalito de monte, chaparral de bestia, chilquita, chilopo, gavilana, machucha, mandaguasca, varejón	YES	HIV	ND	Aqueous Extract	ND	MTT assay and microtiter culture plates	MT-2 cells	ND	doi: 10.1248/bpb.25.1147
Asteraceae	Baccharis	Baccharis trinervis	Chilca, marucha, barzalito, barzalito de monte, chaparral de bestia, chilquita, chilopo, gavilana, machucha, mandaguasca, varejón	YES	HSV1	ND	aqueous extract	ND	[35S]methionine incorporation.	HeLa cells	ND	https://doi.org/10.1016/S0306-3623(98)00214-6
Arecaceae	Bactris	Bactris balanoidea	Chonta	ND	ND	ND	ND	ND	ND	ND	ND	ND
Arecaceae	Bactris	Bactris balanophora	Cubarro, albarico, cubaro	ND	ND	ND	ND	ND	ND	ND	ND	ND
Arecaceae	Bactris	Bactris gasipaes	Chima, chonta, chonta de castilla, macanilla, cachipay, chichagua, chontaduro, pibijay, pejibaye, piba, bobi, melocotón, pirijao, pixabay	ND	ND	ND	ND	ND	ND	ND	ND	ND
Arecaceae	Bactris	Bactris minor	Chonta, lata sabanera, corocito	ND	ND	ND	ND	ND	ND	ND	ND	ND
Malpighiaceae	Banisteriopsis	Banisteriopsis caapi	Yagé, yajé, caji-idirecaii, bejuco de oro, ayahuasca, capi o caapi, caji, yajá, kapi, pildé, natema, oofa, bejuco de oro, liana del Napo, natema, pinde, yaja, yojé, bejuco bravo, dapa, yagé de monte, ayahuasca	YES	HSV1,HSV2	Isolated compound	Isolated compound	Harmine	In-cell Western assay	HeLa, Vero, and Hec-1-A cells	downregulating cellular NF-κB and MAPK pathways induced by oxidative stress	https://doi.org/10.1016/j.antiviral.2015.09.003
Malpighiaceae	Banisteriopsis	Banisteriopsis martiniana	Yagé, yajé	ND	ND	ND	ND	ND	ND	ND	ND	ND
Asteraceae	Barnadesia	Barnadesia spinosa	Espino, guasco, guntsiangre	ND	ND	ND	ND	ND	ND	ND	ND	ND
Orobanchaceae	Bartsia	Bartsia santolinifolia	Singuinaria chabama	ND	ND	ND	ND	ND	ND	ND	ND	ND
Malvaceae	Bastardia	Bastardia viscosa	Algodoncillo, kashushira	ND	ND	ND	ND	ND	ND	ND	ND	ND
Bataceae	Batis	Batis maritima	Platanito salado, shot-shot, varilla de vidrio	ND	ND	ND	ND	ND	ND	ND	ND	ND
Fabaceae	Bauhinia	Bauhinia glabra	Bejuco	ND	ND	ND	ND	ND	ND	ND	ND	ND
Fabaceae	Bauhinia	Bauhinia guianensis	Bejuco cadeno, bejuco cadena, suulishaya pa a, hoja de venado, escalera de mico, bejuco negro, bejuco de cadena marrón, bejuco escalera	ND	ND	ND	ND	ND	ND	ND	ND	ND
Fabaceae	Bauhinia	Bauhinia picta	Bejuco escalero, casco de vaca, cocla, pata de vaca, urrapia, patevaca, casco de buey	ND	ND	ND	ND	ND	ND	ND	ND	ND
Fabaceae	Bauhinia	Bauhinia purpurea	Casco de buey, pie de cabra, patevaca	YES	HSV1, rabies, rubeolla	Isolated compound	Isolated compound	GalNAc, Gal	infected cell culture	VERO and CER cells	ND	DOI: 10.1016/0923-2516(96)80581-4
Fabaceae	Bauhinia	Bauhinia tarapotensis	Casco de vaca, pata de vaca	ND	ND	ND	ND	ND	ND	ND	ND	ND
Fabaceae	Bauhinia	Bauhinia variegata	Casco de vaca, pata de buey, patebuey, patevaca, pata de vaca	YES	SARS-CoV-2	leaves	aqueous and methanol extract	2,5 dimethyl 1-H Pyrrole	In silico	In silico	inhibitors of the SARS-CoV-2 main protease.	doi: 10.1016/j.compbiomed.2022.105679
Fabaceae	Bauhinia	Bauhinia variegata	Casco de vaca, pata de buey, patebuey, patevaca, pata de vaca	YES	SARS-CoV-2	leaves	aqueous and methanol extract	2,3 diphenyl cyclopropyl methyl phenyl sulphoxide	In silico	In silico	inhibitors of the SARS-CoV-2 main protease.	doi: 10.1016/j.compbiomed.2022.105689
Fabaceae	Bauhinia	Bauhinia variegata	Casco de vaca, pata de buey, patebuey, patevaca, pata de vaca	YES	SARS-CoV-2	leaves	aqueous and methanol extract	Benzonitrile m phenethyl	In silico	In silico	inhibitors of the SARS-CoV-2 main protease.	doi: 10.1016/j.compbiomed.2022.105690
Fabaceae	Bauhinia	Bauhinia wallichii	Casco de vaca, pata de vaca, uña de buey	ND	ND	ND	ND	ND	ND	ND	ND	ND
Ericaceae	Befaria	Befaria aestuans	Pegamosco, angucho, mosquero, payama, meloso, melotero, melotera ardiente, pegosito	ND	ND	ND	ND	ND	ND	ND	ND	ND
Ericaceae	Befaria	Befaria drymifolia	Angucha, carbón, mosco	ND	ND	ND	ND	ND	ND	ND	ND	ND
Ericaceae	Befaria	Befaria glauca	Pegamosco	ND	ND	ND	ND	ND	ND	ND	ND	ND
Ericaceae	Befaria	Befaria ledifolia	Pegamoso	ND	ND	ND	ND	ND	ND	ND	ND	ND
Ericaceae	Befaria	Befaria resinosa	Pegamoscos, angucho, uva de monte, mosco, clavelillo, pega pega	ND	ND	ND	ND	ND	ND	ND	ND	ND
Begoniaceae	Begonia	Begonia maurandiae	Sacha tos de guasca	ND	ND	ND	ND	ND	ND	ND	ND	ND
Begoniaceae	Begonia	Begonia semiovata	Churco, begonia	ND	ND	ND	ND	ND	ND	ND	ND	ND
Ericaceae	Bejaria	Bejaria congesta	ND	ND	ND	ND	ND	ND	ND	ND	ND	ND
Ericaceae	Bejaria	Bejaria mathewsii	Carbonero	ND	ND	ND	ND	ND	ND	ND	ND	ND
Melastomataceae	Bellucia	Bellucia pentamera	Coronillo	ND	ND	ND	ND	ND	ND	ND	ND	ND
Berberidaceae	Berberis	Berberis aurahuacensis	ND	ND	ND	ND	ND	ND	ND	ND	ND	ND
Berberidaceae	Berberis	Berberis glauca	Espuelo, tachuelo, guilache, uña de gato, berberis, agracejo, doncel, espino, espino de oro, guilache, tuno, uña de gato	ND	ND	ND	ND	ND	ND	ND	ND	ND
Berberidaceae	Berberis	Berberis goudotii	Espino, uña de gato	ND	ND	ND	ND	ND	ND	ND	ND	ND
Berberidaceae	Berberis	Berberis loxensis	ND	ND	ND	ND	ND	ND	ND	ND	ND	ND
Berberidaceae	Berberis	Berberis psilopoda	ND	ND	ND	ND	ND	ND	ND	ND	ND	ND
Berberidaceae	Berberis	Berberis quindiuensis	ND	ND	ND	ND	ND	ND	ND	ND	ND	ND
Berberidaceae	Berberis	Berberis retinervia	ND	ND	ND	ND	ND	ND	ND	ND	ND	ND
Berberidaceae	Berberis	Berberis rigidifolia	Espino, espino de oro, espuelo, quilache, tachuelo, uña de gato, arrasquillo, chinia, espuela, casha	ND	ND	ND	ND	ND	ND	ND	ND	ND
Lecythidaceae	Bertholletia	Bertholletia excelsa	Castaño	ND	ND	ND	ND	ND	ND	ND	ND	ND
Rubiaceae	Bertiera	Bertiera guianensis	ND	ND	ND	ND	ND	ND	ND	ND	ND	ND
Gesneriaceae	Besleria	Besleria calantha	Atajasangre	ND	ND	ND	ND	ND	ND	ND	ND	ND
Gesneriaceae	Besleria	Besleria corallinoides	ND	ND	ND	ND	ND	ND	ND	ND	ND	ND
Gesneriaceae	Besleria	Besleria drymophila	Kunani	ND	ND	ND	ND	ND	ND	ND	ND	ND
Gesneriaceae	Besleria	Besleria eriocalyx	ND	ND	ND	ND	ND	ND	ND	ND	ND	ND
Gesneriaceae	Besleria	Besleria fecunda	Gota de sangre	ND	ND	ND	ND	ND	ND	ND	ND	ND
Gesneriaceae	Besleria	Besleria leucostoma	ND	ND	ND	ND	ND	ND	ND	ND	ND	ND
Gesneriaceae	Besleria	Besleria nitens	Mancha de sangre	ND	ND	ND	ND	ND	ND	ND	ND	ND
Gesneriaceae	Besleria	Besleria reticulata	ND	ND	ND	ND	ND	ND	ND	ND	ND	ND
Gesneriaceae	Besleria	Besleria solanoides	Atajasangre	ND	ND	ND	ND	ND	ND	ND	ND	ND
Amaranthaceae	Beta	Beta vulgaris	Remolacha	YES	HSV2	seed	aqueous extract	ND	MTT and reduction plaque assay	MDBK, HEp-2 cells	ND	https://doi.org/10.1590/S0074-02761999000400019
Asteraceae	Bidens	Bidens andicola	ND	ND	ND	ND	ND	ND	ND	ND	ND	ND
Asteraceae	Bidens	Bidens bipinnata	Chipaca, cadillo	NO	HSV1,RSV	aerial parts	aqueous extract	ND	Cell infected culture	Vero cells and Hep2 cells	ND	doi: 10.1002/ptr.1518
Asteraceae	Bidens	Bidens pilosa	Amargón, corro, tabera, chipaca, masequia, cadillo de huerta, papunga, pecunga, amapola silvestre, cadillo, cadillo de perro, chipaca, masiquia, pacunga, taimquala	YES	HSV1,HSV2	all the plant	aqueous extract	ND	cytotoxicity test with XTT-based colorimetric assay.	BCC-1/KMC cells	ND	DOI: 10.1142/S0192415X03001090
Asteraceae	Bidens	Bidens pilosa	Amargón, corro, tabera, chipaca, masequia, cadillo de huerta, papunga, pecunga, amapola silvestre, cadillo, cadillo de perro, chipaca, masiquia, pacunga, taimquala	YES	HIV1	leaves	aqueous methanol extract	Chicoric acid	In silico	In silico	Integrase inhibitor	https://doi.org/10.1016/j.jphotobiol.2018.10.025
Asteraceae	Bidens	Bidens triplinervia	Pakuash, sunila, chipaca, masiquía, duarte, ñachag, mijí	ND	ND	ND	ND	ND	ND	ND	ND	ND
Bignoniaceae	Bignonia	Bignonia ophthalmica	Hipaguy, raíz de ojo	ND	ND	ND	ND	ND	ND	ND	ND	ND
Bixaceae	Bixa	Bixa orellana	Achiote, onoto, urucú, eroyá, uñañé, achote de monte, unucú, azafrán de la tierra, achoote, woukou, achote, bija anatto, anatta	YES	Zika	ND	ND	Bixin	In silico	In silico	Inhibits protease and methyltransferase	https://doi.org/10.1590/1678-4324-2022210032
Bixaceae	Bixa	Bixa orellana	Achiote, onoto, urucú, eroyá, uñañé, achote de monte, unucú, azafrán de la tierra, achoote, woukou, achote, bija anatto, anatta	YES	Zika	ND	ND	ethyl bixin	In silico	In silico	Inhibits protease and methyltransferase	https://doi.org/10.1590/1678-4324-2022210032
Bixaceae	Bixa	Bixa orellana	Achiote, onoto, urucú, eroyá, uñañé, achote de monte, unucú, azafrán de la tierra, achoote, woukou, achote, bija anatto, anatta	YES	Zika	ND	ND	Annatto	In silico	In silico	Inhibits protease and methyltransferase	https://doi.org/10.1590/1678-4324-2022210032
Bixaceae	Bixa	Bixa orellana	Achiote, onoto, urucú, eroyá, uñañé, achote de monte, unucú, azafrán de la tierra, achoote, woukou, achote, bija anatto, anatta	YES	Zika	ND	ND	Crocetin dimethyl ester	In silico	In silico	Inhibits protease and methyltransferase	https://doi.org/10.1590/1678-4324-2022210032
Bixaceae	Bixa	Bixa orellana	Achiote, onoto, urucú, eroyá, uñañé, achote de monte, unucú, azafrán de la tierra, achoote, woukou, achote, bija anatto, anatta	YES	Zika	ND	ND	Mycorradicin	In silico	In silico	Inhibits protease and methyltransferase	https://doi.org/10.1590/1678-4324-2022210032
Bixaceae	Bixa	Bixa orellana	Achiote, onoto, urucú, eroyá, uñañé, achote de monte, unucú, azafrán de la tierra, achoote, woukou, achote, bija anatto, anatta	YES	Zika	ND	ND	Norbixin	In silico	In silico	Inhibits protease and methyltransferase	https://doi.org/10.1590/1678-4324-2022210032
Bixaceae	Bixa	Bixa orellana	Achiote, onoto, urucú, eroyá, uñañé, achote de monte, unucú, azafrán de la tierra, achoote, woukou, achote, bija anatto, anatta	YES	Zika	ND	ND	Transcrocetin	In silico	In silico	Inhibits protease and methyltransferase	https://doi.org/10.1590/1678-4324-2022210032
Bixaceae	Bixa	Bixa orellana	Achiote, onoto, urucú, eroyá, uñañé, achote de monte, unucú, azafrán de la tierra, achoote, woukou, achote, bija anatto, anatta	YES	HCV	ND	Methanolic extract	ND	anti-HCV activity in 96-well plate, using HCV cell culture system with immunofluorescent detection assisted by automated confocal microscopy.	Huh-7 cells	ND	https://doi.org/10.1016/j.jep.2020.112735
Bixaceae	Bixa	Bixa orellana	Achiote, onoto, urucú, eroyá, uñañé, achote de monte, unucú, azafrán de la tierra, achoote, woukou, achote, bija anatto, anatta	YES	SARS-CoV-2	seed	Isolated compound	bixin	RNA reduction assay, (CPE) reduction assay and inmunoflurescence assay	Vero E6 cells	inhibiting the enzyme activity of cathepsin L	https://doi.org/10.3390/ph14111111
Bixaceae	Bixa	Bixa purpurea	Onoto, bijá	ND	ND	ND	ND	ND	ND	ND	ND	ND
Bixaceae	Bixa	Bixa urucurana	Achiote, onoto, urucurú, bija, achote	ND	ND	ND	ND	ND	ND	ND	ND	ND
Blechnaceae	Blechnum	Blechnum occidentale	ND	ND	ND	ND	ND	ND	ND	ND	ND	ND
Blechnaceae	Blechnum	Blechum brownei	Mazorquilla	ND	ND	ND	ND	ND	ND	ND	ND	ND
Apocynaceae	Blepharodon	Blepharodon mucronatum	Pischicachilla	ND	ND	ND	ND	ND	ND	ND	ND	ND
Papaveraceae	Bocconia	Bocconia frutescens	Curarador, sarno, trompeto, albarrecín, curador, tuno	NO	SARS-CoV-2	leaves and stem	HCl 5%	ND	reduction viral titer and MTT assay	Vero E6 cells	ND	https://doi.org/10.17533/udea.vitae.v29n1a347854
Papaveraceae	Bocconia	Bocconia pearcei	Sarno	ND	ND	ND	ND	ND	ND	ND	ND	ND
Nyctaginaceae	Boerhavia	Boerhavia diffusa	Hierba centella, pega pega	YES	HCV	Roots	methanolic extracts	boeravinone H	HCV-like particles (HCV-LPs), inhibition of binding was determined by flow cytometry.	Huh7 and Huh7.5 cells	inhibited HCV-LP binding to hepatoma cells	https://doi.org/10.1002/1873-3468.12629
Nyctaginaceae	Boerhavia	Boerhavia diffusa	Hierba centella, pega pega	YES	HCV	ND	ND	beliriodendrin	In silico	In silico	inhibitors of HCV NS3 protease genotype 3 subtype B	DOI: 10.1007/s00044-016-1745-1
Nyctaginaceae	Boerhavia	Boerhavia diffusa	Hierba centella, pega pega	YES	HCV	ND	ND	3,5,6 tri-hydroxyl-4 methoxy flavone7-β-D glucoside	In silico	In silico	inhibitors of HCV NS3 protease genotype 3 subtype B	DOI: 10.1007/s00044-016-1745-1
Nyctaginaceae	Boerhavia	Boerhavia diffusa	Hierba centella, pega pega	YES	HCV	ND	ND	caffeoyl tartaric acid	In silico	In silico	inhibitors of HCV NS3 protease genotype 3 subtype B	DOI: 10.1007/s00044-016-1745-1
Nyctaginaceae	Boerhavia	Boerhavia diffusa	Hierba centella, pega pega	YES	HCV	ND	ND	astragalin	In silico	In silico	inhibitors of HCV NS3 protease genotype 3 subtype B	DOI: 10.1007/s00044-016-1745-1
Nyctaginaceae	Boerhavia	Boerhavia diffusa	Hierba centella, pega pega	YES	HCV	ND	ND	boerhavin A	In silico	In silico	inhibitors of HCV NS3 protease genotype 3 subtype B	DOI: 10.1007/s00044-016-1745-1
Nyctaginaceae	Boerhavia	Boerhavia diffusa	Hierba centella, pega pega	YES	HCV	ND	ND	quercetin	In silico	In silico	inhibitors of HCV NS3 protease genotype 3 subtype B	DOI: 10.1007/s00044-016-1745-1
Nyctaginaceae	Boerhavia	Boerhavia diffusa	Hierba centella, pega pega	YES	HCV	ND	ND	3,3,5,7 tetra hydroxyl 4 methoxy flavone	In silico	In silico	inhibitors of HCV NS3 protease genotype 3 subtype B	DOI: 10.1007/s00044-016-1745-1
Nyctaginaceae	Boerhavia	Boerhavia diffusa	Hierba centella, pega pega	YES	HCV	ND	ND	4, 25- secoobscurinervan	In silico	In silico	inhibitors of HCV NS3 protease genotype 3 subtype B	DOI: 10.1007/s00044-016-1745-1
Nyctaginaceae	Boerhavia	Boerhavia diffusa	Hierba centella, pega pega	YES	HCV	ND	ND	3,5,7,2,5 penta hydroxyl flavone	In silico	In silico	inhibitors of HCV NS3 protease genotype 3 subtype B	DOI: 10.1007/s00044-016-1745-1
Nyctaginaceae	Boerhavia	Boerhavia erecta	Rodilla de pollo	YES	HIV	aerial parts	crude extract	3-methoxybenzoic acid 4-O-β-glucoside	HIV integrase activity	enzime	inhibition HIV integrase	https://doi.org/10.1080/14786419.2015.1013470
Nyctaginaceae	Boerhavia	Boerhavia erecta	Rodilla de pollo	YES	HIV	aerial parts	crude extract	3-methoxyacetophenone 4-O-β-glucopyranoside 2	HIV integrase activity	enzime	inhibition HIV integrase	https://doi.org/10.1080/14786419.2015.1013470
Nyctaginaceae	Boerhavia	Boerhavia erecta	Rodilla de pollo	YES	HIV	aerial parts	crude extract	isorhamnetin-3-O-rutinoside-7-O-β-glucopyranoside	HIV integrase activity	enzime	inhibition HIV integrase	https://doi.org/10.1080/14786419.2015.1013470
Nyctaginaceae	Boerhavia	Boerhavia erecta	Rodilla de pollo	YES	HIV	aerial parts	crude extract	quercetin-3-O-rutinoside	HIV integrase activity	enzime	inhibition HIV integrase	https://doi.org/10.1080/14786419.2015.1013470
Nyctaginaceae	Boerhavia	Boerhavia erecta	Rodilla de pollo	YES	HIV	aerial parts	crude extract	quercetin-3-O-β-glucopyranoside	HIV integrase activity	enzime	inhibition HIV integrase	https://doi.org/10.1080/14786419.2015.1013470
Nyctaginaceae	Boerhavia	Boerhavia erecta	Rodilla de pollo	YES	HIV	aerial parts	crude extract	kaemferol-3-O-rutinoside	HIV integrase activity	enzime	inhibition HIV integrase	https://doi.org/10.1080/14786419.2015.1013470
Nyctaginaceae	Boerhavia	Boerhavia erecta	Rodilla de pollo	YES	HIV	aerial parts	crude extract	isorhamnetin-3-O-rutinoside 8	HIV integrase activity	enzime	inhibition HIV integrase	https://doi.org/10.1080/14786419.2015.1013470
Nyctaginaceae	Boerhavia	Boerhavia erecta	Rodilla de pollo	YES	HIV	aerial parts	crude extract	2,3-dihydroxypropyl-benzoate 3-O-β-[4″-methoxy] glucuronide	HIV integrase activity	enzime	inhibition HIV integrase	https://doi.org/10.1080/14786419.2015.1013470
Nyctaginaceae	Boerhavia	Boerhavia scandens	Rodillo de pollo, Shaashal	ND	ND	ND	ND	ND	ND	ND	ND	ND
Apocynaceae	Bonafousia	Bonafousia siphilitica	Azúcar, cajón del amo, gapuy, lechoso, sacha-sananjo, sanango	ND	ND	ND	ND	ND	ND	ND	ND	ND
Boraginaceae	Borago	Borago officinalis	Borraja	NO	HSV-Poliovirus	ND	ethanolic extract	ND	ND	ND	ND	DOI: 10.1007/978-3-642-48906-8_10
Rubiaceae	Borojoa	Borojoa claviflora	Borojó	ND	ND	ND	ND	ND	ND	ND	ND	ND
Rubiaceae	Borojoa	Borojoa patinoi	Borojó	ND	ND	ND	ND	ND	ND	ND	ND	ND
Rubiaceae	Borreria	Borreria anthospermoides	Totecito, sanalotodo, botoncito, orégano	ND	ND	ND	ND	ND	ND	ND	ND	ND
Rubiaceae	Borreria	Borreria capitata	Culegato, Shiiyo u muusa	ND	ND	ND	ND	ND	ND	ND	ND	ND
Rubiaceae	Borreria	Borreria laevis	Botoncillo, cansa mozo	ND	ND	ND	ND	ND	ND	ND	ND	ND
Rubiaceae	Borreria	Borreria latifolia	Totecito	ND	ND	ND	ND	ND	ND	ND	ND	ND
Rubiaceae	Borreria	Borreria ocymoides	ND	ND	ND	ND	ND	ND	ND	ND	ND	ND
Rubiaceae	Borreria	Borreria verticillata	Totecito, yerba del toro, mosquita	ND	ND	ND	ND	ND	ND	ND	ND	ND
Verbenaceae	Bouchea	Bouchea prismatica	Rabo de zorro, arrocillo, verbena de castilla, verbena negra	ND	ND	ND	ND	ND	ND	ND	ND	ND
Nyctaginaceae	Bougainvillea	Bougainvillea glabra	Buganvil, trinitaria, veranera	ND	ND	ND	ND	ND	ND	ND	ND	ND
Fabaceae	Bowdichia	Bowdichia virgilioides	Alcornoque, algarrobo, alcornoco, capote, yatornay, mandingo, yatorona, yatomay, sucupira, alcornoque sabanero, cornoco, omonoes	ND	ND	ND	ND	ND	ND	ND	ND	ND
Poaceae	Brachiaria	Brachiaria mollis	ND	ND	ND	ND	ND	ND	ND	ND	ND	ND
Melastomataceae	Brachyotum	Brachyotum strigosum	Zarcillejo, almorrana	ND	ND	ND	ND	ND	ND	ND	ND	ND
Brassicaceae	Brassica	Brassica nigra	Mostaza	YES	SARS-CoV-2	seeds	Methanolic Extracts	sinigrin	FRET Assay for the Inhibition of the 3CL Protease Activity	ND	inhibition of SARS-CoV-2 3CLPro	https://doi.org/10.3390/foods10071503
Brassicaceae	Brassica	Brassica oleracea	Repollo, col	YES	SARS-CoV-2	ND	ND	astragalin	In silico	In silico	SARS-CoV-2 spike protein	doi: 10.1016/j.molstruc.2022.132369
Brassicaceae	Brassica	Brassica oleracea	Repollo, col	YES	SARS-CoV-2	ND	ND	3-p-coumaroylquinic acid	In silico	In silico	SARS-CoV-2 spike protein	doi: 10.1016/j.molstruc.2022.132369
Brassicaceae	Brassica	Brassica oleracea	Repollo, col	YES	SARS-CoV-2	ND	ND	4-p-coumaroylquinic acid	In silico	In silico	SARS-CoV-2 spike protein	doi: 10.1016/j.molstruc.2022.132369
Brassicaceae	Brassica	Brassica oleracea	Repollo, col	YES	SARS-CoV-2	ND	ND	5-p-coumaroylquinic acid	In silico	In silico	SARS-CoV-2 spike protein	doi: 10.1016/j.molstruc.2022.132369
Brassicaceae	Brassica	Brassica oleracea	Repollo, col	YES	SARS-CoV-2	ND	ND	quercetin-3-O-sophoroside 7-O-glucoside	In silico	In silico	SARS-CoV-2 spike protein	doi: 10.1016/j.molstruc.2022.132369
Brassicaceae	Brassica	Brassica oleracea	Repollo, col	YES	SARS-CoV-2	ND	ND	1-sinapoyl-D-glucose	In silico	In silico	SARS-CoV-2 spike protein	doi: 10.1016/j.molstruc.2022.132369
Brassicaceae	Brassica	Brassica oleracea	Repollo, col	YES	SARS-CoV-2	ND	ND	sinapoyl-d-glucoside	In silico	In silico	SARS-CoV-2 spike protein	doi: 10.1016/j.molstruc.2022.132369
Brassicaceae	Brassica	Brassica oleracea	Repollo, col	YES	SARS-CoV-2	ND	ND	sinapine	In silico	In silico	SARS-CoV-2 spike protein	doi: 10.1016/j.molstruc.2022.132369
Brassicaceae	Brassica	Brassica oleracea	Repollo, col	YES	SARS-CoV-2	ND	ND	sinapic acid	In silico	In silico	SARS-CoV-2 spike protein	doi: 10.1016/j.molstruc.2022.132369
Brassicaceae	Brassica	Brassica oleracea	Repollo, col	YES	SARS-CoV-2	ND	ND	aconitic acid	In silico	In silico	SARS-CoV-2 spike protein	doi: 10.1016/j.molstruc.2022.132369
Brassicaceae	Brassica	Brassica oleracea	Repollo, col	YES	SARS-CoV-2	ND	ND	malic acid	In silico	In silico	SARS-CoV-2 spike protein	doi: 10.1016/j.molstruc.2022.132369
Brassicaceae	Brassica	Brassica oleracea	Repollo, col	YES	SARS-CoV-2	ND	ND	quinic acid	In silico	In silico	SARS-CoV-2 spike protein	doi: 10.1016/j.molstruc.2022.132369
Brassicaceae	Brassica	Brassica oleracea	Repollo, col	YES	SARS-CoV-2	ND	ND	citric acid	In silico	In silico	SARS-CoV-2 spike protein	doi: 10.1016/j.molstruc.2022.132369
Brassicaceae	Brassica	Brassica oleracea	Repollo, col	YES	SARS-CoV-2	ND	ND	ascorbic acid	In silico	In silico	SARS-CoV-2 spike protein	doi: 10.1016/j.molstruc.2022.132369
Brassicaceae	Brassica	Brassica oleracea	Repollo, col	YES	SARS-CoV-2	ND	ND	shikimic acid	In silico	In silico	SARS-CoV-2 spike protein	doi: 10.1016/j.molstruc.2022.132369
Brassicaceae	Brassica	Brassica oleracea	Repollo, col	YES	SARS-CoV-2	ND	ND	fumaric acid	In silico	In silico	SARS-CoV-2 spike protein	doi: 10.1016/j.molstruc.2022.132369
Brassicaceae	Brassica	Brassica oleracea	Repollo, col	YES	influenza A virus	leaves	ethanol extract	ND	When the cells were infected with PR8-GFP IAV in the absence of EBL, the expression of GFP was detected by fluorescent microscopy.	RAW 264.7 cells	inhibition of hemagglutinin and virucidal effect at IAV infection.	doi: 10.3389/fphar.2022.899181
Brassicaceae	Brassica	Brassica rapa	Rábano de canarios, rebancá	ND	ND	ND	ND	ND	ND	ND	ND	ND
Bromeliaceae	Bromelia	Bromelia chrysantha	Piñuela, mayita, tukupe	ND	ND	ND	ND	ND	ND	ND	ND	ND
Bromeliaceae	Bromelia	Bromelia nidus-puellae	ND	ND	ND	ND	ND	ND	ND	ND	ND	ND
Bromeliaceae	Bromelia	Bromelia pinguin	Piñuelo, pinguin, maya, haya, chicorrón, chibichibe, besa, curujul, cusuca, maya	ND	ND	ND	ND	ND	ND	ND	ND	ND
Bromeliaceae	Bromelia	Bromelia plumieri	Dodake, dorokolle, piñuela, chihichuine, curucujurro, curujujul, cusuca	ND	ND	ND	ND	ND	ND	ND	ND	ND
Bromeliaceae	Bromelia	Bromelia trianae	Piñuela	ND	ND	ND	ND	ND	ND	ND	ND	ND
Poaceae	Bromus	Bromus unioloides	Vendeaguja de montaña	ND	ND	ND	ND	ND	ND	ND	ND	ND
Moraceae	Brosimum	Brosimum lactescens	guáimaro, cajeto, costillo, cuero de sapo, lechero	ND	ND	ND	ND	ND	ND	ND	ND	ND
Moraceae	Brosimum	Brosimum utile	Avichuri, árbol de leche, sandé, vaco, palo de vaca, bibosi, pío, avichurí, guáimaro, jidonuma, lujuji, pan de árbol, pasai, pucre, sandé, tururi, vaco hoja pequeña, frutipan de monte, lechoso, sande, charo, marina, vacuno	ND	ND	ND	ND	ND	ND	ND	ND	ND
Solanaceae	Browallia	Browallia americana	Flor de nube	ND	ND	ND	ND	ND	ND	ND	ND	ND
Fabaceae	Brownea	Brownea ariza	Palo cruz, palo de rosa, flor de la cruz, rosa de la cruz, arizá, árbol de la cruz, palo cruz, rosa de monte, monterillo	ND	ND	ND	ND	ND	ND	ND	ND	ND
Fabaceae	Brownea	Brownea coccinea	ND	ND	ND	ND	ND	ND	ND	ND	ND	ND
Fabaceae	Brownea	Brownea grandiceps	Ariza, palo de cruz, rosa de cruz, rosa de montaña, rosa de Venezuela	ND	ND	ND	ND	ND	ND	ND	ND	ND
Fabaceae	Brownea	Brownea longiflora	ND	ND	ND	ND	ND	ND	ND	ND	ND	ND
Fabaceae	Brownea	Brownea longipedicellata	ND	ND	ND	ND	ND	ND	ND	ND	ND	ND
Fabaceae	Brownea	Brownea macrophylla	ND	ND	ND	ND	ND	ND	ND	ND	ND	ND
Fabaceae	Brownea	Brownea multijuga	Clavellino	ND	ND	ND	ND	ND	ND	ND	ND	ND
Fabaceae	Brownea	Brownea negrensis	Palo cruz, arizá amapolo, cruceto	ND	ND	ND	ND	ND	ND	ND	ND	ND
Fabaceae	Brownea	Brownea rosa-de-monte	Arizá	ND	ND	ND	ND	ND	ND	ND	ND	ND
Fabaceae	Brownea	Brownea similis	Palo cruz	ND	ND	ND	ND	ND	ND	ND	ND	ND
Fabaceae	Brownea	Brownea stenantha	ND	ND	ND	ND	ND	ND	ND	ND	ND	ND
Fabaceae	Brownea	Brownea vaupesana	ND	ND	ND	ND	ND	ND	ND	ND	ND	ND
Solanaceae	Brugmansia	Brugmansia pittieri	ND	ND	ND	ND	ND	ND	ND	ND	ND	ND
Brunelliaceae	Brunellia	Brunellia comocladifolia	Cedrillo	ND	ND	ND	ND	ND	ND	ND	ND	ND
Brunelliaceae	Brunellia	Brunellia stuebelii	Matapuercos, yuco riñón	ND	ND	ND	ND	ND	ND	ND	ND	ND
Solanaceae	Brunfelsia	Brunfelsia chiricaspi	Zanango	ND	ND	ND	ND	ND	ND	ND	ND	ND
Solanaceae	Brunfelsia	Brunfelsia grandiflora	Chiricaspi, chiriguey	ND	ND	ND	ND	ND	ND	ND	ND	ND
Solanaceae	Brunfelsia	Brunfelsia pauciflora	Martín galve	ND	ND	ND	ND	ND	ND	ND	ND	ND
Amaryllidaceae	Brunsvigia	Brunsvigia josephinae	Reina, tulipán grande, tulipán estrellado	ND	ND	ND	ND	ND	ND	ND	ND	ND
Zygophyllaceae	Bulnesia	Bulnesia arborea	Guayacán de bola, paraa, guayacán, guayacán polvillo, guayacán chaparro, Polo	ND	ND	ND	ND	ND	ND	ND	ND	ND
Burseraceae	Bursera	Bursera graveolens	Caraño, ali a, bijá, tatamaco, tamagaco, chachique, sasafrás, crispín, palo santo	ND	ND	ND	ND	ND	ND	ND	ND	ND
Burseraceae	Bursera	Bursera simaruba	Indio desnudo, kute ena, palo mulato, indio en cuero, almácigo, caratero, faca-naca o aría, caratero, resbala mono, caraña, guácimo, caraña, almácigo, palo chino, palo colorado	YES	HSV1,HSV2	ND	Extract fraction	(3b,18b)-lupa-5,20(29)-dien-3-ol	MTT colorimetric assay, selective index (SI)	Vero cells	Inhibits replication	DOI :10.1080/14786419.2015.1007456
Burseraceae	Bursera	Bursera simaruba	Indio desnudo, kute ena, palo mulato, indio en cuero, almácigo, caratero, faca-naca o aría, caratero, resbala mono, caraña, guácimo, caraña, almácigo, palo chino, palo colorado	YES	HSV1,HSV2	ND	Extract fraction	(3b,18b)-lupa-12,20(29)-dien-3-ol	MTT colorimetric assay, selective index (SI)	Vero cells	Inhibits replication	DOI :10.1080/14786419.2015.1007456
Burseraceae	Bursera	Bursera simaruba	Indio desnudo, kute ena, palo mulato, indio en cuero, almácigo, caratero, faca-naca o aría, caratero, resbala mono, caraña, guácimo, caraña, almácigo, palo chino, palo colorado	YES	HSV1,HSV2	ND	Extract fraction	stigmast-5-en-3b-ol (b-sitosterol)	MTT colorimetric assay, selective index (SI)	Vero cells	Inhibits replication	DOI :10.1080/14786419.2015.1007456
Burseraceae	Bursera	Bursera simaruba	Indio desnudo, kute ena, palo mulato, indio en cuero, almácigo, caratero, faca-naca o aría, caratero, resbala mono, caraña, guácimo, caraña, almácigo, palo chino, palo colorado	YES	HSV1,HSV2	ND	Extract fraction	lup-20(29)-ene-3b,28-diol (betulin)	MTT colorimetric assay, selective index (SI)	Vero cells	Inhibits replication	DOI :10.1080/14786419.2015.1007456
Burseraceae	Bursera	Bursera simaruba	Indio desnudo, kute ena, palo mulato, indio en cuero, almácigo, caratero, faca-naca o aría, caratero, resbala mono, caraña, guácimo, caraña, almácigo, palo chino, palo colorado	YES	HSV1	ND	methanolic extracts	ND	qPCR method	Vero cells	ND	https://doi.org/10.1080/14786419.2022.2131783
Burseraceae	Bursera	Bursera tomentosa	Caraña, bija amarilla, maluua	ND	ND	ND	ND	ND	ND	ND	ND	ND
Malpighiaceae	Byrsonima	Byrsonima crassifolia	Barbasco, chaparro, noro, paralejo, yaca, nance, manero, manteco, chaparro manteco, peralejo, árbol de candela, itsonae, maache, mantequera, nanache, noro, yuco, manero	ND	ND	ND	ND	ND	ND	ND	ND	ND
Fabaceae	Caesalpinia	Caesalpinia bonduc	Huevoegato	YES	SARS-CoV-2	ND	ND	Taepeenin J	Review	Review	ND	https://doi.org/10.1155/2021/7872406
Fabaceae	Caesalpinia	Caesalpinia bonduc	Huevoegato	YES	SARS-CoV-2	ND	ND	Bonducin	Review	Review	ND	https://doi.org/10.1155/2021/7872406
Fabaceae	Caesalpinia	Caesalpinia coriaria	Dividivi, dividivi de tierra caliente, Dm-dm, Ichil, baranó, dividivi calentano,ichí, libidivi	ND	ND	ND	ND	ND	ND	ND	ND	ND
Fabaceae	Caesalpinia	Caesalpinia spinosa	Dividivi, dividivi de tierra fría, guarango, tara, taya, guarango	YES	SARS-CoV-2	Seeds	P2Et	ND	quantifying the infectious viral particles of SARS-CoV-2 in supernatants of treated cells using the plaque assay, phase II clinical study	Vero E6 cell line and human	decreases NFκB-dependent pro-inflammatory cytokine production	DOI: 10.3389/fmed.2022.991873
Fabaceae	Cajanus	Cajanus cajan	Guandúa, guandul, guandus, quinchoncho, fríjol quinchoncho, fríjol de árbol, frijol de monte, chícharos de paloma, cascabelillos, guandul	YES	HSV1,HSV2	aerial parts	ethanolic extract	apigenin	plaque reduction assay	RC-37 cells	ND	https://doi.org/10.1159/000263619
Fabaceae	Cajanus	Cajanus cajan	Guandúa, guandul, guandus, quinchoncho, fríjol quinchoncho, fríjol de árbol, frijol de monte, chícharos de paloma, cascabelillos, guandul	YES	HSV1,HSV2	aerial parts	ethanolic extract	luteolin	plaque reduction assay	RC-37 cells	ND	https://doi.org/10.1159/000263619
Fabaceae	Cajanus	Cajanus cajan	Guandúa, guandul, guandus, quinchoncho, fríjol quinchoncho, fríjol de árbol, frijol de monte, chícharos de paloma, cascabelillos, guandul	YES	HSV1,HSV2	aerial parts	ethanolic extract	isovitexin	plaque reduction assay	RC-37 cells	ND	https://doi.org/10.1159/000263619
Fabaceae	Cajanus	Cajanus cajan	Guandúa, guandul, guandus, quinchoncho, fríjol quinchoncho, fríjol de árbol, frijol de monte, chícharos de paloma, cascabelillos, guandul	YES	HSV1,HSV2	aerial parts	ethanolic extract	orientin	plaque reduction assay	RC-37 cells	ND	https://doi.org/10.1159/000263619
Fabaceae	Cajanus	Cajanus cajan	Guandúa, guandul, guandus, quinchoncho, fríjol quinchoncho, fríjol de árbol, frijol de monte, chícharos de paloma, cascabelillos, guandul	YES	HSV1,HSV2	aerial parts	ethanolic extract	vitexin	plaque reduction assay	RC-37 cells	ND	https://doi.org/10.1159/000263619
Fabaceae	Cajanus	Cajanus cajan	Guandúa, guandul, guandus, quinchoncho, fríjol quinchoncho, fríjol de árbol, frijol de monte, chícharos de paloma, cascabelillos, guandul	YES	HSV1,HSV2	aerial parts	ethanolic extract	isorhamnetin	plaque reduction assay	RC-37 cells	ND	https://doi.org/10.1159/000263619
Fabaceae	Cajanus	Cajanus cajan	Guandúa, guandul, guandus, quinchoncho, fríjol quinchoncho, fríjol de árbol, frijol de monte, chícharos de paloma, cascabelillos, guandul	YES	HSV1,HSV2	aerial parts	ethanolic extract	kampferol	plaque reduction assay	RC-37 cells	ND	https://doi.org/10.1159/000263619
Fabaceae	Cajanus	Cajanus cajan	Guandúa, guandul, guandus, quinchoncho, fríjol quinchoncho, fríjol de árbol, frijol de monte, chícharos de paloma, cascabelillos, guandul	YES	HSV1,HSV2	aerial parts	ethanolic extract	orientin	plaque reduction assay	RC-37 cells	ND	https://doi.org/10.1159/000263619
Fabaceae	Cajanus	Cajanus cajan	Guandúa, guandul, guandus, quinchoncho, fríjol quinchoncho, fríjol de árbol, frijol de monte, chícharos de paloma, cascabelillos, guandul	YES	HSV1,HSV2	aerial parts	ethanolic extract	pinostrobin	plaque reduction assay	RC-37 cells	ND	https://doi.org/10.1159/000263619
Fabaceae	Cajanus	Cajanus cajan	Guandúa, guandul, guandus, quinchoncho, fríjol quinchoncho, fríjol de árbol, frijol de monte, chícharos de paloma, cascabelillos, guandul	YES	HSV1,HSV2	aerial parts	ethanolic extract	cajaninstilbene acid 3- hydroxy-4-prenylmethoxy- stilbene-2-carboxylic acid	plaque reduction assay	RC-37 cells	ND	https://doi.org/10.1159/000263619
Fabaceae	Cajanus	Cajanus cajan	Guandúa, guandul, guandus, quinchoncho, fríjol quinchoncho, fríjol de árbol, frijol de monte, chícharos de paloma, cascabelillos, guandul	YES	measles virus	leaves, stems and roots	aqueous and ethanolic extracts	ND	Chicken embryo lethality assay, hemagglutination (HA) titration	embryonated chicken eggs and tissue culture (Hep-2 cell lines)	ND	doi: 10.1007/s00705-011-1032-x
Fabaceae	Cajanus	Cajanus cajan	Guandúa, guandul, guandus, quinchoncho, fríjol quinchoncho, fríjol de árbol, frijol de monte, chícharos de paloma, cascabelillos, guandul	YES	HCV	ND	ND	Cajanine	ND	Huh7.5 cells	Down-Regulating Host Chondroitin Sulfate N-Acetylgalactosaminyltransferase 1	DOI: 10.1021/acs.jmedchem.6b01301
Araceae	Caladium	Caladium arboreum	Rascadera	ND	ND	ND	ND	ND	ND	ND	ND	ND
Montiaceae	Calandrinia	Calandrinia acaulis	Chicoria ñinguicue	ND	ND	ND	ND	ND	ND	ND	ND	ND
Marantaceae	Calathea	Calathea allouia	Dale dale, lerene, lairén, lerén, sewi, agua bendita, yairén	ND	ND	ND	ND	ND	ND	ND	ND	ND
Marantaceae	Calathea	Calathea lutea	Bihao	ND	ND	ND	ND	ND	ND	ND	ND	ND
Calceolariaceae	Calceolaria	Calceolaria mexicana	Redículo	ND	ND	ND	ND	ND	ND	ND	ND	ND
Asteraceae	Calea	Calea berteriana	Carrasposa, fostón	ND	ND	ND	ND	ND	ND	ND	ND	ND
Asteraceae	Calea	Calea caracasana	Carrasposa	ND	ND	ND	ND	ND	ND	ND	ND	ND
Asteraceae	Calea	Calea glomerata	Carrasposa, chicharrón	ND	ND	ND	ND	ND	ND	ND	ND	ND
Asteraceae	Calea	Calea peruviana	Cabezona, amargosita	ND	ND	ND	ND	ND	ND	ND	ND	ND
Asteraceae	Calea	Calea prunifolia	Carrasposa de tierra caliente	ND	ND	ND	ND	ND	ND	ND	ND	ND
Asteraceae	Calea	Calea sessiliflora	ND	ND	ND	ND	ND	ND	ND	ND	ND	ND
Asteraceae	Calea	Calea ternifolia	Carrasposa	ND	ND	ND	ND	ND	ND	ND	ND	ND
Asteraceae	Calendula	Calendula officinalis	Caléndula	YES	HIV1	flowers	organic extract	ND	MTT/tetrazolium-based assay and reverse transcriptase inhibition assay	human lymphocytic Molt-4 cells	reduction of HIV-1 reverse transcription (RT) activity.	https://doi.org/10.1016/S0753-3322(97)85587-4
Asteraceae	Calendula	Calendula officinalis	Caléndula	NO	VHB	ND	ND	ND	calculation of the mean cytotoxic concentration values (CC50)	PLC/PRF/5 cells	ND	PMID: 23427427
Fabaceae	Calliandra	Calliandra guildingii	ND	ND	ND	ND	ND	ND	ND	ND	ND	ND
Fabaceae	Calliandra	Calliandra purdiei	Pichindecillo	ND	ND	ND	ND	ND	ND	ND	ND	ND
Lamiaceae	Callicarpa	Callicarpa acuminata	ND	ND	ND	ND	ND	ND	ND	ND	ND	ND
Bignoniaceae	Callichlamys	Callichlamys latifolia	ND	YES	Human herpes virus type 1, Vaccinia virus and murine Encephalomyocarditis virus	stems	Ethanolic extracts	ND	MTT colorimetric assay	(Vero cell line ATCC CCL81)	ND	DOI: 10.1590/S0102-695X2010005000035
Commelinaceae	Callisia	Callisia repens	Suelda	ND	ND	ND	ND	ND	ND	ND	ND	ND
Cupressaceae	Callitropsis	Callitropsis lusitanica	Pino común	NO	HIV	stems, barks, roots	ND	ND	reverse transcriptase (RT) assay	DU145 prostate cells, HeLa cervix adenocarcinoma cells, HepG2 hepatocarcinoma cells, MCF-7 breast cancer cells, THP-1 leukemia cells and the normal Monkey kidney cells (Vero).	ND	DOI: 10.1016/j.etap.2011.04.006
Cupressaceae	Callitropsis	Callitropsis lusitanica	Pino común	YES	SARS-CoV-2	Isolated compound	Isolated compound	β-thujaplicin	proteolytic assay	HEK293 cells, Vero-E6 cells	Proteolytic activities of PLpro and 3CLpro	https://doi.org/10.1016/j.jinorgbio.2022.111777
Calophyllaceae	Calophyllum	Calophyllum brasiliense	Palo de aceite, cachicamo, cedro pilón, palo pilón, cedro monrey	YES	HIV1	Leaves	hexane, acetone and methanol extracts	calanolide A	HIV-1 RT Inhibition Assay	lymphocytic MT2 cells	Inhibition of reverse transcriptase	DOI: 10.1248/bpb.27.1471
Calophyllaceae	Calophyllum	Calophyllum brasiliense	Palo de aceite, cachicamo, cedro pilón, palo pilón, cedro monrey	YES	HIV1	Leaves	hexane, acetone and methanol extracts	calanolide B	HIV-1 RT Inhibition Assay	lymphocytic MT2 cells	Inhibition of reverse transcriptase	DOI: 10.1248/bpb.27.1471
Calophyllaceae	Calophyllum	Calophyllum brasiliense	Palo de aceite, cachicamo, cedro pilón, palo pilón, cedro monrey	YES	HIV1	Leaves	hexane, acetone and methanol extracts	soulattrolide	HIV-1 RT Inhibition Assay	lymphocytic MT2 cells	Inhibition of reverse transcriptase	DOI: 10.1248/bpb.27.1471
Calophyllaceae	Calophyllum	Calophyllum brasiliense	Palo de aceite, cachicamo, cedro pilón, palo pilón, cedro monrey	YES	HIV1	Leaves	hexane, acetone and methanol extracts	friedelin	HIV-1 RT Inhibition Assay	lymphocytic MT2 cells	ND	DOI: 10.1248/bpb.27.1471
Calophyllaceae	Calophyllum	Calophyllum brasiliense	Palo de aceite, cachicamo, cedro pilón, palo pilón, cedro monrey	YES	HIV1	Leaves	hexane, acetone and methanol extracts	canophyllol	HIV-1 RT Inhibition Assay	lymphocytic MT2 cells	ND	DOI: 10.1248/bpb.27.1471
Calophyllaceae	Calophyllum	Calophyllum brasiliense	Palo de aceite, cachicamo, cedro pilón, palo pilón, cedro monrey	YES	HIV1	Leaves	hexane, acetone and methanol extracts	apetalic acid	HIV-1 RT Inhibition Assay	lymphocytic MT2 cells	ND	DOI: 10.1248/bpb.27.1471
Calophyllaceae	Calophyllum	Calophyllum brasiliense	Palo de aceite, cachicamo, cedro pilón, palo pilón, cedro monrey	YES	HIV1	Leaves	hexane, acetone and methanol extracts	isoapetalic acid	HIV-1 RT Inhibition Assay	lymphocytic MT2 cells	ND	DOI: 10.1248/bpb.27.1471
Calophyllaceae	Calophyllum	Calophyllum brasiliense	Palo de aceite, cachicamo, cedro pilón, palo pilón, cedro monrey	YES	HIV1	Leaves	hexane, acetone and methanol extracts	calanolide C	HIV-1 RT Inhibition Assay	lymphocytic MT2 cells	ND	DOI: 10.1248/bpb.27.1471
Calophyllaceae	Calophyllum	Calophyllum calaba	María	ND	ND	ND	ND	ND	ND	ND	ND	ND
Calophyllaceae	Calophyllum	Calophyllum mariae	Árbol del aceite de María, aceite de María, aceite, bario, cachicamo, mario	ND	ND	ND	ND	ND	ND	ND	ND	ND
Apocynaceae	Calotropis	Calotropis gigantea	Lechoso, algodón de seda, vejigo, árbol de seda	YES	SARS-CoV-2	leaf	methanolic extract	Vitamin E acetate	In silico	In silico	ND	DOI: 10.3389/fmolb.2021.625391
Apocynaceae	Calotropis	Calotropis gigantea	Lechoso, algodón de seda, vejigo, árbol de seda	YES	SARS-CoV-2	leaf	methanolic extract	Methyl gamma-linolenate	In silico	In silico	ND	DOI: 10.3389/fmolb.2021.625391
Apocynaceae	Calotropis	Calotropis gigantea	Lechoso, algodón de seda, vejigo, árbol de seda	YES	SARS-CoV-2	leaf	methanolic extract	Clionasterol	In silico	In silico	ND	DOI: 10.3389/fmolb.2021.625391
Apocynaceae	Calotropis	Calotropis gigantea	Lechoso, algodón de seda, vejigo, árbol de seda	YES	SARS-CoV-2	leaf	methanolic extract	Juniper camphor	In silico	In silico	ND	DOI: 10.3389/fmolb.2021.625391
Apocynaceae	Calotropis	Calotropis gigantea	Lechoso, algodón de seda, vejigo, árbol de seda	YES	SARS-CoV-2	leaf	methanolic extract	Ethyl 4-fluoro-1-methyl-1H-imidazole-5-carboxylate	In silico	In silico	ND	DOI: 10.3389/fmolb.2021.625391
Apocynaceae	Calotropis	Calotropis gigantea	Lechoso, algodón de seda, vejigo, árbol de seda	YES	SARS-CoV-2	leaf	methanolic extract	Bicyclo[3.3.1]nonane-2,4-dione, 9,9-dimethoxy-	In silico	In silico	ND	DOI: 10.3389/fmolb.2021.625391
Apocynaceae	Calotropis	Calotropis gigantea	Lechoso, algodón de seda, vejigo, árbol de seda	YES	SARS-CoV-2	leaf	methanolic extract	Alpha-amyrin	In silico	In silico	ND	DOI: 10.3389/fmolb.2021.625391
Apocynaceae	Calotropis	Calotropis gigantea	Lechoso, algodón de seda, vejigo, árbol de seda	YES	SARS-CoV-2	leaf	methanolic extract	Moretenone	In silico	In silico	ND	DOI: 10.3389/fmolb.2021.625391
Apocynaceae	Calotropis	Calotropis gigantea	Lechoso, algodón de seda, vejigo, árbol de seda	YES	SARS-CoV-2	leaf	methanolic extract	6-Methoxy-2,5,8-trimethyl 2-(4,8,12trimethyltridecyl) 3,4-dihydrochromene	In silico	In silico	ND	DOI: 10.3389/fmolb.2021.625391
Apocynaceae	Calotropis	Calotropis gigantea	Lechoso, algodón de seda, vejigo, árbol de seda	YES	SARS-CoV-2	leaf	methanolic extract	Betulinaldehyde	In silico	In silico	ND	DOI: 10.3389/fmolb.2021.625391
Apocynaceae	Calotropis	Calotropis gigantea	Lechoso, algodón de seda, vejigo, árbol de seda	YES	SARS-CoV-2	leaf	methanolic extract	Bicyclo[4.3.0]nonane, 1 isopropenyl-4,5-dimethyl-5-phenylsulfonylmethyl	In silico	In silico	ND	DOI: 10.3389/fmolb.2021.625391
Apocynaceae	Calotropis	Calotropis gigantea	Lechoso, algodón de seda, vejigo, árbol de seda	YES	SARS-CoV-2	leaf	methanolic extract	Tert-Butyl(5-isopropyl-2-methylphenoxy)dimethylsilane	In silico	In silico	ND	DOI: 10.3389/fmolb.2021.625391
Apocynaceae	Calotropis	Calotropis gigantea	Lechoso, algodón de seda, vejigo, árbol de seda	YES	SARS-CoV-2	leaf	methanolic extract	Behenyl behenate	In silico	In silico	ND	DOI: 10.3389/fmolb.2021.625391
Apocynaceae	Calotropis	Calotropis gigantea	Lechoso, algodón de seda, vejigo, árbol de seda	YES	SARS-CoV-2	leaf	methanolic extract	Ergost-5-en-3-ol, (3.beta.,24R)-	In silico	In silico	ND	DOI: 10.3389/fmolb.2021.625391
Apocynaceae	Calotropis	Calotropis gigantea	Lechoso, algodón de seda, vejigo, árbol de seda	YES	SARS-CoV-2	leaf	methanolic extract	Erucic acid	In silico	In silico	ND	DOI: 10.3389/fmolb.2021.625391
Apocynaceae	Calotropis	Calotropis gigantea	Lechoso, algodón de seda, vejigo, árbol de seda	YES	SARS-CoV-2	leaf	methanolic extract	Glyceryl palmitate	In silico	In silico	ND	DOI: 10.3389/fmolb.2021.625391
Apocynaceae	Calotropis	Calotropis gigantea	Lechoso, algodón de seda, vejigo, árbol de seda	YES	SARS-CoV-2	leaf	methanolic extract	Methyl heneicosanoate	In silico	In silico	ND	DOI: 10.3389/fmolb.2021.625391
Apocynaceae	Calotropis	Calotropis gigantea	Lechoso, algodón de seda, vejigo, árbol de seda	YES	SARS-CoV-2	leaf	methanolic extract	Methyl palmitate	In silico	In silico	ND	DOI: 10.3389/fmolb.2021.625391
Apocynaceae	Calotropis	Calotropis gigantea	Lechoso, algodón de seda, vejigo, árbol de seda	YES	SARS-CoV-2	leaf	methanolic extract	Ethyl linoleate	In silico	In silico	ND	DOI: 10.3389/fmolb.2021.625391
Apocynaceae	Calotropis	Calotropis gigantea	Lechoso, algodón de seda, vejigo, árbol de seda	YES	SARS-CoV-2	leaf	methanolic extract	1,3-Dihydroxypropan-2-yl (9E,12E,15E)-octadeca 9,12,15-trienoate	In silico	In silico	ND	DOI: 10.3389/fmolb.2021.625391
Apocynaceae	Calotropis	Calotropis gigantea	Lechoso, algodón de seda, vejigo, árbol de seda	YES	SARS-CoV-2	leaf	methanolic extract	Palmitic acid	In silico	In silico	ND	DOI: 10.3389/fmolb.2021.625391
Apocynaceae	Calotropis	Calotropis gigantea	Lechoso, algodón de seda, vejigo, árbol de seda	YES	SARS-CoV-2	leaf	methanolic extract	Stearic acid	In silico	In silico	ND	DOI: 10.3389/fmolb.2021.625391
Apocynaceae	Calotropis	Calotropis gigantea	Lechoso, algodón de seda, vejigo, árbol de seda	YES	SARS-CoV-2	leaf	methanolic extract	Glyceryl monostearate	In silico	In silico	ND	DOI: 10.3389/fmolb.2021.625391
Apocynaceae	Calotropis	Calotropis gigantea	Lechoso, algodón de seda, vejigo, árbol de seda	YES	SARS-CoV-2	leaf	methanolic extract	Olean-12-en-3-ol, acetate, (3.beta.)-	In silico	In silico	ND	DOI: 10.3389/fmolb.2021.625391
Apocynaceae	Calotropis	Calotropis gigantea	Lechoso, algodón de seda, vejigo, árbol de seda	YES	SARS-CoV-2	leaf	methanolic extract	Methyl pentadecanoate	In silico	In silico	ND	DOI: 10.3389/fmolb.2021.625391
Apocynaceae	Calotropis	Calotropis gigantea	Lechoso, algodón de seda, vejigo, árbol de seda	YES	SARS-CoV-2	leaf	methanolic extract	Phytol	In silico	In silico	ND	DOI: 10.3389/fmolb.2021.625391
Apocynaceae	Calotropis	Calotropis gigantea	Lechoso, algodón de seda, vejigo, árbol de seda	YES	SARS-CoV-2	leaf	methanolic extract	Tridecanedial	In silico	In silico	ND	DOI: 10.3389/fmolb.2021.625391
Apocynaceae	Calotropis	Calotropis gigantea	Lechoso, algodón de seda, vejigo, árbol de seda	YES	SARS-CoV-2	leaf	methanolic extract	Trilinolein	In silico	In silico	ND	DOI: 10.3389/fmolb.2021.625391
Apocynaceae	Calotropis	Calotropis gigantea	Lechoso, algodón de seda, vejigo, árbol de seda	YES	SARS-CoV-2	leaf	methanolic extract	Methyl n-undecanoate	In silico	In silico	ND	DOI: 10.3389/fmolb.2021.625391
Apocynaceae	Calotropis	Calotropis gigantea	Lechoso, algodón de seda, vejigo, árbol de seda	YES	SARS-CoV-2	leaf	methanolic extract	Vitamin E	In silico	In silico	ND	DOI: 10.3389/fmolb.2021.625391
Apocynaceae	Calotropis	Calotropis gigantea	Lechoso, algodón de seda, vejigo, árbol de seda	YES	H1N1	latex	Ethanolic extracts	(+)-pinoresinol 4-O-[6″-O-vanilloyl]-β-D-glucopyranoside	Plaque reduction assay, Time course assay, Western blotting	MDCK cells, A549 cells	inhibits virus-induced NF-κB activation in a dose dependent manner	DOI: 10.1371/journal.pone.0104544
Apocynaceae	Calotropis	Calotropis gigantea	Lechoso, algodón de seda, vejigo, árbol de seda	YES	H1N1	latex	Ethanolic extracts	6'-O-vanilloyltachioside	Plaque reduction assay, Time course assay, Western blotting	MDCK cells, A549 cells	ND	DOI: 10.1371/journal.pone.0104544
Apocynaceae	Calotropis	Calotropis gigantea	Lechoso, algodón de seda, vejigo, árbol de seda	YES	H1N1	latex	Ethanolic extracts	6'-O-vanilloylisotachioside	Plaque reduction assay, Time course assay, Western blotting	MDCK cells, A549 cells	ND	DOI: 10.1371/journal.pone.0104544
Apocynaceae	Calotropis	Calotropis procera	Algodón de seda, Kapooyo, quiebraplatos, algodón chino	YES	NDV	latex	ND	laticifer proteins	spot hemagglutination method.	chicken embryos	ND	doi: 10.1021/acsomega.2c08102
Apocynaceae	Calotropis	Calotropis procera	Algodón de seda, Kapooyo, quiebraplatos, algodón chino	YES	HIV1	leaves and roots	Aqueous extracts	ND	Inhibition of p24 antigen’s expression	lymphocytes	ND	doi: 10.4103/0973-8258.74132
Agaricaceae	Calvatia	Calvatia cyathiformis	Pedo de bruja, de chulo	ND	ND	ND	ND	ND	ND	ND	ND	ND
Myrtaceae	Calycolpus	Calycolpus moritzianus	Keiyá, arrayán, arrayana, guayabito, guayabo, guayabo liso, palo blanco, cinaro, gumán, jumangue, sinaro	ND	ND	ND	ND	ND	ND	ND	ND	ND
Rubiaceae	Calycophyllum	Calycophyllum obovatum	Turmamico, matapalo	ND	ND	ND	ND	ND	ND	ND	ND	ND
Rubiaceae	Calycophyllum	Calycophyllum spruceanum	Capirona, palo mulato, guayabochi, cojeshe	ND	ND	ND	ND	ND	ND	ND	ND	ND
Myrtaceae	Calyptranthes	Calyptranthes bipennis	Guayabo de monte	ND	ND	ND	ND	ND	ND	ND	ND	ND
Orchidaceae	Camaridium	Camaridium ochroleucum	Jadzami jinguaque	ND	ND	ND	ND	ND	ND	ND	ND	ND
Theaceae	Camellia	Camellia sinensis	Té, té de china	YES	SARS-CoV-2	ND	ND	theaflavin gallate	ND	ND	inhibit RdRp activity through blocking the active site in the catalytic pocket of RdRp in SARS-CoV-2, SARS-CoV and MERS-CoV.	doi: 10.1063/5.0125296
Theaceae	Camellia	Camellia sinensis	Té, té de china	YES	influenza A viruses as well as influenza B virus and human parainfluenza virus (type 1)	Isolated compound	Isolated compound	Strictinin	ND	ND	binding to the virus and/or the surface proteins of the host cell membrane to prevent the entrance of the virus	https://doi.org/10.3390/molecules28093961
Theaceae	Camellia	Camellia sinensis	Té, té de china	YES	SARS-CoV-2	Isolated compound	Isolated compound	(-)-epigallocatechin-3-O-gallate	ND	ND	locks the entry of the virus particles by interaction with the receptor binding domain (RBD) of viral spike (S) protein to host cell surface receptor protease angiotensin-converting enzyme 2 (ACE2) as well as suppression of the expressions of host proteases, ACE2, TMPRSS2 and GRP78, required for viral entry, by Nrf2 activation in host cells.	doi: 10.1016/j.phyplu.2022.100402
Theaceae	Camellia	Camellia sinensis	Té, té de china	YES	HSV2	Isolated compound	Isolated compound	epigallocatechin gallate	Cell viability and cell proliferation assays	Vero cells	block fusion of HSV-2 and the cell membrane, preventing entry of HSV-2 into the cell.	doi: 10.3390/microorganisms10071462
Theaceae	Camellia	Camellia sinensis	Té, té de china	YES	SARS-CoV-2	ND	ND	theaflavin‐3,3′‐di‐O‐gallate	ND	ND	inhibit SARS‐CoV‐2 3‐chymotrypsin‐like protease (3CLpro)	doi: 10.3390/antiox11061066
Campanulaceae	Campanula	Campanula medium	Farolillo	ND	ND	ND	ND	ND	ND	ND	ND	ND
Commelinaceae	Campelia	Campelia zanonia	ND	ND	ND	ND	ND	ND	ND	ND	ND	ND
Anacardiaceae	Campnosperma	Campnosperma panamense	Sajo	ND	ND	ND	ND	ND	ND	ND	ND	ND
Fabaceae	Canavalia	Canavalia ensiformis	Haba de burro, haba, pwa maldyok, fríjol burro, fríjol de playa, frijolón, fríjol machete, fríjol mataarriera, canavalia, haba criolla, fríjol de puerco	YES	HSV1, rabies, rubeolla	Isolated compound	Isolated compound	concanavalin	infected cell culture	VERO and CER cells	ND	DOI: 10.1016/0923-2516(96)80581-4
Cannaceae	Canna	Canna edulis	Achira, achera, chiri, achira blanca, achira bugueña, achira natagueña, achira criolla, adura, capacho, mata de raíz, adura, nague, natagueña, pabellón, perico, rijua, sagú, sugú tasca, chisgua	ND	ND	ND	ND	ND	ND	ND	ND	ND
Cannaceae	Canna	Canna glauca	Achira, achirilla, buatensmesh	ND	ND	ND	ND	ND	ND	ND	ND	ND
Cannaceae	Canna	Canna indica	Achira	YES	HIV1	rhizomes	aqueous and ethanol extract	MAP30	HIV-1 reverse transcriptase inhibitory assay	ND	reverse transcriptase inhibition	https://doi.org/10.1016/j.jep.2005.03.030
Cannaceae	Canna	Canna indica	Achira	YES	HIV1	rhizomes	aqueous and ethanol extract	TAP29	HIV-1 reverse transcriptase inhibitory assay	ND	reverse transcriptase inhibition	https://doi.org/10.1016/j.jep.2005.03.030
Cannaceae	Canna	Canna indica	Achira	YES	HIV1	rhizomes	aqueous and ethanol extract	GAP31	HIV-1 reverse transcriptase inhibitory assay	ND	reverse transcriptase inhibition	https://doi.org/10.1016/j.jep.2005.03.030
Cannaceae	Canna	Canna indica	Achira	YES	HIV1	rhizomes	aqueous and ethanol extract	DAPs	HIV-1 reverse transcriptase inhibitory assay	ND	reverse transcriptase inhibition	https://doi.org/10.1016/j.jep.2005.03.030
Cannaceae	Canna	Canna indica	Achira	YES	HIV1	Roots, rhizomes and leaves	Protein fractions	plastocyanin	inhibit syncytium formation of 1A2 cells derived from CEM-SS (human T-cell lymphoblastic leukemia) infected with ∆Tat/RevMC99 virus, RT inhibition	CEM-SS (human T-cell lymphoblastic leukemia)	reverse transcriptase inhibition	PMID: 23431821
Cannaceae	Canna	Canna indica	Achira	YES	HCV	ND	The hot-water extracts	ND	Huh-7 human hepatoma cells containing an HCV subgenomic replicon, real-time PCR (RT-PCR) and the MTS assay	Huh-7 human hepatoma cells	ND	https://doi.org/10.1080/13880200802439244
Cannabaceae	Cannabis	Cannabis sativa	Cáñamo, marihuana	YES	EBV	ND	ND	THC	Review	Review	ND	DOI: 10.3390/molecules26237216
Cannabaceae	Cannabis	Cannabis sativa	Cáñamo, marihuana	YES	HCV	ND	ND	CBD	Review	Review	ND	DOI: 10.3390/molecules26237216
Cannabaceae	Cannabis	Cannabis sativa	Cáñamo, marihuana	YES	HSV	ND	ND	THC	Review	Review	ND	DOI: 10.3390/molecules26237216
Cannabaceae	Cannabis	Cannabis sativa	Cáñamo, marihuana	YES	KSHV	ND	ND	THC	Review	Review	ND	DOI: 10.3390/molecules26237216
Cannabaceae	Cannabis	Cannabis sativa	Cáñamo, marihuana	YES	KSHV	ND	ND	CBD	Review	Review	ND	DOI: 10.3390/molecules26237216
Cannabaceae	Cannabis	Cannabis sativa	Cáñamo, marihuana	YES	MHV	ND	ND	THC	Review	Review	ND	DOI: 10.3390/molecules26237216
Cannabaceae	Cannabis	Cannabis sativa	Cáñamo, marihuana	YES	SARS-CoV-2	ND	ND	CBD	Review	Review	decreased migration of macrophages, neutrophils, and lymphocytes into the murine lung with acute lung injury (ALI) induced by LPS	DOI: 10.3390/molecules26237216
Cannabaceae	Cannabis	Cannabis sativa	Cáñamo, marihuana	YES	SARS-CoV-2	ND	ND	Caflanone	Review	Review	inhibited a number of entry factors for human corona virus hCov-OC43, pro-inflammatory cytokines (IL-1β, IL-6, IL-8, Mip-1α, TNF-α), ABL-2, cathepsin L, PI4Kiiβ and AXL-2	DOI: 10.3390/molecules26237216
Cannabaceae	Cannabis	Cannabis sativa	Cáñamo, marihuana	YES	HIV	ND	ND	THC	Review	Review	the activation of CB2 receptors in vitro decreased the primary infection in CD4+ T cells with CXCR4-tropic virus. CB2 receptor agonism decreased the activity of CXCR4-activation mediated G-protein and mitogen-activated protein kinase (MAPK) phosphorylation	DOI: 10.1093/jambio/lxac036
Cannabaceae	Cannabis	Cannabis sativa	Cáñamo, marihuana	YES	HIV	ND	ND	CBD	Review	Review	the activation of CB2 receptors in vitro decreased the primary infection in CD4+ T cells with CXCR4-tropic virus. CB2 receptor agonism decreased the activity of CXCR4-activation mediated G-protein and mitogen-activated protein kinase (MAPK) phosphorylation	DOI: 10.1093/jambio/lxac036
Cannabaceae	Cannabis	Cannabis sativa	Cáñamo, marihuana	YES	SARS-CoV-2	ND	ND	6-Prenylapigenin	In silico	In silico	bind to the ACE2 protein active site and could inhibit spike binding, although they do not compete directly with the receptor-binding domain (RBD) of SARS-CoV-2.	DOI: 10.1177/11779322221145380
Cannabaceae	Cannabis	Cannabis sativa	Cáñamo, marihuana	YES	SARS-CoV-2	ND	ND	cannabivarin (CBN-C3)	In silico	In silico	bind to the ACE2 protein active site and could inhibit spike binding, although they do not compete directly with the receptor-binding domain (RBD) of SARS-CoV-2.	DOI: 10.1177/11779322221145380
Cannabaceae	Cannabis	Cannabis sativa	Cáñamo, marihuana	YES	SARS-CoV-2	ND	ND	Δ8-tetrahydrocannabinolic acid-A (Δ8-THCA)	In silico	In silico	bind to the ACE2 protein active site and could inhibit spike binding, although they do not compete directly with the receptor-binding domain (RBD) of SARS-CoV-2.	DOI: 10.1177/11779322221145380
Capparaceae	Capparidastrum	Capparidastrum solum	ND	ND	ND	ND	ND	ND	ND	ND	ND	ND
Capparaceae	Capparis	Capparis indica	Naranjuelo, pachaca, auso, olivo macho, tinto, tunito	ND	ND	ND	ND	ND	ND	ND	ND	ND
Capparaceae	Capparis	Capparis linearis	Olivo macho, kateesua, contraarará, lengua de venado, medialuna	ND	ND	ND	ND	ND	ND	ND	ND	ND
Capparaceae	Capparis	Capparis odoratissima	Olivo, naranjillo, tinto, fruta de burro, palo de burro, bejuco inglés, olivo hembra, kapuchiru, fruta de zorro, naranjuelo, olivo, tablón	ND	ND	ND	ND	ND	ND	ND	ND	ND
Capparaceae	Capparis	Capparis pachaca	Toco negro, Jilrawal	ND	ND	ND	ND	ND	ND	ND	ND	ND
Capparaceae	Capparis	Capparis pulcherrima	Huevo burro, Jantukuru	ND	ND	ND	ND	ND	ND	ND	ND	ND
Capparaceae	Capparis	Capparis schunkei	ND	ND	ND	ND	ND	ND	ND	ND	ND	ND
Capparaceae	Capparis	Capparis spinosa	Alcaparras	YES	HSV2	Flower buds	methanolic extract	quercetin	MTT assay	WISH cell line	ND	https://doi.org/10.1002/ptr.2313
Capparaceae	Capparis	Capparis spinosa	Alcaparras	YES	HSV2	Flower buds	methanolic extract	kaempferol	MTT assay	WISH cell line	ND	https://doi.org/10.1002/ptr.2313
Capparaceae	Capparis	Capparis spinosa	Alcaparras	YES	HIV1	melon seeds	ND	ND	inhibition on HIV-1 reverse transcriptase assay	ND	reverse transcriptase inhibition	DOI: 10.1016/j.phymed.2008.09.006
Scrophulariaceae	Capraria	Capraria biflora	Guají	ND	ND	ND	ND	ND	ND	ND	ND	ND
Brassicaceae	Capsella	Capsella bursa-pastoris	Calzoncitos, bosa de pastor	ND	ND	ND	ND	ND	ND	ND	ND	ND
Solanaceae	Capsicum	Capsicum annuum	Pimiento, chiplín, ají-pique, ají, kutupí, ají pimienta	NO	HIV	ND	hexane, acetone, methanol extracts	ND	ND	ND	ND	PMID: 16158935
Solanaceae	Capsicum	Capsicum annuum	Pimiento, chiplín, ají-pique, ají, kutupí, ají pimienta	YES	HSV1, HSV2	fruits	methanolic extracts	violaxanthin	plaque assay	Vero cells	ND	http://dx.doi.org/10.17582/journal.pjz/2017.49.1.267.272
Solanaceae	Capsicum	Capsicum annuum	Pimiento, chiplín, ají-pique, ají, kutupí, ají pimienta	YES	HSV1, HSV2	fruits	methanolic extracts	capsaicinoids	plaque assay	Vero cells	ND	http://dx.doi.org/10.17582/journal.pjz/2017.49.1.267.272
Solanaceae	Capsicum	Capsicum annuum	Pimiento, chiplín, ají-pique, ají, kutupí, ají pimienta	YES	HSV1, HSV2	fruits	methanolic extracts	lutein	plaque assay	Vero cells	ND	http://dx.doi.org/10.17582/journal.pjz/2017.49.1.267.272
Solanaceae	Capsicum	Capsicum annuum	Pimiento, chiplín, ají-pique, ají, kutupí, ají pimienta	YES	HSV1, HSV2	fruits	methanolic extracts	β-cryptoxanthin	plaque assay	Vero cells	ND	http://dx.doi.org/10.17582/journal.pjz/2017.49.1.267.272
Solanaceae	Capsicum	Capsicum annuum	Pimiento, chiplín, ají-pique, ají, kutupí, ají pimienta	YES	HSV1, HSV2	fruits	methanolic extracts	β-carotene	plaque assay	Vero cells	ND	http://dx.doi.org/10.17582/journal.pjz/2017.49.1.267.272
Solanaceae	Capsicum	Capsicum annuum	Pimiento, chiplín, ají-pique, ají, kutupí, ají pimienta	YES	HSV1	fruits	ND	t-cinnamic acid	plaque assay	ATCC CCL-81	ND	https://doi.org/10.18387/polibotanica.46.18.
Solanaceae	Capsicum	Capsicum annuum	Pimiento, chiplín, ají-pique, ají, kutupí, ají pimienta	YES	HSV1	fruits	ND	p-coumaric acid	plaque assay	ATCC CCL-82	ND	https://doi.org/10.18387/polibotanica.46.18.
Solanaceae	Capsicum	Capsicum annuum	Pimiento, chiplín, ají-pique, ají, kutupí, ají pimienta	YES	HSV1	fruits	ND	ferulic acid	plaque assay	ATCC CCL-83	ND	https://doi.org/10.18387/polibotanica.46.18.
Solanaceae	Capsicum	Capsicum annuum	Pimiento, chiplín, ají-pique, ají, kutupí, ají pimienta	YES	HSV1	fruits	ND	caffeic acid	plaque assay	ATCC CCL-84	ND	https://doi.org/10.18387/polibotanica.46.18.
Solanaceae	Capsicum	Capsicum annuum	Pimiento, chiplín, ají-pique, ají, kutupí, ají pimienta	YES	HSV1	fruits	ND	quercetin	plaque assay	ATCC CCL-85	ND	https://doi.org/10.18387/polibotanica.46.18.
Solanaceae	Capsicum	Capsicum annuum	Pimiento, chiplín, ají-pique, ají, kutupí, ají pimienta	YES	HSV1	fruits	ND	luteolin	plaque assay	ATCC CCL-86	ND	https://doi.org/10.18387/polibotanica.46.18.
Solanaceae	Capsicum	Capsicum annuum	Pimiento, chiplín, ají-pique, ají, kutupí, ají pimienta	YES	HSV1	fruits	ND	kaempferol	plaque assay	ATCC CCL-87	ND	https://doi.org/10.18387/polibotanica.46.18.
Solanaceae	Capsicum	Capsicum annuum	Pimiento, chiplín, ají-pique, ají, kutupí, ají pimienta	YES	HSV1	fruits	ND	rutin	plaque assay	ATCC CCL-88	ND	https://doi.org/10.18387/polibotanica.46.18.
Solanaceae	Capsicum	Capsicum baccatum	Ají, ají chivato, ají cimarrón	ND	ND	ND	ND	ND	ND	ND	ND	ND
Solanaceae	Capsicum	Capsicum chinense	Tot-ea-kumá	YES	HSV1	fruits	ND	ND	plaque assay	ATCC CCL-88	ND	https://doi.org/10.18387/polibotanica.46.18.
Solanaceae	Capsicum	Capsicum dimorphum	ND	ND	ND	ND	ND	ND	ND	ND	ND	ND
Solanaceae	Capsicum	Capsicum frutescens	Ají, ají - pique, ají huevo de araguana, piman, ají caribe	ND	ND	ND	ND	ND	ND	ND	ND	ND
Solanaceae	Capsicum	Capsicum rhomboideum	Ají	ND	ND	ND	ND	ND	ND	ND	ND	ND
Solanaceae	Capsicum	Capsicum violaceum	Ají rocoto	ND	ND	ND	ND	ND	ND	ND	ND	ND
Meliaceae	Carapa	Carapa guianensis	Carapa, carapo, houiri, karapa, krapa, andiroba, nandiroba, jandiroba, tangare, tangarillo, figueroa, cedro macho, maco, guino, guina	ND	ND	ND	ND	ND	ND	ND	ND	ND
Brassicaceae	Cardamine	Cardamine bonariensis	Berros	ND	ND	ND	ND	ND	ND	ND	ND	ND
Sapindaceae	Cardiospermum	Cardiospermum halicacabum	Topo toropo, shuru wina, ubasoshi	YES	HIV,HBV	ND	hexane, methanol, ethanol, chloroform, and petroleum either extracts	1,4 Butandiol,2,3-Dimethoxy	HIV-1 RT Activity Inhibition Assay, HBSAG BINDING ASSAY, DNAPOLYMERASE INHIBITION ASSAY	ND	ND	DOI: 10.1080/10496475.2011.605515
Sapindaceae	Cardiospermum	Cardiospermum halicacabum	Topo toropo, shuru wina, ubasoshi	YES	HIV,HBV	ND	hexane, methanol, ethanol, chloroform, and petroleum either extracts	N-(4oxo-4-Phenyl-3-Tosylbutyryl)Pyrrolidine	HIV-1 RT Activity Inhibition Assay, HBSAG BINDING ASSAY, DNAPOLYMERASE INHIBITION ASSAY	ND	ND	DOI: 10.1080/10496475.2011.605515
Sapindaceae	Cardiospermum	Cardiospermum halicacabum	Topo toropo, shuru wina, ubasoshi	YES	HIV,HBV	ND	hexane, methanol, ethanol, chloroform, and petroleum either extracts	1,2-Benzene Dicarboxylic Acid, DiethylEster	HIV-1 RT Activity Inhibition Assay, HBSAG BINDING ASSAY, DNAPOLYMERASE INHIBITION ASSAY	ND	ND	DOI: 10.1080/10496475.2011.605515
Sapindaceae	Cardiospermum	Cardiospermum halicacabum	Topo toropo, shuru wina, ubasoshi	YES	HIV,HBV	ND	hexane, methanol, ethanol, chloroform, and petroleum either extracts	5,6,8,9-Tetrahydronaphtho (1,2-B)(1,10) Phenanthroli	HIV-1 RT Activity Inhibition Assay, HBSAG BINDING ASSAY, DNAPOLYMERASE INHIBITION ASSAY	ND	ND	DOI: 10.1080/10496475.2011.605515
Sapindaceae	Cardiospermum	Cardiospermum halicacabum	Topo toropo, shuru wina, ubasoshi	YES	HIV,HBV	ND	hexane, methanol, ethanol, chloroform, and petroleum either extracts	arachidoic acid	HIV-1 RT Activity Inhibition Assay, HBSAG BINDING ASSAY, DNAPOLYMERASE INHIBITION ASSAY	ND	ND	DOI: 10.1080/10496475.2011.605515
Sapindaceae	Cardiospermum	Cardiospermum halicacabum	Topo toropo, shuru wina, ubasoshi	YES	HIV,HBV	ND	hexane, methanol, ethanol, chloroform, and petroleum either extracts	1,2-Benzenediccarboxylic Acid,Bis(2-Methylpropyl)	HIV-1 RT Activity Inhibition Assay, HBSAG BINDING ASSAY, DNAPOLYMERASE INHIBITION ASSAY	ND	ND	DOI: 10.1080/10496475.2011.605515
Sapindaceae	Cardiospermum	Cardiospermum halicacabum	Topo toropo, shuru wina, ubasoshi	YES	HIV,HBV	ND	hexane, methanol, ethanol, chloroform, and petroleum either extracts	3,4, Epoxy-6,9-Octadecadiene	HIV-1 RT Activity Inhibition Assay, HBSAG BINDING ASSAY, DNAPOLYMERASE INHIBITION ASSAY	ND	ND	DOI: 10.1080/10496475.2011.605515
Sapindaceae	Cardiospermum	Cardiospermum halicacabum	Topo toropo, shuru wina, ubasoshi	YES	HIV,HBV	ND	hexane, methanol, ethanol, chloroform, and petroleum either extracts	Methyl 13-Methyl teradecanoate	HIV-1 RT Activity Inhibition Assay, HBSAG BINDING ASSAY, DNAPOLYMERASE INHIBITION ASSAY	ND	ND	DOI: 10.1080/10496475.2011.605515
Sapindaceae	Cardiospermum	Cardiospermum halicacabum	Topo toropo, shuru wina, ubasoshi	YES	HIV,HBV	ND	hexane, methanol, ethanol, chloroform, and petroleum either extracts	6-T-Butyl Anhydrocoumarin B	HIV-1 RT Activity Inhibition Assay, HBSAG BINDING ASSAY, DNAPOLYMERASE INHIBITION ASSAY	ND	ND	DOI: 10.1080/10496475.2011.605515
Sapindaceae	Cardiospermum	Cardiospermum halicacabum	Topo toropo, shuru wina, ubasoshi	YES	HIV,HBV	ND	hexane, methanol, ethanol, chloroform, and petroleum either extracts	1,2-BenzeneDicarboxylic Acid,Bis(2-Ethylhexyl)	HIV-1 RT Activity Inhibition Assay, HBSAG BINDING ASSAY, DNAPOLYMERASE INHIBITION ASSAY	ND	ND	DOI: 10.1080/10496475.2011.605515
Sapindaceae	Cardiospermum	Cardiospermum halicacabum	Topo toropo, shuru wina, ubasoshi	YES	HIV,HBV	ND	hexane, methanol, ethanol, chloroform, and petroleum either extracts	Diethyl 4 Methyl-5-Methylenecyclohe-3-ENE-1,1-Dicarboxylate	HIV-1 RT Activity Inhibition Assay, HBSAG BINDING ASSAY, DNAPOLYMERASE INHIBITION ASSAY	ND	ND	DOI: 10.1080/10496475.2011.605515
Sapindaceae	Cardiospermum	Cardiospermum halicacabum	Topo toropo, shuru wina, ubasoshi	YES	SARS-CoV-2	ND	Isolated compound	P5	In silico	In silico	Inhibits main protease	DOI: 10.1080/07391102.2022.2027271
Caricaceae	Carica	Carica candamarcensis	Papayo, papayuela, papayuela maligna, tapaculo, chilacuán, chilhuacán	ND	ND	ND	ND	ND	ND	ND	ND	ND
Caricaceae	Carica	Carica fructifragrans	Papayuela, chamburo	ND	ND	ND	ND	ND	ND	ND	ND	ND
Caricaceae	Carica	Carica goudotiana	Papaya silvestre, tapaculo, papayuela, chupico, papayo	ND	ND	ND	ND	ND	ND	ND	ND	ND
Caricaceae	Carica	Carica microcarpa	Higo de monte	ND	ND	ND	ND	ND	ND	ND	ND	ND
Caricaceae	Carica	Carica papaya	Papayo, lechosa, papaya, chamburo, fruta bomba, mamona, melón, papaya calentana, zapote	YES	DENV2, CHIKV	leaves	supercritical fluid extract	Quercetin	real-time RT-PCR, immunofluorescence assay and focus forming unit assay.	Vero (ATCC No. CCL-81) cells	ND	https://doi.org/10.1016/j.heliyon.2022.e11879
Caricaceae	Carica	Carica papaya	Papayo, lechosa, papaya, chamburo, fruta bomba, mamona, melón, papaya calentana, zapote	YES	HIV1	leaves	methanolic extract	Guanidine	luciferase gene assay, Time-of-addition assay (TOA), HIV-1 protease (PR) inhibition activity assay	TZM-bl cells	ND	doi: 10.1186/s12906-023-03916-x
Caricaceae	Carica	Carica papaya	Papayo, lechosa, papaya, chamburo, fruta bomba, mamona, melón, papaya calentana, zapote	YES	HIV1	leaves	methanolic extract	Edetate	luciferase gene assay, Time-of-addition assay (TOA), HIV-1 protease (PR) inhibition activity assay	TZM-bl cells	ND	doi: 10.1186/s12906-023-03916-x
Caricaceae	Carica	Carica papaya	Papayo, lechosa, papaya, chamburo, fruta bomba, mamona, melón, papaya calentana, zapote	YES	HIV1	leaves	methanolic extract	Formyl-5-hydroxykynurenamine	luciferase gene assay, Time-of-addition assay (TOA), HIV-1 protease (PR) inhibition activity assay	TZM-bl cells	ND	doi: 10.1186/s12906-023-03916-x
Caricaceae	Carica	Carica papaya	Papayo, lechosa, papaya, chamburo, fruta bomba, mamona, melón, papaya calentana, zapote	YES	HIV1	leaves	methanolic extract	cis-Zeatin	luciferase gene assay, Time-of-addition assay (TOA), HIV-1 protease (PR) inhibition activity assay	TZM-bl cells	ND	doi: 10.1186/s12906-023-03916-x
Caricaceae	Carica	Carica papaya	Papayo, lechosa, papaya, chamburo, fruta bomba, mamona, melón, papaya calentana, zapote	YES	HIV1	leaves	methanolic extract	Betazole	luciferase gene assay, Time-of-addition assay (TOA), HIV-1 protease (PR) inhibition activity assay	TZM-bl cells	ND	doi: 10.1186/s12906-023-03916-x
Caricaceae	Carica	Carica papaya	Papayo, lechosa, papaya, chamburo, fruta bomba, mamona, melón, papaya calentana, zapote	YES	HIV1	leaves	methanolic extract	Allantoic acid	luciferase gene assay, Time-of-addition assay (TOA), HIV-1 protease (PR) inhibition activity assay	TZM-bl cells	ND	doi: 10.1186/s12906-023-03916-x
Caricaceae	Carica	Carica papaya	Papayo, lechosa, papaya, chamburo, fruta bomba, mamona, melón, papaya calentana, zapote	YES	HIV1	leaves	methanolic extract	Hypotaurine	luciferase gene assay, Time-of-addition assay (TOA), HIV-1 protease (PR) inhibition activity assay	TZM-bl cells	ND	doi: 10.1186/s12906-023-03916-x
Caricaceae	Carica	Carica papaya	Papayo, lechosa, papaya, chamburo, fruta bomba, mamona, melón, papaya calentana, zapote	YES	HIV1	leaves	methanolic extract	Beta-1,4-mannose-N-acetylglucosamine_x000D_	luciferase gene assay, Time-of-addition assay (TOA), HIV-1 protease (PR) inhibition activity assay	TZM-bl cells	ND	doi: 10.1186/s12906-023-03916-x
Caricaceae	Carica	Carica papaya	Papayo, lechosa, papaya, chamburo, fruta bomba, mamona, melón, papaya calentana, zapote	YES	HIV1	leaves	methanolic extract	AminoDHQ	luciferase gene assay, Time-of-addition assay (TOA), HIV-1 protease (PR) inhibition activity assay	TZM-bl cells	ND	doi: 10.1186/s12906-023-03916-x
Caricaceae	Carica	Carica papaya	Papayo, lechosa, papaya, chamburo, fruta bomba, mamona, melón, papaya calentana, zapote	YES	HIV1	leaves	methanolic extract	Oleic acid	luciferase gene assay, Time-of-addition assay (TOA), HIV-1 protease (PR) inhibition activity assay	TZM-bl cells	ND	doi: 10.1186/s12906-023-03916-x
Caricaceae	Carica	Carica papaya	Papayo, lechosa, papaya, chamburo, fruta bomba, mamona, melón, papaya calentana, zapote	YES	HIV1	leaves	methanolic extract	Bestatin	luciferase gene assay, Time-of-addition assay (TOA), HIV-1 protease (PR) inhibition activity assay	TZM-bl cells	ND	doi: 10.1186/s12906-023-03916-x
Caricaceae	Carica	Carica papaya	Papayo, lechosa, papaya, chamburo, fruta bomba, mamona, melón, papaya calentana, zapote	YES	HIV1	leaves	methanolic extract	Cardanol	luciferase gene assay, Time-of-addition assay (TOA), HIV-1 protease (PR) inhibition activity assay	TZM-bl cells	ND	doi: 10.1186/s12906-023-03916-x
Caricaceae	Carica	Carica papaya	Papayo, lechosa, papaya, chamburo, fruta bomba, mamona, melón, papaya calentana, zapote	YES	HIV1	leaves	methanolic extract	Trigonelline	luciferase gene assay, Time-of-addition assay (TOA), HIV-1 protease (PR) inhibition activity assay	TZM-bl cells	ND	doi: 10.1186/s12906-023-03916-x
Caricaceae	Carica	Carica papaya	Papayo, lechosa, papaya, chamburo, fruta bomba, mamona, melón, papaya calentana, zapote	YES	HIV1	leaves	methanolic extract	N-Hydroxy-L-tryptophan	luciferase gene assay, Time-of-addition assay (TOA), HIV-1 protease (PR) inhibition activity assay	TZM-bl cells	ND	doi: 10.1186/s12906-023-03916-x
Caricaceae	Carica	Carica papaya	Papayo, lechosa, papaya, chamburo, fruta bomba, mamona, melón, papaya calentana, zapote	YES	HIV1	leaves	methanolic extract	D-Ribitol 5-phosphate	luciferase gene assay, Time-of-addition assay (TOA), HIV-1 protease (PR) inhibition activity assay	TZM-bl cells	ND	doi: 10.1186/s12906-023-03916-x
Caricaceae	Carica	Carica papaya	Papayo, lechosa, papaya, chamburo, fruta bomba, mamona, melón, papaya calentana, zapote	YES	HIV1	leaves	methanolic extract	Desacetylvindoline	luciferase gene assay, Time-of-addition assay (TOA), HIV-1 protease (PR) inhibition activity assay	TZM-bl cells	ND	doi: 10.1186/s12906-023-03916-x
Caricaceae	Carica	Carica papaya	Papayo, lechosa, papaya, chamburo, fruta bomba, mamona, melón, papaya calentana, zapote	YES	HIV1	leaves	methanolic extract	Streptidine 6-phosphate	luciferase gene assay, Time-of-addition assay (TOA), HIV-1 protease (PR) inhibition activity assay	TZM-bl cells	ND	doi: 10.1186/s12906-023-03916-x
Caricaceae	Carica	Carica papaya	Papayo, lechosa, papaya, chamburo, fruta bomba, mamona, melón, papaya calentana, zapote	YES	HIV1	leaves	methanolic extract	S-Succinyldihydrolipoamide	luciferase gene assay, Time-of-addition assay (TOA), HIV-1 protease (PR) inhibition activity assay	TZM-bl cells	ND	doi: 10.1186/s12906-023-03916-x
Caricaceae	Carica	Carica papaya	Papayo, lechosa, papaya, chamburo, fruta bomba, mamona, melón, papaya calentana, zapote	YES	HIV1	leaves	methanolic extract	D(-)-β-hydroxy butyric acid	luciferase gene assay, Time-of-addition assay (TOA), HIV-1 protease (PR) inhibition activity assay	TZM-bl cells	ND	doi: 10.1186/s12906-023-03916-x
Caricaceae	Carica	Carica papaya	Papayo, lechosa, papaya, chamburo, fruta bomba, mamona, melón, papaya calentana, zapote	YES	HIV1	leaves	methanolic extract	Presqualene diphosphate	luciferase gene assay, Time-of-addition assay (TOA), HIV-1 protease (PR) inhibition activity assay	TZM-bl cells	ND	doi: 10.1186/s12906-023-03916-x
Caricaceae	Carica	Carica papaya	Papayo, lechosa, papaya, chamburo, fruta bomba, mamona, melón, papaya calentana, zapote	YES	HIV1	leaves	methanolic extract	dolichyl beta-D-glucosyl phosphate	luciferase gene assay, Time-of-addition assay (TOA), HIV-1 protease (PR) inhibition activity assay	TZM-bl cells	ND	doi: 10.1186/s12906-023-03916-x
Caricaceae	Carica	Carica papaya	Papayo, lechosa, papaya, chamburo, fruta bomba, mamona, melón, papaya calentana, zapote	YES	HIV1	leaves	methanolic extract	N-Acetyl-D-glucosaminyldiphosphoundecaprenol	luciferase gene assay, Time-of-addition assay (TOA), HIV-1 protease (PR) inhibition activity assay	TZM-bl cells	ND	doi: 10.1186/s12906-023-03916-x
Caricaceae	Carica	Carica papaya	Papayo, lechosa, papaya, chamburo, fruta bomba, mamona, melón, papaya calentana, zapote	YES	HIV1	leaves	methanolic extract	Atropaldehyde	luciferase gene assay, Time-of-addition assay (TOA), HIV-1 protease (PR) inhibition activity assay	TZM-bl cells	ND	doi: 10.1186/s12906-023-03916-x
Caricaceae	Carica	Carica papaya	Papayo, lechosa, papaya, chamburo, fruta bomba, mamona, melón, papaya calentana, zapote	YES	HIV1	leaves	methanolic extract	Amastatin	luciferase gene assay, Time-of-addition assay (TOA), HIV-1 protease (PR) inhibition activity assay	TZM-bl cells	ND	doi: 10.1186/s12906-023-03916-x
Caricaceae	Carica	Carica papaya	Papayo, lechosa, papaya, chamburo, fruta bomba, mamona, melón, papaya calentana, zapote	YES	HIV1	leaves	methanolic extract	D-Lombricine	luciferase gene assay, Time-of-addition assay (TOA), HIV-1 protease (PR) inhibition activity assay	TZM-bl cells	ND	doi: 10.1186/s12906-023-03916-x
Caricaceae	Carica	Carica papaya	Papayo, lechosa, papaya, chamburo, fruta bomba, mamona, melón, papaya calentana, zapote	YES	HIV1	leaves	methanolic extract	Piperidine	luciferase gene assay, Time-of-addition assay (TOA), HIV-1 protease (PR) inhibition activity assay	TZM-bl cells	ND	doi: 10.1186/s12906-023-03916-x
Caricaceae	Carica	Carica papaya	Papayo, lechosa, papaya, chamburo, fruta bomba, mamona, melón, papaya calentana, zapote	YES	HIV1	leaves	methanolic extract	Leukotriene C4	luciferase gene assay, Time-of-addition assay (TOA), HIV-1 protease (PR) inhibition activity assay	TZM-bl cells	ND	doi: 10.1186/s12906-023-03916-x
Caricaceae	Carica	Carica papaya	Papayo, lechosa, papaya, chamburo, fruta bomba, mamona, melón, papaya calentana, zapote	YES	HIV1	leaves	methanolic extract	Phytol	luciferase gene assay, Time-of-addition assay (TOA), HIV-1 protease (PR) inhibition activity assay	TZM-bl cells	ND	doi: 10.1186/s12906-023-03916-x
Caricaceae	Carica	Carica papaya	Papayo, lechosa, papaya, chamburo, fruta bomba, mamona, melón, papaya calentana, zapote	YES	HIV1	leaves	methanolic extract	Z -Phe -Phe -CHN2	luciferase gene assay, Time-of-addition assay (TOA), HIV-1 protease (PR) inhibition activity assay	TZM-bl cells	ND	doi: 10.1186/s12906-023-03916-x
Caricaceae	Carica	Carica papaya	Papayo, lechosa, papaya, chamburo, fruta bomba, mamona, melón, papaya calentana, zapote	YES	HIV1	leaves	methanolic extract	2,4 -Dihydroxy -nitrophenol	luciferase gene assay, Time-of-addition assay (TOA), HIV-1 protease (PR) inhibition activity assay	TZM-bl cells	ND	doi: 10.1186/s12906-023-03916-x
Caricaceae	Carica	Carica papaya	Papayo, lechosa, papaya, chamburo, fruta bomba, mamona, melón, papaya calentana, zapote	YES	HIV1	leaves	methanolic extract	L -Norleucine	luciferase gene assay, Time-of-addition assay (TOA), HIV-1 protease (PR) inhibition activity assay	TZM-bl cells	ND	doi: 10.1186/s12906-023-03916-x
Caricaceae	Carica	Carica papaya	Papayo, lechosa, papaya, chamburo, fruta bomba, mamona, melón, papaya calentana, zapote	YES	HIV1	leaves	methanolic extract	Estrone 3 -sulfate	luciferase gene assay, Time-of-addition assay (TOA), HIV-1 protease (PR) inhibition activity assay	TZM-bl cells	ND	doi: 10.1186/s12906-023-03916-x
Caricaceae	Carica	Carica papaya	Papayo, lechosa, papaya, chamburo, fruta bomba, mamona, melón, papaya calentana, zapote	YES	HIV1	leaves	methanolic extract	2 -Methylbenzothiazole	luciferase gene assay, Time-of-addition assay (TOA), HIV-1 protease (PR) inhibition activity assay	TZM-bl cells	ND	doi: 10.1186/s12906-023-03916-x
Caricaceae	Carica	Carica papaya	Papayo, lechosa, papaya, chamburo, fruta bomba, mamona, melón, papaya calentana, zapote	YES	HIV1	leaves	methanolic extract	D -Tagatose	luciferase gene assay, Time-of-addition assay (TOA), HIV-1 protease (PR) inhibition activity assay	TZM-bl cells	ND	doi: 10.1186/s12906-023-03916-x
Caricaceae	Carica	Carica papaya	Papayo, lechosa, papaya, chamburo, fruta bomba, mamona, melón, papaya calentana, zapote	YES	HIV1	leaves	methanolic extract	Nb -Feruloyltryptamine	luciferase gene assay, Time-of-addition assay (TOA), HIV-1 protease (PR) inhibition activity assay	TZM-bl cells	ND	doi: 10.1186/s12906-023-03916-x
Caricaceae	Carica	Carica papaya	Papayo, lechosa, papaya, chamburo, fruta bomba, mamona, melón, papaya calentana, zapote	YES	HIV1	leaves	methanolic extract	Creatine	luciferase gene assay, Time-of-addition assay (TOA), HIV-1 protease (PR) inhibition activity assay	TZM-bl cells	ND	doi: 10.1186/s12906-023-03916-x
Caricaceae	Carica	Carica papaya	Papayo, lechosa, papaya, chamburo, fruta bomba, mamona, melón, papaya calentana, zapote	YES	HIV1	leaves	methanolic extract	2 -Deoxystreptamine 4 -phosphate	luciferase gene assay, Time-of-addition assay (TOA), HIV-1 protease (PR) inhibition activity assay	TZM-bl cells	ND	doi: 10.1186/s12906-023-03916-x
Caricaceae	Carica	Carica papaya	Papayo, lechosa, papaya, chamburo, fruta bomba, mamona, melón, papaya calentana, zapote	YES	HIV1	leaves	methanolic extract	LysoPC(18:1(11Z))	luciferase gene assay, Time-of-addition assay (TOA), HIV-1 protease (PR) inhibition activity assay	TZM-bl cells	ND	doi: 10.1186/s12906-023-03916-x
Caricaceae	Carica	Carica papaya	Papayo, lechosa, papaya, chamburo, fruta bomba, mamona, melón, papaya calentana, zapote	YES	HIV1	leaves	methanolic extract	4 -Carboxy - 4 -hydroxy - 2 -oxoadipate	luciferase gene assay, Time-of-addition assay (TOA), HIV-1 protease (PR) inhibition activity assay	TZM-bl cells	ND	doi: 10.1186/s12906-023-03916-x
Caricaceae	Carica	Carica papaya	Papayo, lechosa, papaya, chamburo, fruta bomba, mamona, melón, papaya calentana, zapote	YES	HIV1	leaves	methanolic extract	Furamethrin	luciferase gene assay, Time-of-addition assay (TOA), HIV-1 protease (PR) inhibition activity assay	TZM-bl cells	ND	doi: 10.1186/s12906-023-03916-x
Caricaceae	Carica	Carica papaya	Papayo, lechosa, papaya, chamburo, fruta bomba, mamona, melón, papaya calentana, zapote	YES	HIV1	leaves	methanolic extract	I -Methyl - 4 -nitro -imidazole	luciferase gene assay, Time-of-addition assay (TOA), HIV-1 protease (PR) inhibition activity assay	TZM-bl cells	ND	doi: 10.1186/s12906-023-03916-x
Caricaceae	Carica	Carica papaya	Papayo, lechosa, papaya, chamburo, fruta bomba, mamona, melón, papaya calentana, zapote	YES	HIV1	leaves	methanolic extract	Prolyl -Tyrosine	luciferase gene assay, Time-of-addition assay (TOA), HIV-1 protease (PR) inhibition activity assay	TZM-bl cells	ND	doi: 10.1186/s12906-023-03916-x
Caricaceae	Carica	Carica papaya	Papayo, lechosa, papaya, chamburo, fruta bomba, mamona, melón, papaya calentana, zapote	YES	HIV1	leaves	methanolic extract	5 -Hydroxyindoleacetylglycine	luciferase gene assay, Time-of-addition assay (TOA), HIV-1 protease (PR) inhibition activity assay	TZM-bl cells	ND	doi: 10.1186/s12906-023-03916-x
Caricaceae	Carica	Carica papaya	Papayo, lechosa, papaya, chamburo, fruta bomba, mamona, melón, papaya calentana, zapote	YES	HIV1	leaves	methanolic extract	N -Acetyl - L - 2 -amino - 6 -oxopimelate	luciferase gene assay, Time-of-addition assay (TOA), HIV-1 protease (PR) inhibition activity assay	TZM-bl cells	ND	doi: 10.1186/s12906-023-03916-x
Caricaceae	Carica	Carica papaya	Papayo, lechosa, papaya, chamburo, fruta bomba, mamona, melón, papaya calentana, zapote	YES	HIV1	leaves	methanolic extract	O -Acetyl - L -serine	luciferase gene assay, Time-of-addition assay (TOA), HIV-1 protease (PR) inhibition activity assay	TZM-bl cells	ND	doi: 10.1186/s12906-023-03916-x
Caricaceae	Carica	Carica papaya	Papayo, lechosa, papaya, chamburo, fruta bomba, mamona, melón, papaya calentana, zapote	YES	HIV1	leaves	methanolic extract	Sanguinarine	luciferase gene assay, Time-of-addition assay (TOA), HIV-1 protease (PR) inhibition activity assay	TZM-bl cells	ND	doi: 10.1186/s12906-023-03916-x
Caricaceae	Carica	Carica papaya	Papayo, lechosa, papaya, chamburo, fruta bomba, mamona, melón, papaya calentana, zapote	YES	HIV1	leaves	methanolic extract	Fludrocortisone	luciferase gene assay, Time-of-addition assay (TOA), HIV-1 protease (PR) inhibition activity assay	TZM-bl cells	ND	doi: 10.1186/s12906-023-03916-x
Caricaceae	Carica	Carica papaya	Papayo, lechosa, papaya, chamburo, fruta bomba, mamona, melón, papaya calentana, zapote	YES	HIV1	leaves	methanolic extract	Terazosin	luciferase gene assay, Time-of-addition assay (TOA), HIV-1 protease (PR) inhibition activity assay	TZM-bl cells	ND	doi: 10.1186/s12906-023-03916-x
Caricaceae	Carica	Carica papaya	Papayo, lechosa, papaya, chamburo, fruta bomba, mamona, melón, papaya calentana, zapote	YES	HIV1	leaves	methanolic extract	Paraxanthine	luciferase gene assay, Time-of-addition assay (TOA), HIV-1 protease (PR) inhibition activity assay	TZM-bl cells	ND	doi: 10.1186/s12906-023-03916-x
Caricaceae	Carica	Carica papaya	Papayo, lechosa, papaya, chamburo, fruta bomba, mamona, melón, papaya calentana, zapote	YES	HIV1	leaves	methanolic extract	Metoprolol	luciferase gene assay, Time-of-addition assay (TOA), HIV-1 protease (PR) inhibition activity assay	TZM-bl cells	ND	doi: 10.1186/s12906-023-03916-x
Caricaceae	Carica	Carica papaya	Papayo, lechosa, papaya, chamburo, fruta bomba, mamona, melón, papaya calentana, zapote	YES	HIV1	leaves	methanolic extract	Zafirlukast	luciferase gene assay, Time-of-addition assay (TOA), HIV-1 protease (PR) inhibition activity assay	TZM-bl cells	ND	doi: 10.1186/s12906-023-03916-x
Caricaceae	Carica	Carica papaya	Papayo, lechosa, papaya, chamburo, fruta bomba, mamona, melón, papaya calentana, zapote	YES	HIV1	leaves	methanolic extract	(+/ - ) - 2 -(4' -Isobutylphenyl)propionitrile	luciferase gene assay, Time-of-addition assay (TOA), HIV-1 protease (PR) inhibition activity assay	TZM-bl cells	ND	doi: 10.1186/s12906-023-03916-x
Caricaceae	Carica	Carica papaya	Papayo, lechosa, papaya, chamburo, fruta bomba, mamona, melón, papaya calentana, zapote	YES	HIV1	leaves	methanolic extract	Nicardipine	luciferase gene assay, Time-of-addition assay (TOA), HIV-1 protease (PR) inhibition activity assay	TZM-bl cells	ND	doi: 10.1186/s12906-023-03916-x
Caricaceae	Carica	Carica papaya	Papayo, lechosa, papaya, chamburo, fruta bomba, mamona, melón, papaya calentana, zapote	YES	HIV1	leaves	methanolic extract	Dinitolmide	luciferase gene assay, Time-of-addition assay (TOA), HIV-1 protease (PR) inhibition activity assay	TZM-bl cells	ND	doi: 10.1186/s12906-023-03916-x
Caricaceae	Carica	Carica papaya	Papayo, lechosa, papaya, chamburo, fruta bomba, mamona, melón, papaya calentana, zapote	YES	HIV1	leaves	methanolic extract	beta -Alaninebetaine	luciferase gene assay, Time-of-addition assay (TOA), HIV-1 protease (PR) inhibition activity assay	TZM-bl cells	ND	doi: 10.1186/s12906-023-03916-x
Caricaceae	Carica	Carica papaya	Papayo, lechosa, papaya, chamburo, fruta bomba, mamona, melón, papaya calentana, zapote	YES	HIV1	leaves	methanolic extract	cis -Cetoleic acid	luciferase gene assay, Time-of-addition assay (TOA), HIV-1 protease (PR) inhibition activity assay	TZM-bl cells	ND	doi: 10.1186/s12906-023-03916-x
Caricaceae	Carica	Carica papaya	Papayo, lechosa, papaya, chamburo, fruta bomba, mamona, melón, papaya calentana, zapote	YES	HIV1	leaves	methanolic extract	TRIBOA -glucoside	luciferase gene assay, Time-of-addition assay (TOA), HIV-1 protease (PR) inhibition activity assay	TZM-bl cells	ND	doi: 10.1186/s12906-023-03916-x
Caricaceae	Carica	Carica papaya	Papayo, lechosa, papaya, chamburo, fruta bomba, mamona, melón, papaya calentana, zapote	YES	HIV1	leaves	methanolic extract	Aristolochic Acid	luciferase gene assay, Time-of-addition assay (TOA), HIV-1 protease (PR) inhibition activity assay	TZM-bl cells	ND	doi: 10.1186/s12906-023-03916-x
Caricaceae	Carica	Carica papaya	Papayo, lechosa, papaya, chamburo, fruta bomba, mamona, melón, papaya calentana, zapote	YES	HIV1	leaves	methanolic extract	Cucumopine	luciferase gene assay, Time-of-addition assay (TOA), HIV-1 protease (PR) inhibition activity assay	TZM-bl cells	ND	doi: 10.1186/s12906-023-03916-x
Caricaceae	Carica	Carica papaya	Papayo, lechosa, papaya, chamburo, fruta bomba, mamona, melón, papaya calentana, zapote	YES	HIV1	leaves	methanolic extract	Inuline	luciferase gene assay, Time-of-addition assay (TOA), HIV-1 protease (PR) inhibition activity assay	TZM-bl cells	ND	doi: 10.1186/s12906-023-03916-x
Caricaceae	Carica	Carica papaya	Papayo, lechosa, papaya, chamburo, fruta bomba, mamona, melón, papaya calentana, zapote	YES	HIV1	leaves	methanolic extract	Delcosine	luciferase gene assay, Time-of-addition assay (TOA), HIV-1 protease (PR) inhibition activity assay	TZM-bl cells	ND	doi: 10.1186/s12906-023-03916-x
Caricaceae	Carica	Carica papaya	Papayo, lechosa, papaya, chamburo, fruta bomba, mamona, melón, papaya calentana, zapote	YES	HIV1	leaves	methanolic extract	Lappaconitine	luciferase gene assay, Time-of-addition assay (TOA), HIV-1 protease (PR) inhibition activity assay	TZM-bl cells	ND	doi: 10.1186/s12906-023-03916-x
Caricaceae	Carica	Carica papaya	Papayo, lechosa, papaya, chamburo, fruta bomba, mamona, melón, papaya calentana, zapote	YES	HIV1	leaves	methanolic extract	Auricularine	luciferase gene assay, Time-of-addition assay (TOA), HIV-1 protease (PR) inhibition activity assay	TZM-bl cells	ND	doi: 10.1186/s12906-023-03916-x
Caricaceae	Carica	Carica papaya	Papayo, lechosa, papaya, chamburo, fruta bomba, mamona, melón, papaya calentana, zapote	YES	HIV1	leaves	methanolic extract	Caracurine V	luciferase gene assay, Time-of-addition assay (TOA), HIV-1 protease (PR) inhibition activity assay	TZM-bl cells	ND	doi: 10.1186/s12906-023-03916-x
Caricaceae	Carica	Carica papaya	Papayo, lechosa, papaya, chamburo, fruta bomba, mamona, melón, papaya calentana, zapote	YES	HIV1	leaves	methanolic extract	Epivoacorine	luciferase gene assay, Time-of-addition assay (TOA), HIV-1 protease (PR) inhibition activity assay	TZM-bl cells	ND	doi: 10.1186/s12906-023-03916-x
Caricaceae	Carica	Carica papaya	Papayo, lechosa, papaya, chamburo, fruta bomba, mamona, melón, papaya calentana, zapote	YES	HIV1	leaves	methanolic extract	Tetraneurin A	luciferase gene assay, Time-of-addition assay (TOA), HIV-1 protease (PR) inhibition activity assay	TZM-bl cells	ND	doi: 10.1186/s12906-023-03916-x
Caricaceae	Carica	Carica papaya	Papayo, lechosa, papaya, chamburo, fruta bomba, mamona, melón, papaya calentana, zapote	YES	HIV1	leaves	methanolic extract	Adlumidiceine	luciferase gene assay, Time-of-addition assay (TOA), HIV-1 protease (PR) inhibition activity assay	TZM-bl cells	ND	doi: 10.1186/s12906-023-03916-x
Caricaceae	Carica	Carica papaya	Papayo, lechosa, papaya, chamburo, fruta bomba, mamona, melón, papaya calentana, zapote	YES	HIV1	leaves	methanolic extract	(Psychotrine	luciferase gene assay, Time-of-addition assay (TOA), HIV-1 protease (PR) inhibition activity assay	TZM-bl cells	ND	doi: 10.1186/s12906-023-03916-x
Caricaceae	Carica	Carica papaya	Papayo, lechosa, papaya, chamburo, fruta bomba, mamona, melón, papaya calentana, zapote	YES	HIV1	leaves	methanolic extract	Asperuloside	luciferase gene assay, Time-of-addition assay (TOA), HIV-1 protease (PR) inhibition activity assay	TZM-bl cells	ND	doi: 10.1186/s12906-023-03916-x
Caricaceae	Carica	Carica papaya	Papayo, lechosa, papaya, chamburo, fruta bomba, mamona, melón, papaya calentana, zapote	YES	HIV1	leaves	methanolic extract	Cantleyine	luciferase gene assay, Time-of-addition assay (TOA), HIV-1 protease (PR) inhibition activity assay	TZM-bl cells	ND	doi: 10.1186/s12906-023-03916-x
Caricaceae	Carica	Carica papaya	Papayo, lechosa, papaya, chamburo, fruta bomba, mamona, melón, papaya calentana, zapote	YES	HIV1	leaves	methanolic extract	Lasiodine A	luciferase gene assay, Time-of-addition assay (TOA), HIV-1 protease (PR) inhibition activity assay	TZM-bl cells	ND	doi: 10.1186/s12906-023-03916-x
Caricaceae	Carica	Carica papaya	Papayo, lechosa, papaya, chamburo, fruta bomba, mamona, melón, papaya calentana, zapote	YES	HIV1	leaves	methanolic extract	α -Mangostin	luciferase gene assay, Time-of-addition assay (TOA), HIV-1 protease (PR) inhibition activity assay	TZM-bl cells	ND	doi: 10.1186/s12906-023-03916-x
Caricaceae	Carica	Carica papaya	Papayo, lechosa, papaya, chamburo, fruta bomba, mamona, melón, papaya calentana, zapote	YES	HIV1	leaves	methanolic extract	Tranexamic acid	luciferase gene assay, Time-of-addition assay (TOA), HIV-1 protease (PR) inhibition activity assay	TZM-bl cells	ND	doi: 10.1186/s12906-023-03916-x
Caricaceae	Carica	Carica papaya	Papayo, lechosa, papaya, chamburo, fruta bomba, mamona, melón, papaya calentana, zapote	YES	HIV1	leaves	methanolic extract	Casuarinin	luciferase gene assay, Time-of-addition assay (TOA), HIV-1 protease (PR) inhibition activity assay	TZM-bl cells	ND	doi: 10.1186/s12906-023-03916-x
Caricaceae	Carica	Carica papaya	Papayo, lechosa, papaya, chamburo, fruta bomba, mamona, melón, papaya calentana, zapote	YES	HIV1	leaves	methanolic extract	Auriculine	luciferase gene assay, Time-of-addition assay (TOA), HIV-1 protease (PR) inhibition activity assay	TZM-bl cells	ND	doi: 10.1186/s12906-023-03916-x
Caricaceae	Carica	Carica papaya	Papayo, lechosa, papaya, chamburo, fruta bomba, mamona, melón, papaya calentana, zapote	YES	HIV1	leaves	methanolic extract	Latifoline	luciferase gene assay, Time-of-addition assay (TOA), HIV-1 protease (PR) inhibition activity assay	TZM-bl cells	ND	doi: 10.1186/s12906-023-03916-x
Caricaceae	Carica	Carica papaya	Papayo, lechosa, papaya, chamburo, fruta bomba, mamona, melón, papaya calentana, zapote	YES	HIV1	leaves	methanolic extract	Piperolactam A	luciferase gene assay, Time-of-addition assay (TOA), HIV-1 protease (PR) inhibition activity assay	TZM-bl cells	ND	doi: 10.1186/s12906-023-03916-x
Caricaceae	Carica	Carica papaya	Papayo, lechosa, papaya, chamburo, fruta bomba, mamona, melón, papaya calentana, zapote	YES	HIV1	leaves	methanolic extract	alpha -Chaconine	luciferase gene assay, Time-of-addition assay (TOA), HIV-1 protease (PR) inhibition activity assay	TZM-bl cells	ND	doi: 10.1186/s12906-023-03916-x
Caricaceae	Carica	Carica papaya	Papayo, lechosa, papaya, chamburo, fruta bomba, mamona, melón, papaya calentana, zapote	YES	HIV1	leaves	methanolic extract	Cyclovirobuxine C	luciferase gene assay, Time-of-addition assay (TOA), HIV-1 protease (PR) inhibition activity assay	TZM-bl cells	ND	doi: 10.1186/s12906-023-03916-x
Caricaceae	Carica	Carica papaya	Papayo, lechosa, papaya, chamburo, fruta bomba, mamona, melón, papaya calentana, zapote	YES	HIV1	leaves	methanolic extract	Solacapine	luciferase gene assay, Time-of-addition assay (TOA), HIV-1 protease (PR) inhibition activity assay	TZM-bl cells	ND	doi: 10.1186/s12906-023-03916-x
Caricaceae	Carica	Carica papaya	Papayo, lechosa, papaya, chamburo, fruta bomba, mamona, melón, papaya calentana, zapote	YES	HIV1	leaves	methanolic extract	12 -Dehydroporson	luciferase gene assay, Time-of-addition assay (TOA), HIV-1 protease (PR) inhibition activity assay	TZM-bl cells	ND	doi: 10.1186/s12906-023-03916-x
Caricaceae	Carica	Carica papaya	Papayo, lechosa, papaya, chamburo, fruta bomba, mamona, melón, papaya calentana, zapote	YES	HIV1	leaves	methanolic extract	3-Methylpyrrolo[1,2 -a]pyrazine	luciferase gene assay, Time-of-addition assay (TOA), HIV-1 protease (PR) inhibition activity assay	TZM-bl cells	ND	doi: 10.1186/s12906-023-03916-x
Caricaceae	Carica	Carica papaya	Papayo, lechosa, papaya, chamburo, fruta bomba, mamona, melón, papaya calentana, zapote	YES	HIV1	leaves	methanolic extract	Naproanilide	luciferase gene assay, Time-of-addition assay (TOA), HIV-1 protease (PR) inhibition activity assay	TZM-bl cells	ND	doi: 10.1186/s12906-023-03916-x
Caricaceae	Carica	Carica papaya	Papayo, lechosa, papaya, chamburo, fruta bomba, mamona, melón, papaya calentana, zapote	YES	HIV1	leaves	methanolic extract	Fluorodifen	luciferase gene assay, Time-of-addition assay (TOA), HIV-1 protease (PR) inhibition activity assay	TZM-bl cells	ND	doi: 10.1186/s12906-023-03916-x
Caricaceae	Carica	Carica papaya	Papayo, lechosa, papaya, chamburo, fruta bomba, mamona, melón, papaya calentana, zapote	YES	HIV1	leaves	methanolic extract	N -Acetyl -leu -leu -tyr -amide	luciferase gene assay, Time-of-addition assay (TOA), HIV-1 protease (PR) inhibition activity assay	TZM-bl cells	ND	doi: 10.1186/s12906-023-03916-x
Caricaceae	Carica	Carica papaya	Papayo, lechosa, papaya, chamburo, fruta bomba, mamona, melón, papaya calentana, zapote	YES	HIV1	leaves	methanolic extract	Diethyl phenyl phosphate	luciferase gene assay, Time-of-addition assay (TOA), HIV-1 protease (PR) inhibition activity assay	TZM-bl cells	ND	doi: 10.1186/s12906-023-03916-x
Caricaceae	Carica	Carica papaya	Papayo, lechosa, papaya, chamburo, fruta bomba, mamona, melón, papaya calentana, zapote	YES	HIV1	leaves	methanolic extract	Mupirocin	luciferase gene assay, Time-of-addition assay (TOA), HIV-1 protease (PR) inhibition activity assay	TZM-bl cells	ND	doi: 10.1186/s12906-023-03916-x
Caricaceae	Carica	Carica papaya	Papayo, lechosa, papaya, chamburo, fruta bomba, mamona, melón, papaya calentana, zapote	YES	HIV1	leaves	methanolic extract	Diprenorphine	luciferase gene assay, Time-of-addition assay (TOA), HIV-1 protease (PR) inhibition activity assay	TZM-bl cells	ND	doi: 10.1186/s12906-023-03916-x
Caricaceae	Carica	Carica papaya	Papayo, lechosa, papaya, chamburo, fruta bomba, mamona, melón, papaya calentana, zapote	YES	HIV1	leaves	methanolic extract	Avermectin A1b monosaccharide	luciferase gene assay, Time-of-addition assay (TOA), HIV-1 protease (PR) inhibition activity assay	TZM-bl cells	ND	doi: 10.1186/s12906-023-03916-x
Caricaceae	Carica	Carica papaya	Papayo, lechosa, papaya, chamburo, fruta bomba, mamona, melón, papaya calentana, zapote	YES	HIV1	leaves	methanolic extract	Cyclothialidine	luciferase gene assay, Time-of-addition assay (TOA), HIV-1 protease (PR) inhibition activity assay	TZM-bl cells	ND	doi: 10.1186/s12906-023-03916-x
Caricaceae	Carica	Carica papaya	Papayo, lechosa, papaya, chamburo, fruta bomba, mamona, melón, papaya calentana, zapote	YES	HIV1	leaves	methanolic extract	Ansatrienin A	luciferase gene assay, Time-of-addition assay (TOA), HIV-1 protease (PR) inhibition activity assay	TZM-bl cells	ND	doi: 10.1186/s12906-023-03916-x
Caricaceae	Carica	Carica papaya	Papayo, lechosa, papaya, chamburo, fruta bomba, mamona, melón, papaya calentana, zapote	YES	HIV1	leaves	methanolic extract	Saphenic acid methyl ester	luciferase gene assay, Time-of-addition assay (TOA), HIV-1 protease (PR) inhibition activity assay	TZM-bl cells	ND	doi: 10.1186/s12906-023-03916-x
Caricaceae	Carica	Carica papaya	Papayo, lechosa, papaya, chamburo, fruta bomba, mamona, melón, papaya calentana, zapote	YES	HIV1	leaves	methanolic extract	Balfourodine	luciferase gene assay, Time-of-addition assay (TOA), HIV-1 protease (PR) inhibition activity assay	TZM-bl cells	ND	doi: 10.1186/s12906-023-03916-x
Caricaceae	Carica	Carica papaya	Papayo, lechosa, papaya, chamburo, fruta bomba, mamona, melón, papaya calentana, zapote	YES	HIV1	leaves	methanolic extract	Militarinone B	luciferase gene assay, Time-of-addition assay (TOA), HIV-1 protease (PR) inhibition activity assay	TZM-bl cells	ND	doi: 10.1186/s12906-023-03916-x
Caricaceae	Carica	Carica papaya	Papayo, lechosa, papaya, chamburo, fruta bomba, mamona, melón, papaya calentana, zapote	YES	HIV1	leaves	methanolic extract	Jadomycin B	luciferase gene assay, Time-of-addition assay (TOA), HIV-1 protease (PR) inhibition activity assay	TZM-bl cells	ND	doi: 10.1186/s12906-023-03916-x
Caricaceae	Carica	Carica papaya	Papayo, lechosa, papaya, chamburo, fruta bomba, mamona, melón, papaya calentana, zapote	YES	HIV1	leaves	methanolic extract	11 -Deoxylandomycinone	luciferase gene assay, Time-of-addition assay (TOA), HIV-1 protease (PR) inhibition activity assay	TZM-bl cells	ND	doi: 10.1186/s12906-023-03916-x
Caricaceae	Carica	Carica papaya	Papayo, lechosa, papaya, chamburo, fruta bomba, mamona, melón, papaya calentana, zapote	YES	HIV1	leaves	methanolic extract	Coumeroic acid	luciferase gene assay, Time-of-addition assay (TOA), HIV-1 protease (PR) inhibition activity assay	TZM-bl cells	ND	doi: 10.1186/s12906-023-03916-x
Caricaceae	Carica	Carica papaya	Papayo, lechosa, papaya, chamburo, fruta bomba, mamona, melón, papaya calentana, zapote	YES	HIV1	leaves	methanolic extract	Capecitabine	luciferase gene assay, Time-of-addition assay (TOA), HIV-1 protease (PR) inhibition activity assay	TZM-bl cells	ND	doi: 10.1186/s12906-023-03916-x
Caricaceae	Carica	Carica papaya	Papayo, lechosa, papaya, chamburo, fruta bomba, mamona, melón, papaya calentana, zapote	YES	HIV1	leaves	methanolic extract	TS -TM -calix(4)arene	luciferase gene assay, Time-of-addition assay (TOA), HIV-1 protease (PR) inhibition activity assay	TZM-bl cells	ND	doi: 10.1186/s12906-023-03916-x
Caricaceae	Carica	Carica papaya	Papayo, lechosa, papaya, chamburo, fruta bomba, mamona, melón, papaya calentana, zapote	YES	HIV1	leaves	methanolic extract	1 -Palmitoyl - 2 -(5 -hydroxy - 8 -oxo - 6 -octenoyl) -sn -glycero - 3 - phosphatidylcholine	luciferase gene assay, Time-of-addition assay (TOA), HIV-1 protease (PR) inhibition activity assay	TZM-bl cells	ND	doi: 10.1186/s12906-023-03916-x
Caricaceae	Carica	Carica papaya	Papayo, lechosa, papaya, chamburo, fruta bomba, mamona, melón, papaya calentana, zapote	YES	HIV1	leaves	methanolic extract	2 -Amino - 3 -methyl -9H -pyrido[2,3 -b]indole	luciferase gene assay, Time-of-addition assay (TOA), HIV-1 protease (PR) inhibition activity assay	TZM-bl cells	ND	doi: 10.1186/s12906-023-03916-x
Caricaceae	Carica	Carica papaya	Papayo, lechosa, papaya, chamburo, fruta bomba, mamona, melón, papaya calentana, zapote	YES	HIV1	leaves	methanolic extract	1(2H) -Phthalazinone	luciferase gene assay, Time-of-addition assay (TOA), HIV-1 protease (PR) inhibition activity assay	TZM-bl cells	ND	doi: 10.1186/s12906-023-03916-x
Caricaceae	Carica	Carica papaya	Papayo, lechosa, papaya, chamburo, fruta bomba, mamona, melón, papaya calentana, zapote	YES	HIV1	leaves	methanolic extract	Esprocarb	luciferase gene assay, Time-of-addition assay (TOA), HIV-1 protease (PR) inhibition activity assay	TZM-bl cells	ND	doi: 10.1186/s12906-023-03916-x
Caricaceae	Carica	Carica papaya	Papayo, lechosa, papaya, chamburo, fruta bomba, mamona, melón, papaya calentana, zapote	YES	HIV1	leaves	methanolic extract	Rifamycin W -hemiacetal	luciferase gene assay, Time-of-addition assay (TOA), HIV-1 protease (PR) inhibition activity assay	TZM-bl cells	ND	doi: 10.1186/s12906-023-03916-x
Caricaceae	Carica	Carica papaya	Papayo, lechosa, papaya, chamburo, fruta bomba, mamona, melón, papaya calentana, zapote	YES	HIV1	leaves	methanolic extract	Cascarillone	luciferase gene assay, Time-of-addition assay (TOA), HIV-1 protease (PR) inhibition activity assay	TZM-bl cells	ND	doi: 10.1186/s12906-023-03916-x
Caricaceae	Carica	Carica papaya	Papayo, lechosa, papaya, chamburo, fruta bomba, mamona, melón, papaya calentana, zapote	YES	HIV1	leaves	methanolic extract	4,4 -Difluoro -17beta -hydroxyandrost - 5 -en - 3 -one propionate	luciferase gene assay, Time-of-addition assay (TOA), HIV-1 protease (PR) inhibition activity assay	TZM-bl cells	ND	doi: 10.1186/s12906-023-03916-x
Caricaceae	Carica	Carica papaya	Papayo, lechosa, papaya, chamburo, fruta bomba, mamona, melón, papaya calentana, zapote	YES	HIV1	leaves	methanolic extract	Iprobenfos	luciferase gene assay, Time-of-addition assay (TOA), HIV-1 protease (PR) inhibition activity assay	TZM-bl cells	ND	doi: 10.1186/s12906-023-03916-x
Caricaceae	Carica	Carica papaya	Papayo, lechosa, papaya, chamburo, fruta bomba, mamona, melón, papaya calentana, zapote	YES	HIV1	leaves	methanolic extract	4,4'-dinitrostilbene	luciferase gene assay, Time-of-addition assay (TOA), HIV-1 protease (PR) inhibition activity assay	TZM-bl cells	ND	doi: 10.1186/s12906-023-03916-x
Caricaceae	Carica	Carica papaya	Papayo, lechosa, papaya, chamburo, fruta bomba, mamona, melón, papaya calentana, zapote	YES	HIV1	leaves	methanolic extract	4-Fluoro-L-threonine	luciferase gene assay, Time-of-addition assay (TOA), HIV-1 protease (PR) inhibition activity assay	TZM-bl cells	ND	doi: 10.1186/s12906-023-03916-x
Caricaceae	Carica	Carica papaya	Papayo, lechosa, papaya, chamburo, fruta bomba, mamona, melón, papaya calentana, zapote	YES	HIV1	leaves	methanolic extract	2-Amino-5-formylamino-6-(5-phospho-D-ribosylamino)pyrimidin4(3H)-one	luciferase gene assay, Time-of-addition assay (TOA), HIV-1 protease (PR) inhibition activity assay	TZM-bl cells	ND	doi: 10.1186/s12906-023-03916-x
Caricaceae	Carica	Carica papaya	Papayo, lechosa, papaya, chamburo, fruta bomba, mamona, melón, papaya calentana, zapote	YES	HIV1	leaves	methanolic extract	Myxochromide S2	luciferase gene assay, Time-of-addition assay (TOA), HIV-1 protease (PR) inhibition activity assay	TZM-bl cells	ND	doi: 10.1186/s12906-023-03916-x
Caricaceae	Carica	Carica papaya	Papayo, lechosa, papaya, chamburo, fruta bomba, mamona, melón, papaya calentana, zapote	YES	HIV1	leaves	methanolic extract	Pederin	luciferase gene assay, Time-of-addition assay (TOA), HIV-1 protease (PR) inhibition activity assay	TZM-bl cells	ND	doi: 10.1186/s12906-023-03916-x
Caricaceae	Carica	Carica papaya	Papayo, lechosa, papaya, chamburo, fruta bomba, mamona, melón, papaya calentana, zapote	YES	HIV1	leaves	methanolic extract	Dehydrospermidine	luciferase gene assay, Time-of-addition assay (TOA), HIV-1 protease (PR) inhibition activity assay	TZM-bl cells	ND	doi: 10.1186/s12906-023-03916-x
Caricaceae	Carica	Carica papaya	Papayo, lechosa, papaya, chamburo, fruta bomba, mamona, melón, papaya calentana, zapote	YES	HIV1	leaves	methanolic extract	4,4'-Diaponeurosporene	luciferase gene assay, Time-of-addition assay (TOA), HIV-1 protease (PR) inhibition activity assay	TZM-bl cells	ND	doi: 10.1186/s12906-023-03916-x
Caricaceae	Carica	Carica papaya	Papayo, lechosa, papaya, chamburo, fruta bomba, mamona, melón, papaya calentana, zapote	YES	HIV1	leaves	methanolic extract	Isoprene	luciferase gene assay, Time-of-addition assay (TOA), HIV-1 protease (PR) inhibition activity assay	TZM-bl cells	ND	doi: 10.1186/s12906-023-03916-x
Caricaceae	Carica	Carica papaya	Papayo, lechosa, papaya, chamburo, fruta bomba, mamona, melón, papaya calentana, zapote	YES	HIV1	leaves	methanolic extract	N-Desmethyltamoxifen	luciferase gene assay, Time-of-addition assay (TOA), HIV-1 protease (PR) inhibition activity assay	TZM-bl cells	ND	doi: 10.1186/s12906-023-03916-x
Caricaceae	Carica	Carica papaya	Papayo, lechosa, papaya, chamburo, fruta bomba, mamona, melón, papaya calentana, zapote	YES	HIV1	leaves	methanolic extract	Rivastigmine_x000D_	luciferase gene assay, Time-of-addition assay (TOA), HIV-1 protease (PR) inhibition activity assay	TZM-bl cells	ND	doi: 10.1186/s12906-023-03916-x
Caricaceae	Carica	Carica papaya	Papayo, lechosa, papaya, chamburo, fruta bomba, mamona, melón, papaya calentana, zapote	YES	HIV1	leaves	methanolic extract	Morphine 3-glucuronide	luciferase gene assay, Time-of-addition assay (TOA), HIV-1 protease (PR) inhibition activity assay	TZM-bl cells	ND	doi: 10.1186/s12906-023-03916-x
Caricaceae	Carica	Carica papaya	Papayo, lechosa, papaya, chamburo, fruta bomba, mamona, melón, papaya calentana, zapote	YES	HIV1	leaves	methanolic extract	Anthopleurine	luciferase gene assay, Time-of-addition assay (TOA), HIV-1 protease (PR) inhibition activity assay	TZM-bl cells	ND	doi: 10.1186/s12906-023-03916-x
Caricaceae	Carica	Carica papaya	Papayo, lechosa, papaya, chamburo, fruta bomba, mamona, melón, papaya calentana, zapote	YES	HIV1	leaves	methanolic extract	Mycalamide B	luciferase gene assay, Time-of-addition assay (TOA), HIV-1 protease (PR) inhibition activity assay	TZM-bl cells	ND	doi: 10.1186/s12906-023-03916-x
Caricaceae	Carica	Carica papaya	Papayo, lechosa, papaya, chamburo, fruta bomba, mamona, melón, papaya calentana, zapote	YES	HIV1	leaves	methanolic extract	Agrimophol	luciferase gene assay, Time-of-addition assay (TOA), HIV-1 protease (PR) inhibition activity assay	TZM-bl cells	ND	doi: 10.1186/s12906-023-03916-x
Caricaceae	Carica	Carica papaya	Papayo, lechosa, papaya, chamburo, fruta bomba, mamona, melón, papaya calentana, zapote	YES	HIV1	leaves	methanolic extract	Thiofanox	luciferase gene assay, Time-of-addition assay (TOA), HIV-1 protease (PR) inhibition activity assay	TZM-bl cells	ND	doi: 10.1186/s12906-023-03916-x
Caricaceae	Carica	Carica papaya	Papayo, lechosa, papaya, chamburo, fruta bomba, mamona, melón, papaya calentana, zapote	YES	HIV1	leaves	methanolic extract	Oleamide	luciferase gene assay, Time-of-addition assay (TOA), HIV-1 protease (PR) inhibition activity assay	TZM-bl cells	ND	doi: 10.1186/s12906-023-03916-x
Caricaceae	Carica	Carica papaya	Papayo, lechosa, papaya, chamburo, fruta bomba, mamona, melón, papaya calentana, zapote	YES	HIV1	leaves	methanolic extract	Glycylprolylhydroxyproline	luciferase gene assay, Time-of-addition assay (TOA), HIV-1 protease (PR) inhibition activity assay	TZM-bl cells	ND	doi: 10.1186/s12906-023-03916-x
Caricaceae	Carica	Carica papaya	Papayo, lechosa, papaya, chamburo, fruta bomba, mamona, melón, papaya calentana, zapote	YES	HIV1	leaves	methanolic extract	Batrachotoxinin A	luciferase gene assay, Time-of-addition assay (TOA), HIV-1 protease (PR) inhibition activity assay	TZM-bl cells	ND	doi: 10.1186/s12906-023-03916-x
Caricaceae	Carica	Carica papaya	Papayo, lechosa, papaya, chamburo, fruta bomba, mamona, melón, papaya calentana, zapote	YES	HIV1	leaves	methanolic extract	(2S,4S,6S)-2-[2-(4-Hydroxy-3-meyhoxyphenyl)ethyl]tetrahydro-6- (4,5-dihydroxy-3-methoxyphenyl)-2H-pyran-4-yl 4-acetate	luciferase gene assay, Time-of-addition assay (TOA), HIV-1 protease (PR) inhibition activity assay	TZM-bl cells	ND	doi: 10.1186/s12906-023-03916-x
Caricaceae	Carica	Carica papaya	Papayo, lechosa, papaya, chamburo, fruta bomba, mamona, melón, papaya calentana, zapote	YES	HIV1	leaves	methanolic extract	Tolterodine	luciferase gene assay, Time-of-addition assay (TOA), HIV-1 protease (PR) inhibition activity assay	TZM-bl cells	ND	doi: 10.1186/s12906-023-03916-x
Caricaceae	Carica	Carica papaya	Papayo, lechosa, papaya, chamburo, fruta bomba, mamona, melón, papaya calentana, zapote	YES	HIV1	leaves	methanolic extract	(R)-10-hydroxystearic acid	luciferase gene assay, Time-of-addition assay (TOA), HIV-1 protease (PR) inhibition activity assay	TZM-bl cells	ND	doi: 10.1186/s12906-023-03916-x
Caricaceae	Carica	Carica papaya	Papayo, lechosa, papaya, chamburo, fruta bomba, mamona, melón, papaya calentana, zapote	YES	HIV1	leaves	methanolic extract	Geraniin	luciferase gene assay, Time-of-addition assay (TOA), HIV-1 protease (PR) inhibition activity assay	TZM-bl cells	ND	doi: 10.1186/s12906-023-03916-x
Caricaceae	Carica	Carica papaya	Papayo, lechosa, papaya, chamburo, fruta bomba, mamona, melón, papaya calentana, zapote	YES	HIV1	leaves	methanolic extract	Eugeniin	luciferase gene assay, Time-of-addition assay (TOA), HIV-1 protease (PR) inhibition activity assay	TZM-bl cells	ND	doi: 10.1186/s12906-023-03916-x
Caricaceae	Carica	Carica papaya	Papayo, lechosa, papaya, chamburo, fruta bomba, mamona, melón, papaya calentana, zapote	YES	HIV1	leaves	methanolic extract	2-O-Galloylpunicalin	luciferase gene assay, Time-of-addition assay (TOA), HIV-1 protease (PR) inhibition activity assay	TZM-bl cells	ND	doi: 10.1186/s12906-023-03916-x
Caricaceae	Carica	Carica papaya	Papayo, lechosa, papaya, chamburo, fruta bomba, mamona, melón, papaya calentana, zapote	YES	HIV1	leaves	methanolic extract	Corchorusoside E	luciferase gene assay, Time-of-addition assay (TOA), HIV-1 protease (PR) inhibition activity assay	TZM-bl cells	ND	doi: 10.1186/s12906-023-03916-x
Caricaceae	Carica	Carica papaya	Papayo, lechosa, papaya, chamburo, fruta bomba, mamona, melón, papaya calentana, zapote	YES	HIV1	leaves	methanolic extract	Quinquenoside F1	luciferase gene assay, Time-of-addition assay (TOA), HIV-1 protease (PR) inhibition activity assay	TZM-bl cells	ND	doi: 10.1186/s12906-023-03916-x
Caricaceae	Carica	Carica papaya	Papayo, lechosa, papaya, chamburo, fruta bomba, mamona, melón, papaya calentana, zapote	YES	HIV1	leaves	methanolic extract	Betavulgaroside IV	luciferase gene assay, Time-of-addition assay (TOA), HIV-1 protease (PR) inhibition activity assay	TZM-bl cells	ND	doi: 10.1186/s12906-023-03916-x
Caricaceae	Carica	Carica papaya	Papayo, lechosa, papaya, chamburo, fruta bomba, mamona, melón, papaya calentana, zapote	YES	HIV1	leaves	methanolic extract	Heterophylliin A	luciferase gene assay, Time-of-addition assay (TOA), HIV-1 protease (PR) inhibition activity assay	TZM-bl cells	ND	doi: 10.1186/s12906-023-03916-x
Caricaceae	Carica	Carica papaya	Papayo, lechosa, papaya, chamburo, fruta bomba, mamona, melón, papaya calentana, zapote	YES	HIV1	leaves	methanolic extract	13-Demethylspirolide C	luciferase gene assay, Time-of-addition assay (TOA), HIV-1 protease (PR) inhibition activity assay	TZM-bl cells	ND	doi: 10.1186/s12906-023-03916-x
Caricaceae	Carica	Carica papaya	Papayo, lechosa, papaya, chamburo, fruta bomba, mamona, melón, papaya calentana, zapote	YES	HIV1	leaves	methanolic extract	Gingerglycolipid C	luciferase gene assay, Time-of-addition assay (TOA), HIV-1 protease (PR) inhibition activity assay	TZM-bl cells	ND	doi: 10.1186/s12906-023-03916-x
Caricaceae	Carica	Carica papaya	Papayo, lechosa, papaya, chamburo, fruta bomba, mamona, melón, papaya calentana, zapote	YES	HIV1	leaves	methanolic extract	Gingerglycolipid B	luciferase gene assay, Time-of-addition assay (TOA), HIV-1 protease (PR) inhibition activity assay	TZM-bl cells	ND	doi: 10.1186/s12906-023-03916-x
Caricaceae	Carica	Carica papaya	Papayo, lechosa, papaya, chamburo, fruta bomba, mamona, melón, papaya calentana, zapote	YES	HIV1	leaves	methanolic extract	alpha-Viniferin	luciferase gene assay, Time-of-addition assay (TOA), HIV-1 protease (PR) inhibition activity assay	TZM-bl cells	ND	doi: 10.1186/s12906-023-03916-x
Caricaceae	Carica	Carica papaya	Papayo, lechosa, papaya, chamburo, fruta bomba, mamona, melón, papaya calentana, zapote	YES	HIV1	leaves	methanolic extract	Quercilicoside A	luciferase gene assay, Time-of-addition assay (TOA), HIV-1 protease (PR) inhibition activity assay	TZM-bl cells	ND	doi: 10.1186/s12906-023-03916-x
Caricaceae	Carica	Carica papaya	Papayo, lechosa, papaya, chamburo, fruta bomba, mamona, melón, papaya calentana, zapote	YES	HIV1	leaves	methanolic extract	Vinaginsenoside R10	luciferase gene assay, Time-of-addition assay (TOA), HIV-1 protease (PR) inhibition activity assay	TZM-bl cells	ND	doi: 10.1186/s12906-023-03916-x
Caricaceae	Carica	Carica papaya	Papayo, lechosa, papaya, chamburo, fruta bomba, mamona, melón, papaya calentana, zapote	YES	HIV1	leaves	methanolic extract	Saponin H	luciferase gene assay, Time-of-addition assay (TOA), HIV-1 protease (PR) inhibition activity assay	TZM-bl cells	ND	doi: 10.1186/s12906-023-03916-x
Caricaceae	Carica	Carica papaya	Papayo, lechosa, papaya, chamburo, fruta bomba, mamona, melón, papaya calentana, zapote	YES	HIV1	leaves	methanolic extract	abrusoside A	luciferase gene assay, Time-of-addition assay (TOA), HIV-1 protease (PR) inhibition activity assay	TZM-bl cells	ND	doi: 10.1186/s12906-023-03916-x
Caricaceae	Carica	Carica papaya	Papayo, lechosa, papaya, chamburo, fruta bomba, mamona, melón, papaya calentana, zapote	YES	HIV1	leaves	methanolic extract	Janthitrem F	luciferase gene assay, Time-of-addition assay (TOA), HIV-1 protease (PR) inhibition activity assay	TZM-bl cells	ND	doi: 10.1186/s12906-023-03916-x
Caricaceae	Carica	Carica papaya	Papayo, lechosa, papaya, chamburo, fruta bomba, mamona, melón, papaya calentana, zapote	YES	HIV1	leaves	methanolic extract	Phosphatidylinositol-3,4,5-trisphosphate	luciferase gene assay, Time-of-addition assay (TOA), HIV-1 protease (PR) inhibition activity assay	TZM-bl cells	ND	doi: 10.1186/s12906-023-03916-x
Caricaceae	Carica	Carica papaya	Papayo, lechosa, papaya, chamburo, fruta bomba, mamona, melón, papaya calentana, zapote	YES	HIV1	leaves	methanolic extract	Petunidin 3-rhamnoside 5-glucoside	luciferase gene assay, Time-of-addition assay (TOA), HIV-1 protease (PR) inhibition activity assay	TZM-bl cells	ND	doi: 10.1186/s12906-023-03916-x
Caricaceae	Carica	Carica papaya	Papayo, lechosa, papaya, chamburo, fruta bomba, mamona, melón, papaya calentana, zapote	YES	HIV1	leaves	methanolic extract	Peonidin 3-rhamnoside 5-glucoside	luciferase gene assay, Time-of-addition assay (TOA), HIV-1 protease (PR) inhibition activity assay	TZM-bl cells	ND	doi: 10.1186/s12906-023-03916-x
Caricaceae	Carica	Carica papaya	Papayo, lechosa, papaya, chamburo, fruta bomba, mamona, melón, papaya calentana, zapote	YES	HIV1	leaves	methanolic extract	Fumonisin AK1	luciferase gene assay, Time-of-addition assay (TOA), HIV-1 protease (PR) inhibition activity assay	TZM-bl cells	ND	doi: 10.1186/s12906-023-03916-x
Caricaceae	Carica	Carica papaya	Papayo, lechosa, papaya, chamburo, fruta bomba, mamona, melón, papaya calentana, zapote	YES	HIV1	leaves	methanolic extract	3'-N-Acetyl-4'-O-(9-octadecenoyl)fusarochromanone	luciferase gene assay, Time-of-addition assay (TOA), HIV-1 protease (PR) inhibition activity assay	TZM-bl cells	ND	doi: 10.1186/s12906-023-03916-x
Caricaceae	Carica	Carica papaya	Papayo, lechosa, papaya, chamburo, fruta bomba, mamona, melón, papaya calentana, zapote	YES	HIV1	leaves	methanolic extract	Eriodictyol 7-(6-trans-p-coumaroylglucoside)	luciferase gene assay, Time-of-addition assay (TOA), HIV-1 protease (PR) inhibition activity assay	TZM-bl cells	ND	doi: 10.1186/s12906-023-03916-x
Caricaceae	Carica	Carica papaya	Papayo, lechosa, papaya, chamburo, fruta bomba, mamona, melón, papaya calentana, zapote	YES	HIV1	leaves	methanolic extract	2-Decarboxyphyllocactin	luciferase gene assay, Time-of-addition assay (TOA), HIV-1 protease (PR) inhibition activity assay	TZM-bl cells	ND	doi: 10.1186/s12906-023-03916-x
Caricaceae	Carica	Carica papaya	Papayo, lechosa, papaya, chamburo, fruta bomba, mamona, melón, papaya calentana, zapote	YES	HIV1	leaves	methanolic extract	Tuberoside	luciferase gene assay, Time-of-addition assay (TOA), HIV-1 protease (PR) inhibition activity assay	TZM-bl cells	ND	doi: 10.1186/s12906-023-03916-x
Caricaceae	Carica	Carica papaya	Papayo, lechosa, papaya, chamburo, fruta bomba, mamona, melón, papaya calentana, zapote	YES	HIV1	leaves	methanolic extract	8-Acetoxy-4'-methoxypinoresinol 4-glucoside	luciferase gene assay, Time-of-addition assay (TOA), HIV-1 protease (PR) inhibition activity assay	TZM-bl cells	ND	doi: 10.1186/s12906-023-03916-x
Caricaceae	Carica	Carica papaya	Papayo, lechosa, papaya, chamburo, fruta bomba, mamona, melón, papaya calentana, zapote	YES	HIV1	leaves	methanolic extract	8-Acetoxy-4'-methoxypinoresinol 4-glucoside	luciferase gene assay, Time-of-addition assay (TOA), HIV-1 protease (PR) inhibition activity assay	TZM-bl cells	ND	doi: 10.1186/s12906-023-03916-x
Caricaceae	Carica	Carica papaya	Papayo, lechosa, papaya, chamburo, fruta bomba, mamona, melón, papaya calentana, zapote	YES	HIV1	leaves	methanolic extract	Maysin 3'-methyl ether	luciferase gene assay, Time-of-addition assay (TOA), HIV-1 protease (PR) inhibition activity assay	TZM-bl cells	ND	doi: 10.1186/s12906-023-03916-x
Caricaceae	Carica	Carica papaya	Papayo, lechosa, papaya, chamburo, fruta bomba, mamona, melón, papaya calentana, zapote	YES	HIV1	leaves	methanolic extract	Hydratopyrrhoxanthinol	luciferase gene assay, Time-of-addition assay (TOA), HIV-1 protease (PR) inhibition activity assay	TZM-bl cells	ND	doi: 10.1186/s12906-023-03916-x
Caricaceae	Carica	Carica papaya	Papayo, lechosa, papaya, chamburo, fruta bomba, mamona, melón, papaya calentana, zapote	YES	HIV1	leaves	methanolic extract	Asperuloside tetraacetate	luciferase gene assay, Time-of-addition assay (TOA), HIV-1 protease (PR) inhibition activity assay	TZM-bl cells	ND	doi: 10.1186/s12906-023-03916-x
Caricaceae	Carica	Carica papaya	Papayo, lechosa, papaya, chamburo, fruta bomba, mamona, melón, papaya calentana, zapote	YES	HIV1	leaves	methanolic extract	2-Hexaprenyl-3-methyl-5-hydroxy-6-methoxy-1,4-benzoquinone	luciferase gene assay, Time-of-addition assay (TOA), HIV-1 protease (PR) inhibition activity assay	TZM-bl cells	ND	doi: 10.1186/s12906-023-03916-x
Caricaceae	Carica	Carica papaya	Papayo, lechosa, papaya, chamburo, fruta bomba, mamona, melón, papaya calentana, zapote	YES	HIV1	leaves	methanolic extract	Montecristin	luciferase gene assay, Time-of-addition assay (TOA), HIV-1 protease (PR) inhibition activity assay	TZM-bl cells	ND	doi: 10.1186/s12906-023-03916-x
Caricaceae	Carica	Carica papaya	Papayo, lechosa, papaya, chamburo, fruta bomba, mamona, melón, papaya calentana, zapote	YES	HIV1	leaves	methanolic extract	Asticolorin C	luciferase gene assay, Time-of-addition assay (TOA), HIV-1 protease (PR) inhibition activity assay	TZM-bl cells	ND	doi: 10.1186/s12906-023-03916-x
Caricaceae	Carica	Carica papaya	Papayo, lechosa, papaya, chamburo, fruta bomba, mamona, melón, papaya calentana, zapote	YES	HIV1	leaves	methanolic extract	LysoPE(0:0/24:1(15Z))	luciferase gene assay, Time-of-addition assay (TOA), HIV-1 protease (PR) inhibition activity assay	TZM-bl cells	ND	doi: 10.1186/s12906-023-03916-x
Caricaceae	Carica	Carica papaya	Papayo, lechosa, papaya, chamburo, fruta bomba, mamona, melón, papaya calentana, zapote	YES	HIV1	leaves	methanolic extract	5,7-Dihydroxy-3',4'-dimethoxy-8-(3-hydroxy-3-methylbutyl)- isoflavone 7-glucoside	luciferase gene assay, Time-of-addition assay (TOA), HIV-1 protease (PR) inhibition activity assay	TZM-bl cells	ND	doi: 10.1186/s12906-023-03916-x
Caricaceae	Carica	Carica papaya	Papayo, lechosa, papaya, chamburo, fruta bomba, mamona, melón, papaya calentana, zapote	YES	HIV1	leaves	methanolic extract	5''-(4-Hydroxy-(E)-cinnamoyl) alpha-L-arabinofuranosyl-(1->3)-betaD-xylopyranosyl-(1->4)-D-xylopyranoside	luciferase gene assay, Time-of-addition assay (TOA), HIV-1 protease (PR) inhibition activity assay	TZM-bl cells	ND	doi: 10.1186/s12906-023-03916-x
Caricaceae	Carica	Carica papaya	Papayo, lechosa, papaya, chamburo, fruta bomba, mamona, melón, papaya calentana, zapote	YES	HIV1	leaves	methanolic extract	Chaetoglobosin N	luciferase gene assay, Time-of-addition assay (TOA), HIV-1 protease (PR) inhibition activity assay	TZM-bl cells	ND	doi: 10.1186/s12906-023-03916-x
Caricaceae	Carica	Carica papaya	Papayo, lechosa, papaya, chamburo, fruta bomba, mamona, melón, papaya calentana, zapote	YES	HIV1	leaves	methanolic extract	Lippioside I	luciferase gene assay, Time-of-addition assay (TOA), HIV-1 protease (PR) inhibition activity assay	TZM-bl cells	ND	doi: 10.1186/s12906-023-03916-x
Caricaceae	Carica	Carica papaya	Papayo, lechosa, papaya, chamburo, fruta bomba, mamona, melón, papaya calentana, zapote	YES	HIV1	leaves	methanolic extract	Retapamulin	luciferase gene assay, Time-of-addition assay (TOA), HIV-1 protease (PR) inhibition activity assay	TZM-bl cells	ND	doi: 10.1186/s12906-023-03916-x
Caricaceae	Carica	Carica papaya	Papayo, lechosa, papaya, chamburo, fruta bomba, mamona, melón, papaya calentana, zapote	YES	HIV1	leaves	methanolic extract	Sarcodon scabrosus Depsipeptide	luciferase gene assay, Time-of-addition assay (TOA), HIV-1 protease (PR) inhibition activity assay	TZM-bl cells	ND	doi: 10.1186/s12906-023-03916-x
Caricaceae	Carica	Carica papaya	Papayo, lechosa, papaya, chamburo, fruta bomba, mamona, melón, papaya calentana, zapote	YES	HIV1	leaves	methanolic extract	3b,18b-3-Methoxy-11-oxo-12-oleanen-30-oic acid	luciferase gene assay, Time-of-addition assay (TOA), HIV-1 protease (PR) inhibition activity assay	TZM-bl cells	ND	doi: 10.1186/s12906-023-03916-x
Caricaceae	Carica	Carica papaya	Papayo, lechosa, papaya, chamburo, fruta bomba, mamona, melón, papaya calentana, zapote	YES	HIV1	leaves	methanolic extract	Propapyriogenin A2	luciferase gene assay, Time-of-addition assay (TOA), HIV-1 protease (PR) inhibition activity assay	TZM-bl cells	ND	doi: 10.1186/s12906-023-03916-x
Caricaceae	Carica	Carica papaya	Papayo, lechosa, papaya, chamburo, fruta bomba, mamona, melón, papaya calentana, zapote	YES	HIV1	leaves	methanolic extract	6-Feruloylglucose 2,3,4-trihydroxy-3-methylbutylglycoside	luciferase gene assay, Time-of-addition assay (TOA), HIV-1 protease (PR) inhibition activity assay	TZM-bl cells	ND	doi: 10.1186/s12906-023-03916-x
Caricaceae	Carica	Carica papaya	Papayo, lechosa, papaya, chamburo, fruta bomba, mamona, melón, papaya calentana, zapote	YES	HIV1	leaves	methanolic extract	Hydroxysintaxanthin 5,6-epoxide_x000D_	luciferase gene assay, Time-of-addition assay (TOA), HIV-1 protease (PR) inhibition activity assay	TZM-bl cells	ND	doi: 10.1186/s12906-023-03916-x
Caricaceae	Carica	Carica papaya	Papayo, lechosa, papaya, chamburo, fruta bomba, mamona, melón, papaya calentana, zapote	YES	HIV1	leaves	methanolic extract	Glycitein 4'-O-glucuronide	luciferase gene assay, Time-of-addition assay (TOA), HIV-1 protease (PR) inhibition activity assay	TZM-bl cells	ND	doi: 10.1186/s12906-023-03916-x
Caricaceae	Carica	Carica papaya	Papayo, lechosa, papaya, chamburo, fruta bomba, mamona, melón, papaya calentana, zapote	YES	HIV1	leaves	methanolic extract	5,10-Methylenetetrahydrofolate	luciferase gene assay, Time-of-addition assay (TOA), HIV-1 protease (PR) inhibition activity assay	TZM-bl cells	ND	doi: 10.1186/s12906-023-03916-x
Caricaceae	Carica	Carica papaya	Papayo, lechosa, papaya, chamburo, fruta bomba, mamona, melón, papaya calentana, zapote	YES	HIV1	leaves	methanolic extract	Rigin	luciferase gene assay, Time-of-addition assay (TOA), HIV-1 protease (PR) inhibition activity assay	TZM-bl cells	ND	doi: 10.1186/s12906-023-03916-x
Caricaceae	Carica	Carica papaya	Papayo, lechosa, papaya, chamburo, fruta bomba, mamona, melón, papaya calentana, zapote	YES	HIV1	leaves	methanolic extract	Betavulgarin xyloside	luciferase gene assay, Time-of-addition assay (TOA), HIV-1 protease (PR) inhibition activity assay	TZM-bl cells	ND	doi: 10.1186/s12906-023-03916-x
Caricaceae	Carica	Carica papaya	Papayo, lechosa, papaya, chamburo, fruta bomba, mamona, melón, papaya calentana, zapote	YES	HIV1	leaves	methanolic extract	Leukotriene E3	luciferase gene assay, Time-of-addition assay (TOA), HIV-1 protease (PR) inhibition activity assay	TZM-bl cells	ND	doi: 10.1186/s12906-023-03916-x
Caricaceae	Carica	Carica papaya	Papayo, lechosa, papaya, chamburo, fruta bomba, mamona, melón, papaya calentana, zapote	YES	HIV1	leaves	methanolic extract	Nonacosanoic acid	luciferase gene assay, Time-of-addition assay (TOA), HIV-1 protease (PR) inhibition activity assay	TZM-bl cells	ND	doi: 10.1186/s12906-023-03916-x
Caricaceae	Carica	Carica papaya	Papayo, lechosa, papaya, chamburo, fruta bomba, mamona, melón, papaya calentana, zapote	YES	HIV1	leaves	methanolic extract	Polysorbate 60	luciferase gene assay, Time-of-addition assay (TOA), HIV-1 protease (PR) inhibition activity assay	TZM-bl cells	ND	doi: 10.1186/s12906-023-03916-x
Caricaceae	Carica	Carica papaya	Papayo, lechosa, papaya, chamburo, fruta bomba, mamona, melón, papaya calentana, zapote	YES	HIV1	leaves	methanolic extract	Glucosyl (2E,6E,10x)-10,11-dihydroxy-2,6-farnesadienoate	luciferase gene assay, Time-of-addition assay (TOA), HIV-1 protease (PR) inhibition activity assay	TZM-bl cells	ND	doi: 10.1186/s12906-023-03916-x
Caricaceae	Carica	Carica papaya	Papayo, lechosa, papaya, chamburo, fruta bomba, mamona, melón, papaya calentana, zapote	YES	HIV1	leaves	methanolic extract	Stigmast - 4 -ene -3,6 -dione	luciferase gene assay, Time-of-addition assay (TOA), HIV-1 protease (PR) inhibition activity assay	TZM-bl cells	ND	doi: 10.1186/s12906-023-03916-x
Caricaceae	Carica	Carica papaya	Papayo, lechosa, papaya, chamburo, fruta bomba, mamona, melón, papaya calentana, zapote	YES	HIV1	leaves	methanolic extract	Shoyuflavone C	luciferase gene assay, Time-of-addition assay (TOA), HIV-1 protease (PR) inhibition activity assay	TZM-bl cells	ND	doi: 10.1186/s12906-023-03916-x
Caricaceae	Carica	Carica papaya	Papayo, lechosa, papaya, chamburo, fruta bomba, mamona, melón, papaya calentana, zapote	YES	HIV1	leaves	methanolic extract	Forasartan	luciferase gene assay, Time-of-addition assay (TOA), HIV-1 protease (PR) inhibition activity assay	TZM-bl cells	ND	doi: 10.1186/s12906-023-03916-x
Caricaceae	Carica	Carica papaya	Papayo, lechosa, papaya, chamburo, fruta bomba, mamona, melón, papaya calentana, zapote	YES	HIV1	leaves	methanolic extract	β -Sitosterol	luciferase gene assay, Time-of-addition assay (TOA), HIV-1 protease (PR) inhibition activity assay	TZM-bl cells	ND	doi: 10.1186/s12906-023-03916-x
Caricaceae	Carica	Carica papaya	Papayo, lechosa, papaya, chamburo, fruta bomba, mamona, melón, papaya calentana, zapote	YES	HIV1	leaves	methanolic extract	Heptadecanoyl carnitine	luciferase gene assay, Time-of-addition assay (TOA), HIV-1 protease (PR) inhibition activity assay	TZM-bl cells	ND	doi: 10.1186/s12906-023-03916-x
Caricaceae	Carica	Carica papaya	Papayo, lechosa, papaya, chamburo, fruta bomba, mamona, melón, papaya calentana, zapote	YES	HIV1	leaves	methanolic extract	(9E) -Valenciaxanthin	luciferase gene assay, Time-of-addition assay (TOA), HIV-1 protease (PR) inhibition activity assay	TZM-bl cells	ND	doi: 10.1186/s12906-023-03916-x
Caricaceae	Carica	Carica papaya	Papayo, lechosa, papaya, chamburo, fruta bomba, mamona, melón, papaya calentana, zapote	YES	HIV1	leaves	methanolic extract	Scorzoside	luciferase gene assay, Time-of-addition assay (TOA), HIV-1 protease (PR) inhibition activity assay	TZM-bl cells	ND	doi: 10.1186/s12906-023-03916-x
Caricaceae	Carica	Carica papaya	Papayo, lechosa, papaya, chamburo, fruta bomba, mamona, melón, papaya calentana, zapote	YES	HIV1	leaves	methanolic extract	Kiwiionoside	luciferase gene assay, Time-of-addition assay (TOA), HIV-1 protease (PR) inhibition activity assay	TZM-bl cells	ND	doi: 10.1186/s12906-023-03916-x
Caricaceae	Carica	Carica papaya	Papayo, lechosa, papaya, chamburo, fruta bomba, mamona, melón, papaya calentana, zapote	YES	HIV1	leaves	methanolic extract	Methyl 7 -epi -12 -hydroxyjasmonate glucoside	luciferase gene assay, Time-of-addition assay (TOA), HIV-1 protease (PR) inhibition activity assay	TZM-bl cells	ND	doi: 10.1186/s12906-023-03916-x
Caricaceae	Carica	Carica papaya	Papayo, lechosa, papaya, chamburo, fruta bomba, mamona, melón, papaya calentana, zapote	YES	HIV1	leaves	methanolic extract	Margrapine A	luciferase gene assay, Time-of-addition assay (TOA), HIV-1 protease (PR) inhibition activity assay	TZM-bl cells	ND	doi: 10.1186/s12906-023-03916-x
Caricaceae	Carica	Carica papaya	Papayo, lechosa, papaya, chamburo, fruta bomba, mamona, melón, papaya calentana, zapote	YES	HIV1	leaves	methanolic extract	Tokinolide A	luciferase gene assay, Time-of-addition assay (TOA), HIV-1 protease (PR) inhibition activity assay	TZM-bl cells	ND	doi: 10.1186/s12906-023-03916-x
Caricaceae	Carica	Carica papaya	Papayo, lechosa, papaya, chamburo, fruta bomba, mamona, melón, papaya calentana, zapote	YES	HIV1	leaves	methanolic extract	Thaumatin b	luciferase gene assay, Time-of-addition assay (TOA), HIV-1 protease (PR) inhibition activity assay	TZM-bl cells	ND	doi: 10.1186/s12906-023-03916-x
Caricaceae	Carica	Carica papaya	Papayo, lechosa, papaya, chamburo, fruta bomba, mamona, melón, papaya calentana, zapote	YES	HIV1	leaves	methanolic extract	3,17beta -Diacetoxyestra -1,3,5(10) -trien - 6 -one	luciferase gene assay, Time-of-addition assay (TOA), HIV-1 protease (PR) inhibition activity assay	TZM-bl cells	ND	doi: 10.1186/s12906-023-03916-x
Caricaceae	Carica	Carica papaya	Papayo, lechosa, papaya, chamburo, fruta bomba, mamona, melón, papaya calentana, zapote	YES	HIV1	leaves	methanolic extract	Docosanoic acid	luciferase gene assay, Time-of-addition assay (TOA), HIV-1 protease (PR) inhibition activity assay	TZM-bl cells	ND	doi: 10.1186/s12906-023-03916-x
Caricaceae	Carica	Carica papaya	Papayo, lechosa, papaya, chamburo, fruta bomba, mamona, melón, papaya calentana, zapote	YES	HIV1	leaves	methanolic extract	N,N -Dimethylsphingosine	luciferase gene assay, Time-of-addition assay (TOA), HIV-1 protease (PR) inhibition activity assay	TZM-bl cells	ND	doi: 10.1186/s12906-023-03916-x
Caricaceae	Carica	Carica papaya	Papayo, lechosa, papaya, chamburo, fruta bomba, mamona, melón, papaya calentana, zapote	YES	HIV1	leaves	methanolic extract	6 -Hydroxyenterolactone	luciferase gene assay, Time-of-addition assay (TOA), HIV-1 protease (PR) inhibition activity assay	TZM-bl cells	ND	doi: 10.1186/s12906-023-03916-x
Caricaceae	Carica	Carica papaya	Papayo, lechosa, papaya, chamburo, fruta bomba, mamona, melón, papaya calentana, zapote	YES	HIV1	leaves	methanolic extract	-Deoxyjacareubin	luciferase gene assay, Time-of-addition assay (TOA), HIV-1 protease (PR) inhibition activity assay	TZM-bl cells	ND	doi: 10.1186/s12906-023-03916-x
Caricaceae	Carica	Carica papaya	Papayo, lechosa, papaya, chamburo, fruta bomba, mamona, melón, papaya calentana, zapote	YES	HIV1	leaves	methanolic extract	Taxifolin	luciferase gene assay, Time-of-addition assay (TOA), HIV-1 protease (PR) inhibition activity assay	TZM-bl cells	ND	doi: 10.1186/s12906-023-03916-x
Caricaceae	Carica	Carica papaya	Papayo, lechosa, papaya, chamburo, fruta bomba, mamona, melón, papaya calentana, zapote	YES	HIV1	leaves	methanolic extract	Phygrine	luciferase gene assay, Time-of-addition assay (TOA), HIV-1 protease (PR) inhibition activity assay	TZM-bl cells	ND	doi: 10.1186/s12906-023-03916-x
Caricaceae	Carica	Carica papaya	Papayo, lechosa, papaya, chamburo, fruta bomba, mamona, melón, papaya calentana, zapote	YES	HIV1	leaves	methanolic extract	Mukoenine A	luciferase gene assay, Time-of-addition assay (TOA), HIV-1 protease (PR) inhibition activity assay	TZM-bl cells	ND	doi: 10.1186/s12906-023-03916-x
Caricaceae	Carica	Carica papaya	Papayo, lechosa, papaya, chamburo, fruta bomba, mamona, melón, papaya calentana, zapote	YES	HIV1	leaves	methanolic extract	(±) -(Z) - 2 -(5 -Tetradecenyl)cyclobutanone	luciferase gene assay, Time-of-addition assay (TOA), HIV-1 protease (PR) inhibition activity assay	TZM-bl cells	ND	doi: 10.1186/s12906-023-03916-x
Caricaceae	Carica	Carica papaya	Papayo, lechosa, papaya, chamburo, fruta bomba, mamona, melón, papaya calentana, zapote	YES	HIV1	leaves	methanolic extract	3 -Methoxy - 4 -Hydroxyphenylglycol Sulfate	luciferase gene assay, Time-of-addition assay (TOA), HIV-1 protease (PR) inhibition activity assay	TZM-bl cells	ND	doi: 10.1186/s12906-023-03916-x
Caricaceae	Carica	Carica papaya	Papayo, lechosa, papaya, chamburo, fruta bomba, mamona, melón, papaya calentana, zapote	YES	HIV1	leaves	methanolic extract	Ipomeatetrahydrofuran	luciferase gene assay, Time-of-addition assay (TOA), HIV-1 protease (PR) inhibition activity assay	TZM-bl cells	ND	doi: 10.1186/s12906-023-03916-x
Caricaceae	Carica	Carica papaya	Papayo, lechosa, papaya, chamburo, fruta bomba, mamona, melón, papaya calentana, zapote	YES	HIV1	leaves	methanolic extract	Midodrine	luciferase gene assay, Time-of-addition assay (TOA), HIV-1 protease (PR) inhibition activity assay	TZM-bl cells	ND	doi: 10.1186/s12906-023-03916-x
Caricaceae	Carica	Carica papaya	Papayo, lechosa, papaya, chamburo, fruta bomba, mamona, melón, papaya calentana, zapote	YES	HIV1	leaves	methanolic extract	3,4 -Dihydroxyphenylglycol O -sulfate	luciferase gene assay, Time-of-addition assay (TOA), HIV-1 protease (PR) inhibition activity assay	TZM-bl cells	ND	doi: 10.1186/s12906-023-03916-x
Caricaceae	Carica	Carica papaya	Papayo, lechosa, papaya, chamburo, fruta bomba, mamona, melón, papaya calentana, zapote	YES	HIV1	leaves	methanolic extract	N -(6 -aminohexanoyl) - 6 -aminohexanoic acid	luciferase gene assay, Time-of-addition assay (TOA), HIV-1 protease (PR) inhibition activity assay	TZM-bl cells	ND	doi: 10.1186/s12906-023-03916-x
Caricaceae	Carica	Carica papaya	Papayo, lechosa, papaya, chamburo, fruta bomba, mamona, melón, papaya calentana, zapote	YES	HIV1	leaves	methanolic extract	3 -Hydroxy -carbofuran	luciferase gene assay, Time-of-addition assay (TOA), HIV-1 protease (PR) inhibition activity assay	TZM-bl cells	ND	doi: 10.1186/s12906-023-03916-x
Caricaceae	Carica	Carica papaya	Papayo, lechosa, papaya, chamburo, fruta bomba, mamona, melón, papaya calentana, zapote	YES	HIV1	leaves	methanolic extract	Ambronide	luciferase gene assay, Time-of-addition assay (TOA), HIV-1 protease (PR) inhibition activity assay	TZM-bl cells	ND	doi: 10.1186/s12906-023-03916-x
Caricaceae	Carica	Carica papaya	Papayo, lechosa, papaya, chamburo, fruta bomba, mamona, melón, papaya calentana, zapote	YES	HIV1	leaves	methanolic extract	Isoleucyl -Threonine	luciferase gene assay, Time-of-addition assay (TOA), HIV-1 protease (PR) inhibition activity assay	TZM-bl cells	ND	doi: 10.1186/s12906-023-03916-x
Caricaceae	Carica	Carica papaya	Papayo, lechosa, papaya, chamburo, fruta bomba, mamona, melón, papaya calentana, zapote	YES	HIV1	leaves	methanolic extract	Asparaginyl -Valine	luciferase gene assay, Time-of-addition assay (TOA), HIV-1 protease (PR) inhibition activity assay	TZM-bl cells	ND	doi: 10.1186/s12906-023-03916-x
Caricaceae	Carica	Carica papaya	Papayo, lechosa, papaya, chamburo, fruta bomba, mamona, melón, papaya calentana, zapote	YES	HIV1	leaves	methanolic extract	Faurinone	luciferase gene assay, Time-of-addition assay (TOA), HIV-1 protease (PR) inhibition activity assay	TZM-bl cells	ND	doi: 10.1186/s12906-023-03916-x
Caricaceae	Carica	Carica papaya	Papayo, lechosa, papaya, chamburo, fruta bomba, mamona, melón, papaya calentana, zapote	YES	HIV1	leaves	methanolic extract	2 -Hexylbenzothiazole	luciferase gene assay, Time-of-addition assay (TOA), HIV-1 protease (PR) inhibition activity assay	TZM-bl cells	ND	doi: 10.1186/s12906-023-03916-x
Caricaceae	Carica	Carica papaya	Papayo, lechosa, papaya, chamburo, fruta bomba, mamona, melón, papaya calentana, zapote	YES	HIV1	leaves	methanolic extract	4 -Acetoxy - 2 -hexyltetrahydrofuran	luciferase gene assay, Time-of-addition assay (TOA), HIV-1 protease (PR) inhibition activity assay	TZM-bl cells	ND	doi: 10.1186/s12906-023-03916-x
Caricaceae	Carica	Carica papaya	Papayo, lechosa, papaya, chamburo, fruta bomba, mamona, melón, papaya calentana, zapote	YES	HIV1	leaves	methanolic extract	N -Lactoyl ethanolamine phosphate	luciferase gene assay, Time-of-addition assay (TOA), HIV-1 protease (PR) inhibition activity assay	TZM-bl cells	ND	doi: 10.1186/s12906-023-03916-x
Caricaceae	Carica	Carica papaya	Papayo, lechosa, papaya, chamburo, fruta bomba, mamona, melón, papaya calentana, zapote	YES	HIV1	leaves	methanolic extract	12 -Methyltridecanal	luciferase gene assay, Time-of-addition assay (TOA), HIV-1 protease (PR) inhibition activity assay	TZM-bl cells	ND	doi: 10.1186/s12906-023-03916-x
Caricaceae	Carica	Carica papaya	Papayo, lechosa, papaya, chamburo, fruta bomba, mamona, melón, papaya calentana, zapote	YES	HIV1	leaves	methanolic extract	Ethyl menthane carboxamide	luciferase gene assay, Time-of-addition assay (TOA), HIV-1 protease (PR) inhibition activity assay	TZM-bl cells	ND	doi: 10.1186/s12906-023-03916-x
Caricaceae	Carica	Carica papaya	Papayo, lechosa, papaya, chamburo, fruta bomba, mamona, melón, papaya calentana, zapote	YES	HIV1	leaves	methanolic extract	Cadinene	luciferase gene assay, Time-of-addition assay (TOA), HIV-1 protease (PR) inhibition activity assay	TZM-bl cells	ND	doi: 10.1186/s12906-023-03916-x
Caricaceae	Carica	Carica papaya	Papayo, lechosa, papaya, chamburo, fruta bomba, mamona, melón, papaya calentana, zapote	YES	HIV1	leaves	methanolic extract	2 -Decylfuran	luciferase gene assay, Time-of-addition assay (TOA), HIV-1 protease (PR) inhibition activity assay	TZM-bl cells	ND	doi: 10.1186/s12906-023-03916-x
Caricaceae	Carica	Carica papaya	Papayo, lechosa, papaya, chamburo, fruta bomba, mamona, melón, papaya calentana, zapote	YES	HIV1	leaves	methanolic extract	beta -vatirenene	luciferase gene assay, Time-of-addition assay (TOA), HIV-1 protease (PR) inhibition activity assay	TZM-bl cells	ND	doi: 10.1186/s12906-023-03916-x
Caricaceae	Carica	Carica papaya	Papayo, lechosa, papaya, chamburo, fruta bomba, mamona, melón, papaya calentana, zapote	YES	HIV1	leaves	methanolic extract	Metamitron	luciferase gene assay, Time-of-addition assay (TOA), HIV-1 protease (PR) inhibition activity assay	TZM-bl cells	ND	doi: 10.1186/s12906-023-03916-x
Caricaceae	Carica	Carica papaya	Papayo, lechosa, papaya, chamburo, fruta bomba, mamona, melón, papaya calentana, zapote	YES	HIV1	leaves	methanolic extract	Metharbital	luciferase gene assay, Time-of-addition assay (TOA), HIV-1 protease (PR) inhibition activity assay	TZM-bl cells	ND	doi: 10.1186/s12906-023-03916-x
Caricaceae	Carica	Carica papaya	Papayo, lechosa, papaya, chamburo, fruta bomba, mamona, melón, papaya calentana, zapote	YES	HIV1	leaves	methanolic extract	(2-Furanylmethyl) methyl disulfide	luciferase gene assay, Time-of-addition assay (TOA), HIV-1 protease (PR) inhibition activity assay	TZM-bl cells	ND	doi: 10.1186/s12906-023-03916-x
Caricaceae	Carica	Carica papaya	Papayo, lechosa, papaya, chamburo, fruta bomba, mamona, melón, papaya calentana, zapote	YES	HIV1	leaves	methanolic extract	para-Benzoquinone dioxime	luciferase gene assay, Time-of-addition assay (TOA), HIV-1 protease (PR) inhibition activity assay	TZM-bl cells	ND	doi: 10.1186/s12906-023-03916-x
Caricaceae	Carica	Carica papaya	Papayo, lechosa, papaya, chamburo, fruta bomba, mamona, melón, papaya calentana, zapote	YES	HIV1	leaves	methanolic extract	Salicylamide	luciferase gene assay, Time-of-addition assay (TOA), HIV-1 protease (PR) inhibition activity assay	TZM-bl cells	ND	doi: 10.1186/s12906-023-03916-x
Caricaceae	Carica	Carica papaya	Papayo, lechosa, papaya, chamburo, fruta bomba, mamona, melón, papaya calentana, zapote	YES	HIV1	leaves	methanolic extract	Allyl propionate	luciferase gene assay, Time-of-addition assay (TOA), HIV-1 protease (PR) inhibition activity assay	TZM-bl cells	ND	doi: 10.1186/s12906-023-03916-x
Caricaceae	Carica	Carica papaya	Papayo, lechosa, papaya, chamburo, fruta bomba, mamona, melón, papaya calentana, zapote	YES	HIV1	leaves	methanolic extract	3-Hexanol	luciferase gene assay, Time-of-addition assay (TOA), HIV-1 protease (PR) inhibition activity assay	TZM-bl cells	ND	doi: 10.1186/s12906-023-03916-x
Caricaceae	Carica	Carica papaya	Papayo, lechosa, papaya, chamburo, fruta bomba, mamona, melón, papaya calentana, zapote	YES	HIV1	leaves	methanolic extract	Neurine	luciferase gene assay, Time-of-addition assay (TOA), HIV-1 protease (PR) inhibition activity assay	TZM-bl cells	ND	doi: 10.1186/s12906-023-03916-x
Caricaceae	Carica	Carica papaya	Papayo, lechosa, papaya, chamburo, fruta bomba, mamona, melón, papaya calentana, zapote	YES	SARS-CoV-2	leaves	methanolic extract, n-hexane, ethyl acetate, and n-butanol fractions	Clitorin	crystal violet assay and for their cytotoxicity through MTT assay	VERO-E6 cells	ND	doi: 10.1039/d2ra04600h
Caricaceae	Carica	Carica papaya	Papayo, lechosa, papaya, chamburo, fruta bomba, mamona, melón, papaya calentana, zapote	YES	SARS-CoV-2	leaves	methanolic extract, n-hexane, ethyl acetate, and n-butanol fractions	Rutin	crystal violet assay and for their cytotoxicity through MTT assay	VERO-E6 cells	ND	doi: 10.1039/d2ra04600h
Caricaceae	Carica	Carica papaya	Papayo, lechosa, papaya, chamburo, fruta bomba, mamona, melón, papaya calentana, zapote	YES	SARS-CoV-2	leaves	methanolic extract, n-hexane, ethyl acetate, and n-butanol fractions	Nictoflorin	crystal violet assay and for their cytotoxicity through MTT assay	VERO-E6 cells	ND	doi: 10.1039/d2ra04600h
Caricaceae	Carica	Carica papaya	Papayo, lechosa, papaya, chamburo, fruta bomba, mamona, melón, papaya calentana, zapote	YES	SARS-CoV-2	leaves	methanolic extract, n-hexane, ethyl acetate, and n-butanol fractions	Manghaslin	crystal violet assay and for their cytotoxicity through MTT assay	VERO-E6 cells	ND	doi: 10.1039/d2ra04600h
Caricaceae	Carica	Carica papaya	Papayo, lechosa, papaya, chamburo, fruta bomba, mamona, melón, papaya calentana, zapote	YES	SARS-CoV-2	leaves	methanolic extract, n-hexane, ethyl acetate, and n-butanol fractions	Kaempferol	crystal violet assay and for their cytotoxicity through MTT assay	VERO-E6 cells	ND	doi: 10.1039/d2ra04600h
Caricaceae	Carica	Carica papaya	Papayo, lechosa, papaya, chamburo, fruta bomba, mamona, melón, papaya calentana, zapote	YES	SARS-CoV-2	leaves	methanolic extract, n-hexane, ethyl acetate, and n-butanol fractions	2β,3β-Dihydroxy-ursolic acid	crystal violet assay and for their cytotoxicity through MTT assay	VERO-E6 cells	ND	doi: 10.1039/d2ra04600h
Caricaceae	Carica	Carica papaya	Papayo, lechosa, papaya, chamburo, fruta bomba, mamona, melón, papaya calentana, zapote	YES	SARS-CoV-2	leaves	methanolic extract, n-hexane, ethyl acetate, and n-butanol fractions	Acacic acid	crystal violet assay and for their cytotoxicity through MTT assay	VERO-E6 cells	ND	doi: 10.1039/d2ra04600h
Caricaceae	Carica	Carica papaya	Papayo, lechosa, papaya, chamburo, fruta bomba, mamona, melón, papaya calentana, zapote	YES	SARS-CoV-2	leaves	methanolic extract, n-hexane, ethyl acetate, and n-butanol fractions	Oleanolic acid	crystal violet assay and for their cytotoxicity through MTT assay	VERO-E6 cells	ND	doi: 10.1039/d2ra04600h
Caricaceae	Carica	Carica papaya	Papayo, lechosa, papaya, chamburo, fruta bomba, mamona, melón, papaya calentana, zapote	YES	SARS-CoV-2	leaves	methanolic extract, n-hexane, ethyl acetate, and n-butanol fractions	Betulinic acid	crystal violet assay and for their cytotoxicity through MTT assay	VERO-E6 cells	ND	doi: 10.1039/d2ra04600h
Caricaceae	Carica	Carica papaya	Papayo, lechosa, papaya, chamburo, fruta bomba, mamona, melón, papaya calentana, zapote	YES	SARS-CoV-2	leaves	methanolic extract, n-hexane, ethyl acetate, and n-butanol fractions	β-Sitosterol	crystal violet assay and for their cytotoxicity through MTT assay	VERO-E6 cells	ND	doi: 10.1039/d2ra04600h
Caricaceae	Carica	Carica papaya	Papayo, lechosa, papaya, chamburo, fruta bomba, mamona, melón, papaya calentana, zapote	YES	SARS-CoV-2	leaves	methanolic extract, n-hexane, ethyl acetate, and n-butanol fractions	Carpaine	crystal violet assay and for their cytotoxicity through MTT assay	VERO-E6 cells	ND	doi: 10.1039/d2ra04600h
Caricaceae	Carica	Carica papaya	Papayo, lechosa, papaya, chamburo, fruta bomba, mamona, melón, papaya calentana, zapote	YES	SARS-CoV-2	leaves	methanolic extract, n-hexane, ethyl acetate, and n-butanol fractions	Pseudocarpaine	crystal violet assay and for their cytotoxicity through MTT assay	VERO-E6 cells	ND	doi: 10.1039/d2ra04600h
Caricaceae	Carica	Carica papaya	Papayo, lechosa, papaya, chamburo, fruta bomba, mamona, melón, papaya calentana, zapote	YES	SARS-CoV-2	leaves	methanolic extract, n-hexane, ethyl acetate, and n-butanol fractions	Stigmasterol	crystal violet assay and for their cytotoxicity through MTT assay	VERO-E6 cells	ND	doi: 10.1039/d2ra04600h
Caricaceae	Carica	Carica papaya	Papayo, lechosa, papaya, chamburo, fruta bomba, mamona, melón, papaya calentana, zapote	YES	ZIKV	fruits	Fermentation fruit	ND	Flow Cytometry Assay, Plaque-Forming Assay, Virus Inactivation Assay	Human alveolar basal epithelial A549 cells	ND	doi: 10.3390/microorganisms8091257
Caricaceae	Carica	Carica papaya	Papayo, lechosa, papaya, chamburo, fruta bomba, mamona, melón, papaya calentana, zapote	YES	DENV2	leaves	ND	quercetin	In silico	In silico	Inhibits NS2B-NS3 protease	DOI: 10.6026/97320630009889
Caricaceae	Carica	Carica sphaerocarpa	ND	ND	ND	ND	ND	ND	ND	ND	ND	ND
Cyclanthaceae	Carludovica	Carludovica palmata	ND	ND	ND	ND	ND	ND	ND	ND	ND	ND
Cactaceae	Carnegia	Carnegia gigantea	Mandacuru	ND	ND	ND	ND	ND	ND	ND	ND	ND
Achariaceae	Carpotroche	Carpotroche amazonica	Tablón, achotillo crespo, upvonia	ND	ND	ND	ND	ND	ND	ND	ND	ND
Achariaceae	Carpotroche	Carpotroche crassiramea	ND	ND	ND	ND	ND	ND	ND	ND	ND	ND
Achariaceae	Carpotroche	Carpotroche glaucescens	Grape point	ND	ND	ND	ND	ND	ND	ND	ND	ND
Achariaceae	Carpotroche	Carpotroche grandiflora	Cacao	ND	ND	ND	ND	ND	ND	ND	ND	ND
Achariaceae	Carpotroche	Carpotroche longifolia	Huira guayo cacar-blanco, ape-takii,cacao de monte	ND	ND	ND	ND	ND	ND	ND	ND	ND
Caryocaraceae	Caryocar	Caryocar amygdaliferum	Almendrón, achiotillo, achiotillo mani chalmugra, almendrillo, almendrón, almendrón de Mariquita, caqui, cagüi, chalmagra, chalmugra, genene, jenine, maní	ND	ND	ND	ND	ND	ND	ND	ND	ND
Euphorbiaceae	Caryodendron	Caryodendron orinocense	Cacay, tocay, arbol de nuez, inche, tocay, nambi, kakarí, abay, inchi, tacay, nuez, palo de nuez, nuez de barinas, nuez de Barquisimeto, nuez llanera	YES	HVB-1, HSV-2	leaves	ethyl acetate	ND	crystal violet assay	BHK cells	ND	ISSN 0121-4004
Menispermaceae	Caryomene	Caryomene glaucescens	ND	ND	ND	ND	ND	ND	ND	ND	ND	ND
Arecaceae	Caryota	Caryota urens	Palma de vino y sagú	ND	ND	ND	ND	ND	ND	ND	ND	ND
Salicaceae	Casearia	Casearia sylvestris	Ratón, dondequiera	NO	BoHV-1	ND	ND	ND	ND	ND	ND	DOI:10.17525/VRR.V12I1-2.13
Rutaceae	Casimiroa	Casimiroa edulis	Matasano	YES	HIV1	seeds	hydroalcoholic extract	ND	HIV-1 RT RDDP assay, HIV-1 RT RNase H assay	K562 cell	Inhibition of HIV-1 reverse transcriptase	https://doi.org/10.1080/14786419.2010.508896
Fabaceae	Cassia	Cassia bicapsularis	Platanito dulce, chiki-chiki, bombito, platanito, chilchi, chilifruta	ND	ND	ND	ND	ND	ND	ND	ND	ND
Fabaceae	Cassia	Cassia biflora	Amaranto, bicho, bombito, escobit	ND	ND	ND	ND	ND	ND	ND	ND	ND
Fabaceae	Cassia	Cassia fistula	Cañafístula, golden shower	YES	FMDV	fruits	Ethanolic extract	ND	Review	ND	ND	https://doi.org/10.1016/j.biopha.2021.112240
Fabaceae	Cassia	Cassia fistula	Cañafístula, golden shower	YES	RDV	fruit pod	Ethanolic extract	ND	Review	ND	ND	https://doi.org/10.1016/j.biopha.2021.112240
Fabaceae	Cassia	Cassia fistula	Cañafístula, golden shower	YES	VV	ND	ND	ND	Review	ND	ND	https://doi.org/10.1016/j.biopha.2021.112240
Fabaceae	Cassia	Cassia fistula	Cañafístula, golden shower	YES	boive rhinotracheitis (IBR) virus	leaf and pod	Hot water	ND	Review	MDBK cell line	ND	https://doi.org/10.1016/j.biopha.2021.112240
Fabaceae	Cassia	Cassia fistula	Cañafístula, golden shower	YES	HBV	Bark	crude extracts	ND	IC-RT-qPCR assay, Luciferase reporter assay	HepG2 cells	ND	PMID: 31956259
Fabaceae	Cassia	Cassia grandis	Cañafístula delgada, cañafístulo, capote, cañandonga, monedero, cañafistula, cañaflote, cañafístula burrero, maremare	YES	DENV2	leaves	crude extracts	ND	MTT method and he technique of inhibiting the production of infectious viral particles by the plating method	VERO and U937 cells	ND	https://doi.org/10.1016/S2222-1808(14)60635-6
Fabaceae	Cassia	Cassia moschata	Cañafístulo, cañafístolo, cañafístula, cañafístulo pequeño	ND	ND	ND	ND	ND	ND	ND	ND	ND
Fabaceae	Cassia	Cassia sophora	Chilinchile, bicho, ahitera	ND	ND	ND	ND	ND	ND	ND	ND	ND
Simaroubaceae	Castela	Castela erecta	Chaparro amargoso	ND	ND	ND	ND	ND	ND	ND	ND	ND
Simaroubaceae	Castela	Castela nicoisonii	Revienta puerco, Juluwa	ND	ND	ND	ND	ND	ND	ND	ND	ND
Moraceae	Castilla	Castilla elastica	Caucho hembra, caucho, caucho negro	ND	ND	ND	ND	ND	ND	ND	ND	ND
Orobanchaceae	Castilleja	Castilleja arvensis	ND	ND	ND	ND	ND	ND	ND	ND	ND	ND
Casuarinaceae	Casuarina	Casuarina equisetifolia	Pino de Australia	YES	Influenza A (H1N1)	roots	Ethanolic extract	casuarinol A	(MTT) assay and anti-IAV IC50 evaluation	MDCK cells	ND	DOI: 10.1021/acs.jnatprod.2c00335
Casuarinaceae	Casuarina	Casuarina equisetifolia	Pino de Australia	YES	Influenza A (H1N1)	roots	Ethanolic extract	casuarinol B	(MTT) assay and anti-IAV IC50 evaluation	MDCK cells	ND	DOI: 10.1021/acs.jnatprod.2c00335
Casuarinaceae	Casuarina	Casuarina equisetifolia	Pino de Australia	YES	Influenza A (H1N1)	roots	Ethanolic extract	casuarinol C	(MTT) assay and anti-IAV IC50 evaluation	MDCK cells	ND	DOI: 10.1021/acs.jnatprod.2c00335
Casuarinaceae	Casuarina	Casuarina equisetifolia	Pino de Australia	YES	Influenza A (H1N1)	roots	Ethanolic extract	casuarinolide A	(MTT) assay and anti-IAV IC50 evaluation	MDCK cells	ND	DOI: 10.1021/acs.jnatprod.2c00335
Casuarinaceae	Casuarina	Casuarina equisetifolia	Pino de Australia	YES	Influenza A (H1N1)	roots	Ethanolic extract	(-)-(M)-11-Oxo-3,12R,17-trihydroxy-9-ene-[7,0]-metacyclophane	(MTT) assay and anti-IAV IC50 evaluation	MDCK cells	ND	DOI: 10.1021/acs.jnatprod.2c00335
Casuarinaceae	Casuarina	Casuarina equisetifolia	Pino de Australia	YES	HIV	leaves	aqueous extract	ND	HIV/Cytotoxicity Assay	CEM-SS	ND	https://doi.org/10.1076/phbi.37.4.277.5805
Malvaceae	Cavanillesia	Cavanillesia platanifolia	Balso, barrigón, bongo, ceibo, cuipo, macondo, malambo, quipo, pretino	ND	ND	ND	ND	ND	ND	ND	ND	ND
Ericaceae	Cavendishia	Cavendishia bracteata	Uvito de monte, uva de anís, anizo, chaquilulo, esmeraldo, siete cueros, tulla, uva de camarona, uvito, uvito macho, uvo, uvo de monte, zarcillejo, gualicón, joyapa, sagalita, salapa, botón-botón, maycha, mozgal, muñuño, muyaña, puchato, pucsato, yew-ya-may, cacagüito, coral, quemadero, quinoy	ND	ND	ND	ND	ND	ND	ND	ND	ND
Ericaceae	Cavendishia	Cavendishia cordifolia	Uva de anís	ND	ND	ND	ND	ND	ND	ND	ND	ND
Ericaceae	Cavendishia	Cavendishia nitida	Uva camarona	ND	ND	ND	ND	ND	ND	ND	ND	ND
Ericaceae	Cavendishia	Cavendishia pubescens	Uvita de monte, uvito, uvito de monte	ND	ND	ND	ND	ND	ND	ND	ND	ND
Ericaceae	Cavendishia	Cavendishia quereme	Quereme	ND	ND	ND	ND	ND	ND	ND	ND	ND
Cucurbitaceae	Cayaponia	Cayaponia ophthalmica	Tsun-jo, mun-teka	ND	ND	ND	ND	ND	ND	ND	ND	ND
Urticaceae	Cecropia	Cecropia arachnoidea	Guarumo, yarumo	ND	ND	ND	ND	ND	ND	ND	ND	ND
Urticaceae	Cecropia	Cecropia ficifolia	Yarumo, yarumo blanco	YES	HCV	roots and aerial parts	methanol extract	oleanolic acid	anti-HCV activity in 96-well plate, using HCV cell culture system with immunofluorescent detection assisted by automated confocal microscopy.	Huh-7 cell	ND	https://doi.org/10.1016/j.jep.2020.112735
Urticaceae	Cecropia	Cecropia garciae	Yarumo, yarumo colorado	ND	ND	ND	ND	ND	ND	ND	ND	ND
Urticaceae	Cecropia	Cecropia goudotiana	Yarumo	ND	ND	ND	ND	ND	ND	ND	ND	ND
Urticaceae	Cecropia	Cecropia membranacea	Yarumo, yarumo macho, yarumo blanco	ND	ND	ND	ND	ND	ND	ND	ND	ND
Urticaceae	Cecropia	Cecropia mutisiana	Yarumo	ND	ND	ND	ND	ND	ND	ND	ND	ND
Urticaceae	Cecropia	Cecropia peltata	Guarumo, yarumo, ambaiba negra, yagrumo, duguná	ND	ND	ND	ND	ND	ND	ND	ND	ND
Urticaceae	Cecropia	Cecropia sciadophylla	Yarumo, yarumo macho	ND	ND	ND	ND	ND	ND	ND	ND	ND
Urticaceae	Cecropia	Cecropia telealba	Yarumo plateado, yarumo	ND	ND	ND	ND	ND	ND	ND	ND	ND
Urticaceae	Cecropia	Cedrela odorata	Bastardo, caoba de interior, cedro, cedro blanco, cedro caoba, cedro clavel, cedro colorado, cedro oloroso, cedro amargo, asna cedro, iguanane, cedro rojo	ND	ND	ND	ND	ND	ND	ND	ND	ND
Fabaceae	Cedrelinga	Cedrelinga cateniformis	Cedrorana, tornillo, achapo, acahapo rosado, achapo colorado, taecillo, cedro achapo,	ND	ND	ND	ND	ND	ND	ND	ND	ND
Simaroubaceae	Cedronia	Cedronia granatensis	Cedrón, cedrón rojo, valdivia	ND	ND	ND	ND	ND	ND	ND	ND	ND
Malvaceae	Ceiba	Ceiba pentandra	Bongo, ceiba, chivecha, ceibo, cumaca, toborachi, balso, bonga, ceiba de lana, lano, yuque, jabillo	YES	DENV2	leafs	ND	ND	MTT assay and Focus Forming assay (FFA)	Huh 7it-1 cell line	ND	DOI: 10.1063/1.5139340
Cannabaceae	Celtis	Celtis hottlei	Verraco	ND	ND	ND	ND	ND	ND	ND	ND	ND
Cannabaceae	Celtis	Celtis trinervia	Verraco	ND	ND	ND	ND	ND	ND	ND	ND	ND
Poaceae	Cenchrus	Cenchrus echinatus	Pega-pega, purula	ND	ND	ND	ND	ND	ND	ND	ND	ND
Asteraceae	Centaurea	Centaurea cyanus	Chaimitu, suku-llulu, centaurea, albarina, alvarina, azulejo	ND	ND	ND	ND	ND	ND	ND	ND	ND
Apiaceae	Centella	Centella asiatica	Centella asiatica, berro macho	YES	HSV-1 and HSV-2	ND	Crude water extract	asiatic acid	plate inhibition assay, review	ND	ND	doi: 10.1155/2021/7872406
Apiaceae	Centella	Centella asiatica	Centella asiatica, berro macho	YES	HSV-1 and HSV-2	ND	Crude water extract	asiaticoside	plate inhibition assay, review	ND	ND	doi: 10.1155/2021/7872406
Apiaceae	Centella	Centella asiatica	Centella asiatica, berro macho	YES	HSV-1 and HSV-2	ND	Crude water extract	madecassic acid	plate inhibition assay, review	ND	ND	doi: 10.1155/2021/7872406
Apiaceae	Centella	Centella asiatica	Centella asiatica, berro macho	YES	HSV-1 and HSV-2	ND	Crude water extract	madasiatic acid	plate inhibition assay, review	ND	ND	doi: 10.1155/2021/7872406
Apiaceae	Centella	Centella asiatica	Centella asiatica, berro macho	YES	HSV-1 and HSV-2	ND	Crude water extract	madecassoside	plate inhibition assay, review	ND	ND	doi: 10.1155/2021/7872406
Apiaceae	Centella	Centella asiatica	Centella asiatica, berro macho	YES	HSV-1 and HSV-2	ND	Crude water extract	isothankunic acid	plate inhibition assay, review	ND	ND	doi: 10.1155/2021/7872406
Apiaceae	Centella	Centella asiatica	Centella asiatica, berro macho	YES	PrV	ND	methanolic and aqueous extracts	ND	plate inhibition assay, review	ND	ND	doi: 10.1155/2021/7872406
Apiaceae	Centella	Centella asiatica	Centella asiatica, berro macho	YES	SARS-CoV-2	ND	methanolic and aqueous extracts	Asiatate 11	In silico	In silico	Inhibition of S-CoV-2 Mpro	doi: 10.4103/japtr.JAPTR_297_20
Apiaceae	Centella	Centella asiatica	Centella asiatica, berro macho	YES	SARS-CoV-2	ND	methanolic and aqueous extracts	Asiatate 10	In silico	In silico	Inhibition of S-CoV-2 Mpro	doi: 10.4103/japtr.JAPTR_297_20
Apiaceae	Centella	Centella asiatica	Centella asiatica, berro macho	YES	SARS-CoV-2	ND	methanolic and aqueous extracts	N3	In silico	In silico	Inhibition of S-CoV-2 Mpro	doi: 10.4103/japtr.JAPTR_297_20
Apiaceae	Centella	Centella asiatica	Centella asiatica, berro macho	YES	SARS-CoV-2	ND	methanolic and aqueous extracts	Asiatate 6	In silico	In silico	Inhibition of S-CoV-2 Mpro	doi: 10.4103/japtr.JAPTR_297_20
Apiaceae	Centella	Centella asiatica	Centella asiatica, berro macho	YES	SARS-CoV-2	ND	methanolic and aqueous extracts	Asiatate 4	In silico	In silico	Inhibition of S-CoV-2 Mpro	doi: 10.4103/japtr.JAPTR_297_20
Apiaceae	Centella	Centella asiatica	Centella asiatica, berro macho	YES	SARS-CoV-2	ND	methanolic and aqueous extracts	Asiatate 5	In silico	In silico	Inhibition of S-CoV-2 Mpro	doi: 10.4103/japtr.JAPTR_297_20
Apiaceae	Centella	Centella asiatica	Centella asiatica, berro macho	YES	SARS-CoV-2	ND	methanolic and aqueous extracts	Asiatate 7	In silico	In silico	Inhibition of S-CoV-2 Mpro	doi: 10.4103/japtr.JAPTR_297_20
Apiaceae	Centella	Centella asiatica	Centella asiatica, berro macho	YES	SARS-CoV-2	ND	methanolic and aqueous extracts	Asiatate 3	In silico	In silico	Inhibition of S-CoV-2 Mpro	doi: 10.4103/japtr.JAPTR_297_20
Apiaceae	Centella	Centella asiatica	Centella asiatica, berro macho	YES	SARS-CoV-2	ND	methanolic and aqueous extracts	Asiatate 1	In silico	In silico	Inhibition of S-CoV-2 Mpro	doi: 10.4103/japtr.JAPTR_297_20
Apiaceae	Centella	Centella asiatica	Centella asiatica, berro macho	YES	SARS-CoV-2	ND	methanolic and aqueous extracts	Asiatate 2	In silico	In silico	Inhibition of S-CoV-2 Mpro	doi: 10.4103/japtr.JAPTR_297_20
Apiaceae	Centella	Centella asiatica	Centella asiatica, berro macho	YES	SARS-CoV-2	ND	methanolic and aqueous extracts	Asiatate 8	In silico	In silico	Inhibition of S-CoV-2 Mpro	doi: 10.4103/japtr.JAPTR_297_20
Campanulaceae	Centropogon	Centropogon coccineus	Zarcillejo	ND	ND	ND	ND	ND	ND	ND	ND	ND
Rubiaceae	Cephaelis	Cephaelis ipecacuanha	Ipecacuana, raicilla, poajá, raicilla gateadora, raíz de oro, raíz de ipeca, raíz de montaña	YES	HIV-1, HIV-2	ND	ND	O-Methylpsychotrine sulfate heptahydrate	HIV-1 and HIV-2 RT assays	ND	inhibition of both monomeric (p66) and dimeric forms of HIV-1 RT	https://doi.org/10.1016/S0006-291X(05)80995-7
Rubiaceae	Cephaelis	Cephaelis ipecacuanha	Ipecacuana, raicilla, poajá, raicilla gateadora, raíz de oro, raíz de ipeca, raíz de montaña	YES	HIV-1, HIV-2	ND	ND	Psychotrine dihydrogen oxalate	HIV-1 and HIV-2 RT assays	ND	inhibition of both monomeric (p66) and dimeric forms of HIV-1 RT	https://doi.org/10.1016/S0006-291X(05)80995-7
Rubiaceae	Cephaelis	Cephaelis ipecacuanha	Ipecacuana, raicilla, poajá, raicilla gateadora, raíz de oro, raíz de ipeca, raíz de montaña	YES	DENV2	Isolated compound	Isolated compound	emetine	Immunofluorescence Assay_x000D_, Plaque assay for infectious virus quantitation	C6/36 cells, Huh-7 human hepatoma cells and BHK21 baby hamster kidney cells.	ND	doi:10.4172/jaa.1000009
Rubiaceae	Cephaelis	Cephaelis ipecacuanha	Ipecacuana, raicilla, poajá, raicilla gateadora, raíz de oro, raíz de ipeca, raíz de montaña	YES	HIV-1	Isolated compound	Isolated compound	emetine	In vitro RT inhibition	GHOST cells	Inhibits RT	https://doi.org/10.3390/molecules200611474
Cactaceae Juss.	Cereus	Cereus hexagonus	Cactus, cacto, yaurero	ND	ND	ND	ND	ND	ND	ND	ND	ND
Cactaceae Juss.	Cereus	Cereus repandus	Cardón higo	ND	ND	ND	ND	ND	ND	ND	ND	ND
Cactaceae Juss.	Cereus	Cereus russelianus	Cardón gallazo, kayuusi	ND	ND	ND	ND	ND	ND	ND	ND	ND
Solanaceae	Cestrum	Cestrum cuneatum	Tinto	ND	ND	ND	ND	ND	ND	ND	ND	ND
Solanaceae	Cestrum	Cestrum intermedium	Tinta pango	ND	ND	ND	ND	ND	ND	ND	ND	ND
Solanaceae	Cestrum	Cestrum mutisii	Tinto	ND	ND	ND	ND	ND	ND	ND	ND	ND
Solanaceae	Cestrum	Cestrum parvifolium	Tinto	ND	ND	ND	ND	ND	ND	ND	ND	ND
Solanaceae	Cestrum	Cestrum racemosum	Galán de noche	ND	ND	ND	ND	ND	ND	ND	ND	ND
Solanaceae	Cestrum	Cestrum tomentosum	Pasmo	ND	ND	ND	ND	ND	ND	ND	ND	ND
Melastomataceae	Chaetolepis	Chaetolepis lindeniana	Doradita, chinchimaní	ND	ND	ND	ND	ND	ND	ND	ND	ND
Melastomataceae	Chaetolepis	Chaetolepis microphylla	Flor de muerto, injerta de tierra	ND	ND	ND	ND	ND	ND	ND	ND	ND
Fabaceae	Chamaecrista	Chamaecrista desvauxii	Cargarrocío, guardarocío, pensamiento	ND	ND	ND	ND	ND	ND	ND	ND	ND
Arecaceae	Chamaedorea	Chamaedorea linearis	Caña de víbora	ND	ND	ND	ND	ND	ND	ND	ND	ND
Amaranthaceae	Chamissoa	Chamissoa altissima	Bejuco de guacharaca, lyann panye	ND	ND	ND	ND	ND	ND	ND	ND	ND
Asteraceae	Chaptalia	Chaptalia nutans	Balsilla, mano de tigre, yerba del cáncer, contragavilana, mano de tigre, salvia gavilana, capitana, hierba amarga, mano de lagarto, tres puntas, corro, lechugilla, tabera, amargón, diente de león, pipita	ND	ND	ND	ND	ND	ND	ND	ND	ND
Amaranthaceae	Chenopodium	Chenopodium petiolare	Cenizo	ND	ND	ND	ND	ND	ND	ND	ND	ND
Amaranthaceae	Chenopodium	Chenopodium quinoa	Quinua, quinoa, achita, canigua, suba, canihua, jiura, liccha, arroz del Perú	YES	SARS-CoV-2	ND	ND	PNWKIN	In silico	In silico	antagonists against SARS-CoV-2 spike glycoprotein receptor-binding domain, main protease, and papain-like protease.	doi: 10.1007/s10989-021-10214-y
Amaranthaceae	Chenopodium	Chenopodium quinoa	Quinua, quinoa, achita, canigua, suba, canihua, jiura, liccha, arroz del Perú	YES	SARS-CoV-2	ND	ND	PHYNN	In silico	In silico	antagonists against SARS-CoV-2 spike glycoprotein receptor-binding domain, main protease, and papain-like protease.	doi: 10.1007/s10989-021-10214-y
Amaranthaceae	Chenopodium	Chenopodium quinoa	Quinua, quinoa, achita, canigua, suba, canihua, jiura, liccha, arroz del Perú	YES	SARS-CoV-2	ND	ND	PHWNIN	In silico	In silico	antagonists against SARS-CoV-2 spike glycoprotein receptor-binding domain, main protease, and papain-like protease.	doi: 10.1007/s10989-021-10214-y
Amaranthaceae	Chenopodium	Chenopodium quinoa	Quinua, quinoa, achita, canigua, suba, canihua, jiura, liccha, arroz del Perú	YES	SARS-CoV-2	ND	ND	VEDKGMMHQQRMMEKAMNIPRMCGTMQRKCRMS	In silico	In silico	antagonists against SARS-CoV-2 spike glycoprotein receptor-binding domain, main protease, and papain-like protease.	doi: 10.1007/s10989-021-10214-y
Amaranthaceae	Chenopodium	Chenopodium quinoa	Quinua, quinoa, achita, canigua, suba, canihua, jiura, liccha, arroz del Perú	YES	SARS-CoV-2	ND	ND	TKHGGRINTL	In silico	In silico	antagonists against SARS-CoV-2 spike glycoprotein receptor-binding domain, main protease, and papain-like protease.	doi: 10.1007/s10989-021-10214-y
Amaranthaceae	Chenopodium	Chenopodium quinoa	Quinua, quinoa, achita, canigua, suba, canihua, jiura, liccha, arroz del Perú	YES	SARS-CoV-2	ND	ND	PKRF	In silico	In silico	antagonists against SARS-CoV-2 spike glycoprotein receptor-binding domain, main protease, and papain-like protease.	doi: 10.1007/s10989-021-10214-y
Amaranthaceae	Chenopodium	Chenopodium quinoa	Quinua, quinoa, achita, canigua, suba, canihua, jiura, liccha, arroz del Perú	YES	SARS-CoV-2	ND	ND	ERHHRGGRGRQS	In silico	In silico	antagonists against SARS-CoV-2 spike glycoprotein receptor-binding domain, main protease, and papain-like protease.	doi: 10.1007/s10989-021-10214-y
Amaranthaceae	Chenopodium	Chenopodium quinoa	Quinua, quinoa, achita, canigua, suba, canihua, jiura, liccha, arroz del Perú	YES	SARS-CoV-2	ND	ND	AIRAMPL	In silico	In silico	antagonists against SARS-CoV-2 spike glycoprotein receptor-binding domain, main protease, and papain-like protease.	doi: 10.1007/s10989-021-10214-y
Rubiaceae	Chiococca	Chiococca alba	Crucecita, raíz de muerciélago, caica, cainica	YES	CHIKV, MAYV	roots	methanolic extracts	naringin	neutral red assay and plaque assay.	Vero cells	ND	https://doi.org/10.1101/2021.08.04.455105
Rubiaceae	Chiococca	Chiococca alba	Crucecita, raíz de muerciélago, caica, cainica	YES	CHIKV, MAYV	roots	methanolic extracts	vitexin	neutral red assay and plaque assay.	Vero cells	ND	https://doi.org/10.1101/2021.08.04.455105
Rubiaceae	Chomelia	Chomelia panamensis	ND	ND	ND	ND	ND	ND	ND	ND	ND	ND
Menispermaceae	Chondrodendron	Chondrodendron iquitanum	ND	ND	ND	ND	ND	ND	ND	ND	ND	ND
Menispermaceae	Chondrodendron	Chondrodendron tomentosum	Nasacatá	ND	ND	ND	ND	ND	ND	ND	ND	ND
Asteraceae	Chrysanthemum	Chrysanthemum cinerariifolium	Piretro	ND	ND	ND	ND	ND	ND	ND	ND	ND
Chrysobalanaceae	Chrysobalanus	Chrysobalanus icaco	Icaco, cocoa plum, ciruela de algodón	YES	HIV	roots	Crude organic extract	ent-15-oxo-kaur-16-en-19-oic-acid	Anti-HIV assay	ND	ND	https://doi.org/10.1016/S0040-4020(01)86461-9
Chrysobalanaceae	Chrysobalanus	Chrysobalanus icaco	Icaco, cocoa plum, ciruela de algodón	YES	HIV	roots	Crude organic extract	ent-11s-hidroxy-15-oxokaur-16-en-19-oic acid methyl ester	Anti-HIV assay	ND	ND	https://doi.org/10.1016/S0040-4020(01)86461-9
Clusiaceae	Chrysochlamys	Chrysochlamys dependens	Rapabarba	ND	ND	ND	ND	ND	ND	ND	ND	ND
Chrysophyllum	amazonicum	Chrysophyllum amazonicum	Caimitillo, quinilla colorada, puirasado, pun-nashau, caimo	YES	HSV1	ND	ND	pouterin	Review	Review	ND	DOI: 10.26807/ia.vi.180
Sapotaceae	Chrysophyllum	Chrysophyllum argenteum	Caimito	ND	ND	ND	ND	ND	ND	ND	ND	ND
Sapotaceae	Chrysophyllum	Chrysophyllum cainito	Caimo, caimito, caimito blanco, caimito morado,caimo colorado, madura verde	YES	HIV1	peels	methanolic extracts	ND	HIV-1 RT assay	ND	reverse transcriptase inhibition	https://doi.org/10.32604/phyton.2018.87.068
Asteraceae	Chuquiraga	Chuquiraga jussieui	Chuquiraga cuasco, chiquiragua, vela de páramo	ND	ND	ND	ND	ND	ND	ND	ND	ND
Fabaceae	Cicer	Cicer arietinum	Garbanzo	YES	HIV1	Isolated compound	Isolated compound	CLAP	HIV-1 RT assay	ND	reverse transcriptase inhibition	DOI: 10.1016/s0024-3205(01)01473-4
Fabaceae	Cicer	Cicer arietinum	Garbanzo	YES	HSV1, PI3	seed, fruit skin and aerial parts	methanol extracts	glucanase	viral titers	Madin-Darby Bovine Kidney and Vero cell lines	ND	ISSN 19960816
Fabaceae	Cicer	Cicer arietinum	Garbanzo	YES	HSV1, PI3	seed, fruit skin and aerial parts	methanol extracts	chitinase	viral titers	Madin-Darby Bovine Kidney and Vero cell lines	ND	ISSN 19960816
Fabaceae	Cicer	Cicer arietinum	Garbanzo	YES	HSV1, PI3	seed, fruit skin and aerial parts	methanol extracts	cicerin	viral titers	Madin-Darby Bovine Kidney and Vero cell lines	ND	ISSN 19960816
Fabaceae	Cicer	Cicer arietinum	Garbanzo	YES	HSV1, PI3	seed, fruit skin and aerial parts	methanol extracts	arietin	viral titers	Madin-Darby Bovine Kidney and Vero cell lines	ND	ISSN 19960816
Fabaceae	Cicer	Cicer arietinum	Garbanzo	YES	HSV1, PI3	seed, fruit skin and aerial parts	methanol extracts	cicearin	viral titers	Madin-Darby Bovine Kidney and Vero cell lines	ND	ISSN 19960816
Fabaceae	Cicer	Cicer arietinum	Garbanzo	YES	HSV1, PI3	seed, fruit skin and aerial parts	methanol extracts	chickpea cyclophilin-like antifungal protein	viral titers	Madin-Darby Bovine Kidney and Vero cell lines	ND	ISSN 19960816
Fabaceae	Cicer	Cicer arietinum	Garbanzo	YES	HSV1, PI3	seed, fruit skin and aerial parts	methanol extracts	gallic acid	viral titers	Madin-Darby Bovine Kidney and Vero cell lines	ND	ISSN 19960816
Fabaceae	Cicer	Cicer arietinum	Garbanzo	YES	HSV1, PI3	seed, fruit skin and aerial parts	methanol extracts	ferulic acid	viral titers	Madin-Darby Bovine Kidney and Vero cell lines	ND	ISSN 19960816
Fabaceae	Cicer	Cicer arietinum	Garbanzo	YES	HSV1, PI3	seed, fruit skin and aerial parts	methanol extracts	chlorogenic acid	viral titers	Madin-Darby Bovine Kidney and Vero cell lines	ND	ISSN 19960816
Fabaceae	Cicer	Cicer arietinum	Garbanzo	YES	HSV1, PI3	seed, fruit skin and aerial parts	methanol extracts	cinnamic acid	viral titers	Madin-Darby Bovine Kidney and Vero cell lines	ND	ISSN 19960816
Fabaceae	Cicer	Cicer arietinum	Garbanzo	YES	HSV1, PI3	seed, fruit skin and aerial parts	methanol extracts	salicylic acids	viral titers	Madin-Darby Bovine Kidney and Vero cell lines	ND	ISSN 19960816
Fabaceae	Cicer	Cicer arietinum	Garbanzo	YES	HSV1, PI3	seed, fruit skin and aerial parts	methanol extracts	formononetin-7-O-glucoside- 6’’-malonate	viral titers	Madin-Darby Bovine Kidney and Vero cell lines	ND	ISSN 19960816
Fabaceae	Cicer	Cicer arietinum	Garbanzo	YES	HSV1, PI3	seed, fruit skin and aerial parts	methanol extracts	biochanin A-7-Oglucoside	viral titers	Madin-Darby Bovine Kidney and Vero cell lines	ND	ISSN 19960816
Fabaceae	Cicer	Cicer arietinum	Garbanzo	YES	HSV1, PI3	seed, fruit skin and aerial parts	methanol extracts	soyasaponin	viral titers	Madin-Darby Bovine Kidney and Vero cell lines	ND	ISSN 19960816
Asteraceae	Cichorium	Cichorium intybus	Achicoria	YES	SARS-CoV-2	ND	ND	quercetin	In silico	In silico	ND	DOI: 10.1039/d0ra05126h
Asteraceae	Cichorium	Cichorium intybus	Achicoria	YES	SARS-CoV-2	ND	ND	ursolic acid	In silico	In silico	ND	DOI: 10.1039/d0ra05126h
Asteraceae	Cichorium	Cichorium intybus	Achicoria	YES	SARS-CoV-2	ND	ND	kaempferol	In silico	In silico	ND	DOI: 10.1039/d0ra05126h
Asteraceae	Cichorium	Cichorium intybus	Achicoria	YES	SARS-CoV-2	ND	ND	isorhamnetin	In silico	In silico	ND	DOI: 10.1039/d0ra05126h
Asteraceae	Cichorium	Cichorium intybus	Achicoria	YES	SARS-CoV-2	ND	ND	luteolin	In silico	In silico	ND	DOI: 10.1039/d0ra05126h
Asteraceae	Cichorium	Cichorium intybus	Achicoria	YES	SARS-CoV-2	ND	ND	glycerrhizin	In silico	In silico	ND	DOI: 10.1039/d0ra05126h
Asteraceae	Cichorium	Cichorium intybus	Achicoria	YES	SARS-CoV-2	ND	ND	apigenin	In silico	In silico	ND	DOI: 10.1039/d0ra05126h
Asteraceae	Cichorium	Cichorium intybus	Achicoria	YES	SARS-CoV-2	ND	ND	verbascoside	In silico	In silico	Inhibits PLpro and 3CLpro	DOI: 10.1039/d0ra05126h
Asteraceae	Cichorium	Cichorium intybus	Achicoria	YES	SARS-CoV-2	ND	ND	caffeic acid	In silico	In silico	ND	DOI: 10.1039/d0ra05126h
Asteraceae	Cichorium	Cichorium intybus	Achicoria	YES	SARS-CoV-2	ND	ND	cyanidin 3-(6''-malonylglucoside)	In silico	In silico	ND	DOI: 10.1039/d0ra05126h
Asteraceae	Cichorium	Cichorium intybus	Achicoria	YES	SARS-CoV-2	ND	ND	caftaric acid	In silico	In silico	ND	DOI: 10.1039/d0ra05126h
Asteraceae	Cichorium	Cichorium intybus	Achicoria	YES	HBV	leaves	Isolated compound	Cichoric acid	D-galactosamine (D-GalN)-induced normal human HL-7702 hepatocyte injury model	human HL-7702 hepatocyte, the duck hepatitis B virus (DHBV)-infected duck fetal hepatocytes and the HBV-transfected cell line HepG2.2.15 cells	ND	DOI: 10.1248/bpb.b14-00137
Asteraceae	Cichorium	Cichorium intybus	Achicoria	YES	HSV-1, adenovirus type 5	ND	aqueous extract	ND	assays micro-culture neutral red dye absorption and microscopically follow up for CPE, cytopathic effect inhibition assay and plaque reduction assay.	Vero, BSC-1, Hep-II and RD cell lines	ND	ISSN 16840240
Rubiaceae	Ciliosemina	Ciliosemina purdieana	ND	ND	ND	ND	ND	ND	ND	ND	ND	ND
Ranunculaceae	Cimicifuga	Cimicifuga cordifolia	Mata chinches	ND	ND	ND	ND	ND	ND	ND	ND	ND
Rubiaceae	Cinchona	Cinchona barbacoensis	Cascarilla, quina	ND	ND	ND	ND	ND	ND	ND	ND	ND
Rubiaceae	Cinchona	Cinchona henleana	Quina	ND	ND	ND	ND	ND	ND	ND	ND	ND
Rubiaceae	Cinchona	Cinchona officinalis	Quina, funa, quina blanca, quina rosada, quina roja, quina túnica, quina canchosa, quina anaranjada y cascarilla	YES	SARS-CoV-2	ND	ND	14-deoxy-11,12-didehydroandrographolide	In silico	In silico	inhibition of SARS-CoV-2 main protease Mpro	DOI: 10.1007/s11756-022-01012-y
Rubiaceae	Cinchona	Cinchona officinalis	Quina, funa, quina blanca, quina rosada, quina roja, quina túnica, quina canchosa, quina anaranjada y cascarilla	YES	SARS-CoV-2	ND	ND	andrograpanin	In silico	In silico	inhibition of SARS-CoV-2 main protease Mpro	DOI: 10.1007/s11756-022-01012-y
Rubiaceae	Cinchona	Cinchona officinalis	Quina, funa, quina blanca, quina rosada, quina roja, quina túnica, quina canchosa, quina anaranjada y cascarilla	YES	SARS-CoV-2	ND	ND	quinine	In silico	In silico	inhibition of SARS-CoV-2 main protease Mpro	DOI: 10.1007/s11756-022-01012-y
Rubiaceae	Cinchona	Cinchona officinalis	Quina, funa, quina blanca, quina rosada, quina roja, quina túnica, quina canchosa, quina anaranjada y cascarilla	YES	SARS-CoV-2	ND	ND	cinchonine	In silico	In silico	inhibition of SARS-CoV-2 main protease Mpro	DOI: 10.1007/s11756-022-01012-y
Rubiaceae	Cinchona	Cinchona officinalis	Quina, funa, quina blanca, quina rosada, quina roja, quina túnica, quina canchosa, quina anaranjada y cascarilla	YES	HSV - IV - SARS-CoV-1 - SARS-CoV-2	ND	ND	Quinine	Review	ND	DNA intercalating activity	DOI: 10.29228/jrp.206
Rubiaceae	Cinchona	Cinchona pitayensis	Quina roja, quina roja de pitayó, quino, quina	ND	ND	ND	ND	ND	ND	ND	ND	ND
Rubiaceae	Cinchona	Cinchona pubescens	Quina, quina amarilla, quina terciopelo, quina naranja, quina lanuda, quina roja, quina canchosa, cascarilla, quina tuna, azuceno colorado, cascarillo, cascarilla gallinazo, azuceno, cascarilla amarga	ND	ND	ND	ND	ND	ND	ND	ND	ND
Lauraceae	Cinnamomum	Cinnamomum camphora	Alcanfor	ND	ND	ND	ND	ND	ND	ND	ND	ND
Lauraceae	Cinnamomum	Cinnamomum verum	Canela, cinnamon	ND	ND	ND	ND	ND	ND	ND	ND	ND
Lauraceae	Cinnamomum	Cinnamomum zeylanicum	Canela, canelo de Ceilán	YES	SARS‐CoV‐2	bark and leaves	ethanol extracts	cinnamic acid	MTT assay + In silico	Human breast cancer cell line MCF‐7 (ER+, PR+, HER2−, tumorigenic, and non‐invasive) and human normal kidney epithelial cell line HEK‐293	ND	doi: 10.1111/jfbc.14262
Lauraceae	Cinnamomum	Cinnamomum zeylanicum	Canela, canelo de Ceilán	YES	SARS‐CoV‐2	bark and leaves	ethanol extracts	cinnamaldehyde	MTT assay + In silico	Human breast cancer cell line MCF‐7 (ER+, PR+, HER2−, tumorigenic, and non‐invasive) and human normal kidney epithelial cell line HEK‐293	ND	doi: 10.1111/jfbc.14262
Lauraceae	Cinnamomum	Cinnamomum zeylanicum	Canela, canelo de Ceilán	YES	SARS‐CoV‐2	bark and leaves	ethanol extracts	eugenol	MTT assay + In silico	Human breast cancer cell line MCF‐7 (ER+, PR+, HER2−, tumorigenic, and non‐invasive) and human normal kidney epithelial cell line HEK‐293	ND	doi: 10.1111/jfbc.14262
Lauraceae	Cinnamomum	Cinnamomum zeylanicum	Canela, canelo de Ceilán	YES	HSV1	ND	hydroalcoholic extract	ND	3-(4,5-dimethylthiazol-2-yl)-2,5-diphenyltetrazolium bromide assay, TCID50 assay	vero cells	ND	PMID: 32435433
Lauraceae	Cinnamomum	Cinnamomum zeylanicum	Canela, canelo de Ceilán	YES	HIV1	bark	hydroalcoholic extract	IND02	neutralization assay with MAGI cells.	MAGI cells	Blocking Heparan Sulfate- and Co-Receptor- Binding Sites on gp120 and Reverses T Cell Exhaustion via Impeding Tim-3 and PD-1 Upregulation	doi: 10.1371/journal.pone.0165386
Lauraceae	Cinnamomum	Cinnamomum zeylanicum	Canela, canelo de Ceilán	YES	HCV	cortex	Isolated compound	Procyanidin B1	HCV pseudotype and subgenomic replicon assays	Huh-7 cells	ND	DOI: 10.3851/IMP1597
Lauraceae	Cinnamomum	Cinnamomum zeylanicum	Canela, canelo de Ceilán	YES	HCV	cortex	Isolated compound	(-)-epicatechin	HCV pseudotype and subgenomic replicon assays	Huh-7 cells	ND	DOI: 10.3851/IMP1597
Lauraceae	Cinnamomum	Cinnamomum zeylanicum	Canela, canelo de Ceilán	YES	HCV	cortex	Isolated compound	(+)-catechin	HCV pseudotype and subgenomic replicon assays	Huh-7 cells	ND	DOI: 10.3851/IMP1597
Lauraceae	Cinnamomum	Cinnamomum zeylanicum	Canela, canelo de Ceilán	YES	murine cutaneous HSV-2	ND	ND	ND	Balb/c mice 6 to 7 weeks old were infected with 104.4TCID50 of HSV-2	Balb/c mice	ND	ISSN 10273956
Menispermaceae	Cissampelos	Cissampelos andromorpha	ND	ND	ND	ND	ND	ND	ND	ND	ND	ND
Menispermaceae	Cissampelos	Cissampelos grandifolia	Bejuco	ND	ND	ND	ND	ND	ND	ND	ND	ND
Menispermaceae	Cissampelos	Cissampelos pareira	Bejuco de cerca, bejuco huavo, batatilla, pereira, patacón, amargoso, batato, masquiaunsabe, bejuco pitilla, bejuco ratón, venadero, oreja de ratón, batato, guayacán, bejuco de salud, pat chwal	YES	SARS-CoV-2	ND	ND	emetine	TaqMan real-time RT-PCR assay for detection of SARS-CoV-2	Vero Cells	ND	doi: 10.1186/s12906-022-03584-3
Menispermaceae	Cissampelos	Cissampelos pareira	Bejuco de cerca, bejuco huavo, batatilla, pereira, patacón, amargoso, batato, masquiaunsabe, bejuco pitilla, bejuco ratón, venadero, oreja de ratón, batato, guayacán, bejuco de salud, pat chwal	YES	SARS-CoV-2	ND	ND	anisomycin	TaqMan real-time RT-PCR assay for detection of SARS-CoV-3	Vero Cells	ND	doi: 10.1186/s12906-022-03584-3
Menispermaceae	Cissampelos	Cissampelos pareira	Bejuco de cerca, bejuco huavo, batatilla, pereira, patacón, amargoso, batato, masquiaunsabe, bejuco pitilla, bejuco ratón, venadero, oreja de ratón, batato, guayacán, bejuco de salud, pat chwal	YES	SARS-CoV-2	ND	ND	cycloheximide	TaqMan real-time RT-PCR assay for detection of SARS-CoV-4	Vero Cells	ND	doi: 10.1186/s12906-022-03584-3
Menispermaceae	Cissampelos	Cissampelos pareira	Bejuco de cerca, bejuco huavo, batatilla, pereira, patacón, amargoso, batato, masquiaunsabe, bejuco pitilla, bejuco ratón, venadero, oreja de ratón, batato, guayacán, bejuco de salud, pat chwal	YES	SARS-CoV-2	ND	ND	homoharringtonine	TaqMan real-time RT-PCR assay for detection of SARS-CoV-5	Vero Cells	ND	doi: 10.1186/s12906-022-03584-3
Menispermaceae	Cissampelos	Cissampelos pareira	Bejuco de cerca, bejuco huavo, batatilla, pereira, patacón, amargoso, batato, masquiaunsabe, bejuco pitilla, bejuco ratón, venadero, oreja de ratón, batato, guayacán, bejuco de salud, pat chwal	YES	SARS-CoV-2	ND	ND	apcidin	TaqMan real-time RT-PCR assay for detection of SARS-CoV-6	Vero Cells	ND	doi: 10.1186/s12906-022-03584-3
Menispermaceae	Cissampelos	Cissampelos pareira	Bejuco de cerca, bejuco huavo, batatilla, pereira, patacón, amargoso, batato, masquiaunsabe, bejuco pitilla, bejuco ratón, venadero, oreja de ratón, batato, guayacán, bejuco de salud, pat chwal	YES	SARS-CoV-2	ND	ND	pareirarine	TaqMan real-time RT-PCR assay for detection of SARS-CoV-7	Vero Cells	ND	doi: 10.1186/s12906-022-03584-3
Menispermaceae	Cissampelos	Cissampelos pareira	Bejuco de cerca, bejuco huavo, batatilla, pereira, patacón, amargoso, batato, masquiaunsabe, bejuco pitilla, bejuco ratón, venadero, oreja de ratón, batato, guayacán, bejuco de salud, pat chwal	YES	SARS-CoV-2	ND	ND	cissamine	TaqMan real-time RT-PCR assay for detection of SARS-CoV-8	Vero Cells	ND	doi: 10.1186/s12906-022-03584-3
Menispermaceae	Cissampelos	Cissampelos pareira	Bejuco de cerca, bejuco huavo, batatilla, pereira, patacón, amargoso, batato, masquiaunsabe, bejuco pitilla, bejuco ratón, venadero, oreja de ratón, batato, guayacán, bejuco de salud, pat chwal	YES	SARS-CoV-2	ND	ND	magnoflorine	TaqMan real-time RT-PCR assay for detection of SARS-CoV-9	Vero Cells	ND	doi: 10.1186/s12906-022-03584-3
Menispermaceae	Cissampelos	Cissampelos pareira	Bejuco de cerca, bejuco huavo, batatilla, pereira, patacón, amargoso, batato, masquiaunsabe, bejuco pitilla, bejuco ratón, venadero, oreja de ratón, batato, guayacán, bejuco de salud, pat chwal	YES	DENV1-DENV4	aerial parts	alcoholic extract	ND	Plaque assay, AG129 infected mouse	LLCMK2 cells and AG129 mouse	ND	doi: 10.1371/journal.pntd.0004255
Menispermaceae	Cissampelos	Cissampelos tropaeolifolia	ND	ND	ND	ND	ND	ND	ND	ND	ND	ND
Vitaceae	Cissus	Cissus erosa	ND	YES	Dengue and Zika virus	stems and leaves	ethanol extracts	isovitexin	MTT colorimetric method	LLCMK2 cells, Vero cells.	ND	doi: 10.1590/2175-7860202071052
Vitaceae	Cissus	Cissus erosa	ND	YES	Dengue and Zika virus	stems and leaves	ethanol extracts	orientin	MTT colorimetric method	LLCMK2 cells, Vero cells.	ND	doi: 10.1590/2175-7860202071052
Vitaceae	Cissus	Cissus erosa	ND	YES	Dengue and Zika virus	stems and leaves	ethanol extracts	isoorientin	MTT colorimetric method	LLCMK2 cells, Vero cells.	ND	doi: 10.1590/2175-7860202071052
Vitaceae	Cissus	Cissus erosa	ND	YES	Dengue and Zika virus	stems and leaves	ethanol extracts	methoxyluteolin-6(8)-C-hexosyl	MTT colorimetric method	LLCMK2 cells, Vero cells.	ND	doi: 10.1590/2175-7860202071052
Vitaceae	Cissus	Cissus erosa	ND	YES	Dengue and Zika virus	stems and leaves	ethanol extracts	luteolin-7,4’-di-O-glycosylflavone	MTT colorimetric method	LLCMK2 cells, Vero cells.	ND	doi: 10.1590/2175-7860202071052
Vitaceae	Cissus	Cissus microcarpa	Bejuco comemano	ND	ND	ND	ND	ND	ND	ND	ND	ND
Vitaceae	Cissus	Cissus verticillata	Bejuco castro, bejuco chirriador, bejuco ubí, uvilla, bejuco de caro, bejuco comemano, hierba de buey, bejuco caro, lyann mol	ND	ND	ND	ND	ND	ND	ND	ND	ND
Verbenaceae	Citharexylum	Citharexylum quadrangulare	Almizclillo	ND	ND	ND	ND	ND	ND	ND	ND	ND
Cucurbitaceae	Citrullus	Citrullus lanatus	Patilla	YES	H1N1 and H3N2	fruit	Isolated compound	8‐prenylnaringenin	Focus‐forming reduction assay for measuring virus titer, Focus‐forming reduction assay for measuring virus titer, Viral binding inhibition assay	Madin–Darby canine kidney (MDCK) cells	interact directly with viral neuraminidase	doi: 10.1002/fsn3.2725
Cucurbitaceae	Citrullus	Citrullus lanatus	Patilla	YES	H1N1	fruit	Isolated compound	(±)-Naringenin	time-of-addition assay	(MDCK) Cells	ND	doi: 10.3390/ph15121480
Cucurbitaceae	Citrullus	Citrullus lanatus	Patilla	YES	H1N1	fruit	Isolated compound	Naringenin-4′,7′-diacetate	time-of-addition assay	(MDCK) Cells	ND	doi: 10.3390/ph15121480
Cucurbitaceae	Citrullus	Citrullus lanatus	Patilla	YES	H1N1	fruit	Isolated compound	8-prenylnaringenin	time-of-addition assay	(MDCK) Cells	ND	doi: 10.3390/ph15121480
Cucurbitaceae	Citrullus	Citrullus lanatus	Patilla	YES	H1N1	fruit	Isolated compound	6-prenylnaringenin	time-of-addition assay	(MDCK) Cells	ND	doi: 10.3390/ph15121480
Rutaceae	Citrus	Citrus aurantiifolia	Limón, limón criollo, lima agria, limonero, sitron, lime, citron vert, lima	YES	HIV1	fruit	lime juice	ND	cervicovaginal explants and application of lima juice	cervicovaginal explants	ND	doi: 10.1186/1742-4690-5-3
Rutaceae	Citrus	Citrus aurantium	Naranja agria, naranja ácida	YES	HSV1	leaves	methanolic extracts	Chlorogenic acid	cell culture	Vero cells, ATCC: CCL81	ND	doi: 10.1080/09603123.2023.2200237
Rutaceae	Citrus	Citrus aurantium	Naranja agria, naranja ácida	YES	HSV1	leaves	methanolic extracts	Caffeic acid	cell culture	Vero cells, ATCC: CCL81	ND	doi: 10.1080/09603123.2023.2200237
Rutaceae	Citrus	Citrus aurantium	Naranja agria, naranja ácida	YES	HSV1	leaves	methanolic extracts	p-Coumaric acid	cell culture	Vero cells, ATCC: CCL81	ND	doi: 10.1080/09603123.2023.2200237
Rutaceae	Citrus	Citrus aurantium	Naranja agria, naranja ácida	YES	HSV1	leaves	methanolic extracts	trans-4-hydroxy-3-methoxycinnamic acid	cell culture	Vero cells, ATCC: CCL81	ND	doi: 10.1080/09603123.2023.2200237
Rutaceae	Citrus	Citrus aurantium	Naranja agria, naranja ácida	YES	HSV1	leaves	methanolic extracts	Ferulic acid	cell culture	Vero cells, ATCC: CCL81	ND	doi: 10.1080/09603123.2023.2200237
Rutaceae	Citrus	Citrus aurantium	Naranja agria, naranja ácida	YES	HSV1	leaves	methanolic extracts	Rosmarinic acid	cell culture	Vero cells, ATCC: CCL81	ND	doi: 10.1080/09603123.2023.2200237
Rutaceae	Citrus	Citrus aurantium	Naranja agria, naranja ácida	YES	HSV1	leaves	methanolic extracts	trans hydroxycinnamic acid	cell culture	Vero cells, ATCC: CCL81	ND	doi: 10.1080/09603123.2023.2200237
Rutaceae	Citrus	Citrus aurantium	Naranja agria, naranja ácida	YES	HSV1	leaves	methanolic extracts	trans cinnamic acid	cell culture	Vero cells, ATCC: CCL81	ND	doi: 10.1080/09603123.2023.2200237
Rutaceae	Citrus	Citrus aurantium	Naranja agria, naranja ácida	YES	HSV1	leaves	methanolic extracts	Gallic acid	cell culture	Vero cells, ATCC: CCL81	ND	doi: 10.1080/09603123.2023.2200237
Rutaceae	Citrus	Citrus aurantium	Naranja agria, naranja ácida	YES	HSV1	leaves	methanolic extracts	3,4-dihydroxybenzoic acid	cell culture	Vero cells, ATCC: CCL81	ND	doi: 10.1080/09603123.2023.2200237
Rutaceae	Citrus	Citrus aurantium	Naranja agria, naranja ácida	YES	HSV1	leaves	methanolic extracts	Syringic acid	cell culture	Vero cells, ATCC: CCL81	ND	doi: 10.1080/09603123.2023.2200237
Rutaceae	Citrus	Citrus aurantium	Naranja agria, naranja ácida	YES	HSV1	leaves	methanolic extracts	Vanillic acid	cell culture	Vero cells, ATCC: CCL81	ND	doi: 10.1080/09603123.2023.2200237
Rutaceae	Citrus	Citrus aurantium	Naranja agria, naranja ácida	YES	HSV1	leaves	methanolic extracts	2,5-dihydrobenzoic acid	cell culture	Vero cells, ATCC: CCL81	ND	doi: 10.1080/09603123.2023.2200237
Rutaceae	Citrus	Citrus aurantium	Naranja agria, naranja ácida	YES	HSV1	leaves	methanolic extracts	Salicylic acid	cell culture	Vero cells, ATCC: CCL81	ND	doi: 10.1080/09603123.2023.2200237
Rutaceae	Citrus	Citrus aurantium	Naranja agria, naranja ácida	YES	HSV1	leaves	methanolic extracts	Eriocitrin	cell culture	Vero cells, ATCC: CCL81	ND	doi: 10.1080/09603123.2023.2200237
Rutaceae	Citrus	Citrus aurantium	Naranja agria, naranja ácida	YES	HSV1	leaves	methanolic extracts	Neoeriocitrin	cell culture	Vero cells, ATCC: CCL81	ND	doi: 10.1080/09603123.2023.2200237
Rutaceae	Citrus	Citrus aurantium	Naranja agria, naranja ácida	YES	HSV1	leaves	methanolic extracts	Narirutin	cell culture	Vero cells, ATCC: CCL81	ND	doi: 10.1080/09603123.2023.2200237
Rutaceae	Citrus	Citrus aurantium	Naranja agria, naranja ácida	YES	HSV1	leaves	methanolic extracts	Naringin	cell culture	Vero cells, ATCC: CCL81	ND	doi: 10.1080/09603123.2023.2200237
Rutaceae	Citrus	Citrus aurantium	Naranja agria, naranja ácida	YES	HSV1	leaves	methanolic extracts	Naringenin	cell culture	Vero cells, ATCC: CCL81	ND	doi: 10.1080/09603123.2023.2200237
Rutaceae	Citrus	Citrus aurantium	Naranja agria, naranja ácida	YES	HSV1	leaves	methanolic extracts	Neohesperidin	cell culture	Vero cells, ATCC: CCL81	ND	doi: 10.1080/09603123.2023.2200237
Rutaceae	Citrus	Citrus aurantium	Naranja agria, naranja ácida	YES	HSV1	leaves	methanolic extracts	Hesperidin	cell culture	Vero cells, ATCC: CCL81	ND	doi: 10.1080/09603123.2023.2200237
Rutaceae	Citrus	Citrus aurantium	Naranja agria, naranja ácida	YES	HSV1	leaves	methanolic extracts	Rutin trihydrate	cell culture	Vero cells, ATCC: CCL81	ND	doi: 10.1080/09603123.2023.2200237
Rutaceae	Citrus	Citrus aurantium	Naranja agria, naranja ácida	YES	HSV1	leaves	methanolic extracts	Quercitrin	cell culture	Vero cells, ATCC: CCL81	ND	doi: 10.1080/09603123.2023.2200237
Rutaceae	Citrus	Citrus aurantium	Naranja agria, naranja ácida	YES	HSV1	leaves	methanolic extracts	Quercetin-3-galactoside	cell culture	Vero cells, ATCC: CCL81	ND	doi: 10.1080/09603123.2023.2200237
Rutaceae	Citrus	Citrus aurantium	Naranja agria, naranja ácida	YES	HSV1	leaves	methanolic extracts	Quercetin dihydrate	cell culture	Vero cells, ATCC: CCL81	ND	doi: 10.1080/09603123.2023.2200237
Rutaceae	Citrus	Citrus aurantium	Naranja agria, naranja ácida	YES	HSV1	leaves	methanolic extracts	Kaempferol	cell culture	Vero cells, ATCC: CCL81	ND	doi: 10.1080/09603123.2023.2200237
Rutaceae	Citrus	Citrus aurantium	Naranja agria, naranja ácida	YES	HSV1	leaves	methanolic extracts	Luteolin	cell culture	Vero cells, ATCC: CCL81	ND	doi: 10.1080/09603123.2023.2200237
Rutaceae	Citrus	Citrus aurantium	Naranja agria, naranja ácida	YES	HSV1	leaves	methanolic extracts	Apigenin	cell culture	Vero cells, ATCC: CCL81	ND	doi: 10.1080/09603123.2023.2200237
Rutaceae	Citrus	Citrus aurantium	Naranja agria, naranja ácida	YES	HSV1	leaves	methanolic extracts	amentoflavone	cell culture	Vero cells, ATCC: CCL81	ND	doi: 10.1080/09603123.2023.2200237
Rutaceae	Citrus	Citrus aurantium	Naranja agria, naranja ácida	YES	HSV1	leaves	methanolic extracts	Catechin	cell culture	Vero cells, ATCC: CCL81	ND	doi: 10.1080/09603123.2023.2200237
Rutaceae	Citrus	Citrus aurantium	Naranja agria, naranja ácida	YES	HSV1	leaves	methanolic extracts	Epicatechin	cell culture	Vero cells, ATCC: CCL81	ND	doi: 10.1080/09603123.2023.2200237
Rutaceae	Citrus	Citrus aurantium	Naranja agria, naranja ácida	YES	HSV1	leaves	methanolic extracts	3,4-dihydroxyphenol acetic acid	cell culture	Vero cells, ATCC: CCL81	ND	doi: 10.1080/09603123.2023.2200237
Rutaceae	Citrus	Citrus aurantium	Naranja agria, naranja ácida	YES	HSV1	leaves	methanolic extracts	Coumarin	cell culture	Vero cells, ATCC: CCL81	ND	doi: 10.1080/09603123.2023.2200237
Rutaceae	Citrus	Citrus aurantium	Naranja agria, naranja ácida	YES	HSV1	leaves	methanolic extracts	Resorcinol	cell culture	Vero cells, ATCC: CCL81	ND	doi: 10.1080/09603123.2023.2200237
Rutaceae	Citrus	Citrus aurantium	Naranja agria, naranja ácida	YES	HSV1	leaves	methanolic extracts	Naphtoresorcinol	cell culture	Vero cells, ATCC: CCL81	ND	doi: 10.1080/09603123.2023.2200237
Rutaceae	Citrus	Citrus aurantium	Naranja agria, naranja ácida	YES	HSV1	leaves	methanolic extracts	Carnosic acid	cell culture	Vero cells, ATCC: CCL81	ND	doi: 10.1080/09603123.2023.2200237
Rutaceae	Citrus	Citrus aurantium	Naranja agria, naranja ácida	YES	H1N1	peels	crude extract	limonene	ASTM E1053-20 method	(MDCK) cell lines	ND	DOI: 10.1177/1934578X211072713
Rutaceae	Citrus	Citrus aurantium	Naranja agria, naranja ácida	YES	H1N1	peels	crude extract	α-Thujene	ASTM E1053-20 method	(MDCK) cell lines	ND	DOI: 10.1177/1934578X211072713
Rutaceae	Citrus	Citrus aurantium	Naranja agria, naranja ácida	YES	H1N1	peels	crude extract	Heptanol	ASTM E1053-20 method	(MDCK) cell lines	ND	DOI: 10.1177/1934578X211072713
Rutaceae	Citrus	Citrus aurantium	Naranja agria, naranja ácida	YES	H1N1	peels	crude extract	Sabinene	ASTM E1053-20 method	(MDCK) cell lines	ND	DOI: 10.1177/1934578X211072713
Rutaceae	Citrus	Citrus aurantium	Naranja agria, naranja ácida	YES	H1N1	peels	crude extract	Myrcene	ASTM E1053-20 method	(MDCK) cell lines	ND	DOI: 10.1177/1934578X211072713
Rutaceae	Citrus	Citrus aurantium	Naranja agria, naranja ácida	YES	H1N1	peels	crude extract	Octanal	ASTM E1053-20 method	(MDCK) cell lines	ND	DOI: 10.1177/1934578X211072713
Rutaceae	Citrus	Citrus aurantium	Naranja agria, naranja ácida	YES	H1N1	peels	crude extract	Benzyl formate	ASTM E1053-20 method	(MDCK) cell lines	ND	DOI: 10.1177/1934578X211072713
Rutaceae	Citrus	Citrus aurantium	Naranja agria, naranja ácida	YES	H1N1	peels	crude extract	Linalool	ASTM E1053-20 method	(MDCK) cell lines	ND	DOI: 10.1177/1934578X211072713
Rutaceae	Citrus	Citrus aurantium	Naranja agria, naranja ácida	YES	H1N1	peels	crude extract	Nonanal	ASTM E1053-20 method	(MDCK) cell lines	ND	DOI: 10.1177/1934578X211072713
Rutaceae	Citrus	Citrus aurantium	Naranja agria, naranja ácida	YES	H1N1	peels	crude extract	trans-p-Mentha-2,8-dien-1-ol	ASTM E1053-20 method	(MDCK) cell lines	ND	DOI: 10.1177/1934578X211072713
Rutaceae	Citrus	Citrus aurantium	Naranja agria, naranja ácida	YES	H1N1	peels	crude extract	Nonanol	ASTM E1053-20 method	(MDCK) cell lines	ND	DOI: 10.1177/1934578X211072713
Rutaceae	Citrus	Citrus aurantium	Naranja agria, naranja ácida	YES	H1N1	peels	crude extract	α-Terpineol	ASTM E1053-20 method	(MDCK) cell lines	ND	DOI: 10.1177/1934578X211072713
Rutaceae	Citrus	Citrus aurantium	Naranja agria, naranja ácida	YES	H1N1	peels	crude extract	Decanal	ASTM E1053-20 method	(MDCK) cell lines	ND	DOI: 10.1177/1934578X211072713
Rutaceae	Citrus	Citrus aurantium	Naranja agria, naranja ácida	YES	H1N1	peels	crude extract	Octanol acetate	ASTM E1053-20 method	(MDCK) cell lines	ND	DOI: 10.1177/1934578X211072713
Rutaceae	Citrus	Citrus aurantium	Naranja agria, naranja ácida	YES	H1N1	peels	crude extract	Nerol	ASTM E1053-20 method	(MDCK) cell lines	ND	DOI: 10.1177/1934578X211072713
Rutaceae	Citrus	Citrus aurantium	Naranja agria, naranja ácida	YES	H1N1	peels	crude extract	Citronellyl formate	ASTM E1053-20 method	(MDCK) cell lines	ND	DOI: 10.1177/1934578X211072713
Rutaceae	Citrus	Citrus aurantium	Naranja agria, naranja ácida	YES	H1N1	peels	crude extract	2-Adamantanone	ASTM E1053-20 method	(MDCK) cell lines	ND	DOI: 10.1177/1934578X211072713
Rutaceae	Citrus	Citrus aurantium	Naranja agria, naranja ácida	YES	H1N1	peels	crude extract	Myrtenyl acetate	ASTM E1053-20 method	(MDCK) cell lines	ND	DOI: 10.1177/1934578X211072713
Rutaceae	Citrus	Citrus aurantium	Naranja agria, naranja ácida	YES	H1N1	peels	crude extract	trans-Carvyl acetate	ASTM E1053-20 method	(MDCK) cell lines	ND	DOI: 10.1177/1934578X211072713
Rutaceae	Citrus	Citrus aurantium	Naranja agria, naranja ácida	YES	H1N1	peels	crude extract	Z-β-Damascenone	ASTM E1053-20 method	(MDCK) cell lines	ND	DOI: 10.1177/1934578X211072713
Rutaceae	Citrus	Citrus aurantium	Naranja agria, naranja ácida	YES	H1N1	peels	crude extract	Linalool isobutanoate	ASTM E1053-20 method	(MDCK) cell lines	ND	DOI: 10.1177/1934578X211072713
Rutaceae	Citrus	Citrus aurantium	Naranja agria, naranja ácida	YES	H1N1	peels	crude extract	3Z-Hexenyl 2-methyl-2-pentenoate	ASTM E1053-20 method	(MDCK) cell lines	ND	DOI: 10.1177/1934578X211072713
Rutaceae	Citrus	Citrus aurantium	Naranja agria, naranja ácida	YES	H1N1	peels	crude extract	(E)-β-Caryophyllene	ASTM E1053-20 method	(MDCK) cell lines	ND	DOI: 10.1177/1934578X211072713
Rutaceae	Citrus	Citrus aurantium	Naranja agria, naranja ácida	YES	H1N1	peels	crude extract	α-trans-Bergamotene	ASTM E1053-20 method	(MDCK) cell lines	ND	DOI: 10.1177/1934578X211072713
Rutaceae	Citrus	Citrus limetta	Lima, lima dulce, limón dulce	YES	SARS-CoV-2	ND	ND	D-limonene	In silico	In silico	Inhibits main protease, RNA plymerase and Spike protein	ISSN 1567-214x
Rutaceae	Citrus	Citrus limetta	Lima, lima dulce, limón dulce	YES	SARS-CoV-2	ND	ND	α-pinene	In silico	In silico	Inhibits main protease, RNA plymerase and Spike protein	ISSN 1567-214x
Rutaceae	Citrus	Citrus limetta	Lima, lima dulce, limón dulce	YES	SARS-CoV-2	ND	ND	β-pinene	In silico	In silico	Inhibits main protease, RNA plymerase and Spike protein	ISSN 1567-214x
Rutaceae	Citrus	Citrus limetta	Lima, lima dulce, limón dulce	YES	SARS-CoV-2	ND	ND	Camphene	In silico	In silico	Inhibits main protease, RNA plymerase and Spike protein	ISSN 1567-214x
Rutaceae	Citrus	Citrus limon	Limón, limuuna	YES	SARS-CoV-2	ND	ND	eriocitrin	In silico	In silico	Inhibits main protease	https://doi.org/10.1080/07391102.2021.1947893
Rutaceae	Citrus	Citrus limon	Limón, limuuna	YES	SARS-CoV-2	ND	ND	eriodictoyl	In silico	In silico	Inhibits main protease	https://doi.org/10.1080/07391102.2021.1947893
Rutaceae	Citrus	Citrus limon	Limón, limuuna	YES	SARS-CoV-2	ND	ND	hespiridin	In silico	In silico	Inhibits main protease	https://doi.org/10.1080/07391102.2021.1947893
Rutaceae	Citrus	Citrus limon	Limón, limuuna	YES	SARS-CoV-2	ND	ND	neoeriocitrin	In silico	In silico	Inhibits main protease	https://doi.org/10.1080/07391102.2021.1947893
Rutaceae	Citrus	Citrus limon	Limón, limuuna	YES	SARS-CoV-2	ND	ND	naringin	In silico	In silico	Inhibits main protease	https://doi.org/10.1080/07391102.2021.1947893
Rutaceae	Citrus	Citrus limon	Limón, limuuna	YES	SARS-CoV-2	ND	ND	diosmetin	In silico	In silico	Inhibits main protease	https://doi.org/10.1080/07391102.2021.1947893
Rutaceae	Citrus	Citrus limon	Limón, limuuna	YES	SARS-CoV-2	ND	ND	apigenin	In silico	In silico	Inhibits main protease	https://doi.org/10.1080/07391102.2021.1947893
Rutaceae	Citrus	Citrus limon	Limón, limuuna	YES	SARS-CoV-2	ND	ND	diosmin	In silico	In silico	Inhibits main protease	https://doi.org/10.1080/07391102.2021.1947893
Rutaceae	Citrus	Citrus limon	Limón, limuuna	YES	SARS-CoV-2	ND	ND	homo-orientin	In silico	In silico	Inhibits main protease	https://doi.org/10.1080/07391102.2021.1947893
Rutaceae	Citrus	Citrus limon	Limón, limuuna	YES	SARS-CoV-2	ND	ND	luteolin	In silico	In silico	Inhibits main protease	https://doi.org/10.1080/07391102.2021.1947893
Rutaceae	Citrus	Citrus limon	Limón, limuuna	YES	SARS-CoV-2	ND	ND	vitexin	In silico	In silico	Inhibits main protease	https://doi.org/10.1080/07391102.2021.1947893
Rutaceae	Citrus	Citrus limon	Limón, limuuna	YES	SARS-CoV-2	ND	ND	orientin	In silico	In silico	Inhibits main protease	https://doi.org/10.1080/07391102.2021.1947893
Rutaceae	Citrus	Citrus limon	Limón, limuuna	YES	SARS-CoV-2	ND	ND	quercetin	In silico	In silico	Inhibits main protease	https://doi.org/10.1080/07391102.2021.1947893
Rutaceae	Citrus	Citrus limon	Limón, limuuna	YES	SARS-CoV-2	ND	ND	limocitrin	In silico	In silico	Inhibits main protease	https://doi.org/10.1080/07391102.2021.1947893
Rutaceae	Citrus	Citrus limon	Limón, limuuna	YES	SARS-CoV-2	ND	ND	rutoside	In silico	In silico	Inhibits main protease	https://doi.org/10.1080/07391102.2021.1947893
Rutaceae	Citrus	Citrus limon	Limón, limuuna	YES	SARS-CoV-2	ND	ND	spinacetin	In silico	In silico	Inhibits main protease	https://doi.org/10.1080/07391102.2021.1947893
Rutaceae	Citrus	Citrus limon	Limón, limuuna	YES	SARS-CoV-2	ND	ND	vitamin C	In silico	In silico	Inhibits main protease	https://doi.org/10.1080/07391102.2021.1947893
Rutaceae	Citrus	Citrus limon	Limón, limuuna	YES	SARS-CoV-2	ND	ND	scopoletin	In silico	In silico	Inhibits main protease	https://doi.org/10.1080/07391102.2021.1947893
Rutaceae	Citrus	Citrus limon	Limón, limuuna	YES	SARS-CoV-2	ND	ND	citropten	In silico	In silico	Inhibits main protease	https://doi.org/10.1080/07391102.2021.1947893
Rutaceae	Citrus	Citrus limon	Limón, limuuna	YES	SARS-CoV-2	ND	ND	dihydroferulic acid	In silico	In silico	Inhibits main protease	https://doi.org/10.1080/07391102.2021.1947893
Rutaceae	Citrus	Citrus limon	Limón, limuuna	YES	SARS-CoV-2	ND	ND	p-hydroxybenzoic acid	In silico	In silico	Inhibits main protease	https://doi.org/10.1080/07391102.2021.1947893
Rutaceae	Citrus	Citrus limon	Limón, limuuna	YES	SARS-CoV-2	ND	ND	propanoic acid	In silico	In silico	Inhibits main protease	https://doi.org/10.1080/07391102.2021.1947893
Rutaceae	Citrus	Citrus limon	Limón, limuuna	YES	SARS-CoV-2	ND	ND	citric acid	In silico	In silico	Inhibits main protease	https://doi.org/10.1080/07391102.2021.1947893
Rutaceae	Citrus	Citrus limon	Limón, limuuna	YES	SARS-CoV-2	ND	ND	quinic acid	In silico	In silico	Inhibits main protease	https://doi.org/10.1080/07391102.2021.1947893
Rutaceae	Citrus	Citrus limon	Limón, limuuna	YES	SARS-CoV-2	ND	ND	neohesperidin	In silico	In silico	Inhibits main protease	https://doi.org/10.1080/07391102.2021.1947893
Rutaceae	Citrus	Citrus limon	Limón, limuuna	YES	VHB,CHIKV	ND	ND	Nobiletin	Review	Review	ND	DOI:10.1080/22311866.2021.1920461
Rutaceae	Citrus	Citrus limon	Limón, limuuna	YES	DENV-1	ND	methanolic extracts	ND	Antiviral assay based on cytopathic effects (CPE)	Vero E6 cells	ND	DOI:10.1186/1472-6882-12-3
Rutaceae	Citrus	Citrus limon	Limón, limuuna	YES	VHC	pulp	methanolic extracts	ND	Viral titer assay	HepG2 cells	ND	https://doi.org/10.1016/j.micpath.2018.03.030
Rutaceae	Citrus	Citrus limonia	Limón real, limón extranjero	ND	ND	ND	ND	ND	ND	ND	ND	ND
Rutaceae	Citrus	Citrus maxima	Toronja, grape fruit, pamplemusa	ND	ND	ND	ND	ND	ND	ND	ND	ND
Rutaceae	Citrus	Citrus medica	Cidra, limón	YES	H5N1	leaves and fruits	Oil	α-Thujene	Plaque reduction assay	MDCK cells	ND	doi: 10.21608/EJCHEM.2021.108413.4958
Rutaceae	Citrus	Citrus medica	Cidra, limón	YES	H5N1	leaves and fruits	Oil	Camphene	Plaque reduction assay	MDCK cells	ND	doi: 10.21608/EJCHEM.2021.108413.4958
Rutaceae	Citrus	Citrus medica	Cidra, limón	YES	H5N1	leaves and fruits	Oil	Sabinene	Plaque reduction assay	MDCK cells	ND	doi: 10.21608/EJCHEM.2021.108413.4958
Rutaceae	Citrus	Citrus medica	Cidra, limón	YES	H5N1	leaves and fruits	Oil	α-Pinene	Plaque reduction assay	MDCK cells	ND	doi: 10.21608/EJCHEM.2021.108413.4958
Rutaceae	Citrus	Citrus medica	Cidra, limón	YES	H5N1	leaves and fruits	Oil	β- Pinene	Plaque reduction assay	MDCK cells	ND	doi: 10.21608/EJCHEM.2021.108413.4958
Rutaceae	Citrus	Citrus medica	Cidra, limón	YES	H5N1	leaves and fruits	Oil	2- Carene	Plaque reduction assay	MDCK cells	ND	doi: 10.21608/EJCHEM.2021.108413.4958
Rutaceae	Citrus	Citrus medica	Cidra, limón	YES	H5N1	leaves and fruits	Oil	Myrecene	Plaque reduction assay	MDCK cells	ND	doi: 10.21608/EJCHEM.2021.108413.4958
Rutaceae	Citrus	Citrus medica	Cidra, limón	YES	H5N1	leaves and fruits	Oil	α-Terpinene	Plaque reduction assay	MDCK cells	ND	doi: 10.21608/EJCHEM.2021.108413.4958
Rutaceae	Citrus	Citrus medica	Cidra, limón	YES	H5N1	leaves and fruits	Oil	Estragol	Plaque reduction assay	MDCK cells	ND	doi: 10.21608/EJCHEM.2021.108413.4958
Rutaceae	Citrus	Citrus medica	Cidra, limón	YES	H5N1	leaves and fruits	Oil	2-Methyl, 3- phenyl propanol	Plaque reduction assay	MDCK cells	ND	doi: 10.21608/EJCHEM.2021.108413.4958
Rutaceae	Citrus	Citrus medica	Cidra, limón	YES	H5N1	leaves and fruits	Oil	Limonene	Plaque reduction assay	MDCK cells	ND	doi: 10.21608/EJCHEM.2021.108413.4958
Rutaceae	Citrus	Citrus medica	Cidra, limón	YES	H5N1	leaves and fruits	Oil	Carvacrol	Plaque reduction assay	MDCK cells	ND	doi: 10.21608/EJCHEM.2021.108413.4958
Rutaceae	Citrus	Citrus medica	Cidra, limón	YES	H5N1	leaves and fruits	Oil	Phellanderene	Plaque reduction assay	MDCK cells	ND	doi: 10.21608/EJCHEM.2021.108413.4958
Rutaceae	Citrus	Citrus medica	Cidra, limón	YES	H5N1	leaves and fruits	Oil	5-Methoxyindane	Plaque reduction assay	MDCK cells	ND	doi: 10.21608/EJCHEM.2021.108413.4958
Rutaceae	Citrus	Citrus medica	Cidra, limón	YES	H5N1	leaves and fruits	Oil	Ocimene	Plaque reduction assay	MDCK cells	ND	doi: 10.21608/EJCHEM.2021.108413.4958
Rutaceae	Citrus	Citrus medica	Cidra, limón	YES	H5N1	leaves and fruits	Oil	α-Terpinolene	Plaque reduction assay	MDCK cells	ND	doi: 10.21608/EJCHEM.2021.108413.4958
Rutaceae	Citrus	Citrus medica	Cidra, limón	YES	H5N1	leaves and fruits	Oil	Carveol	Plaque reduction assay	MDCK cells	ND	doi: 10.21608/EJCHEM.2021.108413.4958
Rutaceae	Citrus	Citrus medica	Cidra, limón	YES	H5N1	leaves and fruits	Oil	Methyl eugenol	Plaque reduction assay	MDCK cells	ND	doi: 10.21608/EJCHEM.2021.108413.4958
Rutaceae	Citrus	Citrus medica	Cidra, limón	YES	H5N1	leaves and fruits	Oil	Terpineol	Plaque reduction assay	MDCK cells	ND	doi: 10.21608/EJCHEM.2021.108413.4958
Rutaceae	Citrus	Citrus medica	Cidra, limón	YES	H5N1	leaves and fruits	Oil	Citronellal	Plaque reduction assay	MDCK cells	ND	doi: 10.21608/EJCHEM.2021.108413.4958
Rutaceae	Citrus	Citrus medica	Cidra, limón	YES	H5N1	leaves and fruits	Oil	l-4-Terpineol	Plaque reduction assay	MDCK cells	ND	doi: 10.21608/EJCHEM.2021.108413.4958
Rutaceae	Citrus	Citrus medica	Cidra, limón	YES	H5N1	leaves and fruits	Oil	z-Citral	Plaque reduction assay	MDCK cells	ND	doi: 10.21608/EJCHEM.2021.108413.4958
Rutaceae	Citrus	Citrus medica	Cidra, limón	YES	H5N1	leaves and fruits	Oil	Citral	Plaque reduction assay	MDCK cells	ND	doi: 10.21608/EJCHEM.2021.108413.4958
Rutaceae	Citrus	Citrus medica	Cidra, limón	YES	H5N1	leaves and fruits	Oil	Nerol	Plaque reduction assay	MDCK cells	ND	doi: 10.21608/EJCHEM.2021.108413.4958
Rutaceae	Citrus	Citrus medica	Cidra, limón	YES	H5N1	leaves and fruits	Oil	Neral	Plaque reduction assay	MDCK cells	ND	doi: 10.21608/EJCHEM.2021.108413.4958
Rutaceae	Citrus	Citrus medica	Cidra, limón	YES	H5N1	leaves and fruits	Oil	Geraniol	Plaque reduction assay	MDCK cells	ND	doi: 10.21608/EJCHEM.2021.108413.4958
Rutaceae	Citrus	Citrus medica	Cidra, limón	YES	H5N1	leaves and fruits	Oil	Caryophyllene	Plaque reduction assay	MDCK cells	ND	doi: 10.21608/EJCHEM.2021.108413.4958
Rutaceae	Citrus	Citrus medica	Cidra, limón	YES	H5N1	leaves and fruits	Oil	Bergamotene	Plaque reduction assay	MDCK cells	ND	doi: 10.21608/EJCHEM.2021.108413.4958
Rutaceae	Citrus	Citrus medica	Cidra, limón	YES	H5N1	leaves and fruits	Oil	β-Ionone	Plaque reduction assay	MDCK cells	ND	doi: 10.21608/EJCHEM.2021.108413.4958
Rutaceae	Citrus	Citrus medica	Cidra, limón	YES	H5N1	leaves and fruits	Oil	α-Himachalene	Plaque reduction assay	MDCK cells	ND	doi: 10.21608/EJCHEM.2021.108413.4958
Rutaceae	Citrus	Citrus medica	Cidra, limón	YES	H5N1	leaves and fruits	Oil	Caryophyllene oxide	Plaque reduction assay	MDCK cells	ND	doi: 10.21608/EJCHEM.2021.108413.4958
Rutaceae	Citrus	Citrus medica	Cidra, limón	YES	SARS-CoV-2	ND	ND	rhoifolin	In silico	In silico	Inhibits spike protein and ACE-2	https://doi.org/10.1186/s43094-020-00171-6
Rutaceae	Citrus	Citrus medica	Cidra, limón	YES	SARS-CoV-2	ND	ND	naringin	In silico	In silico	Inhibits spike protein and ACE-2	https://doi.org/10.1186/s43094-020-00171-6
Rutaceae	Citrus	Citrus medica	Cidra, limón	YES	SARS-CoV-2	ND	ND	neohesperidin	In silico	In silico	Inhibits spike protein and ACE-2	https://doi.org/10.1186/s43094-020-00171-6
Rutaceae	Citrus	Citrus medica	Cidra, limón	YES	SARS-CoV-2	ND	ND	apigenin 6,8-di-C-glucoside	In silico	In silico	Inhibits spike protein and ACE-2	https://doi.org/10.1186/s43094-020-00171-6
Rutaceae	Citrus	Citrus medica	Cidra, limón	YES	SARS-CoV-2	ND	ND	adenine	In silico	In silico	Inhibits spike protein and ACE-2	https://doi.org/10.1186/s43094-020-00171-6
Rutaceae	Citrus	Citrus medica	Cidra, limón	YES	SARS-CoV-2	ND	ND	hesperidin	In silico	In silico	Inhibits spike protein and ACE-2	https://doi.org/10.1186/s43094-020-00171-6
Rutaceae	Citrus	Citrus medica	Cidra, limón	YES	SARS-CoV-2	ND	ND	6-gingerol	In silico	In silico	Inhibits spike protein and ACE-2	https://doi.org/10.1186/s43094-020-00171-6
Rutaceae	Citrus	Citrus medica	Cidra, limón	YES	SARS-CoV-2	ND	ND	xanthin	In silico	In silico	Inhibits spike protein and ACE-2	https://doi.org/10.1186/s43094-020-00171-6
Rutaceae	Citrus	Citrus medica	Cidra, limón	YES	SARS-CoV-2	ND	ND	8-gingerol	In silico	In silico	Inhibits spike protein and ACE-2	https://doi.org/10.1186/s43094-020-00171-6
Rutaceae	Citrus	Citrus medica	Cidra, limón	YES	SARS-CoV-2	ND	ND	scopoletin	In silico	In silico	Inhibits spike protein and ACE-2	https://doi.org/10.1186/s43094-020-00171-6
Rutaceae	Citrus	Citrus medica	Cidra, limón	YES	SARS-CoV-2	ND	ND	isovanillin	In silico	In silico	Inhibits spike protein and ACE-2	https://doi.org/10.1186/s43094-020-00171-6
Rutaceae	Citrus	Citrus medica	Cidra, limón	YES	SARS-CoV-2	ND	ND	10-gingerol	In silico	In silico	Inhibits spike protein and ACE-2	https://doi.org/10.1186/s43094-020-00171-6
Rutaceae	Citrus	Citrus medica	Cidra, limón	YES	SARS-CoV-2	ND	ND	10-shogaol	In silico	In silico	Inhibits spike protein and ACE-2	https://doi.org/10.1186/s43094-020-00171-6
Rutaceae	Citrus	Citrus medica	Cidra, limón	YES	SARS-CoV-2	ND	ND	8-paradol	In silico	In silico	Inhibits spike protein and ACE-2	https://doi.org/10.1186/s43094-020-00171-6
Rutaceae	Citrus	Citrus medica	Cidra, limón	YES	SARS-CoV-2	ND	ND	10-paradol	In silico	In silico	Inhibits spike protein and ACE-2	https://doi.org/10.1186/s43094-020-00171-6
Rutaceae	Citrus	Citrus nobilis	Mandarina reina	YES	SARS-CoV-2	ND	ND	luteoline-7-rutinoside	In silico	In silico	Inhibits main protease	https://doi.org/10.1080/14786419.2021.1917573
Rutaceae	Citrus	Citrus nobilis	Mandarina reina	YES	SARS-CoV-2	ND	ND	quercetin-3-O-rutinoside	In silico	In silico	Inhibits main protease	https://doi.org/10.1080/14786419.2021.1917573
Rutaceae	Citrus	Citrus nobilis	Mandarina reina	YES	SARS-CoV-2	ND	ND	quercetin-7-O-glucoside-3-O-rutinoside	In silico	In silico	Inhibits main protease	https://doi.org/10.1080/14786419.2021.1917573
Rutaceae	Citrus	Citrus nobilis	Mandarina reina	YES	SARS-CoV-2	ND	ND	vanillic acid	In silico	In silico	Inhibits main protease	https://doi.org/10.1080/14786419.2021.1917573
Rutaceae	Citrus	Citrus nobilis	Mandarina reina	YES	SARS-CoV-2	ND	ND	caffeic acid	In silico	In silico	Inhibits main protease	https://doi.org/10.1080/14786419.2021.1917573
Rutaceae	Citrus	Citrus nobilis	Mandarina reina	YES	SARS-CoV-2	ND	ND	ferulic acid	In silico	In silico	Inhibits main protease	https://doi.org/10.1080/14786419.2021.1917573
Rutaceae	Citrus	Citrus nobilis	Mandarina reina	YES	SARS-CoV-2	ND	ND	1-O-caffeoylquinic acid	In silico	In silico	Inhibits main protease	https://doi.org/10.1080/14786419.2021.1917573
Rutaceae	Citrus	Citrus nobilis	Mandarina reina	YES	SARS-CoV-2	ND	ND	xanthyletin	In silico	In silico	Inhibits main protease	https://doi.org/10.1080/14786419.2021.1917573
Rutaceae	Citrus	Citrus nobilis	Mandarina reina	YES	SARS-CoV-2	ND	ND	suberenol	In silico	In silico	Inhibits main protease	https://doi.org/10.1080/14786419.2021.1917573
Rutaceae	Citrus	Citrus nobilis	Mandarina reina	YES	SARS-CoV-2	ND	ND	Apigenin	In silico	In silico	Inhibits main protease	https://doi.org/10.1080/14786419.2021.1917573
Rutaceae	Citrus	Citrus nobilis	Mandarina reina	YES	SARS-CoV-2	ND	ND	naringenin	In silico	In silico	Inhibits main protease	https://doi.org/10.1080/14786419.2021.1917573
Rutaceae	Citrus	Citrus nobilis	Mandarina reina	YES	SARS-CoV-2	ND	ND	luteolin	In silico	In silico	Inhibits main protease	https://doi.org/10.1080/14786419.2021.1917573
Rutaceae	Citrus	Citrus nobilis	Mandarina reina	YES	SARS-CoV-2	ND	ND	quercetin	In silico	In silico	Inhibits main protease	https://doi.org/10.1080/14786419.2021.1917573
Rutaceae	Citrus	Citrus nobilis	Mandarina reina	YES	SARS-CoV-2	ND	ND	tangeretin	In silico	In silico	Inhibits main protease	https://doi.org/10.1080/14786419.2021.1917573
Rutaceae	Citrus	Citrus nobilis	Mandarina reina	YES	SARS-CoV-2	ND	ND	sinensetin	In silico	In silico	Inhibits main protease	https://doi.org/10.1080/14786419.2021.1917573
Rutaceae	Citrus	Citrus nobilis	Mandarina reina	YES	SARS-CoV-2	ND	ND	nobiletin	In silico	In silico	Inhibits main protease	https://doi.org/10.1080/14786419.2021.1917573
Rutaceae	Citrus	Citrus nobilis	Mandarina reina	YES	SARS-CoV-2	ND	ND	Vitexin	In silico	In silico	Inhibits main protease	https://doi.org/10.1080/14786419.2021.1917573
Rutaceae	Citrus	Citrus nobilis	Mandarina reina	YES	SARS-CoV-2	ND	ND	Isovitexin	In silico	In silico	Inhibits main protease	https://doi.org/10.1080/14786419.2021.1917573
Rutaceae	Citrus	Citrus nobilis	Mandarina reina	YES	SARS-CoV-2	ND	ND	Prunin	In silico	In silico	Inhibits main protease	https://doi.org/10.1080/14786419.2021.1917573
Rutaceae	Citrus	Citrus nobilis	Mandarina reina	YES	SARS-CoV-2	ND	ND	luteolin-7-rutinoside	In silico	In silico	Inhibits main protease	https://doi.org/10.1080/14786419.2021.1917573
Rutaceae	Citrus	Citrus nobilis	Mandarina reina	YES	SARS-CoV-2	ND	ND	quercetin-3-O-rutinoside	In silico	In silico	Inhibits main protease	https://doi.org/10.1080/14786419.2021.1917573
Rutaceae	Citrus	Citrus nobilis	Mandarina reina	YES	SARS-CoV-2	ND	ND	Hesperetin-7-O-rutinoside	In silico	In silico	Inhibits main protease	https://doi.org/10.1080/14786419.2021.1917573
Rutaceae	Citrus	Citrus sinensis	Naranja dulce, naranja común	YES	SARS-CoV-2	ND	ND	Cyanidin 3-glucoside	In silico	In silico	Inhibits Mpro and SP	DOI. 10.4067/S0717-97072022000305602
Rutaceae	Citrus	Citrus sinensis	Naranja dulce, naranja común	YES	SARS-CoV-2	ND	ND	Peonidin 3-(6''-malonylglucoside)	In silico	In silico	Inhibits Mpro and SP	DOI. 10.4067/S0717-97072022000305602
Moraceae	Clarisia	Clarisia racemosa	Pelacara	ND	ND	ND	ND	ND	ND	ND	ND	ND
Fabaceae	Clathrotropis	Clathrotropis macrocarpa	Tepá	ND	ND	ND	ND	ND	ND	ND	ND	ND
Clavicipitaceae	Claviceps	Claviceps purpurea	Cornezuelo de centeno	ND	ND	ND	ND	ND	ND	ND	ND	ND
Asteraceae	Clibadium	Clibadium surinamense	Conami, lavaplatos, manrubio, pintadilla, salvia, salvia amarga, barbasco, barbasco amarillo, juque, matagusanos	ND	ND	ND	ND	ND	ND	ND	ND	ND
Asteraceae	Clibadium	Clibadium sylvestre	Barbasco, matapescado	ND	ND	ND	ND	ND	ND	ND	ND	ND
Asteraceae	Clibadium	Clibadium terebinthinaceum	Panal	ND	ND	ND	ND	ND	ND	ND	ND	ND
Melastomataceae	Clidemia	Clidemia crenulata	Morita espumosa, morita de palo	ND	ND	ND	ND	ND	ND	ND	ND	ND
Melastomataceae	Clidemia	Clidemia hirta	Curse, kosters curse, soapbush, canot-macaque, caiuia, camasey	ND	ND	ND	ND	ND	ND	ND	ND	ND
Fabaceae	Clitoria	Clitoria ternatea	Frijolillo silvestre, doncenón, zapatico de la reina, sapotillo, papito, azulejo, conchitas	YES	SARS-CoV-2	ND	ND	ternatin	In silico	In silico	inhibiting the binding of the SARS-CoV-2 RBD spike 1 protein to the cell's ACE2 receptor. Meanwhile, the inhibition of TNF-αR and TNF-α results in a decrease in TNF-α cytokines which can increase IL-10 secretion and inhibit storm cytokines through IL-6 inhibition.	doi: 10.4103/japtr.japtr_126_21
Fabaceae	Clitoria	Clitoria ternatea	Frijolillo silvestre, doncenón, zapatico de la reina, sapotillo, papito, azulejo, conchitas	YES	SARS-CoV-2	ND	ND	Anthocyanin	In silico	In silico	inhibiting the binding of the SARS-CoV-2 RBD spike 1 protein to the cell's ACE2 receptor. Meanwhile, the inhibition of TNF-αR and TNF-α results in a decrease in TNF-α cytokines which can increase IL-10 secretion and inhibit storm cytokines through IL-6 inhibition.	doi: 10.4103/japtr.japtr_126_21
Fabaceae	Clitoria	Clitoria ternatea	Frijolillo silvestre, doncenón, zapatico de la reina, sapotillo, papito, azulejo, conchitas	YES	SARS-CoV-2	ND	ND	Myrcetin	In silico	In silico	Inhibits main protease	ISSN 2277-7105
Fabaceae	Clitoria	Clitoria ternatea	Frijolillo silvestre, doncenón, zapatico de la reina, sapotillo, papito, azulejo, conchitas	YES	SARS-CoV-2	ND	ND	Kaempferol	In silico	In silico	Inhibits main protease	ISSN 2277-7105
Fabaceae	Clitoria	Clitoria ternatea	Frijolillo silvestre, doncenón, zapatico de la reina, sapotillo, papito, azulejo, conchitas	YES	SARS-CoV-2	ND	ND	Quercetin	In silico	In silico	Inhibits main protease	ISSN 2277-7105
Fabaceae	Clitoria	Clitoria ternatea	Frijolillo silvestre, doncenón, zapatico de la reina, sapotillo, papito, azulejo, conchitas	YES	SARS-CoV-2	ND	ND	Baicalein	In silico	In silico	Inhibits main protease	ISSN 2277-7105
Fabaceae	Clitoria	Clitoria ternatea	Frijolillo silvestre, doncenón, zapatico de la reina, sapotillo, papito, azulejo, conchitas	YES	SARS-CoV-2	ND	ND	Luteolin	In silico	In silico	Inhibits main protease	ISSN 2277-7105
Fabaceae	Clitoria	Clitoria ternatea	Frijolillo silvestre, doncenón, zapatico de la reina, sapotillo, papito, azulejo, conchitas	YES	SARS-CoV-2	ND	ND	Apigenin	In silico	In silico	Inhibits main protease	ISSN 2277-7105
Fabaceae	Clitoria	Clitoria ternatea	Frijolillo silvestre, doncenón, zapatico de la reina, sapotillo, papito, azulejo, conchitas	YES	SARS-CoV-2	ND	ND	Epicatechin	In silico	In silico	Inhibits main protease	ISSN 2277-7105
Fabaceae	Clitoria	Clitoria ternatea	Frijolillo silvestre, doncenón, zapatico de la reina, sapotillo, papito, azulejo, conchitas	YES	MCV,HSV	ND	methanol extracts	ND	minimum concentration of extracts required to completely inhibit viral cytopathic effects (CPE), i.e., MIC100 values	Vero , MDCK, Crandell feline kidney cell line	ND	https://doi.org/10.1080/13880200902800196
Clusiaceae	Clusia	Clusia alata	Chagualo, gaque, cape, cape grande, chagualón, copey, copé	ND	ND	ND	ND	ND	ND	ND	ND	ND
Clusiaceae	Clusia	Clusia amazonica	Capey, copé, pap-ká, rica-netoma	ND	ND	ND	ND	ND	ND	ND	ND	ND
Clusiaceae	Clusia	Clusia columnaris	Ricaré-tumisi-nama, dicadá, palo blanco, gaque	ND	ND	ND	ND	ND	ND	ND	ND	ND
Clusiaceae	Clusia	Clusia ellipticifolia	Gaque, incienso	ND	ND	ND	ND	ND	ND	ND	ND	ND
Clusiaceae	Clusia	Clusia eugenioides	ND	ND	ND	ND	ND	ND	ND	ND	ND	ND
Clusiaceae	Clusia	Clusia grandiflora	Gaque rosado	ND	ND	ND	ND	ND	ND	ND	ND	ND
Clusiaceae	Clusia	Clusia inesiana	Gaque de monte	ND	ND	ND	ND	ND	ND	ND	ND	ND
Clusiaceae	Clusia	Clusia mariae	ND	ND	ND	ND	ND	ND	ND	ND	ND	ND
Clusiaceae	Clusia	Clusia microstemon	ND	ND	ND	ND	ND	ND	ND	ND	ND	ND
Clusiaceae	Clusia	Clusia multiflora	Chagualo, capé, o cape, incienso, chagualón, gaque, moque, rapancho, tampaco, cape, incienso, copey cucharo	ND	ND	ND	ND	ND	ND	ND	ND	ND
Clusiaceae	Clusia	Clusia opaca	ND	ND	ND	ND	ND	ND	ND	ND	ND	ND
Clusiaceae	Clusia	Clusia orthoneura	Cape	ND	ND	ND	ND	ND	ND	ND	ND	ND
Clusiaceae	Clusia	Clusia planchoniana	ND	ND	ND	ND	ND	ND	ND	ND	ND	ND
Clusiaceae	Clusia	Clusia pseudo-mangle	Cape	ND	ND	ND	ND	ND	ND	ND	ND	ND
Clusiaceae	Clusia	Clusia renggerioides	Boco-á	ND	ND	ND	ND	ND	ND	ND	ND	ND
Clusiaceae	Clusia	Clusia rosea	Cape grande, chagualo, copey, gaque, sombrero, chuchi, chuchul, copei, cucharo, cupay, cupey, isfuque, quiripiti, tampeque	YES	HIV	leaves	ND	guttiferone E	CPE in vitro HIV infection	ND	ND	doi: 10.1016/S0040-4020(01)89039-6
Clusiaceae	Clusia	Clusia rosea	Cape grande, chagualo, copey, gaque, sombrero, chuchi, chuchul, copei, cucharo, cupay, cupey, isfuque, quiripiti, tampeque	YES	HIV	leaves	ND	xantochymol	CPE in vitro HIV infection	ND	ND	doi: 10.1016/S0040-4020(01)89039-6
Clusiaceae	Clusia	Clusia rosea	Cape grande, chagualo, copey, gaque, sombrero, chuchi, chuchul, copei, cucharo, cupay, cupey, isfuque, quiripiti, tampeque	YES	HIV-1	Isolated compound	ND	7-epi-nemorosone	p24 antigen assay, RT inhibition assay	HEK293A/T cells	ND	doi: 10.1248/bpb.27.916
Clusiaceae	Clusia	Clusia rosea	Cape grande, chagualo, copey, gaque, sombrero, chuchi, chuchul, copei, cucharo, cupay, cupey, isfuque, quiripiti, tampeque	YES	HIV-1	Isolated compound	ND	plukenetione A	p24 antigen assay, RT inhibition assay	HEK293A/T cells	ND	doi: 10.1248/bpb.27.916
Euphorbiaceae	Cnidoscolus	Cnidoscolus urens	Pringamosa, yawa	ND	ND	ND	ND	ND	ND	ND	ND	ND
Rubiaceae	Coccocypselum	Coccocypselum hirsutum	Cascujalé	ND	ND	ND	ND	ND	ND	ND	ND	ND
Polygonaceae	Coccoloba	Coccoloba obovata	Mortin, uvillo	ND	ND	ND	ND	ND	ND	ND	ND	ND
Polygonaceae	Coccoloba	Coccoloba uvifera	Uva de playa, uva, uva de mar, uvilla, uvero de playa, uva caleta, quino, Juan garrote, uvito de playa, Koulit	ND	ND	ND	ND	ND	ND	ND	ND	ND
Brassicaceae	Cochlearia	Cochlearia officinalis	Totes	ND	ND	ND	ND	ND	ND	ND	ND	ND
Bixaceae	Cochlospermum	Cochlospermum orinocense	Bototo, flechero, botuto, yuco, ceibo, bototo	ND	ND	ND	ND	ND	ND	ND	ND	ND
Bixaceae	Cochlospermum	Cochlospermum vitifolium	Bototo, flechero, carneasado, carnestolendo, santocristo, botuto, flechero	ND	ND	ND	ND	ND	ND	ND	ND	ND
Arecaceae	Cocos	Cocos nucifera	Coco, palma de coco, cocotero	YES	HSV-1-ACVr	husk fiber	crude extract, catechin rich fraction	catechin	reduction of the virus titers using TCID50 determinations	HEp-2 cells (human larynx carcinoma cell line) and Vero cells (Cercopitheccus aethiops kidney epithelial cells)	ND	https://doi.org/10.1016/S0923-2508(02)01377-3
Arecaceae	Cocos	Cocos nucifera	Coco, palma de coco, cocotero	YES	HSV-1-ACVr	husk fiber	crude extract, catechin rich fraction	epicatechin	reduction of the virus titers using TCID50 determinations	HEp-2 cells (human larynx carcinoma cell line) and Vero cells (Cercopitheccus aethiops kidney epithelial cells)	ND	https://doi.org/10.1016/S0923-2508(02)01377-3
Arecaceae	Cocos	Cocos nucifera	Coco, palma de coco, cocotero	YES	SARS-CoV-2	coconut waste	ethyl acetate extract	scirpusin A	In silico	In silico	Inhibits main protease	doi: 10.1016/j.sajb.2021.05.018
Arecaceae	Cocos	Cocos nucifera	Coco, palma de coco, cocotero	YES	SARS-CoV-2	coconut waste	ethyl acetate extract	cassigarol G	In silico	In silico	ND	doi: 10.1016/j.sajb.2021.05.018
Arecaceae	Cocos	Cocos nucifera	Coco, palma de coco, cocotero	YES	SARS-CoV-2	coconut waste	ethyl acetate extract	maackin A	In silico	In silico	Inhibits main protease	doi: 10.1016/j.sajb.2021.05.018
Arecaceae	Cocos	Cocos nucifera	Coco, palma de coco, cocotero	YES	SARS-CoV-2	coconut waste	ethyl acetate extract	threoguiacyl glycerol-8’-vanillic acid ether	In silico	In silico	Inhibits main protease	doi: 10.1016/j.sajb.2021.05.018
Arecaceae	Cocos	Cocos nucifera	Coco, palma de coco, cocotero	YES	SARS-CoV-2	coconut waste	ethyl acetate extract	erythroguiacyl glycerol-8’-vanillic acid ether	In silico	In silico	ND	doi: 10.1016/j.sajb.2021.05.018
Arecaceae	Cocos	Cocos nucifera	Coco, palma de coco, cocotero	YES	SARS-CoV-2	coconut waste	ethyl acetate extract	apigenin-7-O-β-D-glucoside	In silico	In silico	ND	doi: 10.1016/j.sajb.2021.05.018
Arecaceae	Cocos	Cocos nucifera	Coco, palma de coco, cocotero	YES	SARS-CoV-2	coconut waste	ethyl acetate extract	piceatannol	In silico	In silico	ND	doi: 10.1016/j.sajb.2021.05.018
Arecaceae	Cocos	Cocos nucifera	Coco, palma de coco, cocotero	YES	SARS-CoV-2	coconut waste	ethyl acetate extract	p-hydroxy-benzoic acid	In silico	In silico	ND	doi: 10.1016/j.sajb.2021.05.018
Arecaceae	Cocos	Cocos nucifera	Coco, palma de coco, cocotero	YES	SARS-CoV-2	coconut waste	ethyl acetate extract	protocatechuic acid	In silico	In silico	ND	doi: 10.1016/j.sajb.2021.05.018
Arecaceae	Cocos	Cocos nucifera	Coco, palma de coco, cocotero	YES	SARS-CoV-2	coconut waste	ethyl acetate extract	vanillic acid	In silico	In silico	ND	doi: 10.1016/j.sajb.2021.05.018
Arecaceae	Cocos	Cocos nucifera	Coco, palma de coco, cocotero	YES	SARS-CoV-2	ND	virgin coconut oil	lauric acid	review	review	ND	doi: 10.31788/RJC.2022.1526787
Arecaceae	Cocos	Cocos nucifera	Coco, palma de coco, cocotero	YES	SARS-CoV-2	ND	virgin coconut oil	lactic acid	review	review	ND	doi: 10.31788/RJC.2022.1526787
Arecaceae	Cocos	Cocos nucifera	Coco, palma de coco, cocotero	YES	SARS-CoV-2	ND	virgin coconut oil	Monolaurin	review	review	ND	doi: 10.31788/RJC.2022.1526787
Arecaceae	Cocos	Cocos nucifera	Coco, palma de coco, cocotero	YES	SARS-CoV-2	ND	coconut oil	Caproic acid	review	review	ND	DOI: 10.2174/2666796701999201104164010
Arecaceae	Cocos	Cocos nucifera	Coco, palma de coco, cocotero	YES	SARS-CoV-2	ND	coconut oil	Caprylic acid	review	review	ND	DOI: 10.2174/2666796701999201104164010
Arecaceae	Cocos	Cocos nucifera	Coco, palma de coco, cocotero	YES	SARS-CoV-2	ND	coconut oil	Capric acid	review	review	ND	DOI: 10.2174/2666796701999201104164010
Arecaceae	Cocos	Cocos nucifera	Coco, palma de coco, cocotero	YES	SARS-CoV-2	ND	coconut oil	Lauric acid	review	review	ND	DOI: 10.2174/2666796701999201104164010
Arecaceae	Cocos	Cocos nucifera	Coco, palma de coco, cocotero	YES	SARS-CoV-2	ND	coconut oil	Myristic acid	review	review	ND	DOI: 10.2174/2666796701999201104164010
Arecaceae	Cocos	Cocos nucifera	Coco, palma de coco, cocotero	YES	SARS-CoV-2	ND	coconut oil	Palmitic acid	review	review	ND	DOI: 10.2174/2666796701999201104164010
Arecaceae	Cocos	Cocos nucifera	Coco, palma de coco, cocotero	YES	SARS-CoV-2	ND	coconut oil	Stearic acid	review	review	ND	DOI: 10.2174/2666796701999201104164010
Arecaceae	Cocos	Cocos nucifera	Coco, palma de coco, cocotero	YES	SARS-CoV-2	ND	coconut oil	Oleic acid	review	review	ND	DOI: 10.2174/2666796701999201104164010
Arecaceae	Cocos	Cocos nucifera	Coco, palma de coco, cocotero	YES	SARS-CoV-2	ND	coconut oil	Linoleic acid	review	review	ND	DOI: 10.2174/2666796701999201104164010
Arecaceae	Cocos	Cocos nucifera	Coco, palma de coco, cocotero	YES	SARS-CoV-2	ND	coconut oil	Linolenic acid	review	review	ND	DOI: 10.2174/2666796701999201104164010
Arecaceae	Cocos	Cocos nucifera	Coco, palma de coco, cocotero	YES	SARS-CoV-2	ND	coconut oil	Sterols	review	review	ND	DOI: 10.2174/2666796701999201104164010
Arecaceae	Cocos	Cocos nucifera	Coco, palma de coco, cocotero	YES	SARS-CoV-2	ND	coconut oil	Campesterol	review	review	ND	DOI: 10.2174/2666796701999201104164010
Arecaceae	Cocos	Cocos nucifera	Coco, palma de coco, cocotero	YES	SARS-CoV-2	ND	coconut oil	Stigmasterol	review	review	ND	DOI: 10.2174/2666796701999201104164010
Arecaceae	Cocos	Cocos nucifera	Coco, palma de coco, cocotero	YES	SARS-CoV-2	ND	coconut oil	β-sitosterol	review	review	ND	DOI: 10.2174/2666796701999201104164010
Arecaceae	Cocos	Cocos nucifera	Coco, palma de coco, cocotero	YES	SARS-CoV-2	ND	coconut oil	α-tocopherol	review	review	ND	DOI: 10.2174/2666796701999201104164010
Arecaceae	Cocos	Cocos nucifera	Coco, palma de coco, cocotero	YES	SARS-CoV-2	ND	coconut oil	β-tocopherol	review	review	ND	DOI: 10.2174/2666796701999201104164010
Arecaceae	Cocos	Cocos nucifera	Coco, palma de coco, cocotero	YES	SARS-CoV-2	ND	coconut oil	γ-tocopherol	review	review	ND	DOI: 10.2174/2666796701999201104164010
Arecaceae	Cocos	Cocos nucifera	Coco, palma de coco, cocotero	YES	SARS-CoV-2	ND	coconut oil	Δ-tocopherol	review	review	ND	DOI: 10.2174/2666796701999201104164010
Arecaceae	Cocos	Cocos nucifera	Coco, palma de coco, cocotero	YES	SARS-CoV-2	ND	coconut oil	α- tocotrienol	review	review	ND	DOI: 10.2174/2666796701999201104164010
Arecaceae	Cocos	Cocos nucifera	Coco, palma de coco, cocotero	YES	SARS-CoV-2	ND	coconut oil	β- tocotrienol	review	review	ND	DOI: 10.2174/2666796701999201104164010
Arecaceae	Cocos	Cocos nucifera	Coco, palma de coco, cocotero	YES	SARS-CoV-2	ND	coconut oil	γ- tocotrienol	review	review	ND	DOI: 10.2174/2666796701999201104164010
Arecaceae	Cocos	Cocos nucifera	Coco, palma de coco, cocotero	YES	SARS-CoV-2	ND	coconut oil	Δ- tocotrienol	review	review	ND	DOI: 10.2174/2666796701999201104164010
Arecaceae	Cocos	Cocos nucifera	Coco, palma de coco, cocotero	YES	SARS-CoV-2	ND	coconut oil	Protocatechuic acid	review	review	ND	DOI: 10.2174/2666796701999201104164010
Arecaceae	Cocos	Cocos nucifera	Coco, palma de coco, cocotero	YES	SARS-CoV-2	ND	coconut oil	Vanillic acid	review	review	ND	DOI: 10.2174/2666796701999201104164010
Arecaceae	Cocos	Cocos nucifera	Coco, palma de coco, cocotero	YES	SARS-CoV-2	ND	coconut oil	Caffeic acid	review	review	ND	DOI: 10.2174/2666796701999201104164010
Arecaceae	Cocos	Cocos nucifera	Coco, palma de coco, cocotero	YES	SARS-CoV-2	ND	coconut oil	Syringic acid	review	review	ND	DOI: 10.2174/2666796701999201104164010
Arecaceae	Cocos	Cocos nucifera	Coco, palma de coco, cocotero	YES	SARS-CoV-2	ND	coconut oil	Ferulic acid	review	review	ND	DOI: 10.2174/2666796701999201104164010
Arecaceae	Cocos	Cocos nucifera	Coco, palma de coco, cocotero	YES	SARS-CoV-2	ND	coconut oil	p-Coumaric acid	review	review	ND	DOI: 10.2174/2666796701999201104164010
Arecaceae	Cocos	Cocos nucifera	Coco, palma de coco, cocotero	YES	SARS-CoV-2	ND	coconut oil	Gallic acid	review	review	ND	DOI: 10.2174/2666796701999201104164010
Arecaceae	Cocos	Cocos nucifera	Coco, palma de coco, cocotero	YES	SARS-CoV-2	ND	coconut oil	p-Hydroxybenzoic acid	review	review	ND	DOI: 10.2174/2666796701999201104164010
Euphorbiaceae	Codiaeum	Codiaeum variegatum	Blume, crotos, garden croton	YES	influenza A virus	latex	hexane–CH2Cl2–MeOH extract	2-(3,4,5)-trihydroxy-6-hydroxymethyltetrahydropyran-2-yloxymethyl)acrylonitrile	MTT assay, Haemagglutination inhibition assay, plaque inhibition assay	MDCK cells	ND	https://doi.org/10.1016/j.phytochem.2008.09.003
Gesneriaceae	Codonanthe	Codonanthe crassifolia	Yerba de hormiga mediana	ND	ND	ND	ND	ND	ND	ND	ND	ND
Rubiaceae	Coffea	Coffea arabica	Café, cafeto	YES	influenza A virus	Coffee beans	distilled water extracts	Chlorogenic Acid	H5N1 neuraminidase inhibition assay	Isolated neuroaminidase	Neuraminidase Inhibition	doi: 10.3390/molecules26113402
Rubiaceae	Coffea	Coffea arabica	Café, cafeto	YES	SARS-CoV-2	leaves	Ethanol extracts	Chlorogenic acid	In silico	In silico	Inhibits RdRp of SARS-CoV-2	DOI: 10.1016/j.indcrop.2022.115944
Rubiaceae	Coffea	Coffea arabica	Café, cafeto	YES	SARS-CoV-2	leaves	Ethanol extracts	Catechin	In silico	In silico	Inhibits RdRp of SARS-CoV-2	DOI: 10.1016/j.indcrop.2022.115944
Rubiaceae	Coffea	Coffea arabica	Café, cafeto	YES	SARS-CoV-2	leaves	Ethanol extracts	Caffeine	In silico	In silico	Inhibits RdRp of SARS-CoV-2	DOI: 10.1016/j.indcrop.2022.115944
Rubiaceae	Coffea	Coffea arabica	Café, cafeto	YES	SARS-CoV-2	leaves	Ethanol extracts	Mangiferin	In silico	In silico	Inhibits RdRp of SARS-CoV-2	DOI: 10.1016/j.indcrop.2022.115944
Rubiaceae	Coffea	Coffea arabica	Café, cafeto	YES	HSV1	coffee grinds	hot water extracts	Caffeine	plaque assay	HEp-2 and Vero cells	ND	https://doi.org/10.1016/j.fct.2008.01.031
Rubiaceae	Coffea	Coffea arabica	Café, cafeto	YES	HSV2	coffee grinds	hot water extracts	quinic acid	plaque assay	HEp-2 and Vero cells	ND	https://doi.org/10.1016/j.fct.2008.01.031
Rubiaceae	Coffea	Coffea arabica	Café, cafeto	YES	HSV3	coffee grinds	hot water extracts	chlorogenic acid	plaque assay	HEp-2 and Vero cells	ND	https://doi.org/10.1016/j.fct.2008.01.031
Rubiaceae	Coffea	Coffea liberica	Café	ND	ND	ND	ND	ND	ND	ND	ND	ND
Poaceae	Coix	Coix lacryma-jobi	Lágrimas de san Pedro, cuenta de milagro, sukumusha	YES	e H1N1, H3N2, and B types of influenza virus	seeds	Hot-water extracts	ND	FFRA virus titer assay, time of addition assay, CPE assay, Hemagglutination inhibition (HI) test, Viral binding inhibition assay, Cell-fusion inhibition test	MDCK cells	ND	https://doi.org/10.1002/jsfa.8671
Poaceae	Coix	Coix lacryma-jobi	Lágrimas de san Pedro, cuenta de milagro, sukumusha	YES	EBOV	ND	ND	ND	IC50and CC50Determination, Time of Addition Assay. wIth pseudovirions of EBOV	Human 293T embryonic kidney cells and A549human lung epithelial cell lines	nhibitoryactivity against EBOV glycoprotein entry	doi: 10.1002/jmv.24705
Poaceae	Coix	Coix lacryma-jobi	Lágrimas de san Pedro, cuenta de milagro, sukumusha	YES	SARS-CoV-2	ND	essential oil	dodecanoic acid	In silico	In silico	Inhibits ACE2	doi: 10.5010/JPB.2021.48.4.289
Poaceae	Coix	Coix lacryma-jobi	Lágrimas de san Pedro, cuenta de milagro, sukumusha	YES	SARS-CoV-2	ND	essential oil	tetradecanoic acid	In silico	In silico	Inhibits ACE2	doi: 10.5010/JPB.2021.48.4.289
Poaceae	Coix	Coix lacryma-jobi	Lágrimas de san Pedro, cuenta de milagro, sukumusha	YES	SARS-CoV-2	ND	essential oil	7-Amino-8-imino-2-(2-imino-2H-chromen-3-yl)	In silico	In silico	Inhibits ACE2	doi: 10.5010/JPB.2021.48.4.289
Poaceae	Coix	Coix lacryma-jobi	Lágrimas de san Pedro, cuenta de milagro, sukumusha	YES	SARS-CoV-2	ND	essential oil	1,5,7,10-tetraaza-phen-9-one	In silico	In silico	Inhibits ACE2	doi: 10.5010/JPB.2021.48.4.289
Colchicaceae	Colchicum	Colchicum autumnale	Colchico	YES	SARS-CoV-2	ND	ND	colchicine	review	review	ND	https://doi.org/10.1155/2022/5943649
Rutaceae	Coleonema	Coleonema album	Diosme	ND	ND	ND	ND	ND	ND	ND	ND	ND
Lamiaceae	Coleus	Coleus blumei	Nazareno, borrachera de la morada	YES	ND	Isolated compound	ND	Rosmarinic acid	review	review	ND	DOI: 10.1016/s0031-9422(02)00513-7
Araceae	Colocasia	Colocasia esculenta	Malangay, bore	ND	ND	ND	ND	ND	ND	ND	ND	ND
Rhamnaceae	Colubrina	Colubrina elliptica	Bois mabi, mabi	ND	ND	ND	ND	ND	ND	ND	ND	ND
Gesneriaceae	Columnea	Columnea acuminata	Atajasangre	ND	ND	ND	ND	ND	ND	ND	ND	ND
Gesneriaceae	Columnea	Columnea aureonitens	Atajasangre	ND	ND	ND	ND	ND	ND	ND	ND	ND
Gesneriaceae	Columnea	Columnea dictyophylla	ND	ND	ND	ND	ND	ND	ND	ND	ND	ND
Gesneriaceae	Columnea	Columnea dimidiata	Sangre de Cristo	ND	ND	ND	ND	ND	ND	ND	ND	ND
Gesneriaceae	Columnea	Columnea ericae	ND	ND	ND	ND	ND	ND	ND	ND	ND	ND
Gesneriaceae	Columnea	Columnea kalbreyeriana	Sanguinaria, sangre de Cristo	ND	ND	ND	ND	ND	ND	ND	ND	ND
Gesneriaceae	Columnea	Columnea parviflora	ND	ND	ND	ND	ND	ND	ND	ND	ND	ND
Gesneriaceae	Columnea	Columnea picta	Jarekita, pico de loro, sanguinaria	ND	ND	ND	ND	ND	ND	ND	ND	ND
Gesneriaceae	Columnea	Columnea pulcherrima	Sanguinaria	ND	ND	ND	ND	ND	ND	ND	ND	ND
Gesneriaceae	Columnea	Columnea purpurata	Reina	ND	ND	ND	ND	ND	ND	ND	ND	ND
Gesneriaceae	Columnea	Columnea silvatica	Sanguinaria	ND	ND	ND	ND	ND	ND	ND	ND	ND
Gesneriaceae	Columnea	Columnea strigosa	Gateadora, yerba de sangre	ND	ND	ND	ND	ND	ND	ND	ND	ND
Commelinaceae	Commelina	Commelina diffusa	Canutillo morado, barquito morao, jalechepil	ND	ND	ND	ND	ND	ND	ND	ND	ND
Commelinaceae	Commelina	Commelina erecta	Suelda con suelda, ojo de santa Lucía, cadillo, cohitre	ND	ND	ND	ND	ND	ND	ND	ND	ND
Myristicaceae	Compsoneura	Compsoneura atopa	Josebé	ND	ND	ND	ND	ND	ND	ND	ND	ND
Myristicaceae	Compsoneura	Compsoneura cuatrecasasii	Castaño	ND	ND	ND	ND	ND	ND	ND	ND	ND
Apiaceae	Conium	Conium maculatum	Cicuta	ND	ND	ND	ND	ND	ND	ND	ND	ND
Plantaginaceae	Conobea	Conobea scoparioides	Yerba de sapo, aromática	ND	ND	ND	ND	ND	ND	ND	ND	ND
Asteraceae	Conoclinium	Conoclinium humile	Yerba de los Uribes, sanalotodo, venturosa morada	ND	ND	ND	ND	ND	ND	ND	ND	ND
Asteraceae	Conyza	Conyza bonariensis	ND	NO	HSV1	ND	ethanolic extracts	ND	ND	ND	ND	doi:10.1100/2012/174837
Asteraceae	Conyza	Conyza canadensis	Pericón	YES	human cytomegalovirus (HCMV) AD-169 and Cox-B3 viruses	ND	Ethyl acetate, chloroform, butanol and methanol extracts	ND	shell-vial assay, MTT assay	Human diploid embryonic lung fibroblasts (MRC-5)	ND	DOI: 10.5897/AJB10.2349
Asteraceae	Conyza	Conyza canadensis	Pericón	YES	ND	ND	ND	Myricetin	review	review	ND	e-ISSN: 2278-5736.
Asteraceae	Conyza	Conyza canadensis	Pericón	YES	ND	ND	ND	Epicatechin	review	review	ND	e-ISSN: 2278-5736.
Asteraceae	Conyza	Conyza canadensis	Pericón	YES	ND	ND	ND	Conyzoflavone	review	review	ND	e-ISSN: 2278-5736.
Asteraceae	Conyza	Conyza canadensis	Pericón	YES	ND	ND	ND	4-Hydroxybenzoic acid	review	review	ND	e-ISSN: 2278-5736.
Asteraceae	Conyza	Conyza canadensis	Pericón	YES	ND	ND	ND	3,5-Dihydroxybenzoic acid	review	review	ND	e-ISSN: 2278-5736.
Asteraceae	Conyza	Conyza canadensis	Pericón	YES	ND	ND	ND	Pyromeconic acid-3-O- β-D-glucopyranoside-6′-(O-4′′- hydroxybenzoate)	review	review	ND	e-ISSN: 2278-5736.
Asteraceae	Conyza	Conyza canadensis	Pericón	YES	ND	ND	ND	Pyromeconic acid-3-O-β-D-glucopyranoside-3′-(O- βD-glucopyranoside)-6′- (O-4′′-hydroxybenzoate)	review	review	ND	e-ISSN: 2278-5736.
Asteraceae	Conyza	Conyza canadensis	Pericón	YES	ND	ND	ND	Pyromeconic acid-3-O- β-D-glucopyranoside-6′-(O-4′′- hydroxy-3′′,5′′-dimethoxybenzoate)	review	review	ND	e-ISSN: 2278-5736.
Asteraceae	Conyza	Conyza canadensis	Pericón	YES	ND	ND	ND	Conyzapyranone A	review	review	ND	e-ISSN: 2278-5736.
Asteraceae	Conyza	Conyza canadensis	Pericón	YES	ND	ND	ND	Conyzapyranone B	review	review	ND	e-ISSN: 2278-5736.
Asteraceae	Conyza	Conyza canadensis	Pericón	YES	ND	ND	ND	Friedelin	review	review	ND	e-ISSN: 2278-5736.
Asteraceae	Conyza	Conyza canadensis	Pericón	YES	ND	ND	ND	Epifriedelanol	review	review	ND	e-ISSN: 2278-5736.
Asteraceae	Conyza	Conyza canadensis	Pericón	YES	ND	ND	ND	3β-Hydroxyolean-12-en-28-oic acid	review	review	ND	e-ISSN: 2278-5736.
Asteraceae	Conyza	Conyza canadensis	Pericón	YES	ND	ND	ND	Erythrodiol	review	review	ND	e-ISSN: 2278-5736.
Asteraceae	Conyza	Conyza canadensis	Pericón	YES	ND	ND	ND	Taraxerol	review	review	ND	e-ISSN: 2278-5736.
Asteraceae	Conyza	Conyza canadensis	Pericón	YES	ND	ND	ND	3β,16β,20β-Trihydroxytaraxast-3-Opalmitoxyl ester	review	review	ND	e-ISSN: 2278-5736.
Asteraceae	Conyza	Conyza canadensis	Pericón	YES	ND	ND	ND	Simiarenol	review	review	ND	e-ISSN: 2278-5736.
Asteraceae	Conyza	Conyza canadensis	Pericón	YES	ND	ND	ND	Stigmasterol	review	review	ND	e-ISSN: 2278-5736.
Asteraceae	Conyza	Conyza canadensis	Pericón	YES	ND	ND	ND	β-sitosterol	review	review	ND	e-ISSN: 2278-5736.
Asteraceae	Conyza	Conyza canadensis	Pericón	YES	ND	ND	ND	Spinasta 7, 22-dien-3-ol	review	review	ND	e-ISSN: 2278-5736.
Asteraceae	Conyza	Conyza canadensis	Pericón	YES	ND	ND	ND	Conyzagenin A	review	review	ND	e-ISSN: 2278-5736.
Asteraceae	Conyza	Conyza canadensis	Pericón	YES	ND	ND	ND	Conyzagenin B	review	review	ND	e-ISSN: 2278-5736.
Asteraceae	Conyza	Conyza canadensis	Pericón	YES	ND	ND	ND	(4Z)-lachnophyllum lactone	review	review	ND	e-ISSN: 2278-5736.
Asteraceae	Conyza	Conyza canadensis	Pericón	YES	ND	ND	ND	(2Z,8Z)-matricaria acid methyl ester	review	review	ND	e-ISSN: 2278-5736.
Asteraceae	Conyza	Conyza canadensis	Pericón	YES	ND	ND	ND	8,9-dihydroxymatricarine methyl ester	review	review	ND	e-ISSN: 2278-5736.
Asteraceae	Conyza	Conyza canadensis	Pericón	YES	ND	ND	ND	(4Z,8Z)-matricaria lactone	review	review	ND	e-ISSN: 2278-5736.
Asteraceae	Conyza	Conyza canadensis	Pericón	YES	ND	ND	ND	4E,8Z-matricaria lactone	review	review	ND	e-ISSN: 2278-5736.
Asteraceae	Conyza	Conyza canadensis	Pericón	YES	ND	ND	ND	1,3,5-trihydroxy-2-hexadecanoylamino-(6E,9E)- heptacosdiene	review	review	ND	e-ISSN: 2278-5736.
Asteraceae	Conyza	Conyza canadensis	Pericón	YES	ND	ND	ND	1,3,5-trihydroxy-2- hexadecanoylamino-(6E,9E)- heptacosdiene-1-O-glucopyranoside	review	review	ND	e-ISSN: 2278-5736.
Asteraceae	Conyza	Conyza canadensis	Pericón	YES	ND	ND	ND	1,3-dihydroxy-2-hexanoylamino-(4E)- heptadecene	review	review	ND	e-ISSN: 2278-5736.
Asteraceae	Conyza	Conyza canadensis	Pericón	YES	ND	ND	ND	9,12,13-trihydroxy-10(E)- octadecenoic acid	review	review	ND	e-ISSN: 2278-5736.
Asteraceae	Conyza	Conyza filaginoides	Venadillo	ND	ND	ND	ND	ND	ND	ND	ND	ND
Asteraceae	Conyza	Conyza uliginosa	ND	ND	ND	ND	ND	ND	ND	ND	ND	ND
Fabaceae	Copaifera	Copaifera canime	Copaiva, majagua, campano, quiebracha, canime	ND	ND	ND	ND	ND	ND	ND	ND	ND
Fabaceae	Copaifera	Copaifera officinalis	Copaiba, árbol de aceite, copaibí, palo de aceite	ND	ND	ND	ND	ND	ND	ND	ND	ND
Fabaceae	Copaifera	Copaifera pubiflora	Copaiba, árbol de copaiba, copaibí, canime, palo de aceite, cabima, maramo, bálsamo de canime	ND	ND	ND	ND	ND	ND	ND	ND	ND
Psathyrellaceae	Coprinus	Coprinus atramentarius	Hongo	ND	ND	ND	ND	ND	ND	ND	ND	ND
Boraginaceae	Cordia	Cordia acuta	Guácimo, salvio negro, guasco	ND	ND	ND	ND	ND	ND	ND	ND	ND
Boraginaceae	Cordia	Cordia alliodora	Laurel blanco, laurel de puná, ajo de montaña, moho, cedrito, murrapo, canalete, vara de humo, ajo-ajo, guásimo vegetal, solera, uvito	YES	HSV1	all the plant	methanolic extracts	ND	qPCR method	Vero cells	ND	https://doi.org/10.1080/14786419.2022.2131783
Boraginaceae	Cordia	Cordia bicolor	Cacho de venado	ND	ND	ND	ND	ND	ND	ND	ND	ND
Boraginaceae	Cordia	Cordia bogotensis	Mano de oso, gomo	ND	ND	ND	ND	ND	ND	ND	ND	ND
Boraginaceae	Cordia	Cordia curassavica	Basura prieta, cariaqyuito, cariaquito negro, majao negro, negrito	YES	DENV1-DENV4	essential oil	essential oil	epigallocatechin gallate	MTT assay, In-situ ELISA assay, In silico analisis	Vero cells	ND	https://doi.org/10.37360/blacpma.23.22.6.57
Boraginaceae	Cordia	Cordia curassavica	Basura prieta, cariaqyuito, cariaquito negro, majao negro, negrito	YES	DENV1-DENV4	essential oil	essential oil	baicalin	MTT assay, In-situ ELISA assay, In silico analisis	Vero cells	ND	https://doi.org/10.37360/blacpma.23.22.6.57
Boraginaceae	Cordia	Cordia curassavica	Basura prieta, cariaqyuito, cariaquito negro, majao negro, negrito	YES	DENV1-DENV4	essential oil	essential oil	imperatorin	MTT assay, In-situ ELISA assay, In silico analisis	Vero cells	ND	https://doi.org/10.37360/blacpma.23.22.6.57
Boraginaceae	Cordia	Cordia curassavica	Basura prieta, cariaqyuito, cariaquito negro, majao negro, negrito	YES	DENV1-DENV4	essential oil	essential oil	quinolone	MTT assay, In-situ ELISA assay, In silico analisis	Vero cells	ND	https://doi.org/10.37360/blacpma.23.22.6.57
Boraginaceae	Cordia	Cordia curassavica	Basura prieta, cariaqyuito, cariaquito negro, majao negro, negrito	YES	DENV1-DENV4	essential oil	essential oil	α-Pinene	MTT assay, In-situ ELISA assay, In silico analisis	Vero cells	ND	https://doi.org/10.37360/blacpma.23.22.6.57
Boraginaceae	Cordia	Cordia curassavica	Basura prieta, cariaqyuito, cariaquito negro, majao negro, negrito	YES	DENV1-DENV4	essential oil	essential oil	Sabinene	MTT assay, In-situ ELISA assay, In silico analisis	Vero cells	ND	https://doi.org/10.37360/blacpma.23.22.6.57
Boraginaceae	Cordia	Cordia curassavica	Basura prieta, cariaqyuito, cariaquito negro, majao negro, negrito	YES	DENV1-DENV4	essential oil	essential oil	β-Pinene	MTT assay, In-situ ELISA assay, In silico analisis	Vero cells	ND	https://doi.org/10.37360/blacpma.23.22.6.57
Boraginaceae	Cordia	Cordia curassavica	Basura prieta, cariaqyuito, cariaquito negro, majao negro, negrito	YES	DENV1-DENV4	essential oil	essential oil	β-Myrcene	MTT assay, In-situ ELISA assay, In silico analisis	Vero cells	ND	https://doi.org/10.37360/blacpma.23.22.6.57
Boraginaceae	Cordia	Cordia curassavica	Basura prieta, cariaqyuito, cariaquito negro, majao negro, negrito	YES	DENV1-DENV4	essential oil	essential oil	1,8-Cineole	MTT assay, In-situ ELISA assay, In silico analisis	Vero cells	ND	https://doi.org/10.37360/blacpma.23.22.6.57
Boraginaceae	Cordia	Cordia curassavica	Basura prieta, cariaqyuito, cariaquito negro, majao negro, negrito	YES	DENV1-DENV4	essential oil	essential oil	Bornyl acetate	MTT assay, In-situ ELISA assay, In silico analisis	Vero cells	ND	https://doi.org/10.37360/blacpma.23.22.6.57
Boraginaceae	Cordia	Cordia curassavica	Basura prieta, cariaqyuito, cariaquito negro, majao negro, negrito	YES	DENV1-DENV4	essential oil	essential oil	α-Ylangene	MTT assay, In-situ ELISA assay, In silico analisis	Vero cells	ND	https://doi.org/10.37360/blacpma.23.22.6.57
Boraginaceae	Cordia	Cordia curassavica	Basura prieta, cariaqyuito, cariaquito negro, majao negro, negrito	YES	DENV1-DENV4	essential oil	essential oil	α-Copaene	MTT assay, In-situ ELISA assay, In silico analisis	Vero cells	ND	https://doi.org/10.37360/blacpma.23.22.6.57
Boraginaceae	Cordia	Cordia curassavica	Basura prieta, cariaqyuito, cariaquito negro, majao negro, negrito	YES	DENV1-DENV4	essential oil	essential oil	β-Bourbonene	MTT assay, In-situ ELISA assay, In silico analisis	Vero cells	ND	https://doi.org/10.37360/blacpma.23.22.6.57
Boraginaceae	Cordia	Cordia curassavica	Basura prieta, cariaqyuito, cariaquito negro, majao negro, negrito	YES	DENV1-DENV4	essential oil	essential oil	α-Cubebene	MTT assay, In-situ ELISA assay, In silico analisis	Vero cells	ND	https://doi.org/10.37360/blacpma.23.22.6.57
Boraginaceae	Cordia	Cordia curassavica	Basura prieta, cariaqyuito, cariaquito negro, majao negro, negrito	YES	DENV1-DENV4	essential oil	essential oil	trans-β-Caryophyllene	MTT assay, In-situ ELISA assay, In silico analisis	Vero cells	ND	https://doi.org/10.37360/blacpma.23.22.6.57
Boraginaceae	Cordia	Cordia curassavica	Basura prieta, cariaqyuito, cariaquito negro, majao negro, negrito	YES	DENV1-DENV4	essential oil	essential oil	β-Copaene	MTT assay, In-situ ELISA assay, In silico analisis	Vero cells	ND	https://doi.org/10.37360/blacpma.23.22.6.57
Boraginaceae	Cordia	Cordia curassavica	Basura prieta, cariaqyuito, cariaquito negro, majao negro, negrito	YES	DENV1-DENV4	essential oil	essential oil	3,7-Guaiadiene	MTT assay, In-situ ELISA assay, In silico analisis	Vero cells	ND	https://doi.org/10.37360/blacpma.23.22.6.57
Boraginaceae	Cordia	Cordia curassavica	Basura prieta, cariaqyuito, cariaquito negro, majao negro, negrito	YES	DENV1-DENV4	essential oil	essential oil	α-Humulene	MTT assay, In-situ ELISA assay, In silico analisis	Vero cells	ND	https://doi.org/10.37360/blacpma.23.22.6.57
Boraginaceae	Cordia	Cordia curassavica	Basura prieta, cariaqyuito, cariaquito negro, majao negro, negrito	YES	DENV1-DENV4	essential oil	essential oil	γ-Muurolene	MTT assay, In-situ ELISA assay, In silico analisis	Vero cells	ND	https://doi.org/10.37360/blacpma.23.22.6.57
Boraginaceae	Cordia	Cordia curassavica	Basura prieta, cariaqyuito, cariaquito negro, majao negro, negrito	YES	DENV1-DENV4	essential oil	essential oil	Germacrene D	MTT assay, In-situ ELISA assay, In silico analisis	Vero cells	ND	https://doi.org/10.37360/blacpma.23.22.6.57
Boraginaceae	Cordia	Cordia curassavica	Basura prieta, cariaqyuito, cariaquito negro, majao negro, negrito	YES	DENV1-DENV4	essential oil	essential oil	α-Muurolene	MTT assay, In-situ ELISA assay, In silico analisis	Vero cells	ND	https://doi.org/10.37360/blacpma.23.22.6.57
Boraginaceae	Cordia	Cordia curassavica	Basura prieta, cariaqyuito, cariaquito negro, majao negro, negrito	YES	DENV1-DENV4	essential oil	essential oil	rans-β-Guaiene	MTT assay, In-situ ELISA assay, In silico analisis	Vero cells	ND	https://doi.org/10.37360/blacpma.23.22.6.57
Boraginaceae	Cordia	Cordia curassavica	Basura prieta, cariaqyuito, cariaquito negro, majao negro, negrito	YES	DENV1-DENV4	essential oil	essential oil	Cadinene	MTT assay, In-situ ELISA assay, In silico analisis	Vero cells	ND	https://doi.org/10.37360/blacpma.23.22.6.57
Boraginaceae	Cordia	Cordia curassavica	Basura prieta, cariaqyuito, cariaquito negro, majao negro, negrito	YES	DENV1-DENV4	essential oil	essential oil	Caryophyllene oxide	MTT assay, In-situ ELISA assay, In silico analisis	Vero cells	ND	https://doi.org/10.37360/blacpma.23.22.6.57
Boraginaceae	Cordia	Cordia dentata	Gomo blanco, canjara, murciélago, uvito, saúco, caujaro, gomo, caujaro, jobito, koshot, uvito de murciélago, uvita mocosa	ND	ND	ND	ND	ND	ND	ND	ND	ND
Boraginaceae	Cordia	Cordia globosa	Palo quemado	ND	ND	ND	ND	ND	ND	ND	ND	ND
Boraginaceae	Cordia	Cordia lanata	Salvio negro, salvio	ND	ND	ND	ND	ND	ND	ND	ND	ND
Boraginaceae	Cordia	Cordia lutea	Gomo amarillo, biyuyo, caujaro, gomo, gomo amarillo, murciélago, ubrevaco, uvito	ND	ND	ND	ND	ND	ND	ND	ND	ND
Boraginaceae	Cordia	Cordia protracta	ND	ND	ND	ND	ND	ND	ND	ND	ND	ND
Boraginaceae	Cordia	Cordia sebestena	ND	ND	ND	ND	ND	ND	ND	ND	ND	ND
Boraginaceae	Cordia	Cordia spinescens	Verdenegro, bejuco nacundo, varejón, rompe ropa, tenga tenga	YES	HIV-1	leaves	Aqueous and methanolic extracts	magnesium lithospermate	inhibition of HIV-induced cytopathic effects in cultured cells, HIV-reverse transcriptase (RT) and HIV-protease (PR) enzymes	MT-4 cells	inhibition of HIV-RT	https://doi.org/10.1016/S0378-8741(98)00099-3
Boraginaceae	Cordia	Cordia spinescens	Verdenegro, bejuco nacundo, varejón, rompe ropa, tenga tenga	YES	HIV-1	leaves	Aqueous and methanolic extracts	calcium rosmarinate	inhibition of HIV-induced cytopathic effects in cultured cells, HIV-reverse transcriptase (RT) and HIV-protease (PR) enzymes	MT-4 cells	inhibition of HIV-RT	https://doi.org/10.1016/S0378-8741(98)00099-3
Boraginaceae	Cordia	Cordia spinescens	Verdenegro, bejuco nacundo, varejón, rompe ropa, tenga tenga	YES	HIV-1	leaves	Aqueous and methanolic extracts	magnesium rosmarinate	inhibition of HIV-induced cytopathic effects in cultured cells, HIV-reverse transcriptase (RT) and HIV-protease (PR) enzymes	MT-4 cells	inhibition of HIV-RT	https://doi.org/10.1016/S0378-8741(98)00099-3
Boraginaceae	Cordia	Cordia tetrandra	Caujaro, candelero, cariaco blanco, pardillo blanco, baboso, quitasol	ND	ND	ND	ND	ND	ND	ND	ND	ND
Asparagaceae	Cordyline	Cordyline fruticosa	Palma de cristo	ND	ND	ND	ND	ND	ND	ND	ND	ND
Apiaceae	Coriandrum	Coriandrum sativum	Culantro, cilantro	YES	SARS-CoV-2	ND	ND	limonene	In silico	In silico	ND	DOI: 10.1109/ICARC54489.2022.9753740
Apiaceae	Coriandrum	Coriandrum sativum	Culantro, cilantro	YES	SARS-CoV-2	ND	ND	geraniol	In silico	In silico	ND	DOI: 10.1109/ICARC54489.2022.9753740
Apiaceae	Coriandrum	Coriandrum sativum	Culantro, cilantro	YES	SARS-CoV-2	ND	ND	gamma-terpinene	In silico	In silico	ND	DOI: 10.1109/ICARC54489.2022.9753740
Apiaceae	Coriandrum	Coriandrum sativum	Culantro, cilantro	YES	SARS-CoV-2	ND	ND	geranyl acetate	In silico	In silico	ND	DOI: 10.1109/ICARC54489.2022.9753740
Apiaceae	Coriandrum	Coriandrum sativum	Culantro, cilantro	YES	SARS-CoV-2	ND	ND	caffeic acid	In silico	In silico	ND	DOI: 10.1109/ICARC54489.2022.9753740
Apiaceae	Coriandrum	Coriandrum sativum	Culantro, cilantro	YES	SARS-CoV-2	ND	ND	ferulic acid	In silico	In silico	ND	DOI: 10.1109/ICARC54489.2022.9753740
Apiaceae	Coriandrum	Coriandrum sativum	Culantro, cilantro	YES	SARS-CoV-2	ND	ND	gallic acid	In silico	In silico	Inhibits Main protease	DOI: 10.1109/ICARC54489.2022.9753740
Apiaceae	Coriandrum	Coriandrum sativum	Culantro, cilantro	YES	SARS-CoV-2	ND	ND	(E)-dodec-2-en-1-ol	In silico	In silico	ND	https://doi.org/10.1007/s11655-021-3331-8
Apiaceae	Coriandrum	Coriandrum sativum	Culantro, cilantro	YES	SARS-CoV-2	ND	ND	Methyl hexadecanoate	In silico	In silico	ND	https://doi.org/10.1007/s11655-021-3331-8
Apiaceae	Coriandrum	Coriandrum sativum	Culantro, cilantro	YES	SARS-CoV-2	ND	ND	coriandrin	review	review	ND	https://doi.org/10.1016/j.jviromet.2021.114070
Apiaceae	Coriandrum	Coriandrum sativum	Culantro, cilantro	YES	DENV1-4	leaves	Water extract	ND	review	review	ND	https://doi.org/10.1016/j.jaim.2017.06.005
Apiaceae	Coriandrum	Coriandrum sativum	Culantro, cilantro	YES	murine norovirus (MNV)	ND	Methanol extracts	ND	CCK-8 (Cell Counting Kit, Sigma), Virus tritation	RAW264.7 cells, and Crandell Reese Feline Kidney (CRFK) cells	ND	doi: 10.1007/s12560-016-9269-x
Apiaceae	Coriandrum	Coriandrum sativum	Culantro, cilantro	YES	HAV	all the plant	Methanol extract	ND	HAV titers	(FRhK-4)	ND	https://doi.org/10.1016/j.foodcont.2016.07.028
Coriariaceae	Coriaria	Coriaria ruscifolia	Tinta, teñidera, zumaque, sansí, reventadera, sansú, sansí, barbasco, chanchi, curtidera, mortiño borrachero, mortiño zumaque, sansá, zeu, tisis	ND	ND	ND	ND	ND	ND	ND	ND	ND
Lamiaceae	Cornutia	Cornutia microcalycina	Culape	ND	ND	ND	ND	ND	ND	ND	ND	ND
Myrtaceae	Corymbia	Corymbia citriodora	Eucalipto azul, eucalipto, ocalipto, eucalipto aromático	ND	influenza A/WS/33	leaves	ND	ND	cytopathic effect reduction method	Madin-Darby canine kidney (MDCK) cells	ND	DOI: 10.24171/j.phrp.2018.9.6.09
Myrtaceae	Corymbia	Corymbia citriodora	Eucalipto azul, eucalipto, ocalipto, eucalipto aromático	ND	RSV	leaves	aqueous ethanol extract	citriodolic acid A	CPE inhibition assay	Hep-2 cells	ND	DOI: 10.1248/cpb.c16-00362
Myrtaceae	Corymbia	Corymbia citriodora	Eucalipto azul, eucalipto, ocalipto, eucalipto aromático	ND	RSV	leaves	aqueous ethanol extract	citriodolic acid B	CPE inhibition assay	Hep-2 cells	ND	DOI: 10.1248/cpb.c16-00362
Myrtaceae	Corymbia	Corymbia citriodora	Eucalipto azul, eucalipto, ocalipto, eucalipto aromático	ND	RSV	leaves	aqueous ethanol extract	citriodolic acid C	CPE inhibition assay	Hep-2 cells	ND	DOI: 10.1248/cpb.c16-00362
Myrtaceae	Corymbia	Corymbia citriodora	Eucalipto azul, eucalipto, ocalipto, eucalipto aromático	ND	RSV	leaves	aqueous ethanol extract	rosmarinic acid	CPE inhibition assay	Hep-2 cells	ND	DOI: 10.1248/cpb.c16-00362
Myrtaceae	Corymbia	Corymbia citriodora	Eucalipto azul, eucalipto, ocalipto, eucalipto aromático	ND	RSV	leaves	aqueous ethanol extract	ferulic acid	CPE inhibition assay	Hep-2 cells	ND	DOI: 10.1248/cpb.c16-00362
Myrtaceae	Corymbia	Corymbia citriodora	Eucalipto azul, eucalipto, ocalipto, eucalipto aromático	ND	RSV	leaves	aqueous ethanol extract	gallic acid	CPE inhibition assay	Hep-2 cells	ND	DOI: 10.1248/cpb.c16-00362
Myrtaceae	Corymbia	Corymbia citriodora	Eucalipto azul, eucalipto, ocalipto, eucalipto aromático	ND	RSV	leaves	e n-BuOH fraction	citrioside C	CPE inhibition assay	Hep-2 cell	ND	DOI 10.1007/s13765-014-4264-0
Myrtaceae	Corymbia	Corymbia citriodora	Eucalipto azul, eucalipto, ocalipto, eucalipto aromático	ND	RSV	leaves	e n-BuOH fraction	kaempferol-3-O-β-D-glucopyranosyl (12)-α-L-rhamnoside	CPE inhibition assay	Hep-2 cell	ND	DOI 10.1007/s13765-014-4264-0
Myrtaceae	Corymbia	Corymbia citriodora	Eucalipto azul, eucalipto, ocalipto, eucalipto aromático	ND	RSV	leaves	e n-BuOH fraction	kaempferol-3-O-α-L-rhamnoside	CPE inhibition assay	Hep-2 cell	ND	DOI 10.1007/s13765-014-4264-0
Myrtaceae	Corymbia	Corymbia citriodora	Eucalipto azul, eucalipto, ocalipto, eucalipto aromático	ND	RSV	leaves	e n-BuOH fraction	quercetin-3-O-α-Lrhamnoside	CPE inhibition assay	Hep-2 cell	ND	DOI 10.1007/s13765-014-4264-0
Costaceae	Costus	Costus cylindricus	Cañagria, tilia	ND	ND	ND	ND	ND	ND	ND	ND	ND
Costaceae	Costus	Costus guanaiensis	Cañagria	ND	ND	ND	ND	ND	ND	ND	ND	ND
Costaceae	Costus	Costus laevis	Mocuillibua	ND	ND	ND	ND	ND	ND	ND	ND	ND
Costaceae	Costus	Costus lasius	Cañagria menuda, de flor naranja	ND	ND	ND	ND	ND	ND	ND	ND	ND
Costaceae	Costus	Costus lima	Mocuillibua	ND	ND	ND	ND	ND	ND	ND	ND	ND
Costaceae	Costus	Costus pulverulentus	ND	ND	ND	ND	ND	ND	ND	ND	ND	ND
Costaceae	Costus	Costus spiralis	ND	ND	ND	ND	ND	ND	ND	ND	ND	ND
Costaceae	Costus	Costus villosissimus	Cañagria, cañeja, pendaya	ND	ND	ND	ND	ND	ND	ND	ND	ND
Chrysobalanaceae	Couepia	Couepia longipendula	Huevo de danta	ND	ND	ND	ND	ND	ND	ND	ND	ND
Chrysobalanaceae	Couepia	Couepia subcordata	Mariramba	ND	ND	ND	ND	ND	ND	ND	ND	ND
Apocynaceae	Couma	Couma macrocarpa	Perillo, pendaré, jansoco, pu-o-hoko, juansoco, souua, avichure, Juan solo, lirio, perillo, perillo negro, pero, popa	ND	ND	ND	ND	ND	ND	ND	ND	ND
Apocynaceae	Couma	Couma utilis	Sorva, juan soco	ND	ND	ND	ND	ND	ND	ND	ND	ND
Fabaceae	Coumarouna	Coumarouna punctata	Sarrapia real	ND	ND	ND	ND	ND	ND	ND	ND	ND
Fabaceae	Coumarouna	Coumarouna rosea	ND	ND	ND	ND	ND	ND	ND	ND	ND	ND
Lecythidaceae	Couroupita	Couroupita guianensis	Maraco, clavelino, muco, mucurutu, mamey hediondo, taparón, cocopicho, palo fara	ND	ND	ND	ND	tribulin	review	review	ND	DOI: 10.1007/978-3-030-78787-5_30
Rubiaceae	Coussarea	Coussarea brevicaulis	ND	ND	ND	ND	ND	ND	ND	ND	ND	ND
Rubiaceae	Coutarea	Coutarea hexandra	Mariangola, napaima, mediagola, hawapi para mujer	ND	ND	ND	ND	ND	ND	ND	ND	ND
Martyniaceae	Craniolaria	Craniolaria annua	Yuca escorzonera, joural	YES	SARS-CoV	roots	ND	Ferruginol	Review	Vero E6 cells	inhibits SARS-CoV protease (3CLpro)	https://doi.org/10.1039/C4NP00110A
Capparaceae	Crataeva	Crataeva gynandra	Sorrocloco, naranjillo, naranjuelo	ND	ND	ND	ND	ND	ND	ND	ND	ND
Capparaceae	Crataeva	Crataeva tapia	Sorrocloco, naranjillo, naranjuelo, Toco, Jaliruu, amor de mico, naranjillo, naranjito, naranjuelo, pepa de sábalo, toco, zorrococlo yagua de lagarto	ND	ND	ND	ND	ND	ND	ND	ND	ND
Bignoniaceae	Crescentia	Crescentia cujete	Totumo, mate, calabaza, poro, poto, palo totumas, táparo, mate, caabaza, árbol de las calabazas, palo de calabaza, camasa, tecomate, calabazo, allita, kalbas, higüero, güira, camazo, tápara, calabash tree, gourd	ND	ND	ND	ND	ND	ND	ND	ND	ND
Amaryllidaceae	Crinum	Crinum americanum	Narcizo	YES	ND	Isolated compound	ND	Lycorine	Review	Review	ND	https://doi.org/10.9734/ejmp/2020/v31i1130298
Amaryllidaceae	Crinum	Crinum virgineum	Narciso americano	ND	ND	ND	ND	ND	ND	ND	ND	ND
Asteraceae	Critoniopsis	Critoniopsis bogotana	ND	ND	ND	ND	ND	ND	ND	ND	ND	ND
Fabaceae	Crotalaria	Crotalaria incana	Cargadita, campana amarilla, chilinchín, cascabelitos, bicho, cascabeles, cascabelillo, chilinchín, empanaditas, yerba de caballo, yerba de chulo, yerba de sapo	ND	ND	ND	ND	ND	ND	ND	ND	ND
Fabaceae	Crotalaria	Crotalaria micans	Cascabelito	ND	ND	ND	ND	ND	ND	ND	ND	ND
Fabaceae	Crotalaria	Crotalaria nitens	Cascabeles	ND	ND	ND	ND	ND	ND	ND	ND	ND
Fabaceae	Crotalaria	Crotalaria pilosa	ND	ND	ND	ND	ND	ND	ND	ND	ND	ND
Fabaceae	Crotalaria	Crotalaria retusa	Maraquita, isiraachon	YES	Herpes simplex Virus type 1 (HSV-1), Vesicular Stomatitis Virus (VSV) T2, Semliki forest A7 (SF A7) and Coxsackie B2 (Cox B2)	leaves	n-hexane, 80% methanol and water extracts	ND	end point titration technique	VERO cells	ND	https://doi.org/10.1016/j.jep.2008.05.033
Fabaceae	Crotalaria	Crotalaria verrucosa	Cascabelito	ND	ND	ND	ND	ND	ND	ND	ND	ND
Euphorbiaceae	Croton	Croton conduplicatus	Amargosito, aloukemasu, guayabito	ND	ND	ND	ND	ND	ND	ND	ND	ND
Euphorbiaceae	Croton	Croton cupreatus	ND	ND	ND	ND	ND	ND	ND	ND	ND	ND
Euphorbiaceae	Croton	Croton eleuteria	Cascarilla, quina aromática	ND	ND	ND	ND	ND	ND	ND	ND	ND
Euphorbiaceae	Croton	Croton funckianus	Sangregado, puntalanza, drago, sangre de cristo, sangre de dragón, sangre de drago, sangregadillo	ND	ND	ND	ND	ND	ND	ND	ND	ND
Euphorbiaceae	Croton	Croton glabellus	Algayubo, almizclillo, pulvide, carcanapire, quina blanca	ND	ND	ND	ND	ND	ND	ND	ND	ND
Euphorbiaceae	Croton	Croton gossypiifolius	Sangregrado	ND	ND	ND	ND	ND	ND	ND	ND	ND
Euphorbiaceae	Croton	Croton lechleri	Sangre de drago, balsa macho, palo de drago, topa roja, sangregrado, sangre de grado, sangro	YES	(RSV), influenza A virus, parainfluenza virus (PIV), HSV1, HSV2	Latex	Isolated compound	SP-303	viral cytopathic effect (CPE) assay, the plaque neutralization assay, the hemagglutination-inhibition (HAl) assay, and/or the MTT antiviral assay: (i) Viral CPE assay. T, RSV-infected cotton rats and African green monkeys, PIV-3-infected cotton rats	HEp -2, MA-I04, MDCK, A549, HFF, MRC-5, Vero, rats	ND	https://doi.org/10.1016/S0944-7113(11)80026-7
Euphorbiaceae	Croton	Croton lechleri	Sangre de drago, balsa macho, palo de drago, topa roja, sangregrado, sangre de grado, sangro	YES	HSV2	ND	hydroethanolic extract	SP-303	Plaque reduction assay and model of genital infection of HSV-2 in mice	Vero cells and C57bl/6 mice	block HSV-2 attachment/entry in vitro	https://doi.org/10.1016/j.jep.2017.08.010
Euphorbiaceae	Croton	Croton lechleri	Sangre de drago, balsa macho, palo de drago, topa roja, sangregrado, sangre de grado, sangro	YES	HSVV, Influenza, CMV, VRS	ND	ND	2,4,6-trimethoxyphenol	Review	Review	ND	DOI. 10.1007/s12210-022-01122-4
Euphorbiaceae	Croton	Croton lechleri	Sangre de drago, balsa macho, palo de drago, topa roja, sangregrado, sangre de grado, sangro	YES	HSVV, Influenza, CMV, VRS	ND	ND	1,3,5-trimethoxybenzene	Review	Review	ND	DOI. 10.1007/s12210-022-01122-4
Euphorbiaceae	Croton	Croton lechleri	Sangre de drago, balsa macho, palo de drago, topa roja, sangregrado, sangre de grado, sangro	YES	HSVV, Influenza, CMV, VRS	ND	ND	korberin A	Review	Review	ND	DOI. 10.1007/s12210-022-01122-4
Euphorbiaceae	Croton	Croton lechleri	Sangre de drago, balsa macho, palo de drago, topa roja, sangregrado, sangre de grado, sangro	YES	HSVV, Influenza, CMV, VRS	ND	ND	korberin B	Review	Review	ND	DOI. 10.1007/s12210-022-01122-4
Euphorbiaceae	Croton	Croton lechleri	Sangre de drago, balsa macho, palo de drago, topa roja, sangregrado, sangre de grado, sangro	YES	HSVV, Influenza, CMV, VRS	ND	ND	crolechinic acid	Review	Review	ND	DOI. 10.1007/s12210-022-01122-4
Euphorbiaceae	Croton	Croton leptostachyus	Mosquerito, mosquero	ND	ND	ND	ND	ND	ND	ND	ND	ND
Euphorbiaceae	Croton	Croton magdalenensis	ND	ND	ND	ND	ND	ND	ND	ND	ND	ND
Euphorbiaceae	Croton	Croton malambo	Palo matías, malambo, alouka	ND	ND	ND	ND	ND	ND	ND	ND	ND
Euphorbiaceae	Croton	Croton menthodorus	Chala, cucharilla, mosquero, purga	ND	ND	ND	ND	ND	ND	ND	ND	ND
Euphorbiaceae	Croton	Croton niveus	Platiao, copachí, platero	ND	ND	ND	ND	ND	ND	ND	ND	ND
Euphorbiaceae	Croton	Croton ovalifolius	Amargosito, aloukemasu	ND	ND	ND	ND	ND	ND	ND	ND	ND
Euphorbiaceae	Croton	Croton squamigerum	Hoja amarga	ND	ND	ND	ND	ND	ND	ND	ND	ND
Cucurbitaceae	Cucumis	Cucumis anguria	Cocombro, concombro, cohombro	ND	ND	ND	ND	ND	ND	ND	ND	ND
Cucurbitaceae	Cucumis	Cucumis melo	Melón	YES	HSV1	Mature melons	Isolated compound	pectin (galacturonic acid chains)	MTT and plaque reduction assays	Vero cells (ATCC CCL-81)	ND	https://doi.org/10.1093/femsle/fnab013
Cucurbitaceae	Cucumis	Cucumis melo	Melón	YES	SARS-CoV-2, HIV-1	pedicel	Isolated compound	Cucurbitacin B	Review	Review	ND	https://doi.org/10.1016/j.phrs.2022.106587
Cucurbitaceae	Cucumis	Cucumis sativus	Pepino cohombro	ND	ND	ND	ND	ND	ND	ND	ND	ND
Cucurbitaceae	Cucurbita	Cucurbita maxima	Auyama, huyama, zapallo, wuir	YES	HCV, denovirus (ADV7) and herpes simplex virus (HSV1), HIV	Fruits	Isolated compounds	fucose-rich polysaccharides	Cell infected culture and PCR detection, TNF-α and IL-6 measures, The dose showing 50 % inhibition of virus-mediated Vero lysis (IC50) was estimated by the GraphPad Prism software. and HIV RT inhibition assay	human peripheral blood mononuclear cells (PBMCs) and Vero cell line	ND	https://doi.org/10.1016/j.ijbiomac.2023.123372
Cucurbitaceae	Cucurbita	Cucurbita maxima	Auyama, huyama, zapallo, wuir	YES	DENV and CHIKV	seed	Methanol extract	ND	Quantitative Real-Time RT-PCR, FFU assay, and Immunofluorescence Assay	Vero (ATCC No. CCL-81) cell line	ND	doi: 10.3389/fcimb.2022.866452
Cucurbitaceae	Cucurbita	Cucurbita moschata	Auyama, jiroumou, joumou, jiromon, kalawasu, lakayote, gallina, zapallo, zapayo, churí, uyama	ND	ND	ND	ND	ND	ND	ND	ND	ND
Cucurbitaceae	Cucurbita	Cucurbita pepo	Calabaza, vitoria	YES	Live Newcastle Disease Virus (NDV), Infectious Bursitis Viruses (IBDV)	Flesh and rind	ND	tetrahydro-thiophene	virus-cytopathic inhibition assay	Vero cells, In chicken embryos	ND	https://doi.org/10.1080/14786410903312991
Cucurbitaceae	Cucurbita	Cucurbita pepo	Calabaza, vitoria	YES	Live Newcastle Disease Virus (NDV), Infectious Bursitis Viruses (IBDV)	Flesh and rind	ND	linoleic acid	virus-cytopathic inhibition assay	Vero cells, In chicken embryos	ND	https://doi.org/10.1080/14786410903312991
Cucurbitaceae	Cucurbita	Cucurbita pepo	Calabaza, vitoria	YES	Live Newcastle Disease Virus (NDV), Infectious Bursitis Viruses (IBDV)	Flesh and rind	ND	calotropoleanly ester	virus-cytopathic inhibition assay	Vero cells, In chicken embryos	ND	https://doi.org/10.1080/14786410903312991
Cucurbitaceae	Cucurbita	Cucurbita pepo	Calabaza, vitoria	YES	Live Newcastle Disease Virus (NDV), Infectious Bursitis Viruses (IBDV)	Flesh and rind	ND	cholesterol	virus-cytopathic inhibition assay	Vero cells, In chicken embryos	ND	https://doi.org/10.1080/14786410903312991
Cucurbitaceae	Cucurbita	Cucurbita pepo	Calabaza, vitoria	YES	Live Newcastle Disease Virus (NDV), Infectious Bursitis Viruses (IBDV)	Flesh and rind	ND	13(18)-oleanen-3-ol	virus-cytopathic inhibition assay	Vero cells, In chicken embryos	ND	https://doi.org/10.1080/14786410903312991
Cucurbitaceae	Cucurbita	Cucurbita pepo	Calabaza, vitoria	YES	Parainfluenza-3 virus (PI-3), HSV (NO)	seed	seed oil	palmitic acid	Frey and Liess method as TCID50 and CPE assay	African green monkey kidney (Vero) and Madin-Darby bovine kidney (MDBK) cell lines	ND	https://doi.org/10.1177/1934578X0700200409
Cucurbitaceae	Cucurbita	Cucurbita pepo	Calabaza, vitoria	YES	Parainfluenza-3 virus (PI-3), HSV (NO)	seed	seed oil	stearic acid	Frey and Liess method as TCID50 and CPE assay	African green monkey kidney (Vero) and Madin-Darby bovine kidney (MDBK) cell lines	ND	https://doi.org/10.1177/1934578X0700200409
Cucurbitaceae	Cucurbita	Cucurbita pepo	Calabaza, vitoria	YES	Parainfluenza-3 virus (PI-3), HSV (NO)	seed	seed oil	oleic acid	Frey and Liess method as TCID50 and CPE assay	African green monkey kidney (Vero) and Madin-Darby bovine kidney (MDBK) cell lines	ND	https://doi.org/10.1177/1934578X0700200409
Cucurbitaceae	Cucurbita	Cucurbita pepo	Calabaza, vitoria	YES	Parainfluenza-3 virus (PI-3), HSV (NO)	seed	seed oil	Linoleic acid	Frey and Liess method as TCID50 and CPE assay	African green monkey kidney (Vero) and Madin-Darby bovine kidney (MDBK) cell lines	ND	https://doi.org/10.1177/1934578X0700200409
Cucurbitaceae	Cucurbita	Cucurbita pepo	Calabaza, vitoria	YES	Parainfluenza-3 virus (PI-3), HSV (NO)	seed	seed oil	Linolenic acid	Frey and Liess method as TCID50 and CPE assay	African green monkey kidney (Vero) and Madin-Darby bovine kidney (MDBK) cell lines	ND	https://doi.org/10.1177/1934578X0700200409
Cucurbitaceae	Cucurbita	Cucurbita pepo	Calabaza, vitoria	YES	Parainfluenza-3 virus (PI-3), HSV (NO)	seed	seed oil	Eicosanoic acid	Frey and Liess method as TCID50 and CPE assay	African green monkey kidney (Vero) and Madin-Darby bovine kidney (MDBK) cell lines	ND	https://doi.org/10.1177/1934578X0700200409
Apiaceae	Cuminum	Cuminum cyminum	Comino, planta de cominos	YES	Influenza H1N1 (A/WSN/33) virus, enterovirus D68	ND	volatile oil	𝛼-pinene	CPE assay, Neuraminidase Activity Assay	Madin-Darby canine kidney epithelial (MDCK) cell, rhabdomyosarcoma (RD) cell	ND	doi: 10.3389/fphar.2021.674095
Apiaceae	Cuminum	Cuminum cyminum	Comino, planta de cominos	YES	Influenza H1N1 (A/WSN/33) virus, enterovirus D68	ND	volatile oil	sabinene	CPE assay, Neuraminidase Activity Assay	Madin-Darby canine kidney epithelial (MDCK) cell, rhabdomyosarcoma (RD) cell	ND	doi: 10.3389/fphar.2021.674095
Apiaceae	Cuminum	Cuminum cyminum	Comino, planta de cominos	YES	Influenza H1N1 (A/WSN/33) virus, enterovirus D68	ND	volatile oil	β-pinene	CPE assay, Neuraminidase Activity Assay	Madin-Darby canine kidney epithelial (MDCK) cell, rhabdomyosarcoma (RD) cell	ND	doi: 10.3389/fphar.2021.674095
Apiaceae	Cuminum	Cuminum cyminum	Comino, planta de cominos	YES	Influenza H1N1 (A/WSN/33) virus, enterovirus D68	ND	volatile oil	o-cymene	CPE assay, Neuraminidase Activity Assay	Madin-Darby canine kidney epithelial (MDCK) cell, rhabdomyosarcoma (RD) cell	ND	doi: 10.3389/fphar.2021.674095
Apiaceae	Cuminum	Cuminum cyminum	Comino, planta de cominos	YES	Influenza H1N1 (A/WSN/33) virus, enterovirus D68	ND	volatile oil	D-limonene	CPE assay, Neuraminidase Activity Assay	Madin-Darby canine kidney epithelial (MDCK) cell, rhabdomyosarcoma (RD) cell	ND	doi: 10.3389/fphar.2021.674095
Apiaceae	Cuminum	Cuminum cyminum	Comino, planta de cominos	YES	Influenza H1N1 (A/WSN/33) virus, enterovirus D68	ND	volatile oil	eucalyptol (syn. 1,8-cineol)	CPE assay, Neuraminidase Activity Assay	Madin-Darby canine kidney epithelial (MDCK) cell, rhabdomyosarcoma (RD) cell	ND	doi: 10.3389/fphar.2021.674095
Apiaceae	Cuminum	Cuminum cyminum	Comino, planta de cominos	YES	Influenza H1N1 (A/WSN/33) virus, enterovirus D68	ND	volatile oil	γ-terpinene	CPE assay, Neuraminidase Activity Assay	Madin-Darby canine kidney epithelial (MDCK) cell, rhabdomyosarcoma (RD) cell	ND	doi: 10.3389/fphar.2021.674095
Apiaceae	Cuminum	Cuminum cyminum	Comino, planta de cominos	YES	Influenza H1N1 (A/WSN/33) virus, enterovirus D68	ND	volatile oil	terpinen-4-ol (syn. p-ment-1-en-4-ol)	CPE assay, Neuraminidase Activity Assay	Madin-Darby canine kidney epithelial (MDCK) cell, rhabdomyosarcoma (RD) cell	ND	doi: 10.3389/fphar.2021.674095
Apiaceae	Cuminum	Cuminum cyminum	Comino, planta de cominos	YES	Influenza H1N1 (A/WSN/33) virus, enterovirus D68	ND	volatile oil	trans-carveol	CPE assay, Neuraminidase Activity Assay	Madin-Darby canine kidney epithelial (MDCK) cell, rhabdomyosarcoma (RD) cell	ND	doi: 10.3389/fphar.2021.674095
Apiaceae	Cuminum	Cuminum cyminum	Comino, planta de cominos	YES	Influenza H1N1 (A/WSN/33) virus, enterovirus D68	ND	volatile oil	cuminaldehyde	CPE assay, Neuraminidase Activity Assay	Madin-Darby canine kidney epithelial (MDCK) cell, rhabdomyosarcoma (RD) cell	ND	doi: 10.3389/fphar.2021.674095
Apiaceae	Cuminum	Cuminum cyminum	Comino, planta de cominos	YES	Influenza H1N1 (A/WSN/33) virus, enterovirus D68	ND	volatile oil	2-caren-10-al	CPE assay, Neuraminidase Activity Assay	Madin-Darby canine kidney epithelial (MDCK) cell, rhabdomyosarcoma (RD) cell	ND	doi: 10.3389/fphar.2021.674095
Apiaceae	Cuminum	Cuminum cyminum	Comino, planta de cominos	YES	SARS-CoV-1, SARS-COV-2	ND	essential oil	cuminaldehyde	effective concentration inhibiting 50% of virus growth (IC50) + in silico	Vero cells	ND	DOI 10.1080/11263504.2021.1932629
Apiaceae	Cuminum	Cuminum cyminum	Comino, planta de cominos	YES	SARS-CoV-1, SARS-COV-2	ND	essential oil	γ-terpinene	effective concentration inhibiting 50% of virus growth (IC50) + in silico	Vero cells	ND	DOI 10.1080/11263504.2021.1932629
Apiaceae	Cuminum	Cuminum cyminum	Comino, planta de cominos	YES	SARS-CoV-1, SARS-COV-2	ND	essential oil	p-cymene	effective concentration inhibiting 50% of virus growth (IC50) + in silico	Vero cells	ND	DOI 10.1080/11263504.2021.1932629
Apiaceae	Cuminum	Cuminum cyminum	Comino, planta de cominos	YES	SARS-CoV-1, SARS-COV-2	ND	essential oil	β-pinene	effective concentration inhibiting 50% of virus growth (IC50) + in silico	Vero cells	ND	DOI 10.1080/11263504.2021.1932629
Apiaceae	Cuminum	Cuminum cyminum	Comino, planta de cominos	YES	SARS-CoV-1, SARS-COV-2	ND	essential oil	estragole	effective concentration inhibiting 50% of virus growth (IC50) + in silico	Vero cells	ND	DOI 10.1080/11263504.2021.1932629
Apiaceae	Cuminum	Cuminum cyminum	Comino, planta de cominos	YES	HSV1, HSV2	seeds	methanol extract	ND	Viral plaque number reduction assay and CPE assay	Human Embryonic Kidney cells (HEK293)	ND	ISSN 0970938X
Sapindaceae	Cupania	Cupania americana	Guacharaco, coropo, guara, guara blanca	ND	ND	ND	ND	ND	ND	ND	ND	ND
Lythraceae	Cuphea	Cuphea carthagenensis	San Antonio, colombian waxweed, siete sangrías	YES	Herpes simplex virus type 1 (HSV-1)	aerial parts	The crude hydroethanolic (HE) extracts	ND	cytopathogenicity inhibition assay	Vero cell line	ND	https://doi.org/10.1016/j.fitote.2005.03.010
Lythraceae	Cuphea	Cuphea dipetala	Moradita, chinchimaní	ND	ND	ND	ND	ND	ND	ND	ND	ND
Lythraceae	Cuphea	Cuphea micrantha	Moradita	ND	ND	ND	ND	ND	ND	ND	ND	ND
Lythraceae	Cuphea	Cuphea racemosa	Moradita	ND	ND	ND	ND	ND	ND	ND	ND	ND
Cupressaceae	Cupressus	Cupressus sempervirens	Ciprés	YES	coxsackie virus B and Herpes simplex HSV2	aerial parts	methanolic extracts and ethyl-acetate fraction	procyanidin B2	MTT assay and plaque reduction assay	Vero cells	ND	https://doi.org/10.1080/09603123.2022.2137475
Cupressaceae	Cupressus	Cupressus sempervirens	Ciprés	YES	coxsackie virus B and Herpes simplex HSV2	aerial parts	methanolic extracts and ethyl-acetate fraction	epicatechin	MTT assay and plaque reduction assay	Vero cells	ND	https://doi.org/10.1080/09603123.2022.2137475
Cupressaceae	Cupressus	Cupressus sempervirens	Ciprés	YES	coxsackie virus B and Herpes simplex HSV2	aerial parts	methanolic extracts and ethyl-acetate fraction	gallocatechin	MTT assay and plaque reduction assay	Vero cells	ND	https://doi.org/10.1080/09603123.2022.2137475
Cupressaceae	Cupressus	Cupressus sempervirens	Ciprés	YES	SARS-CoV	fruits	Essential oil	𝛼-pinene	MTT assay, and CPE assay	Vero cells	ND	DOI: 10.1002/cbdv.200890045
Cupressaceae	Cupressus	Cupressus sempervirens	Ciprés	YES	SARS-CoV	fruits	Essential oil	𝛼-terpinene	MTT assay, and CPE assay	Vero cells	ND	DOI: 10.1002/cbdv.200890045
Cupressaceae	Cupressus	Cupressus sempervirens	Ciprés	YES	SARS-CoV	fruits	Essential oil	thymol	MTT assay, and CPE assay	Vero cells	ND	DOI: 10.1002/cbdv.200890045
Cupressaceae	Cupressus	Cupressus sempervirens	Ciprés	YES	SARS-CoV	fruits	Essential oil	terpinolene	MTT assay, and CPE assay	Vero cells	ND	DOI: 10.1002/cbdv.200890045
Cupressaceae	Cupressus	Cupressus sempervirens	Ciprés	YES	HSV1	ND	ethanolic extracts	Tricycle	Review	HeLa cell	ND	https://doi.org/10.1007/s00210-022-02326-z
Cupressaceae	Cupressus	Cupressus sempervirens	Ciprés	YES	HSV1	ND	ethanolic extracts	α-Thujene	Review	HeLa cell	ND	https://doi.org/10.1007/s00210-022-02326-z
Cupressaceae	Cupressus	Cupressus sempervirens	Ciprés	YES	HSV1	ND	ethanolic extracts	α-pinene	Review	HeLa cell	ND	https://doi.org/10.1007/s00210-022-02326-z
Cupressaceae	Cupressus	Cupressus sempervirens	Ciprés	YES	HSV1	ND	ethanolic extracts	Camphene	Review	HeLa cell	ND	https://doi.org/10.1007/s00210-022-02326-z
Cupressaceae	Cupressus	Cupressus sempervirens	Ciprés	YES	HSV1	ND	ethanolic extracts	Sabinene	Review	HeLa cell	ND	https://doi.org/10.1007/s00210-022-02326-z
Cupressaceae	Cupressus	Cupressus sempervirens	Ciprés	YES	HSV1	ND	ethanolic extracts	β-pinene	Review	HeLa cell	ND	https://doi.org/10.1007/s00210-022-02326-z
Cupressaceae	Cupressus	Cupressus sempervirens	Ciprés	YES	HSV1	ND	ethanolic extracts	Myrcene	Review	HeLa cell	ND	https://doi.org/10.1007/s00210-022-02326-z
Cupressaceae	Cupressus	Cupressus sempervirens	Ciprés	YES	HSV1	ND	ethanolic extracts	α-phelandrene	Review	HeLa cell	ND	https://doi.org/10.1007/s00210-022-02326-z
Cupressaceae	Cupressus	Cupressus sempervirens	Ciprés	YES	HSV1	ND	ethanolic extracts	δ-3-carene	Review	HeLa cell	ND	https://doi.org/10.1007/s00210-022-02326-z
Cupressaceae	Cupressus	Cupressus sempervirens	Ciprés	YES	HSV1	ND	ethanolic extracts	α-terpinene	Review	HeLa cell	ND	https://doi.org/10.1007/s00210-022-02326-z
Cupressaceae	Cupressus	Cupressus sempervirens	Ciprés	YES	HSV1	ND	ethanolic extracts	p-cimeno	Review	HeLa cell	ND	https://doi.org/10.1007/s00210-022-02326-z
Cupressaceae	Cupressus	Cupressus sempervirens	Ciprés	YES	HSV1	ND	ethanolic extracts	Limonene	Review	HeLa cell	ND	https://doi.org/10.1007/s00210-022-02326-z
Cupressaceae	Cupressus	Cupressus sempervirens	Ciprés	YES	HSV1	ND	ethanolic extracts	β-phelandrene	Review	HeLa cell	ND	https://doi.org/10.1007/s00210-022-02326-z
Cupressaceae	Cupressus	Cupressus sempervirens	Ciprés	YES	HSV1	ND	ethanolic extracts	γ-terpinene	Review	HeLa cell	ND	https://doi.org/10.1007/s00210-022-02326-z
Cupressaceae	Cupressus	Cupressus sempervirens	Ciprés	YES	HSV1	ND	ethanolic extracts	Terpinolene	Review	HeLa cell	ND	https://doi.org/10.1007/s00210-022-02326-z
Cupressaceae	Cupressus	Cupressus sempervirens	Ciprés	YES	HSV1	ND	ethanolic extracts	Linalol	Review	HeLa cell	ND	https://doi.org/10.1007/s00210-022-02326-z
Cupressaceae	Cupressus	Cupressus sempervirens	Ciprés	YES	HSV1	ND	ethanolic extracts	Pinocarveol	Review	HeLa cell	ND	https://doi.org/10.1007/s00210-022-02326-z
Cupressaceae	Cupressus	Cupressus sempervirens	Ciprés	YES	HSV1	ND	ethanolic extracts	Borneol	Review	HeLa cell	ND	https://doi.org/10.1007/s00210-022-02326-z
Cupressaceae	Cupressus	Cupressus sempervirens	Ciprés	YES	HSV1	ND	ethanolic extracts	α-terpineol	Review	HeLa cell	ND	https://doi.org/10.1007/s00210-022-02326-z
Cupressaceae	Cupressus	Cupressus sempervirens	Ciprés	YES	HSV1	ND	ethanolic extracts	Citronellol	Review	HeLa cell	ND	https://doi.org/10.1007/s00210-022-02326-z
Cupressaceae	Cupressus	Cupressus sempervirens	Ciprés	YES	HSV1	ND	ethanolic extracts	Thymol methyl ether	Review	HeLa cell	ND	https://doi.org/10.1007/s00210-022-02326-z
Cupressaceae	Cupressus	Cupressus sempervirens	Ciprés	YES	HSV1	ND	ethanolic extracts	Linalyl acetate	Review	HeLa cell	ND	https://doi.org/10.1007/s00210-022-02326-z
Cupressaceae	Cupressus	Cupressus sempervirens	Ciprés	YES	HSV1	ND	ethanolic extracts	Bornyl acetate	Review	HeLa cell	ND	https://doi.org/10.1007/s00210-022-02326-z
Cupressaceae	Cupressus	Cupressus sempervirens	Ciprés	YES	HSV1	ND	ethanolic extracts	Carvacrol	Review	HeLa cell	ND	https://doi.org/10.1007/s00210-022-02326-z
Cupressaceae	Cupressus	Cupressus sempervirens	Ciprés	YES	HSV1	ND	ethanolic extracts	Thymol	Review	HeLa cell	ND	https://doi.org/10.1007/s00210-022-02326-z
Cupressaceae	Cupressus	Cupressus sempervirens	Ciprés	YES	HSV1	ND	ethanolic extracts	α-terpinyl acetate	Review	HeLa cell	ND	https://doi.org/10.1007/s00210-022-02326-z
Cupressaceae	Cupressus	Cupressus sempervirens	Ciprés	YES	HSV1	ND	ethanolic extracts	β-Bourbonene	Review	HeLa cell	ND	https://doi.org/10.1007/s00210-022-02326-z
Cupressaceae	Cupressus	Cupressus sempervirens	Ciprés	YES	HSV1	ND	ethanolic extracts	Elemol	Review	HeLa cell	ND	https://doi.org/10.1007/s00210-022-02326-z
Cupressaceae	Cupressus	Cupressus sempervirens	Ciprés	YES	HSV1	ND	ethanolic extracts	β-caryophyllene	Review	HeLa cell	ND	https://doi.org/10.1007/s00210-022-02326-z
Cupressaceae	Cupressus	Cupressus sempervirens	Ciprés	YES	HSV1	ND	ethanolic extracts	β-Selinene	Review	HeLa cell	ND	https://doi.org/10.1007/s00210-022-02326-z
Cupressaceae	Cupressus	Cupressus sempervirens	Ciprés	YES	HSV1	ND	ethanolic extracts	α-Humulene	Review	HeLa cell	ND	https://doi.org/10.1007/s00210-022-02326-z
Cupressaceae	Cupressus	Cupressus sempervirens	Ciprés	YES	HSV1	ND	ethanolic extracts	Allo-aromadendrene	Review	HeLa cell	ND	https://doi.org/10.1007/s00210-022-02326-z
Cupressaceae	Cupressus	Cupressus sempervirens	Ciprés	YES	HSV1	ND	ethanolic extracts	γ-muurolene	Review	HeLa cell	ND	https://doi.org/10.1007/s00210-022-02326-z
Cupressaceae	Cupressus	Cupressus sempervirens	Ciprés	YES	HSV1	ND	ethanolic extracts	Germacrene D	Review	HeLa cell	ND	https://doi.org/10.1007/s00210-022-02326-z
Cupressaceae	Cupressus	Cupressus sempervirens	Ciprés	YES	HSV1	ND	ethanolic extracts	γ-Cadinene	Review	HeLa cell	ND	https://doi.org/10.1007/s00210-022-02326-z
Cupressaceae	Cupressus	Cupressus sempervirens	Ciprés	YES	HSV1	ND	ethanolic extracts	α-Muurolene	Review	HeLa cell	ND	https://doi.org/10.1007/s00210-022-02326-z
Cupressaceae	Cupressus	Cupressus sempervirens	Ciprés	YES	HSV1	ND	ethanolic extracts	Caryophyllene oxide	Review	HeLa cell	ND	https://doi.org/10.1007/s00210-022-02326-z
Cupressaceae	Cupressus	Cupressus sempervirens	Ciprés	YES	HSV1	ND	ethanolic extracts	Cedrol	Review	HeLa cell	ND	https://doi.org/10.1007/s00210-022-02326-z
Cupressaceae	Cupressus	Cupressus sempervirens	Ciprés	YES	HSV1	ND	ethanolic extracts	β-Eudesmol	Review	HeLa cell	ND	https://doi.org/10.1007/s00210-022-02326-z
Cupressaceae	Cupressus	Cupressus sempervirens	Ciprés	YES	HSV1	ND	ethanolic extracts	α-Eudesmol	Review	HeLa cell	ND	https://doi.org/10.1007/s00210-022-02326-z
Cupressaceae	Cupressus	Cupressus sempervirens	Ciprés	YES	HSV1	ND	ethanolic extracts	Mannoyl oxide	Review	HeLa cell	ND	https://doi.org/10.1007/s00210-022-02326-z
Cupressaceae	Cupressus	Cupressus sempervirens	Ciprés	YES	HSV1	leaves	chloroform extract and essential oil	allo-ocimene	The maximum tolerated concentration (MTC) of the compounds was determined microscopically and also by cell counting using Trypan blue dye vital stain, plaque reduction assay	African green monkey kidney cells	ND	doi: 10.1007/s10600-009-9356-4
Cupressaceae	Cupressus	Cupressus sempervirens	Ciprés	YES	HSV1	leaves	chloroform extract and essential oil	α-Pinene	The maximum tolerated concentration (MTC) of the compounds was determined microscopically and also by cell counting using Trypan blue dye vital stain, plaque reduction assay	African green monkey kidney cells	ND	doi: 10.1007/s10600-009-9356-4
Cupressaceae	Cupressus	Cupressus sempervirens	Ciprés	YES	HSV1	leaves	chloroform extract and essential oil	cis-2,7-Dimethyl oct-5-yn-3-ene	The maximum tolerated concentration (MTC) of the compounds was determined microscopically and also by cell counting using Trypan blue dye vital stain, plaque reduction assay	African green monkey kidney cells	ND	doi: 10.1007/s10600-009-9356-4
Cupressaceae	Cupressus	Cupressus sempervirens	Ciprés	YES	HSV1	leaves	chloroform extract and essential oil	2-Pentyl-2-cyclopenten-1-one	The maximum tolerated concentration (MTC) of the compounds was determined microscopically and also by cell counting using Trypan blue dye vital stain, plaque reduction assay	African green monkey kidney cells	ND	doi: 10.1007/s10600-009-9356-4
Cupressaceae	Cupressus	Cupressus sempervirens	Ciprés	YES	HSV1	leaves	chloroform extract and essential oil	Terpinen-4-ol	The maximum tolerated concentration (MTC) of the compounds was determined microscopically and also by cell counting using Trypan blue dye vital stain, plaque reduction assay	African green monkey kidney cells	ND	doi: 10.1007/s10600-009-9356-4
Cupressaceae	Cupressus	Cupressus sempervirens	Ciprés	YES	HSV1	leaves	chloroform extract and essential oil	exo-Bornyl acetate	The maximum tolerated concentration (MTC) of the compounds was determined microscopically and also by cell counting using Trypan blue dye vital stain, plaque reduction assay	African green monkey kidney cells	ND	doi: 10.1007/s10600-009-9356-4
Cupressaceae	Cupressus	Cupressus sempervirens	Ciprés	YES	HSV1	leaves	chloroform extract and essential oil	iso-Bornyl acetate	The maximum tolerated concentration (MTC) of the compounds was determined microscopically and also by cell counting using Trypan blue dye vital stain, plaque reduction assay	African green monkey kidney cells	ND	doi: 10.1007/s10600-009-9356-4
Cupressaceae	Cupressus	Cupressus sempervirens	Ciprés	YES	HSV1	leaves	chloroform extract and essential oil	Camphene	The maximum tolerated concentration (MTC) of the compounds was determined microscopically and also by cell counting using Trypan blue dye vital stain, plaque reduction assay	African green monkey kidney cells	ND	doi: 10.1007/s10600-009-9356-4
Cupressaceae	Cupressus	Cupressus sempervirens	Ciprés	YES	HSV1	leaves	chloroform extract and essential oil	α-Terpinolene	The maximum tolerated concentration (MTC) of the compounds was determined microscopically and also by cell counting using Trypan blue dye vital stain, plaque reduction assay	African green monkey kidney cells	ND	doi: 10.1007/s10600-009-9356-4
Cupressaceae	Cupressus	Cupressus sempervirens	Ciprés	YES	HIV and HTLV	Green cones	hydromethanol extract, proanthocyanidin polymer fraction	ND	amounts of P24with a Pharmacia kit by an enzyme linked immunosorbent assay method.	T lymphoblasts Jurkat J6 , and H9	ND	doi: 10.1002/(SICI)1099-1573(199808)12:5<367::AID-PTR301>3.0.CO;2-N
Menispermaceae	Curarea	Curarea toxicofera	Yamitá, veneno	ND	ND	ND	ND	ND	ND	ND	ND	ND
Dilleniaceae	Curatella	Curatella americana	Chaparro, guayabillo, manteco yuco, paraejo, lija vegetal, curata, parica, carne de fiambre, chaparro de agua, guayabillo, manteco yuco, peralejo macho	YES	Zika	leaves	Ethanol Extracts, ethyl acetate fraction	quercetin-3-O-hexosylgallate	MTT colorimetric method.	MRC-5 , Vero cells	ND	doi: 10.3390/molecules28062546
[truncated: 4,248 more rows]
[truncated: 1 more columns]
