# Supplementary material for: Machine Learning-Based QSAR Screening of Colombian Medicinal Flora for Potential Antiviral Compounds Against Dengue Virus: An In Silico Drug Discovery Approach
Source: Pharmaceuticals (Basel). 2025 Dec 18;18(12):1906. doi: 10.3390/ph18121906 (PMC12736152; doi:10.3390/ph18121906)
Supplement: Supplementary file 1 [file pharmaceuticals-18-01906-s001.zip › Table S10 Murcko scaffold analysis 145 unique scaffolds with frequency and novelty assessment.csv]

ID	Nombre	SMILES	IC50_pActivity	EC50_pActivity	Murcko_Scaffold	QED	Novel_Scaffold
Compound_79	Chlorogenic Acid	C1C(C(C(CC1(C(=O)O)O)OC(=O)C=CC2=CC(=C(C=C2)O)O)O)O	6.96	6.33	O=C(C=Cc1ccccc1)OC1CCCCC1	0.2340852797608433	Yes
Compound_80	Isochlorogenic acid A	C1C(C(C(CC1(C(=O)O)O)OC(=O)C=CC2=CC(=C(C=C2)O)O)O)OC(=O)C=CC3=CC(=C(C=C3)O)O	6.15	6.44	O=C(C=Cc1ccccc1)OC1CCCC(OC(=O)C=Cc2ccccc2)C1	0.15620953074410882	Yes
Compound_81	3,4-Dicaffeoylquinic acid	C1C(C(C(CC1(C(=O)O)O)OC(=O)C=CC2=CC(=C(C=C2)O)O)OC(=O)C=CC3=CC(=C(C=C3)O)O)O	6.97	6.62	O=C(C=Cc1ccccc1)OC1CCCCC1OC(=O)C=Cc1ccccc1	0.15620953074410882	Yes
Compound_82	3,5-Di-caffeoylquinic acid	C1C(C(C(CC1(C(=O)O)O)OC(=O)C=CC2=CC(=C(C=C2)O)O)O)OC(=O)C=CC3=CC(=C(C=C3)O)O	6.51	6.15	O=C(C=Cc1ccccc1)OC1CCCC(OC(=O)C=Cc2ccccc2)C1	0.15620953074410882	Yes
Compound_83	1-Methoxyoxalyl-3,5-dicaffeoylquinic acid	COC(=O)C(=O)OC1(CC(C(C(C1)OC(=O)C=CC2=CC(=C(C=C2)O)O)O)OC(=O)C=CC3=CC(=C(C=C3)O)O)C(=O)O	6.71	6.39	O=C(C=Cc1ccccc1)OC1CCCC(OC(=O)C=Cc2ccccc2)C1	0.080257294	Yes
Compound_98	beta-ESCIN	CC=C(C)C(=O)OC1C(C2(C(CC1(C)C)C3=CCC4C5(CCC(C(C5CCC4(C3(CC2O)C)C)(C)CO)OC6C(C(C(C(O6)C(=O)O)OC7C(C(C(C(O7)CO)O)O)O)O)OC8C(C(C(C(O8)CO)O)O)O)C)CO)OC(=O)C	6.1	6.46	C1=C2C3CCCCC3CCC2C2CCC3CC(OC4OCC(OC5CCCCO5)CC4OC4CCCCO4)CCC3C2C1	0.041510428058123376	Yes
Compound_119	Saponin	CC1(C2CCC3(C(C2(CCC1OC4C(C(C(CO4)OC5C(C(C(CO5)O)O)O)OC6C(C(C(C(O6)CO)O)O)O)OC7C(C(C(C(O7)CO)O)O)OC8C(C(C(C(O8)CO)O)O)O)C)CCC91C3(CC(C2(C9CC(CC2)(C)C=O)CO1)O)C)C)C	6.28	6.83	C1CCC(OC2CCCOC2OC2C(OC3CCC4C(CCC5C4CCC46OCC7(CCCCC74)CCC56)C3)OCC(OC3CCCCO3)C2OC2CCCCO2)OC1	0.058103947	Yes
Compound_139	Aloesin	CC1=CC(=C(C2=C1C(=O)C=C(O2)CC(=O)C)C3C(C(C(C(O3)CO)O)O)O)O	6.98	6.98	O=c1ccoc2c(C3CCCCO3)cccc12	0.4588334719331454	Yes
Compound_273	Chlorogenic Acid	C1C(C(C(CC1(C(=O)O)O)OC(=O)C=CC2=CC(=C(C=C2)O)O)O)O	6.98	6.16	O=C(C=Cc1ccccc1)OC1CCCCC1	0.2340852797608433	Yes
Compound_310	6-O-(e)-p-coumaroyl glucopyranose	C1=CC(=CC=C1C=CC(=O)OCC2C(C(C(C(O2)O)O)O)O)O	6.2	6.57	O=C(C=Cc1ccccc1)OCC1CCCCO1	0.34182580624033143	Yes
Compound_343	Gal(b1-3)Gal(b1-3)GalNAc	CC(=O)NC1C(C(C(OC1O)CO)O)OC2C(C(C(C(O2)CO)O)OC3C(C(C(C(O3)CO)O)O)O)O	6.16	6.21	C1CCC(OC2CCOC(OC3CCOCC3)C2)OC1	0.13504353278328865	Yes
Compound_347	Transcrocetin meglumine salt	CC(=CC=CC=C(C)C=CC=C(C)C(=O)O)C=CC=C(C)C(=O)O.CNCC(C(C(C(CO)O)O)O)O.CNCC(C(C(C(CO)O)O)O)O	6.06	6.44		0.047338012	No
Compound_373	3-p-Coumaroylquinic acid	C1C(C(C(CC1(C(=O)O)O)OC(=O)C=CC2=CC=C(C=C2)O)O)O	6.47	6.6	O=C(C=Cc1ccccc1)OC1CCCCC1	0.3699167065444265	Yes
Compound_375	5-p-Coumaroylquinic acid	C1C(C(C(CC1(C(=O)O)O)OC(=O)C=CC2=CC=C(C=C2)O)O)O	6.27	6.21	O=C(C=Cc1ccccc1)OC1CCCCC1	0.3699167065444265	Yes
Compound_439	6-O-Vanilloylajugol	CC1(CC(C2C1C(OC=C2)OC3C(C(C(C(O3)CO)O)O)O)OC(=O)C4=CC(=C(C=C4)O)OC)O	6.47	6.66	O=C(OC1CCC2C(OC3CCCCO3)OC=CC12)c1ccccc1	0.2633528498684804	Yes
Compound_440	6-O-Vanilloylajugol	CC1(CC(C2C1C(OC=C2)OC3C(C(C(C(O3)CO)O)O)O)OC(=O)C4=CC(=C(C=C4)O)OC)O	6.73	6.04	O=C(OC1CCC2C(OC3CCCCO3)OC=CC12)c1ccccc1	0.2633528498684804	Yes
Compound_441	Theaflavin 3'-O-gallate	C1C(C(OC2=CC(=CC(=C21)O)O)C3=CC(=O)C(=C4C(=C3)C(=CC(=C4O)O)C5C(CC6=C(C=C(C=C6O5)O)O)OC(=O)C7=CC(=C(C(=C7)O)O)O)O)O	6.43	6.79	O=C(OC1Cc2ccccc2OC1c1cccc2cc(=O)cc(C3CCc4ccccc4O3)cc12)c1ccccc1	0.094040122	Yes
Compound_442	Strictinin	C1C2C(C(C(C(O2)OC(=O)C3=CC(=C(C(=C3)O)O)O)O)O)OC(=O)C4=CC(=C(C(=C4C5=C(C(=C(C=C5C(=O)O1)O)O)O)O)O)O	6.28	6.55	O=C(OC1CCC2OC(=O)c3ccccc3-c3ccccc3C(=O)OCC2O1)c1ccccc1	0.09789164	Yes
Compound_443	Epigallocatechin Gallate	C1C(C(OC2=CC(=CC(=C21)O)O)C3=CC(=C(C(=C3)O)O)O)OC(=O)C4=CC(=C(C(=C4)O)O)O	6.85	6.52	O=C(OC1Cc2ccccc2OC1c1ccccc1)c1ccccc1	0.2115032367203034	Yes
Compound_444	Epigallocatechin Gallate	C1C(C(OC2=CC(=CC(=C21)O)O)C3=CC(=C(C(=C3)O)O)O)OC(=O)C4=CC(=C(C(=C4)O)O)O	6.15	6.8	O=C(OC1Cc2ccccc2OC1c1ccccc1)c1ccccc1	0.2115032367203034	Yes
Compound_445	Theaflavin 3,3'-di-O-gallate	C1C(C(OC2=CC(=CC(=C21)O)O)C3=CC(=O)C(=C4C(=C3)C(=CC(=C4O)O)C5C(CC6=C(C=C(C=C6O5)O)O)OC(=O)C7=CC(=C(C(=C7)O)O)O)O)OC(=O)C8=CC(=C(C(=C8)O)O)O	6.33	6.08	O=C(OC1Cc2ccccc2OC1c1cc(=O)cc2cccc(C3Oc4ccccc4CC3OC(=O)c3ccccc3)c2c1)c1ccccc1	0.08243754	Yes
Compound_448	dAp-dAp	C1C(C(OC1N2C=NC3=C(N=CN=C32)N)COP(=O)(O)OC4CC(OC4COP(=O)(O)O)N5C=NC6=C(N=CN=C65)N)O	6.15	6.73	O=[PH](OCC1CCC(n2cnc3cncnc32)O1)OC1COC(n2cnc3cncnc32)C1	0.11712894107608329	Yes
Compound_481	Dendron P5	CC(C)(C)OC(=O)CCC(CCC(=O)OC(C)(C)C)(CCC(=O)OC(C)(C)C)NC(=O)CCC(CCC(=O)NC(CCC(=O)OC(C)(C)C)(CCC(=O)OC(C)(C)C)CCC(=O)OC(C)(C)C)(CCC(=O)NC(CCC(=O)OC(C)(C)C)(CCC(=O)OC(C)(C)C)CCC(=O)OC(C)(C)C)N	6.06	6.02		0.032795021275354344	No
Compound_514	dolichyl beta-D-glucosyl phosphate	CC(CCC=C(C)CCC=C(C)CCC=C(C)CCC=C(C)C)CCOP(=O)(O)OC1C(C(C(C(O1)CO)O)O)O	6.46	6.47	C1CCOCC1	0.09046102	Yes
Compound_515	N-acetyl-D-glucosaminyldiphosphoundecaprenol	CC(=CCCC(=CCCC(=CCCC(=CCCC(=CCCC(=CCCC(=CCCC(=CCCC(=CCCC(=CCCC(=CCOP(=O)([O-])OP(=O)([O-])OC1C(C(C(C(O1)CO)O)O)NC(=O)C)C)C)C)C)C)C)C)C)C)C)C	6.94	6.04	C1CCOCC1	0.033499189800494884	Yes
Compound_545	Cucumopine	C1C(NC(C2=C1NC=N2)(CCC(=O)O)C(=O)O)C(=O)O	6.95	6.48	c1nc2c([nH]1)CCNC2	0.4682601675214942	Yes
Compound_547	Delcosine	CCN1CC2(CCC(C34C2C(C(C31)(C5(CC(C6CC4C5C6O)OC)O)O)OC)O)COC	6.49	6.89	C1CC2CNC3C4CC2C3(C1)C1CC2CCC4C1C2	0.44576672228438596	Yes
Compound_555	Asperuloside	CC(=O)OCC1=CC2C3C1C(OC=C3C(=O)O2)OC4C(C(C(C(O4)CO)O)O)O	6.75	6.15	O=C1OC2C=CC3C(OC4CCCCO4)OC=C1C23	0.28285009977673353	Yes
Compound_560	Casuarinin	C1C(C(OC(=O)C2=CC(=C(C(=C2C3=C(C(=C(C=C3C(=O)O1)O)O)O)O)O)O)C4C5C(C6=C(C(=C(C(=C6C(=O)O5)C7=C(C(=C(C=C7C(=O)O4)O)O)O)O)O)O)O)OC(=O)C8=CC(=C(C(=C8)O)O)O	6.12	6.78	O=C(OC1COC(=O)c2ccccc2-c2ccccc2C(=O)OC1C1OC(=O)c2ccccc2-c2cccc3c2C(=O)OC1C3)c1ccccc1	0.068906656	Yes
Compound_561	Auriculine	CC(=CCC1=CC(=CC(=C1OC2C(C(C(C(O2)CO)O)O)O)CC=C(C)C)C(=O)OCC3CCN4C3CCC4)C	6.62	6.72	O=C(OCC1CCN2CCCC12)c1ccc(OC2CCCCO2)cc1	0.252483015	Yes
Compound_573	Avermectin A1b monosaccharide	CC1C=CC=C2COC3C2(C(C=C(C3OC)C)C(=O)OC4CC(CC=C(C1OC5CC(C(C(O5)C)O)OC)C)OC6(C4)C=CC(C(O6)C(C)C)C)O	6.73	6.83	O=C1OC2CC(CC=CC(OC3CCCCO3)CC=CC=C3COC4CC=CC1C34)OC1(C=CCCO1)C2	0.2895729044247435	Yes
Compound_574	(2S)-2-[[(5R,8S)-8-[[(2S,3R)-1-(2-amino-3-hydroxy-propanoyl)-3-hydroxy-pyrrolidine-2-carbonyl]amino]-14,16-dihydroxy-13-methyl-7,11-dioxo-10-oxa-3-thia-6-azabicyclo[10.4.0]hexadeca-1(16),12,14-triene-5-carbonyl]amino]propanoic acid	CC1=C2C(=C(C=C1O)O)CSCC(NC(=O)C(COC2=O)NC(=O)C3C(CCN3C(=O)C(CO)N)O)C(=O)NC(C)C(=O)O	6.02	6.14	O=C1OCC(NC(=O)C2CCCN2)C(=O)NCCSCc2ccccc21	0.13165020846184997	Yes
Compound_575	Mycotrienin I	CC1C(CC=CC=CC=CC(CC(=O)NC2=CC(=O)C=C(C2=O)CCC=C(C1O)C)OC)OC(=O)C(C)NC(=O)C3CCCCC3	6.37	6.42	O=C1C=C2CCC=CCCC(OC(=O)CNC(=O)C3CCCCC3)CC=CC=CC=CCCC(=O)NC(=C1)C2=O	0.23042127801165557	Yes
Compound_588	Rifamycin W	CC1C=CC=C(C(=O)NC2=CC(=O)C3=C(C(=C(C(=C3C2=O)O)C)O)C(=O)C(=CC(C(C(C(C(C(C(C1O)C)O)C)O)C)O)CO)C)C	6.25	6.74	O=C1C=CC=CCCCCCCCCCC=CC(=O)c2cccc3c2C(=O)C=C(N1)C3=O	0.21862771472115952	Yes
Compound_594	Myxochromide S2	CCC=CC=CC=CC=CC=CC=CC=CC(=O)N(C)C1C(OC(=O)C(NC(=O)C(NC(=O)C(NC(=O)C(NC1=O)CC(C)C)C)C)CCC(=O)N)C	6.64	6.31	O=C1CCOC(=O)CNC(=O)CNC(=O)CNC(=O)CN1	0.10146582905704551	Yes
Compound_595	Pederin	CC1C(OC(CC1=C)(C(C(=O)NC(C2CC(C(C(O2)CC(COC)OC)(C)C)O)OC)O)OC)C	6.26	6.79	C=C1CCOC(CC(=O)NCC2CCCCO2)C1	0.283189017	Yes
Compound_602	Mycalamide B	CC1C(OC(CC1=C)(C(C(=O)NC2C3C(C(C(C(O3)CC(CO)OC)(C)C)OC)OCO2)O)OC)C	6.74	6.15	C=C1CCOC(CC(=O)NC2OCOC3CCCOC32)C1	0.3755536032391853	Yes
Compound_610	Geraniin	C1C2C3C(C(C(O2)OC(=O)C4=CC(=C(C(=C4)O)O)O)OC(=O)C5=CC(=C(C6=C5C7C(=CC(=O)C(C7(O)O)(O6)O)C(=O)O3)O)O)OC(=O)C8=CC(=C(C(=C8C9=C(C(=C(C=C9C(=O)O1)O)O)O)O)O)O	6.57	6.12	O=C1OC2C3COC(=O)c4ccccc4-c4ccccc4C(=O)OC2C(OC(=O)c2cccc4c2C2CC(O4)C(=O)C=C12)C(OC(=O)c1ccccc1)O3	0.049056291618448496	Yes
Compound_611	Eugeniin	C1C2C(C(C(C(O2)OC(=O)C3=CC(=C(C(=C3)O)O)O)OC(=O)C4=CC(=C(C(=C4)O)O)O)OC(=O)C5=CC(=C(C(=C5)O)O)O)OC(=O)C6=CC(=C(C(=C6C7=C(C(=C(C=C7C(=O)O1)O)O)O)O)O)O	6.38	6.44	O=C(OC1OC2COC(=O)c3ccccc3-c3ccccc3C(=O)OC2C(OC(=O)c2ccccc2)C1OC(=O)c1ccccc1)c1ccccc1	0.065366714	Yes
Compound_612	1-O-Galloylpedunculagin	C1C2C(C3C(C(O2)OC(=O)C4=CC(=C(C(=C4)O)O)O)OC(=O)C5=CC(=C(C(=C5C6=C(C(=C(C=C6C(=O)O3)O)O)O)O)O)O)OC(=O)C7=CC(=C(C(=C7C8=C(C(=C(C=C8C(=O)O1)O)O)O)O)O)O	6.24	6.12	O=C(OC1OC2COC(=O)c3ccccc3-c3ccccc3C(=O)OC2C2OC(=O)c3ccccc3-c3ccccc3C(=O)OC12)c1ccccc1	0.067932972	Yes
Compound_613	Corchorusoside E	CC1C(C(CC(O1)OC2CCC3(C4CCC5(C(CCC5(C4CCC3(C2)O)O)C6=CC(=O)OC6)C)CO)O)OC7C(C(C(C(O7)CO)OC8C(C(C(C(O8)CO)O)O)O)O)O	6.22	6.49	O=C1C=C(C2CCC3C2CCC2C4CCC(OC5CCC(OC6CCC(OC7CCCCO7)CO6)CO5)CC4CCC23)CO1	0.078226453	Yes
Compound_614	Quinquenoside I	CC=CC(=O)OCC1C(C(C(C(O1)OC2C(C(C(OC2OC3CCC4(C(C3(C)C)CCC5(C4CC(C6C5(CCC6C(C)(CCC=C(C)C)OC7C(C(C(C(O7)CO)O)O)O)C)O)C)C)CO)O)O)O)O)O	6.32	6.38	C1CCC(OCC2CCC3C2CCC2C4CCC(OC5OCCCC5OC5CCCCO5)CC4CCC32)OC1	0.047380516	Yes
Compound_615	Betavulgaroside IV	CC1(CCC2(CCC3(C(=CCC4C3(CCC5C4(CCC(C5(C)C)OC6C(C(C(C(O6)C(=O)O)O)OC(C(C(=O)O)O)OCC(=O)O)O)C)C)C2C1)C)C(=O)O)C	6.29	6.12	C1=C2C3CCCCC3CCC2C2CCC3CC(OC4CCCCO4)CCC3C2C1	0.088615165	Yes
Compound_616	Heterophylliin A	C1C2C(C(C(C(O2)OC(=O)C3=CC(=C(C(=C3)O)O)O)O)OC(=O)C4=CC(=C(C(=C4)O)O)O)OC(=O)C5=CC(=C(C(=C5C6=C(C(=C(C=C6C(=O)O1)O)O)O)O)O)O	6.55	6.98	O=C(OC1CC(OC(=O)c2ccccc2)C2OC(=O)c3ccccc3-c3ccccc3C(=O)OCC2O1)c1ccccc1	0.07680515	Yes
Compound_617	13-Demethylspirolide C	CC1CC23CCC(=C(C2C=C(C(CC4CCC5(O4)CCC6(O5)C(CCC(O6)CC(=C)CCCC3=NCC1C)(C)O)O)C)C)C7C=C(C(=O)O7)C	6.03	6.73	C=C1CCCC2=NCCCCC23CCC(C2C=CC(=O)O2)=CC3C=CCCC2CCC3(CCC4(CCCC(C1)O4)O3)O2	0.2133241778020148	Yes
Compound_618	Gingerglycolipid C	CCCCCCCCC=CCCCCCCCC(=O)OC1(C(C(OC(C1(O)O)OCCC)COC2C(C(C(C(O2)CO)O)O)O)O)O	6.1	6.57	C1CCC(COC2CCCCO2)OC1	0.032939461	Yes
Compound_619	Gingerglycolipid B	CCCCCC=CCC=CCCCCCCCC(=O)OCC(COC1C(C(C(C(O1)COC2C(C(C(C(O2)CO)O)O)O)O)O)O)O	6.41	6.94	C1CCC(COC2CCCCO2)OC1	0.041480519	Yes
Compound_621	Quercilicoside A	CC1CCC2(CCC3(C(=CCC4C3(CCC5C4(CC(C(C5(C)CO)O)O)C)C)C2C1(C)O)C)C(=O)OC6C(C(C(C(O6)CO)O)O)O	6.14	6.52	O=C(OC1CCCCO1)C12CCCCC1C1=CCC3C4CCCCC4CCC3C1CC2	0.15955323858917891	Yes
Compound_622	ginsenoside R10	CC1(C(CCC2(C1C(CC3(C2CC(C4C3(CCC4C5(CCC(C(O5)(C)C)O)C)C)O)C)OC6C(C(C(C(O6)CO)O)O)O)C)O)C	6.58	6.86	C1CCC(OC2CC3C4CCC(C5CCCCO5)C4CCC3C3CCCCC23)OC1	0.22377887300001825	Yes
Compound_623	Saponin H	CC(=CC(CC1(C(O1)C2CCC3C4(CCC(C(C4CCC3(C25CC(=O)OC5)C)(C)C)OC6C(C(C(C(O6)CO)O)O)O)C)C)O)C	6.19	7	O=C1CC2(CO1)C(C1CO1)CCC1C3CCC(OC4CCCCO4)CC3CCC12	0.11990489537056523	Yes
Compound_624	Abrusoside A	CC1=CCC(OC1=O)C(C)C2CCC3(C2(CCC45C3CCC6C4(C5)CCC(C6(C)C(=O)O)OC7C(C(C(C(O7)CO)O)O)O)C)C	6.7	6.73	O=C1C=CCC(CC2CCC3C2CCC24CC25CCC(OC2CCCCO2)CC5CCC34)O1	0.21302559034425558	Yes
Compound_625	Janthitrem F	CC(=O)OC1C=C2C(CCC3(C2(CCC4C3(C5=C(C4)C6=CC7=C(C=C6N5)C8=CC(OC(C8C7O)(C)C)(C)C)C)O)C)OC1C(C)(C)O	6.66	6.73	C1=C2c3cc4[nH]c5c(c4cc3CC2COC1)CC1CCC2C3=CCCOC3CCC2C51	0.23525057320959863	Yes
Compound_626	Phosphatidylinositol-3,4,5-trisphosphate	CC(=O)OC(COP(=O)(O)OC1C(C(C(C(C1O)OP(=O)(O)O)OP(=O)(O)O)OP(=O)(O)O)O)OC(=O)C	6.13	6.4	C1CCCCC1	0.055150096	Yes
Compound_627	Fumonisin A1	CCCCC(C)C(C(CC(C)CC(CCCCC(CC(C(C)NC(=O)C)O)O)O)OC(=O)CC(CC(=O)O)C(=O)O)OC(=O)CC(CC(=O)O)C(=O)O	6.45	6.73		0.038535563399837894	No
Compound_631	Tuberoside	CC(C)C(C)C=CC(C)C1CCC2C1(CCC3C2=CC(C4(C3(CCC(C4)OC5C(C(C(C(O5)CO)O)O)O)C)O)O)C	6.86	6.28	C1=C2C3CCCC3CCC2C2CCC(OC3CCCCO3)CC2C1	0.24763867002956355	Yes
Compound_635	Asperuloside tetraacetate	CC(=O)OCC1C(C(C(C(O1)OC2C3C4C(C=C3COC(=O)C)OC(=O)C4=CO2)OC(=O)C)OC(=O)C)OC(=O)C	6.71	6.1	O=C1OC2C=CC3C(OC4CCCCO4)OC=C1C23	0.2005095817166506	Yes
Compound_641	beta-D-Xylopyranosyl-(1->3)-alpha-L-arabinofuranosyl-(1->3)-L-arabinose	C1C(C(C(C(O1)O)O)OC2C(C(C(O2)CO)OC3C(C(C(CO3)O)O)O)O)O	6.15	6.5	C1CCC(OC2COC(OC3CCOCC3)C2)OC1	0.2112036581097542	Yes
Compound_644	Sarcodon scabrosus Depsipeptide	CCC(C)C1C(=O)OC(C(=O)NC(C(=O)NC(C(=O)OC(C(=O)N1)C(C)C)C(C)O)C)C(C)C	6.43	6.31	O=C1CNC(=O)COC(=O)CNC(=O)COC(=O)CN1	0.3970550911467684	Yes
Compound_651	Rigin	C1CC(N(C1)C(=O)C(CCC(=O)N)NC(=O)CN)C(=O)NC(CCCN=C(N)N)C(=O)O	6.02	6.46	C1CCNC1	0.081658686	Yes
Compound_660	Scorzoside	CC1C2CC(C(=C)C3CCC(=C)C3C2OC1=O)OC4C(C(C(C(O4)CO)O)O)O	6.82	6.56	C=C1C(OC2CCCCO2)CC2CC(=O)OC2C2C(=C)CCC12	0.37521613136229326	Yes
Compound_666	Precorrin 8X	CC1C2=NC(CC3=NC(=C(C4=NC(C5C(C(C1=N5)(C)CCC(=O)O)CC(=O)O)(C(C4CCC(=O)O)(C)CC(=O)O)C)C)C(C3CCC(=O)O)(C)CC(=O)O)(C(=C2CCC(=O)O)C)C	6.5	6.45	C1=CC2CC3=NC(=CC4=NC(CC4)C4CCC(=N4)CC1=N2)CC3	0.082188696	Yes
Compound_713	11-oxo-Mogroside V	CC(CCC(C(C)(C)O)OC1C(C(C(C(O1)COC2C(C(C(C(O2)CO)O)O)O)O)O)OC3C(C(C(C(O3)CO)O)O)O)C4CCC5(C4(CC(=O)C6(C5CC=C7C6CCC(C7(C)C)OC8C(C(C(C(O8)COC9C(C(C(C(O9)CO)O)O)O)O)O)O)C)C)C	6.82	6.55	O=C1CC2C(CCCCOC3OC(COC4CCCCO4)CCC3OC3CCCCO3)CCC2C2CC=C3CC(OC4CCCC(COC5CCCCO5)O4)CCC3C12	0.050675490200658486	Yes
Compound_716	Asiaticoside	CC1CCC2(CCC3(C(=CCC4C3(CCC5C4(CC(C(C5(C)CO)O)O)C)C)C2C1C)C)C(=O)OC6C(C(C(C(O6)COC7C(C(C(C(O7)CO)OC8C(C(C(C(O8)C)O)O)O)O)O)O)O)O	6.9	6.33	O=C(OC1CCCC(COC2CCC(OC3CCCCO3)CO2)O1)C12CCCCC1C1=CCC3C4CCCCC4CCC3C1CC2	0.097109814	Yes
Compound_719	Madecassoside	CC1CCC2(CCC3(C(=CCC4C3(CC(C5C4(CC(C(C5(C)CO)O)O)C)O)C)C2C1C)C)C(=O)OC6C(C(C(C(O6)COC7C(C(C(C(O7)CO)OC8C(C(C(C(O8)C)O)O)O)O)O)O)O)O	6.34	6.42	O=C(OC1CCCC(COC2CCC(OC3CCCCO3)CO2)O1)C12CCCCC1C1=CCC3C4CCCCC4CCC3C1CC2	0.087263117	Yes
Compound_741	Beta-Glucan	C(C1C(C(C(C(O1)OC2C(OC(C(C2O)O)OC3C(OC(C(C3O)O)O)CO)CO)O)O)O)O	6.78	6.27	C1CCC(OC2CCC(OC3CCCOC3)OC2)OC1	0.15358856065902932	Yes
Compound_743	Arginine	C(CC(C(=O)O)N)CN=C(N)N	6.48	6.96		0.22778310351275471	No
Compound_746	Chlorogenic Acid	C1C(C(C(CC1(C(=O)O)O)OC(=O)C=CC2=CC(=C(C=C2)O)O)O)O	6.85	6.89	O=C(C=Cc1ccccc1)OC1CCCCC1	0.2340852797608433	Yes
Compound_751	Soyasaponin I	CC1C(C(C(C(O1)OC2C(C(C(OC2OC3C(C(C(OC3OC4CCC5(C(C4(C)CO)CCC6(C5CC=C7C6(CCC8(C7CC(CC8O)(C)C)C)C)C)C)C(=O)O)O)O)CO)O)O)O)O)O	6.51	6.14	C1=C2C3CCCCC3CCC2C2CCC3CC(OC4OCCCC4OC4OCCCC4OC4CCCCO4)CCC3C2C1	0.11207752572237992	Yes
Compound_757	Glycyrrhizin	CC1(C2CCC3(C(C2(CCC1OC4C(C(C(C(O4)C(=O)O)O)O)OC5C(C(C(C(O5)C(=O)O)O)O)O)C)C(=O)C=C6C3(CCC7(C6CC(CC7)(C)C(=O)O)C)C)C)C	6.88	6.4	O=C1C=C2C3CCCCC3CCC2C2CCC3CC(OC4OCCCC4OC4CCCCO4)CCC3C12	0.17121034762756882	Yes
Compound_778	Homoharringtonine,(S)	CC12C(C(=CC13CCCN3CCC4=CC5=C(C=C24)OCO5)OC)OC(=O)C(CCCC(C)(C)O)(CC(=O)O)O	6.89	6.57	C1=CC23CCCN2CCc2cc4c(cc2C3C1)OCO4	0.39760948855405365	Yes
Compound_794	Chlorogenic Acid	C1C(C(C(CC1(C(=O)O)O)OC(=O)C=CC2=CC(=C(C=C2)O)O)O)O	6.59	6.2	O=C(C=Cc1ccccc1)OC1CCCCC1	0.2340852797608433	Yes
Compound_1005	methyl 6-[3-ethenyl-4-(2-oxoethyl)-2-[3,4,5-trihydroxy-6-(hydroxymethyl)oxan-2-yl]oxy-3,4-dihydro-2H-pyran-5-carbonyl]oxy-7-methyl-1-[3,4,5-trihydroxy-6-(hydroxymethyl)oxan-2-yl]oxy-1,4a,5,6,7,7a-hexahydrocyclopenta[c]pyran-4-carboxylate	CC1C(CC2C1C(OC=C2C(=O)OC)OC3C(C(C(C(O3)CO)O)O)O)OC(=O)C4=COC(C(C4CC=O)C=C)OC5C(C(C(C(O5)CO)O)O)O	6.12	6.36	O=C(OC1CC2C=COC(OC3CCCCO3)C2C1)C1=COC(OC2CCCCO2)CC1	0.054525242	Yes
Compound_1006	Chlorogenic Acid	C1C(C(C(CC1(C(=O)O)O)OC(=O)C=CC2=CC(=C(C=C2)O)O)O)O	6.61	6.71	O=C(C=Cc1ccccc1)OC1CCCCC1	0.2340852797608433	Yes
Compound_1009	Mangiferin	C1=C2C(=CC(=C1O)O)OC3=C(C2=O)C(=C(C(=C3)O)C4C(C(C(C(O4)CO)O)O)O)O	6.95	6.98	O=c1c2ccccc2oc2ccc(C3CCCCO3)cc12	0.19132144988208877	Yes
Compound_1039	Epigallocatechin Gallate	C1C(C(OC2=CC(=CC(=C21)O)O)C3=CC(=C(C(=C3)O)O)O)OC(=O)C4=CC(=C(C(=C4)O)O)O	6.61	6.14	O=C(OC1Cc2ccccc2OC1c1ccccc1)c1ccccc1	0.2115032367203034	Yes
Compound_1077	Lycorine	C1CN2CC3=CC4=C(C=C3C5C2C1=CC(C5O)O)OCO4	6.28	6.76	C1=C2CCN3Cc4cc5c(cc4C(CC1)C23)OCO5	0.6895099729200832	Yes
Compound_1157	Mannonerolidol	CC(=CCCC(=CCCC(C)(C=C)OC1C(C(C(C(O1)CO)O)O)O)C)C	6.25	6.9	C1CCOCC1	0.4311747902541312	Yes
Compound_1239	Glucoevatromonoside	CC1C(C(CC(O1)OC2CCC3(C(C2)CCC4C3CCC5(C4(CCC5C6=CC(=O)OC6)O)C)C)O)OC7C(C(C(C(O7)CO)O)O)O	6.23	6.24	O=C1C=C(C2CCC3C2CCC2C4CCC(OC5CCC(OC6CCCCO6)CO5)CC4CCC23)CO1	0.1768027360628115	Yes
Compound_1240	Digoxigenin	CC12CCC(CC1CCC3C2CC(C4(C3(CCC4C5=CC(=O)OC5)O)C)O)O	6.48	6.69	O=C1C=C(C2CCC3C2CCC2C4CCCCC4CCC23)CO1	0.5992398466063368	Yes
Compound_1241	Digitoxigenin monodigitoxoside	CC1C(C(CC(O1)OC2CCC3(C(C2)CCC4C3CCC5(C4(CCC5C6=CC(=O)OC6)O)C)C)O)O	6.27	6.8	O=C1C=C(C2CCC3C2CCC2C4CCC(OC5CCCCO5)CC4CCC23)CO1	0.3991419426867758	Yes
Compound_1242	Digoxigenin bisdigitoxoside	CC1C(C(CC(O1)OC2C(OC(CC2O)OC3CCC4(C(C3)CCC5C4CC(C6(C5(CCC6C7=CC(=O)OC7)O)C)O)C)C)O)O	6.22	6.47	O=C1C=C(C2CCC3C2CCC2C4CCC(OC5CCC(OC6CCCCO6)CO5)CC4CCC23)CO1	0.21920229045820516	Yes
Compound_1243	Digitoxin	CC1C(C(CC(O1)OC2C(OC(CC2O)OC3C(OC(CC3O)OC4CCC5(C(C4)CCC6C5CCC7(C6(CCC7C8=CC(=O)OC8)O)C)C)C)C)O)O	6.47	6.28	O=C1C=C(C2CCC3C2CCC2C4CCC(OC5CCC(OC6CCC(OC7CCCCO7)CO6)CO5)CC4CCC23)CO1	0.18848157224383355	Yes
Compound_1244	beta-Acetyldigitoxin	CC1C(C(CC(O1)OC2CCC3(C(C2)CCC4C3CCC5(C4(CCC5C6=CC(=O)OC6)O)C)C)O)OC7CC(C(C(O7)C)OC8CC(C(C(O8)C)OC(=O)C)O)O	6.76	6.89	O=C1C=C(C2CCC3C2CCC2C4CCC(OC5CCC(OC6CCC(OC7CCCCO7)CO6)CO5)CC4CCC23)CO1	0.2047865315695335	Yes
Compound_1245	Lanatoside	CC1C(C(CC(O1)OC2CCC3(C(C2)CCC4C3CCC5(C4(CCC5C6=CC(=O)OC6)O)C)C)O)OC7CC(C(C(O7)C)OC8CC(C(C(O8)C)OC9C(C(C(C(O9)CO)O)O)O)OC(=O)C)O	6.67	6.74	O=C1C=C(C2CCC3C2CCC2C4CCC(OC5CCC(OC6CCC(OC7CCC(OC8CCCCO8)CO7)CO6)CO5)CC4CCC23)CO1	0.11461704892798524	Yes
Compound_1246	Glucogitoroside	CC1C(C(CC(O1)OC2CCC3(C(C2)CCC4C3CCC5(C4(CC(C5C6=CC(=O)OC6)O)O)C)C)O)OC7C(C(C(C(O7)CO)O)O)O	6.17	6.01	O=C1C=C(C2CCC3C2CCC2C4CCC(OC5CCC(OC6CCCCO6)CO5)CC4CCC23)CO1	0.14880789992214366	Yes
Compound_1247	Digoxigenin bisdigitoxoside	CC1C(C(CC(O1)OC2C(OC(CC2O)OC3CCC4(C(C3)CCC5C4CC(C6(C5(CCC6C7=CC(=O)OC7)O)C)O)C)C)O)O	6.63	6.8	O=C1C=C(C2CCC3C2CCC2C4CCC(OC5CCC(OC6CCCCO6)CO5)CC4CCC23)CO1	0.21920229045820516	Yes
Compound_1248	Deacetyl Lanatoside C	CC1C(C(CC(O1)OC2C(OC(CC2O)OC3C(OC(CC3O)OC4CCC5(C(C4)CCC6C5CC(C7(C6(CCC7C8=CC(=O)OC8)O)C)O)C)C)C)O)OC9CC(C(C(C9O)O)O)CO	6.92	6.32	O=C1C=C(C2CCC3C2CCC2C4CCC(OC5CCC(OC6CCC(OC7CCC(OC8CCCCC8)CO7)CO6)CO5)CC4CCC23)CO1	0.107798631	Yes
Compound_1249	Digitoxin	CC1C(C(CC(O1)OC2C(OC(CC2O)OC3C(OC(CC3O)OC4CCC5(C(C4)CCC6C5CCC7(C6(CCC7C8=CC(=O)OC8)O)C)C)C)C)O)O	6.88	6.99	O=C1C=C(C2CCC3C2CCC2C4CCC(OC5CCC(OC6CCC(OC7CCCCO7)CO6)CO5)CC4CCC23)CO1	0.18848157224383355	Yes
Compound_1250	Digitonin	CC1CCC2(C(C3C(O2)C(C4C3(CCC5C4CCC6C5(CC(C(C6)OC7C(C(C(C(O7)CO)OC8C(C(C(C(O8)CO)O)OC9C(C(C(CO9)O)O)O)OC2C(C(C(C(O2)CO)O)OC2C(C(C(C(O2)CO)O)O)O)O)O)O)O)C)C)O)C)OC1	6.92	6.74	C1CCC(OC2CCOC(OC3C(OC4CCCCO4)CCOC3OC3CCC(OC4CCC5C(CCC6C5CCC5C7CC8(CCCCO8)OC7CC56)C4)OC3)C2)OC1	0.071925994	Yes
Compound_1251	Dioscin	CC1CCC2(C(C3C(O2)CC4C3(CCC5C4CC=C6C5(CCC(C6)OC7C(C(C(C(O7)CO)OC8C(C(C(C(O8)C)O)O)O)O)OC9C(C(C(C(O9)C)O)O)O)C)C)C)OC1	6.91	6.33	C1=C2CC(OC3OCC(OC4CCCCO4)CC3OC3CCCCO3)CCC2C2CCC3C4CC5(CCCCO5)OC4CC3C2C1	0.16824120676696136	Yes
Compound_1257	Lup-20(29)-en-28-oic acid	CC1C(C(C(C(O1)OC2C(C(COC2OC3CCC4(C5CCC6C7C(CCC7(CCC6(C5(CCC4C3(C)CO)C)C)C(=O)O)C(=C)C)C)OC8C(C(C(C(O8)CO)O)O)O)O)O)O)O	6.13	6.81	C1CCC(OC2COC(OC3CCC4C(CCC5C4CCC4C6CCCC6CCC45)C3)C(OC3CCCCO3)C2)OC1	0.10896908165350755	Yes
Compound_1264	Epicolactone	CC1=C(C(=O)C2(C3C14COC(=O)C45C2(COC5)C(=C(C3=O)O)C)O)O	6.71	6.94	O=C1C=CC23COC(=O)C24COCC42C=CC(=O)C3C12	0.5097728904227522	Yes
Compound_1354	Arginine	C(CC(C(=O)O)N)CN=C(N)N	6.39	6.37		0.22778310351275471	No
Compound_1404	Dihydrofumariline	CN1CCC2=CC3=C(C=C2C14CC5=C(C4O)C6=C(C=C5)OCO6)OCO3	6.19	6.86	c1cc2c(c3c1CC1(C3)NCCc3cc4c(cc31)OCO4)OCO2	0.7828983291492402	Yes
Compound_1457	Bilobalide	CC(C)(C)C1(CC2C3(C14C(C(=O)OC4OC3=O)O)CC(=O)O2)O	6.78	6.07	O=C1CC23CCC4OC(=O)CC42C(=O)OC3O1	0.5584575788015059	Yes
Compound_1458	Ginkgolide A	CC1C(=O)OC2C1(C34C(=O)OC5C3(C2)C6(C(C5)C(C)(C)C)C(C(=O)OC6O4)O)O	6.74	6.97	O=C1CC2C(CC34C5CCC36CC(=O)OC6OC24C(=O)O5)O1	0.4084569903388226	Yes
Compound_1459	Ginkgolide B	CC1C(=O)OC2C1(C34C(=O)OC5C3(C2O)C6(C(C5)C(C)(C)C)C(C(=O)OC6O4)O)O	6.74	6.58	O=C1CC2C(CC34C5CCC36CC(=O)OC6OC24C(=O)O5)O1	0.3140501117996527	Yes
Compound_1460	Ginkgolide A	CC1C(=O)OC2C1(C34C(=O)OC5C3(C2)C6(C(C5)C(C)(C)C)C(C(=O)OC6O4)O)O	6.21	6.09	O=C1CC2C(CC34C5CCC36CC(=O)OC6OC24C(=O)O5)O1	0.4084569903388226	Yes
Compound_1461	Ginkgolide A	CC1C(=O)OC2C1(C34C(=O)OC5C3(C2)C6(C(C5)C(C)(C)C)C(C(=O)OC6O4)O)O	6.49	6.84	O=C1CC2C(CC34C5CCC36CC(=O)OC6OC24C(=O)O5)O1	0.4084569903388226	Yes
Compound_1469	Bilobalide	CC(C)(C)C1(CC2C3(C14C(C(=O)OC4OC3=O)O)CC(=O)O2)O	6.57	6.11	O=C1CC23CCC4OC(=O)CC42C(=O)OC3O1	0.5584575788015059	Yes
Compound_1498	Soyasaponin I	CC1C(C(C(C(O1)OC2C(C(C(OC2OC3C(C(C(OC3OC4CCC5(C(C4(C)CO)CCC6(C5CC=C7C6(CCC8(C7CC(CC8O)(C)C)C)C)C)C)C(=O)O)O)O)CO)O)O)O)O)O	6.49	6.53	C1=C2C3CCCCC3CCC2C2CCC3CC(OC4OCCCC4OC4OCCCC4OC4CCCCO4)CCC3C2C1	0.11207752572237992	Yes
Compound_1499	soyasaponin Ab	CC(=O)OCC1C(C(C(C(O1)OC2C(COC(C2O)OC3C(C(CC4C3(CCC5(C4=CCC6C5(CCC7C6(CCC(C7(C)CO)OC8C(C(C(C(O8)C(=O)O)O)O)OC9C(C(C(C(O9)CO)O)O)OC1C(C(C(C(O1)CO)O)O)O)C)C)C)C)(C)C)O)O)OC(=O)C)OC(=O)C)OC(=O)C	6.08	6.51	C1=C2C3CCCC(OC4CC(OC5CCCCO5)CCO4)C3CCC2C2CCC3CC(OC4OCCCC4OC4OCCCC4OC4CCCCO4)CCC3C2C1	0.026916778	Yes
Compound_1500	Soyasaponin I	CC1C(C(C(C(O1)OC2C(C(C(OC2OC3C(C(C(OC3OC4CCC5(C(C4(C)CO)CCC6(C5CC=C7C6(CCC8(C7CC(CC8O)(C)C)C)C)C)C)C(=O)O)O)O)CO)O)O)O)O)O	6.15	6.05	C1=C2C3CCCCC3CCC2C2CCC3CC(OC4OCCCC4OC4OCCCC4OC4CCCCO4)CCC3C2C1	0.11207752572237992	Yes
Compound_1501	Soyasaponin I	CC1C(C(C(C(O1)OC2C(C(C(OC2OC3C(C(C(OC3OC4CCC5(C(C4(C)CO)CCC6(C5CC=C7C6(CCC8(C7CC(CC8O)(C)C)C)C)C)C)C(=O)O)O)O)CO)O)O)O)O)O	6.05	6.34	C1=C2C3CCCCC3CCC2C2CCC3CC(OC4OCCCC4OC4OCCCC4OC4CCCCO4)CCC3C2C1	0.11207752572237992	Yes
Compound_1502	Soyasaponin I	CC1C(C(C(C(O1)OC2C(C(C(OC2OC3C(C(C(OC3OC4CCC5(C(C4(C)CO)CCC6(C5CC=C7C6(CCC8(C7CC(CC8O)(C)C)C)C)C)C)C(=O)O)O)O)CO)O)O)O)O)O	6.84	6.29	C1=C2C3CCCCC3CCC2C2CCC3CC(OC4OCCCC4OC4OCCCC4OC4CCCCO4)CCC3C2C1	0.11207752572237992	Yes
Compound_1505	Glycyrrhizin	CC1(C2CCC3(C(C2(CCC1OC4C(C(C(C(O4)C(=O)O)O)O)OC5C(C(C(C(O5)C(=O)O)O)O)O)C)C(=O)C=C6C3(CCC7(C6CC(CC7)(C)C(=O)O)C)C)C)C	6.01	6.8	O=C1C=C2C3CCCCC3CCC2C2CCC3CC(OC4OCCCC4OC4CCCCO4)CCC3C12	0.17121034762756882	Yes
Compound_1507	Glycyrrhizin	CC1(C2CCC3(C(C2(CCC1OC4C(C(C(C(O4)C(=O)O)O)O)OC5C(C(C(C(O5)C(=O)O)O)O)O)C)C(=O)C=C6C3(CCC7(C6CC(CC7)(C)C(=O)O)C)C)C)C	6.53	6.53	O=C1C=C2C3CCCCC3CCC2C2CCC3CC(OC4OCCCC4OC4CCCCO4)CCC3C12	0.17121034762756882	Yes
Compound_1546	Pentagalloylglucose	C1=C(C=C(C(=C1O)O)O)C(=O)OCC2C(C(C(C(O2)OC(=O)C3=CC(=C(C(=C3)O)O)O)OC(=O)C4=CC(=C(C(=C4)O)O)O)OC(=O)C5=CC(=C(C(=C5)O)O)O)OC(=O)C6=CC(=C(C(=C6)O)O)O	6.82	6.28	O=C(OCC1OC(OC(=O)c2ccccc2)C(OC(=O)c2ccccc2)C(OC(=O)c2ccccc2)C1OC(=O)c1ccccc1)c1ccccc1	0.050864397276161176	Yes
Compound_1547	Tannic Acid	C1=C(C=C(C(=C1O)O)O)C(=O)OC2=CC(=CC(=C2O)O)C(=O)OCC3C(C(C(C(O3)OC(=O)C4=CC(=C(C(=C4)OC(=O)C5=CC(=C(C(=C5)O)O)O)O)O)OC(=O)C6=CC(=C(C(=C6)OC(=O)C7=CC(=C(C(=C7)O)O)O)O)O)OC(=O)C8=CC(=C(C(=C8)OC(=O)C9=CC(=C(C(=C9)O)O)O)O)O)OC(=O)C1=CC(=C(C(=C1)OC(=O)C1=CC(=C(C(=C1)O)O)O)O)O	6.31	6.53	O=C(OCC1OC(OC(=O)c2cccc(OC(=O)c3ccccc3)c2)C(OC(=O)c2cccc(OC(=O)c3ccccc3)c2)C(OC(=O)c2cccc(OC(=O)c3ccccc3)c2)C1OC(=O)c1cccc(OC(=O)c2ccccc2)c1)c1cccc(OC(=O)c2ccccc2)c1	0.019798201	Yes
Compound_1548	Hederasaponin B	CC1C(C(C(C(O1)OC2C(OC(C(C2O)O)OCC3C(C(C(C(O3)OC(=O)C45CCC(CC4C6=CCC7C8(CCC(C(C8CCC7(C6(CC5)C)C)(C)C)OC9C(C(C(CO9)O)O)OC1C(C(C(C(O1)C)O)O)O)C)(C)C)O)O)O)CO)O)O)O	6.93	6.47	O=C(OC1CCCC(COC2CCC(OC3CCCCO3)CO2)O1)C12CCCCC1C1=CCC3C4CCC(OC5OCCCC5OC5CCCCO5)CC4CCC3C1CC2	0.059958363760181745	Yes
Compound_1550	Incartine	COC1C(C2C3C4(C1O4)CCN3CC5=CC(=C(C=C25)OC)OC)O	6.23	6.64	c1ccc2c(c1)CN1CCC34OC3CCC2C14	0.8295741475140694	Yes
Compound_1551	Pseudolycorine	COC1=C(C=C2C3C(C(C=C4C3N(CC4)CC2=C1)O)O)O	6.17	6.73	C1=C2CCN3Cc4ccccc4C(CC1)C23	0.6649197134222222	Yes
Compound_1554	Hippeastrine	CN1CCC2=CC(C3C(C21)C4=CC5=C(C=C4C(=O)O3)OCO5)O	6.05	6.76	O=C1OC2CC=C3CCNC3C2c2cc3c(cc21)OCO3	0.5698954455745157	Yes
Compound_1555	Narciclasine	C1OC2=C(O1)C(=C3C(=C2)C4=CC(C(C(C4NC3=O)O)O)O)O	6.58	6.36	O=C1NC2CCCC=C2c2cc3c(cc21)OCO3	0.40331096886137474	Yes
Compound_1556	Kalbreclasine	C1OC2=C(O1)C(=C3C(=C2)C4=CC(C(C(C4NC3=O)O)O)OC5C(C(C(C(O5)CO)O)O)O)O	6.67	6.87	O=C1NC2CCC(OC3CCCCO3)C=C2c2cc3c(cc21)OCO3	0.2172961425933454	Yes
Compound_1557	Lycorine	C1CN2CC3=CC4=C(C=C3C5C2C1=CC(C5O)O)OCO4	6.43	6.71	C1=C2CCN3Cc4cc5c(cc4C(CC1)C23)OCO5	0.6895099729200832	Yes
Compound_1558	Lycorine	C1CN2CC3=CC4=C(C=C3C5C2C1=CC(C5O)O)OCO4	6.3	6.73	C1=C2CCN3Cc4cc5c(cc4C(CC1)C23)OCO5	0.6895099729200832	Yes
Compound_1560	Incartine	COC1C(C2C3C4(C1O4)CCN3CC5=CC(=C(C=C25)OC)OC)O	6.84	6.13	c1ccc2c(c1)CN1CCC34OC3CCC2C14	0.8295741475140694	Yes
Compound_1561	Lycorine	C1CN2CC3=CC4=C(C=C3C5C2C1=CC(C5O)O)OCO4	6.04	6.25	C1=C2CCN3Cc4cc5c(cc4C(CC1)C23)OCO5	0.6895099729200832	Yes
Compound_1562	3-Acetylnerbowdine	CC(=O)OC1CC2C3(CCN2CC4=C(C5=C(C=C43)OCO5)OC)C(C1)O	6.58	6.82	c1c2c(cc3c1OCO3)C13CCCCC1N(CC3)C2	0.7966078743597562	Yes
Compound_1590	(R)-(beta-D-Glucopyranosyloxy)(3-hydroxyphenyl)acetonitrile	C1=CC(=CC(=C1)O)C(C#N)OC2C(C(C(C(O2)CO)O)O)O	6.51	6.11	c1ccc(COC2CCCCO2)cc1	0.4650191240250228	Yes
Compound_1594	Chlorogenic Acid	C1C(C(C(CC1(C(=O)O)O)OC(=O)C=CC2=CC(=C(C=C2)O)O)O)O	6.53	6.89	O=C(C=Cc1ccccc1)OC1CCCCC1	0.2340852797608433	Yes
Compound_1599	Harpagoside	CC1(CC(C2(C1C(OC=C2)OC3C(C(C(C(O3)CO)O)O)O)O)O)OC(=O)C=CC4=CC=CC=C4	6.19	6.89	O=C(C=Cc1ccccc1)OC1CCC2C=COC(OC3CCCCO3)C21	0.2069327739043092	Yes
Compound_1720	Shanzhiside methyl ester	CC1(CC(C2C1C(OC=C2C(=O)OC)OC3C(C(C(C(O3)CO)O)O)O)O)O	6.98	6.72	C1=CC2CCCC2C(OC2CCCCO2)O1	0.26183394783971536	Yes
Compound_1728	Indican	C1=CC=C2C(=C1)C(=CN2)OC3C(C(C(C(O3)CO)O)O)O	6.73	6.11	c1ccc2c(OC3CCCCO3)c[nH]c2c1	0.513686195	Yes
Compound_1747	Chantriolide A	CC1=C(C(=O)OC(C1)C(C)C2C(=O)CC3C2(C(CC4C3C5C(O5)C6(C4(C(C7C(C6)O7)OC(=O)C)C)O)OC(=O)C)C)COC8C(C(C(C(O8)CO)O)O)O	6.41	6.86	O=C1OC(CC2C(=O)CC3C2CCC2C4CC5OC5CC4C4OC4C32)CC=C1COC1CCCCO1	0.11861066706084678	Yes
Compound_1756	Isobiflorin	CC1=CC(=O)C2=C(O1)C(=C(C=C2O)O)C3C(C(C(C(O3)CO)O)O)O	7	6.18	O=c1ccoc2c(C3CCCCO3)cccc12	0.3983459779078409	Yes
Compound_1757	Corilagin	C1C2C(C(C(C(O2)OC(=O)C3=CC(=C(C(=C3)O)O)O)O)OC(=O)C4=CC(=C(C(=C4C5=C(C(=C(C=C5C(=O)O1)O)O)O)O)O)O)O	6.67	6.07	O=C(OC1CC2CC(COC(=O)c3ccccc3-c3ccccc3C(=O)O2)O1)c1ccccc1	0.09789164	Yes
Compound_1762	Bicyclooctane carboxylic acid derivative	CCSCC1C2CCC3C(C2)(C1=O)C(=O)OC4C35COC(C5C(C(C4)O)(C)C)O	6.28	6.01	O=C1CC2CCC3C1(C2)C(=O)OC1CCCC2COCC213	0.5287348137072065	Yes
Compound_1767	Roseoside	CC1=CC(=O)CC(C1(C=CC(C)OC2C(C(C(C(O2)CO)O)O)O)O)(C)C	6.95	6.8	O=C1C=CC(C=CCOC2CCCCO2)CC1	0.39613805997402934	Yes
Compound_1777	9-Hydroxy-7-megastigmen-3-one glucoside	CC1CC(=O)CC(C1C=CC(C)OC2C(C(C(C(O2)CO)O)O)O)(C)C	6.04	6.68	O=C1CCC(C=CCOC2CCCCO2)CC1	0.5158982452787759	Yes
Compound_1784	Rhodexoside	CC1C(C(C(C(O1)OC2CCC3(C(C2)CCC4C3C(CC5(C4(CCC5C6=CC(=O)OC6)O)C)O)C)O)O)OC7C(C(C(C(O7)CO)O)O)O	6.67	6.14	O=C1C=C(C2CCC3C2CCC2C4CCC(OC5CCC(OC6CCCCO6)CO5)CC4CCC23)CO1	0.12633162588342464	Yes
Compound_1813	Theveside	C1C=C(C2C1(C(=COC2OC3C(C(C(C(O3)CO)O)O)O)C(=O)O)O)CO	6.3	6.83	C1=CC2C(C=COC2OC2CCCCO2)C1	0.23431158054599868	Yes
Compound_1820	8-Epiloganin	CC1C(CC2C1C(OC=C2C(=O)OC)OC3C(C(C(C(O3)CO)O)O)O)O	6.72	6.84	C1=CC2CCCC2C(OC2CCCCO2)O1	0.33551313697519813	Yes
Compound_1839	Lanicor	CC1C(C(CC(O1)OC2C(OC(CC2O)OC3C(OC(CC3O)OC4CCC5(C(C4)CCC6C5CC(C7(C6(CCC7C8=CC(=O)OC8)O)C)O)C)C)C)O)O	6.09	6.28	O=C1C=C(C2CCC3C2CCC2C4CCC(OC5CCC(OC6CCC(OC7CCCCO7)CO6)CO5)CC4CCC23)CO1	0.16221462387574462	Yes
Compound_1869	Suavissimoside R1	CC1CCC2(CCC3(C(=CCC4C3(CCC5C4(CC(C(C5(C)C(=O)O)O)O)C)C)C2C1(C)O)C)C(=O)OC6C(C(C(C(O6)CO)O)O)O	6.22	6.88	O=C(OC1CCCCO1)C12CCCCC1C1=CCC3C4CCCCC4CCC3C1CC2	0.15673098227198773	Yes
Compound_1883	(6R,9R)-3-Oxo-alpha-ionol glucoside	CC1=CC(=O)CC(C1C=CC(C)OC2C(C(C(C(O2)CO)O)O)O)(C)C	6.06	6.2	O=C1C=CC(C=CCOC2CCCCO2)CC1	0.5147105637549894	Yes
Compound_1884	Byzantionoside B	CC1=CC(=O)CC(C1CCC(C)OC2C(C(C(C(O2)CO)O)O)O)(C)C	6.65	6.5	O=C1C=CC(CCCOC2CCCCO2)CC1	0.5373913778136069	Yes
Compound_1952	3,4-Dicaffeoylquinic acid	C1C(C(C(CC1(C(=O)O)O)OC(=O)C=CC2=CC(=C(C=C2)O)O)OC(=O)C=CC3=CC(=C(C=C3)O)O)O	6.94	6.59	O=C(C=Cc1ccccc1)OC1CCCCC1OC(=O)C=Cc1ccccc1	0.15620953074410882	Yes
Compound_1954	Etoposide	CC1OCC2C(O1)C(C(C(O2)OC3C4COC(=O)C4C(C5=CC6=C(C=C35)OCO6)C7=CC(=C(C(=C7)OC)O)OC)O)O	6.62	6.83	O=C1OCC2C(OC3CCC4OCOCC4O3)c3cc4c(cc3C(c3ccccc3)C12)OCO4	0.4298292584463983	Yes
Compound_1957	3,4-O-Trans-Caffeoylquinic Acid Methyl Ester	COC(=O)C1(CC(C(C(C1)OC(=O)C=CC2=CC(=C(C=C2)O)O)OC(=O)C=CC3=CC(=C(C=C3)O)O)O)O	6.87	6.68	O=C(C=Cc1ccccc1)OC1CCCCC1OC(=O)C=Cc1ccccc1	0.1291342156155966	Yes
Compound_1958	3,4-O-Trans-Caffeoylquinic Acid Methyl Ester	COC(=O)C1(CC(C(C(C1)OC(=O)C=CC2=CC(=C(C=C2)O)O)OC(=O)C=CC3=CC(=C(C=C3)O)O)O)O	6.77	6.96	O=C(C=Cc1ccccc1)OC1CCCCC1OC(=O)C=Cc1ccccc1	0.1291342156155966	Yes
Compound_1963	Chlorogenic Acid	C1C(C(C(CC1(C(=O)O)O)OC(=O)C=CC2=CC(=C(C=C2)O)O)O)O	6.75	6.59	O=C(C=Cc1ccccc1)OC1CCCCC1	0.2340852797608433	Yes
Compound_1965	Methyl chlorogenate	COC(=O)C1(CC(C(C(C1)OC(=O)C=CC2=CC(=C(C=C2)O)O)O)O)O	6.36	6.98	O=C(C=Cc1ccccc1)OC1CCCCC1	0.26725159805009857	Yes
Compound_1966	4,5-Dicaffeoylquinic acid	C1C(C(C(CC1(C(=O)O)O)OC(=O)C=CC2=CC(=C(C=C2)O)O)OC(=O)C=CC3=CC(=C(C=C3)O)O)O	6.82	6.7	O=C(C=Cc1ccccc1)OC1CCCCC1OC(=O)C=Cc1ccccc1	0.15620953074410882	Yes
Compound_1967	5-O-Caffeoylquinic acid methyl ester	COC(=O)C1(CC(C(C(C1)OC(=O)C=CC2=CC(=C(C=C2)O)O)O)O)O	6.37	6.3	O=C(C=Cc1ccccc1)OC1CCCCC1	0.26725159805009857	Yes
Compound_1968	3,4-Dicaffeoylquinic acid	C1C(C(C(CC1(C(=O)O)O)OC(=O)C=CC2=CC(=C(C=C2)O)O)OC(=O)C=CC3=CC(=C(C=C3)O)O)O	6.9	6.46	O=C(C=Cc1ccccc1)OC1CCCCC1OC(=O)C=Cc1ccccc1	0.15620953074410882	Yes
Compound_1969	3,5-Di-caffeoylquinic acid	C1C(C(C(CC1(C(=O)O)O)OC(=O)C=CC2=CC(=C(C=C2)O)O)O)OC(=O)C=CC3=CC(=C(C=C3)O)O	6.23	6.8	O=C(C=Cc1ccccc1)OC1CCCC(OC(=O)C=Cc2ccccc2)C1	0.15620953074410882	Yes
Compound_1970	3,4-Di-O-caffeoylquinic acid methyl ester	COC(=O)C1(CC(C(C(C1)OC(=O)C=CC2=CC(=C(C=C2)O)O)OC(=O)C=CC3=CC(=C(C=C3)O)O)O)O	6.85	6.74	O=C(C=Cc1ccccc1)OC1CCCCC1OC(=O)C=Cc1ccccc1	0.1291342156155966	Yes
Compound_1971	3,4,5-Tricaffeoylquinic acid	C1C(C(C(CC1(C(=O)O)O)OC(=O)C=CC2=CC(=C(C=C2)O)O)OC(=O)C=CC3=CC(=C(C=C3)O)O)OC(=O)C=CC4=CC(=C(C=C4)O)O	6.48	6.24	O=C(C=Cc1ccccc1)OC1CCCC(OC(=O)C=Cc2ccccc2)C1OC(=O)C=Cc1ccccc1	0.066357613	Yes
Compound_1972	Chlorogenic Acid	C1C(C(C(CC1(C(=O)O)O)OC(=O)C=CC2=CC(=C(C=C2)O)O)O)O	6.17	6.01	O=C(C=Cc1ccccc1)OC1CCCCC1	0.2340852797608433	Yes
Compound_1987	Flaccidin B	CC1(CCC2(CCC3(C(=CCC4C3(CCC5C4(CCC(C5(C)C)OC6C(C(C(CO6)O)O)OC7C(C(C(C(O7)CO)O)O)O)C)C)C2C1)C)C(=O)O)C	6.83	6.39	C1=C2C3CCCCC3CCC2C2CCC3CC(OC4OCCCC4OC4CCCCO4)CCC3C2C1	0.1545141713661015	Yes
Compound_1988	Lucyoside K	CC1(CCC2(CCC3(C(=CCC4C3(CCC5C4(CCC(C5(C)C=O)OC6C(C(C(C(O6)CO)O)O)O)C)C)C2C1)C)C(=O)O)C	6.2	6.63	C1=C2C3CCCCC3CCC2C2CCC3CC(OC4CCCCO4)CCC3C2C1	0.17018222542151476	Yes
Compound_1989	Lucyoside K	CC1(CCC2(CCC3(C(=CCC4C3(CCC5C4(CCC(C5(C)C=O)OC6C(C(C(C(O6)CO)O)O)O)C)C)C2C1)C)C(=O)O)C	6.61	6.21	C1=C2C3CCCCC3CCC2C2CCC3CC(OC4CCCCO4)CCC3C2C1	0.17018222542151476	Yes
Compound_1991	Saponin	CC1(C2CCC3(C(C2(CCC1OC4C(C(C(CO4)OC5C(C(C(CO5)O)O)O)OC6C(C(C(C(O6)CO)O)O)O)OC7C(C(C(C(O7)CO)O)O)OC8C(C(C(C(O8)CO)O)O)O)C)CCC91C3(CC(C2(C9CC(CC2)(C)C=O)CO1)O)C)C)C	6.84	6.53	C1CCC(OC2CCCOC2OC2C(OC3CCC4C(CCC5C4CCC46OCC7(CCCCC74)CCC56)C3)OCC(OC3CCCCO3)C2OC2CCCCO2)OC1	0.058103947	Yes
Compound_2010	Pentagalloylglucose	C1=C(C=C(C(=C1O)O)O)C(=O)OCC2C(C(C(C(O2)OC(=O)C3=CC(=C(C(=C3)O)O)O)OC(=O)C4=CC(=C(C(=C4)O)O)O)OC(=O)C5=CC(=C(C(=C5)O)O)O)OC(=O)C6=CC(=C(C(=C6)O)O)O	6.8	6.44	O=C(OCC1OC(OC(=O)c2ccccc2)C(OC(=O)c2ccccc2)C(OC(=O)c2ccccc2)C1OC(=O)c1ccccc1)c1ccccc1	0.050864397276161176	Yes
Compound_2011	Mangiferin	C1=C2C(=CC(=C1O)O)OC3=C(C2=O)C(=C(C(=C3)O)C4C(C(C(C(O4)CO)O)O)O)O	6.05	6.42	O=c1c2ccccc2oc2ccc(C3CCCCO3)cc12	0.19132144988208877	Yes
Compound_2016	Mangiferin	C1=C2C(=CC(=C1O)O)OC3=C(C2=O)C(=C(C(=C3)O)C4C(C(C(C(O4)CO)O)O)O)O	6.02	6.58	O=c1c2ccccc2oc2ccc(C3CCCCO3)cc12	0.19132144988208877	Yes
Compound_2017	Mangiferin	C1=C2C(=CC(=C1O)O)OC3=C(C2=O)C(=C(C(=C3)O)C4C(C(C(C(O4)CO)O)O)O)O	6.01	6.58	O=c1c2ccccc2oc2ccc(C3CCCCO3)cc12	0.19132144988208877	Yes
Compound_2018	4-Glucogallic acid	C1=C(C=C(C(=C1O)OC2C(C(C(C(O2)CO)O)O)O)O)C(=O)O	6.52	6.17	c1ccc(OC2CCCCO2)cc1	0.32525368528175574	Yes
Compound_2019	3,4,5-Tri-O-galloylquinic acid	C1C(C(C(CC1(C(=O)O)O)OC(=O)C2=CC(=C(C(=C2)O)O)O)OC(=O)C3=CC(=C(C(=C3)O)O)O)OC(=O)C4=CC(=C(C(=C4)O)O)O	6.92	6.77	O=C(OC1CCCC(OC(=O)c2ccccc2)C1OC(=O)c1ccccc1)c1ccccc1	0.094959281	Yes
Compound_2022	Mangiferin	C1=C2C(=CC(=C1O)O)OC3=C(C2=O)C(=C(C(=C3)O)C4C(C(C(C(O4)CO)O)O)O)O	6.09	6.55	O=c1c2ccccc2oc2ccc(C3CCCCO3)cc12	0.19132144988208877	Yes
Compound_2023	Mangiferin	C1=C2C(=CC(=C1O)O)OC3=C(C2=O)C(=C(C(=C3)O)C4C(C(C(C(O4)CO)O)O)O)O	6.57	6.21	O=c1c2ccccc2oc2ccc(C3CCCCO3)cc12	0.19132144988208877	Yes
Compound_2024	Matesaponin 3	CC1CCC2(CCC3(C(=CCC4C3(CCC5C4(CCC(C5(C)C)OC6C(C(C(CO6)O)OC7C(C(C(C(O7)CO)O)O)O)O)C)C)C2C1C)C)C(=O)OC8C(C(C(C(O8)COC9C(C(C(C(O9)CO)O)O)O)O)O)O	6.16	6.52	O=C(OC1CCCC(COC2CCCCO2)O1)C12CCCCC1C1=CCC3C4CCC(OC5CC(OC6CCCCO6)CCO5)CC4CCC3C1CC2	0.063346664	Yes
Compound_2025	Anemarsaponin B	CC1=C(OC2C1C3(CCC4C(C3C2)CCC5C4(CCC(C5)OC6C(C(C(C(O6)CO)O)O)OC7C(C(C(C(O7)CO)O)O)O)C)C)CCC(C)COC8C(C(C(C(O8)CO)O)O)O	6.83	6.05	C1=C(CCCCOC2CCCCO2)OC2CC3C(CCC4C5CCC(OC6OCCCC6OC6CCCCO6)CC5CCC43)C12	0.10065362646869405	Yes
Compound_2026	Zanhasaponin C	CC1C(C(C(C(O1)OC2C(C(C(OC2OC(=O)C34CCC(CC3C5=CCC6C(C5(CC4O)C)(CCC7C6(CC(C(C7(C)C(=O)O)OC8C(C(C(C(O8)C(=O)O)O)O)O)O)C)C)(C)C)C)O)O)OC9C(C(C(CO9)O)OC1C(C(C(CO1)O)O)O)O)O)O	6.47	6.72	O=C(OC1OCCCC1OC1OCCCC1OC1CC(OC2CCCCO2)CCO1)C12CCCCC1C1=CCC3C4CCC(OC5CCCCO5)CC4CCC3C1CC2	0.050648817	Yes
Compound_2057	Chlorogenic Acid	C1C(C(C(CC1(C(=O)O)O)OC(=O)C=CC2=CC(=C(C=C2)O)O)O)O	6.8	6.08	O=C(C=Cc1ccccc1)OC1CCCCC1	0.2340852797608433	Yes
Compound_2080	quadranoside III	CC1(CCC2(CCC3(C(=CCC4C3(CCC5C4(CC(C(C5(C)CO)O)O)C)C)C2C1)C)C(=O)OC6C(C(C(C(O6)CO)O)O)O)CO	6.13	6.13	O=C(OC1CCCCO1)C12CCCCC1C1=CCC3C4CCCCC4CCC3C1CC2	0.1560380906271351	Yes
Compound_2097	Dihydromikanolide	CC1C2C(CC3(C(O3)C4C(O4)C5=CC2OC5=O)C)OC1=O	6.54	6.07	O=C1CC2C3C=C(C(=O)O3)C3OC3C3OC3CC2O1	0.4732531015763103	Yes
Compound_2133	1,1,3,3,5,5,7,7,9,9,11,11,13,13,15,15-Hexadecamethyloctasiloxane	C[Si](C)O[Si](C)(C)O[Si](C)(C)O[Si](C)(C)O[Si](C)(C)O[Si](C)(C)O[Si](C)(C)O[Si](C)C	6.49	6.94		0.24154771523386648	No
Compound_2143	Undulatoside A	CC1=CC(=O)C2=C(C=C(C=C2O1)OC3C(C(C(C(O3)CO)O)O)O)O	6.79	6.99	O=c1ccoc2cc(OC3CCCCO3)ccc12	0.46679447917315187	Yes
Compound_2163	Oleandrin	CC1C(C(CC(O1)OC2CCC3(C(C2)CCC4C3CCC5(C4(CC(C5C6=CC(=O)OC6)OC(=O)C)O)C)C)OC)O	6.71	6.05	O=C1C=C(C2CCC3C2CCC2C4CCC(OC5CCCCO5)CC4CCC23)CO1	0.3729656552641952	Yes
Compound_2187	3,4-Dicaffeoylquinic acid	C1C(C(C(CC1(C(=O)O)O)OC(=O)C=CC2=CC(=C(C=C2)O)O)OC(=O)C=CC3=CC(=C(C=C3)O)O)O	6.51	6.53	O=C(C=Cc1ccccc1)OC1CCCCC1OC(=O)C=Cc1ccccc1	0.15620953074410882	Yes
Compound_2188	Gallagic acid	C1=C(C(=C(C(=C1O)O)O)C2=C(C(=C3C4=C2C(=O)OC5=C(C(=C(C(=C45)C(=O)O3)C6=C(C(=C(C=C6C(=O)O)O)O)O)O)O)O)O)C(=O)O	6.16	6.47	O=c1oc2ccc(-c3ccccc3)c3c(=O)oc4ccc(-c5ccccc5)c1c4c23	0.074762785	Yes
Compound_2191	Secologanoside	C=CC1C(C(=COC1OC2C(C(C(C(O2)CO)O)O)O)C(=O)O)CC(=O)O	6.95	6.78	C1=COC(OC2CCCCO2)CC1	0.26482669684768106	Yes
Compound_2192	Epicatechin 3-O-p-hydroxybenzoate	C1C(C(OC2=CC(=CC(=C21)O)O)C3=CC(=C(C=C3)O)O)OC(=O)C4=CC=C(C=C4)O	6.16	6.79	O=C(OC1Cc2ccccc2OC1c1ccccc1)c1ccccc1	0.3281440723988504	Yes
Compound_2234	Ginsenoside C	CC(=CCCC(C)(C1CCC2(C1C(CC3C2(CCC4C3(CCC(C4(C)C)OC5C(C(C(C(O5)CO)O)O)OC6C(C(C(C(O6)CO)O)O)O)C)C)O)C)OC7C(C(C(C(O7)COC8C(C(C(CO8)O)O)O)O)O)O)C	6.58	6.72	C1CCC(OCC2CCCC(OCC3CCC4C3CCC3C5CCC(OC6OCCCC6OC6CCCCO6)CC5CCC43)O2)OC1	0.065115062	Yes
Compound_2235	Ginsenoside Rc	CC(=CCCC(C)(C1CCC2(C1C(CC3C2(CCC4C3(CCC(C4(C)C)OC5C(C(C(C(O5)CO)O)O)OC6C(C(C(C(O6)CO)O)O)O)C)C)O)C)OC7C(C(C(C(O7)COC8C(C(C(O8)CO)O)O)O)O)O)C	6.04	6.61	C1CCC(OC2CCCOC2OC2CCC3C(CCC4C5CCC(COC6CCCC(COC7CCCO7)O6)C5CCC34)C2)OC1	0.06137157	Yes
Compound_2236	Ginsenoside B2	CC1C(C(C(C(O1)OC2C(C(C(OC2OC3CC4(C(CC(C5C4(CCC5C(C)(CCC=C(C)C)OC6C(C(C(C(O6)CO)O)O)O)C)O)C7(C3C(C(CC7)O)(C)C)C)C)CO)O)O)O)O)O	6.42	6.91	C1CCC(OCC2CCC3C2CCC2C4CCCCC4C(OC4OCCCC4OC4CCCCO4)CC32)OC1	0.090367668	Yes
Compound_2237	Ginsenoside Rf	CC(=CCCC(C)(C1CCC2(C1C(CC3C2(CC(C4C3(CCC(C4(C)C)O)C)OC5C(C(C(C(O5)CO)O)O)OC6C(C(C(C(O6)CO)O)O)O)C)O)C)O)C	6.86	6.86	C1CCC(OC2CCCOC2OC2CC3C4CCCC4CCC3C3CCCCC23)OC1	0.11017610761149506	Yes
Compound_2238	Ginsenoside Rg1	CC(=CCCC(C)(C1CCC2(C1C(CC3C2(CC(C4C3(CCC(C4(C)C)O)C)OC5C(C(C(C(O5)CO)O)O)O)C)O)C)OC6C(C(C(C(O6)CO)O)O)O)C	6.82	6.15	C1CCC(OCC2CCC3C2CCC2C4CCCCC4C(OC4CCCCO4)CC32)OC1	0.11017610761149506	Yes
Compound_2239	20R-Ginsenoside Rg2	CC1C(C(C(C(O1)OC2C(C(C(OC2OC3CC4(C(CC(C5C4(CCC5C(C)(CCC=C(C)C)O)C)O)C6(C3C(C(CC6)O)(C)C)C)C)CO)O)O)O)O)O	6.69	6.8	C1CCC(OC2CCCOC2OC2CC3C4CCCC4CCC3C3CCCCC23)OC1	0.12115584004043634	Yes
Compound_2240	20(S)-Ginsenoside Rg2	CC1C(C(C(C(O1)OC2C(C(C(OC2OC3CC4(C(CC(C5C4(CCC5C(C)(CCC=C(C)C)O)C)O)C6(C3C(C(CC6)O)(C)C)C)C)CO)O)O)O)O)O	6.88	6.32	C1CCC(OC2CCCOC2OC2CC3C4CCCC4CCC3C3CCCCC23)OC1	0.12115584004043634	Yes
Compound_2241	(20R)-Ginsenoside Rg3	CC(=CCCC(C)(C1CCC2(C1C(CC3C2(CCC4C3(CCC(C4(C)C)OC5C(C(C(C(O5)CO)O)O)OC6C(C(C(C(O6)CO)O)O)O)C)C)O)C)O)C	6.89	6.76	C1CCC(OC2CCCOC2OC2CCC3C(CCC4C5CCCC5CCC34)C2)OC1	0.11479477766867517	Yes
Compound_2243	Ginsenoside Rh2	CC(=CCCC(C)(C1CCC2(C1C(CC3C2(CCC4C3(CCC(C4(C)C)OC5C(C(C(C(O5)CO)O)O)O)C)C)O)C)O)C	6.87	6.94	C1CCC(OC2CCC3C(CCC4C5CCCC5CCC34)C2)OC1	0.18230059485673228	Yes
Compound_2244	Ginsenoside Rh2	CC(=CCCC(C)(C1CCC2(C1C(CC3C2(CCC4C3(CCC(C4(C)C)OC5C(C(C(C(O5)CO)O)O)O)C)C)O)C)O)C	6.99	6.12	C1CCC(OC2CCC3C(CCC4C5CCCC5CCC34)C2)OC1	0.18230059485673228	Yes
Compound_2248	Ginsenoside Rh2	CC(=CCCC(C)(C1CCC2(C1C(CC3C2(CCC4C3(CCC(C4(C)C)OC5C(C(C(C(O5)CO)O)O)O)C)C)O)C)O)C	6.61	6.97	C1CCC(OC2CCC3C(CCC4C5CCCC5CCC34)C2)OC1	0.18230059485673228	Yes
Compound_2253	Ginsenoside Rh4	CC(=CCC=C(C)C1CCC2(C1C(CC3C2(CC(C4C3(CCC(C4(C)C)O)C)OC5C(C(C(C(O5)CO)O)O)O)C)O)C)C	6.87	6.81	C1CCC(OC2CC3C4CCCC4CCC3C3CCCCC23)OC1	0.1927913821344296	Yes
Compound_2254	Ginsenoside Rg5	CC(=CCC=C(C)C1CCC2(C1C(CC3C2(CCC4C3(CCC(C4(C)C)OC5C(C(C(C(O5)CO)O)O)OC6C(C(C(C(O6)CO)O)O)O)C)C)O)C)C	6.38	6.8	C1CCC(OC2CCCOC2OC2CCC3C(CCC4C5CCCC5CCC34)C2)OC1	0.12641061794566494	Yes
Compound_2260	Ginsenoside Rg3	CC(=CCCC(C)(C1CCC2(C1C(CC3C2(CCC4C3(CCC(C4(C)C)OC5C(C(C(C(O5)CO)O)O)OC6C(C(C(C(O6)CO)O)O)O)C)C)O)C)O)C	6.22	6.86	C1CCC(OC2CCCOC2OC2CCC3C(CCC4C5CCCC5CCC34)C2)OC1	0.11479477766867517	Yes
Compound_2322	Epigallocatechin Gallate	C1C(C(OC2=CC(=CC(=C21)O)O)C3=CC(=C(C(=C3)O)O)O)OC(=O)C4=CC(=C(C(=C4)O)O)O	6.76	6.12	O=C(OC1Cc2ccccc2OC1c1ccccc1)c1ccccc1	0.2115032367203034	Yes
Compound_2326	Glucogallin	COC1C(C(C(C(O1)OC(=O)C2=CC(=C(C(=C2)O)O)O)O)O)O	6.7	6.68	O=C(OC1CCCCO1)c1ccccc1	0.2793192849856586	Yes
Compound_2389	Chlorogenic Acid	C1C(C(C(CC1(C(=O)O)O)OC(=O)C=CC2=CC(=C(C=C2)O)O)O)O	6.82	6.66	O=C(C=Cc1ccccc1)OC1CCCCC1	0.2340852797608433	Yes
Compound_2397	5'-O-(Glucopyranosyl)pyridoxine	CC1=NC=C(C(=C1O)CO)COCC2C(C(C(C(O2)O)O)O)O	6.84	6.35	c1cncc(COCC2CCCCO2)c1	0.3561962835713062	Yes
Compound_2420	repandusinic acid A	C1C2C(C(C(C(O2)OC(=O)C3=CC(=C(C(=C3)O)O)O)O)OC(=O)C4=CC(=C(C(=C4C5=C(C(=C(C=C5C(=O)O1)O)O)O)O)O)O)OC(=O)C(=CC(=O)O)C6C(OC(=O)C7=CC(=C(C(=C67)O)O)O)C(=O)O	6.74	6.91	C=C(C(=O)OC1C2CC(OC(=O)c3ccccc3)OC1COC(=O)c1ccccc1-c1ccccc1C(=O)O2)C1COC(=O)c2ccccc21	0.049290234566190444	Yes
Compound_2424	Chlorogenic Acid	C1C(C(C(CC1(C(=O)O)O)OC(=O)C=CC2=CC(=C(C=C2)O)O)O)O	6.15	6.23	O=C(C=Cc1ccccc1)OC1CCCCC1	0.2340852797608433	Yes
Compound_2465	Chlorogenic Acid	C1C(C(C(CC1(C(=O)O)O)OC(=O)C=CC2=CC(=C(C=C2)O)O)O)O	6.58	6.19	O=C(C=Cc1ccccc1)OC1CCCCC1	0.2340852797608433	Yes
Compound_2484	Loniceroside C	CC1C(C(C(C(O1)OC2C(C(C(OC2OC(=O)C34CCC(CC3C5=CCC6C7(CCC(C(C7CCC6(C5(CC4)C)C)(C)CO)OC8C(C(C(C(O8)CO)O)O)O)C)(C)C)COC9C(C(C(CO9)O)O)O)O)O)O)O)O	6.03	6.01	O=C(OC1OC(COC2CCCCO2)CCC1OC1CCCCO1)C12CCCCC1C1=CCC3C4CCC(OC5CCCCO5)CC4CCC3C1CC2	0.064312289	Yes
Compound_2489	Benzoylpaeoniflorin	CC12CC3(C4CC1(C4(C(O2)O3)COC(=O)C5=CC=CC=C5)OC6C(C(C(C(O6)COC(=O)C7=CC=CC=C7)O)O)O)O	6.52	6.46	O=C(OCC1CCCC(OC23CC4C5CC2OC(O5)C43COC(=O)c2ccccc2)O1)c1ccccc1	0.3176116172477144	Yes
Compound_2490	Punicalagin, Technical grade	C1C2C(C3C(C(O2)O)OC(=O)C4=CC(=C(C(=C4C5=C(C(=C(C=C5C(=O)O3)O)O)O)O)O)O)OC(=O)C6=CC(=C(C(=C6C7=C(C(=C8C9=C7C(=O)OC2=C(C(=C(C3=C(C(=C(C=C3C(=O)O1)O)O)O)C(=C92)C(=O)O8)O)O)O)O)O)O)O	6.56	6.59	O=C1OC2COC3COC(=O)c4ccccc4-c4ccc5oc(=O)c6c(ccc7oc(=O)c4c5c76)-c4ccccc4C(=O)OC3C2OC(=O)c2ccccc2-c2ccccc21	0.033915035	Yes
Compound_2491	Punicalagin, Technical grade	C1C2C(C3C(C(O2)O)OC(=O)C4=CC(=C(C(=C4C5=C(C(=C(C=C5C(=O)O3)O)O)O)O)O)O)OC(=O)C6=CC(=C(C(=C6C7=C(C(=C8C9=C7C(=O)OC2=C(C(=C(C3=C(C(=C(C=C3C(=O)O1)O)O)O)C(=C92)C(=O)O8)O)O)O)O)O)O)O	6.29	6.15	O=C1OC2COC3COC(=O)c4ccccc4-c4ccc5oc(=O)c6c(ccc7oc(=O)c4c5c76)-c4ccccc4C(=O)OC3C2OC(=O)c2ccccc2-c2ccccc21	0.033915035	Yes
Compound_2495	Punicalin	C1C2C(C(C(C(O2)O)O)O)OC(=O)C3=CC(=C(C(=C3C4=C(C(=C5C6=C4C(=O)OC7=C(C(=C(C8=C(C(=C(C=C8C(=O)O1)O)O)O)C(=C67)C(=O)O5)O)O)O)O)O)O)O	6.72	6.51	O=C1OCC2OCCCC2OC(=O)c2ccccc2-c2ccc3oc(=O)c4c(ccc5oc(=O)c2c3c54)-c2ccccc21	0.041756995	Yes
Compound_2496	Granatin B	C1C2C3C(C(C(O2)OC(=O)C4=CC(=C(C(=C4)O)O)O)OC(=O)C5=CC(=O)C(C6(C5C7=C(O6)C(=C(C=C7C(=O)O3)O)O)O)(O)O)OC(=O)C8=CC(=C(C(=C8C9=C(C(=C(C=C9C(=O)O1)O)O)O)O)O)O	6.88	6.64	O=C1C=C2C(=O)OC3C(OC(=O)c4ccccc4)OC4COC(=O)c5ccccc5-c5ccccc5C(=O)OC3C4OC(=O)c3cccc4c3C2C(C1)O4	0.049056291618448496	Yes
Compound_2497	Ellagitannin	CC(=O)CC1(C(=O)C=C2C3C1(OC4=C3C(=CC(=C4O)O)C(=O)OC5C6COC(=O)C7=CC(=C(C(=C7C8=C(C(=C(C=C8C(=O)OC5C(C(O6)OC(=O)C9=CC(=C(C(=C9)O)O)O)OC2=O)O)O)O)O)O)O)O)O	6.76	6.1	O=C1C=C2C(=O)OC3C(OC(=O)c4ccccc4)OC4COC(=O)c5ccccc5-c5ccccc5C(=O)OC3C4OC(=O)c3cccc4c3C2C(C1)O4	0.072265264	Yes
Compound_2501	Granatin B	C1C2C3C(C(C(O2)OC(=O)C4=CC(=C(C(=C4)O)O)O)OC(=O)C5=CC(=O)C(C6(C5C7=C(O6)C(=C(C=C7C(=O)O3)O)O)O)(O)O)OC(=O)C8=CC(=C(C(=C8C9=C(C(=C(C=C9C(=O)O1)O)O)O)O)O)O	6.5	6.11	O=C1C=C2C(=O)OC3C(OC(=O)c4ccccc4)OC4COC(=O)c5ccccc5-c5ccccc5C(=O)OC3C4OC(=O)c3cccc4c3C2C(C1)O4	0.049056291618448496	Yes
Compound_2504	3,4-Dicaffeoylquinic acid	C1C(C(C(CC1(C(=O)O)O)OC(=O)C=CC2=CC(=C(C=C2)O)O)OC(=O)C=CC3=CC(=C(C=C3)O)O)O	6.58	6.03	O=C(C=Cc1ccccc1)OC1CCCCC1OC(=O)C=Cc1ccccc1	0.15620953074410882	Yes
Compound_2514	Galloyl-bis-HHDP glucose	C1C2COC(=O)C3=CC(=C(C(=C3C4=C(C(=C(C=C4C(=O)OC2C5C(C1OC(=O)C6=CC(=C(C(=C6)O)O)O)OC(=O)C7=CC(=C(C(=C7C8=C(C(=C(C=C8C(=O)O5)O)O)O)O)O)O)O)O)O)O)O)O	6.08	6.75	O=C(OC1CC2COC(=O)c3ccccc3-c3ccccc3C(=O)OC2C2OC(=O)c3ccccc3-c3ccccc3C(=O)OC12)c1ccccc1	0.068562963	Yes
Compound_2517	3-O-Galloyl-4,6-(S)-HHDP-D-glucose	C1C2C(C(C(C(O2)O)O)OC(=O)C3=CC(=C(C(=C3)O)O)O)C(=O)C4=CC(=C(C(=C4C5=C(C(=C(C=C5C(=O)O1)O)O)O)O)O)O	6.86	6.2	O=C(OC1CCOC2COC(=O)c3ccccc3-c3ccccc3C(=O)C21)c1ccccc1	0.13270399562079568	Yes
Compound_2518	3-O-Galloyl-4,6-(S)-HHDP-D-glucose	C1C2C(C(C(C(O2)O)O)OC(=O)C3=CC(=C(C(=C3)O)O)O)C(=O)C4=CC(=C(C(=C4C5=C(C(=C(C=C5C(=O)O1)O)O)O)O)O)O	6.66	6.87	O=C(OC1CCOC2COC(=O)c3ccccc3-c3ccccc3C(=O)C21)c1ccccc1	0.13270399562079568	Yes
Compound_2519	3-O-Galloyl-4,6-(S)-HHDP-D-glucose	C1C2C(C(C(C(O2)O)O)OC(=O)C3=CC(=C(C(=C3)O)O)O)C(=O)C4=CC(=C(C(=C4C5=C(C(=C(C=C5C(=O)O1)O)O)O)O)O)O	6.1	6.18	O=C(OC1CCOC2COC(=O)c3ccccc3-c3ccccc3C(=O)C21)c1ccccc1	0.13270399562079568	Yes
Compound_2533	Punicalin	C1C2C(C(C(C(O2)O)O)O)OC(=O)C3=CC(=C(C(=C3C4=C(C(=C5C6=C4C(=O)OC7=C(C(=C(C8=C(C(=C(C=C8C(=O)O1)O)O)O)C(=C67)C(=O)O5)O)O)O)O)O)O)O	6.89	6.82	O=C1OCC2OCCCC2OC(=O)c2ccccc2-c2ccc3oc(=O)c4c(ccc5oc(=O)c2c3c54)-c2ccccc21	0.041756995	Yes
Compound_2534	Casuarinin	C1C(C(OC(=O)C2=CC(=C(C(=C2C3=C(C(=C(C=C3C(=O)O1)O)O)O)O)O)O)C4C5C(C6=C(C(=C(C(=C6C(=O)O5)C7=C(C(=C(C=C7C(=O)O4)O)O)O)O)O)O)O)OC(=O)C8=CC(=C(C(=C8)O)O)O	6.82	6.65	O=C(OC1COC(=O)c2ccccc2-c2ccccc2C(=O)OC1C1OC(=O)c2ccccc2-c2cccc3c2C(=O)OC1C3)c1ccccc1	0.068906656	Yes
Compound_2535	Punicalagin, Technical grade	C1C2C(C3C(C(O2)O)OC(=O)C4=CC(=C(C(=C4C5=C(C(=C(C=C5C(=O)O3)O)O)O)O)O)O)OC(=O)C6=CC(=C(C(=C6C7=C(C(=C8C9=C7C(=O)OC2=C(C(=C(C3=C(C(=C(C=C3C(=O)O1)O)O)O)C(=C92)C(=O)O8)O)O)O)O)O)O)O	6.69	6.03	O=C1OC2COC3COC(=O)c4ccccc4-c4ccc5oc(=O)c6c(ccc7oc(=O)c4c5c76)-c4ccccc4C(=O)OC3C2OC(=O)c2ccccc2-c2ccccc21	0.033915035	Yes
Compound_2541	Beta-D-Fructofuranose	C(C1C(C(C(O1)(CO)O)O)O)O	6.56	6.67	C1CCOC1	0.3055865708949448	Yes
Compound_2580	Chlorogenic Acid	C1C(C(C(CC1(C(=O)O)O)OC(=O)C=CC2=CC(=C(C=C2)O)O)O)O	6.94	6.74	O=C(C=Cc1ccccc1)OC1CCCCC1	0.2340852797608433	Yes
Compound_2649	Neu(a2-6)Gal(b1-4)b-Glc	C1C(C(C(OC1(C(=O)O)OCC2C(C(C(C(O2)OC3C(OC(C(C3O)O)O)CO)O)O)O)C(C(CO)O)O)N)O	6.44	6.04	C1CCC(OCC2CCCC(OC3CCCOC3)O2)OC1	0.11204676440121249	Yes
Compound_2654	Ziyuglycoside I	CC1CCC2(CCC3(C(=CCC4C3(CCC5C4(CCC(C5(C)C)OC6C(C(C(CO6)O)O)O)C)C)C2C1(C)O)C)C(=O)OC7C(C(C(C(O7)CO)O)O)O	6.49	6.85	O=C(OC1CCCCO1)C12CCCCC1C1=CCC3C4CCC(OC5CCCCO5)CC4CCC3C1CC2	0.11427158762341726	Yes
Compound_2655	Punicalagin, Technical grade	C1C2C(C3C(C(O2)O)OC(=O)C4=CC(=C(C(=C4C5=C(C(=C(C=C5C(=O)O3)O)O)O)O)O)O)OC(=O)C6=CC(=C(C(=C6C7=C(C(=C8C9=C7C(=O)OC2=C(C(=C(C3=C(C(=C(C=C3C(=O)O1)O)O)O)C(=C92)C(=O)O8)O)O)O)O)O)O)O	6.64	6.58	O=C1OC2COC3COC(=O)c4ccccc4-c4ccc5oc(=O)c6c(ccc7oc(=O)c4c5c76)-c4ccccc4C(=O)OC3C2OC(=O)c2ccccc2-c2ccccc21	0.033915035	Yes
Compound_2656	Sanguiin H1	C1=C(C=C(C(=C1O)O)O)C(=O)OCC2C(C3C(C(O2)OC(=O)C4=CC(=C(C(=C4)O)O)O)OC(=O)C5=CC(=C(C(=C5C6=C(C(=C(C=C6C(=O)O3)O)O)O)O)O)O)O	6.7	6.65	O=C(OCC1CC2OC(=O)c3ccccc3-c3ccccc3C(=O)OC2C(OC(=O)c2ccccc2)O1)c1ccccc1	0.075109842	Yes
Compound_2723	Bergenin	COC1=C(C=C2C(=C1O)C3C(C(C(C(O3)CO)O)O)OC2=O)O	6.42	6.1	O=C1OC2CCCOC2c2ccccc21	0.4223669733031333	Yes
Compound_2732	Chlorogenic Acid	C1C(C(C(CC1(C(=O)O)O)OC(=O)C=CC2=CC(=C(C=C2)O)O)O)O	6.63	6.24	O=C(C=Cc1ccccc1)OC1CCCCC1	0.2340852797608433	Yes
Compound_2740	Dihydrocoumaroyl Hexoside	C1=CC=C(C(=C1)CCC(=O)O)OC2C(C(C(C(O2)CO)O)O)O	6.43	6.84	c1ccc(OC2CCCCO2)cc1	0.4429436808102521	Yes
Compound_2747	Epigallocatechin Gallate	C1C(C(OC2=CC(=CC(=C21)O)O)C3=CC(=C(C(=C3)O)O)O)OC(=O)C4=CC(=C(C(=C4)O)O)O	6.77	6.32	O=C(OC1Cc2ccccc2OC1c1ccccc1)c1ccccc1	0.2115032367203034	Yes
Compound_2750	(-)-Catechin gallate	C1C(C(OC2=CC(=CC(=C21)O)O)C3=CC(=C(C=C3)O)O)OC(=O)C4=CC(=C(C(=C4)O)O)O	6.04	6.83	O=C(OC1Cc2ccccc2OC1c1ccccc1)c1ccccc1	0.23548711271080375	Yes
Compound_2751	Trifolirhizin	C1C2C(C3=C(O1)C=C(C=C3)OC4C(C(C(C(O4)CO)O)O)O)OC5=CC6=C(C=C25)OCO6	6.12	6.47	c1cc2c(cc1OC1CCCCO1)OCC1c3cc4c(cc3OC21)OCO4	0.5177483709030848	Yes
Compound_2807	Simarubaceae	CCC(C)(C(=O)OC1C2C(C(C3(C4C2(CO3)C(CC5C4(C(C(C=C5C)O)O)C)OC1=O)O)O)C)O	6.17	6.89	O=C1CC2CCC3OCC24C(CC2C=CCCC2C34)O1	0.25754760518710185	Yes
Compound_2811	Ailanthone	CC1=CC(=O)C(C2(C1CC3C45C2C(C(C(=C)C4CC(=O)O3)O)(OC5)O)C)O	6.09	6.52	C=C1CC2OCC34C(CC5C=CC(=O)CC5C23)OC(=O)CC14	0.4054583878013984	Yes
Compound_2821	Tomatine	CC1CCC2(C(C3C(O2)CC4C3(CCC5C4CCC6C5(CCC(C6)OC7C(C(C(C(O7)CO)OC8C(C(C(C(O8)CO)O)OC9C(C(C(CO9)O)O)O)OC2C(C(C(C(O2)CO)O)O)O)O)O)C)C)C)NC1	6.02	6.15	C1CCC2(CC3C(CC4C3CCC3C5CCC(OC6CCC(OC7OCCC(OC8CCCCO8)C7OC7CCCCO7)CO6)CC5CCC34)O2)NC1	0.093707276	Yes
Compound_2822	Lycoperoside G	CC1CNC2(C(C3C(O2)CC4C3(CCC5C4CCC6C5(CCC(C6)OC7C(C(C(C(O7)CO)OC8C(C(C(C(O8)CO)O)OC9C(C(C(CO9)O)O)O)OC2C(C(C(C(O2)CO)O)O)O)O)O)C)C)C)C(C1OC1C(C(C(C(O1)CO)O)O)O)OC(=O)C	6.43	6.47	C1CCC(OC2CCNC3(C2)CC2C(CC4C2CCC2C5CCC(OC6CCC(OC7OCCC(OC8CCCCO8)C7OC7CCCCO7)CO6)CC5CCC24)O3)OC1	0.053557182	Yes
Compound_2825	N-acetylglucosaminylasparagine	CC(=O)NC1C(C(C(OC1NC(=O)CC(C(=O)O)N)CO)O)O	6.9	6.16	C1CCOCC1	0.2522360785567407	Yes
Compound_2836	Chlorogenic Acid	C1C(C(C(CC1(C(=O)O)O)OC(=O)C=CC2=CC(=C(C=C2)O)O)O)O	6.45	6.16	O=C(C=Cc1ccccc1)OC1CCCCC1	0.2340852797608433	Yes
Compound_2845	Saponin	CC1(C2CCC3(C(C2(CCC1OC4C(C(C(CO4)OC5C(C(C(CO5)O)O)O)OC6C(C(C(C(O6)CO)O)O)O)OC7C(C(C(C(O7)CO)O)O)OC8C(C(C(C(O8)CO)O)O)O)C)CCC91C3(CC(C2(C9CC(CC2)(C)C=O)CO1)O)C)C)C	6.08	6.03	C1CCC(OC2CCCOC2OC2C(OC3CCC4C(CCC5C4CCC46OCC7(CCCCC74)CCC56)C3)OCC(OC3CCCCO3)C2OC2CCCCO2)OC1	0.058103947	Yes
Compound_2856	Solanine	CC1CCC2C(C3C(N2C1)CC4C3(CCC5C4CC=C6C5(CCC(C6)OC7C(C(C(C(O7)CO)O)OC8C(C(C(C(O8)CO)O)O)O)OC9C(C(C(C(O9)C)O)O)O)C)C)C	6.48	6.45	C1=C2CC(OC3OCCC(OC4CCCCO4)C3OC3CCCCO3)CCC2C2CCC3C(CC4C3CC3CCCCN34)C2C1	0.1477317918391238	Yes
Compound_2857	Solamargine	CC1CCC2(C(C3C(O2)CC4C3(CCC5C4CC=C6C5(CCC(C6)OC7C(C(C(C(O7)CO)OC8C(C(C(C(O8)C)O)O)O)O)OC9C(C(C(C(O9)C)O)O)O)C)C)C)NC1	6.28	6.92	C1=C2CC(OC3OCC(OC4CCCCO4)CC3OC3CCCCO3)CCC2C2CCC3C4CC5(CCCCN5)OC4CC3C2C1	0.16112638285309444	Yes
Compound_2865	Torvoside H	CC1C2C(CC3C2(CCC4C3CC(C5C4(CCC(=O)C5)C)OC6C(C(C(C(O6)C)O)OC7C(C(C(C(O7)C)O)O)O)O)C)OC1(CCC(C)COC8C(C(C(C(O8)CO)O)O)O)O	6.85	6.19	O=C1CCC2C(C1)C(OC1CC(OC3CCCCO3)CCO1)CC1C3CC4OC(CCCCOC5CCCCO5)CC4C3CCC21	0.11655943891043995	Yes
Compound_2893	Loganic Acid	CC1C(CC2C1C(OC=C2C(=O)O)OC3C(C(C(C(O3)CO)O)O)O)O	6.03	6.04	C1=CC2CCCC2C(OC2CCCCO2)O1	0.3157345999056923	Yes
Compound_2899	Catalpol	C1=COC(C2C1C(C3C2(O3)CO)O)OC4C(C(C(C(O4)CO)O)O)O	6.3	7	C1=CC2CC3OC3C2C(OC2CCCCO2)O1	0.2757001389710297	Yes
Compound_2931	3-Fucosyllactose	CC1C(C(C(C(O1)OC2C(C(OC(C2OC3C(C(C(C(O3)CO)O)O)O)CO)O)O)O)O)O	6.56	6.13	C1CCC(OC2CCOCC2OC2CCCCO2)OC1	0.16684349393830297	Yes
Compound_2933	2-O-acetyl-alpha-L-rhamnose	CC1C(C(C(C(O1)O)OC(=O)C)O)O	6.3	6.55	C1CCOCC1	0.44599186413274117	Yes
Compound_2941	alpha-Neup5Ac-(2->6)-beta-D-Galp	CC(=O)NC1C(CC(OC1C(C(CO)O)O)(C(=O)O)OCC2C(C(C(C(O2)O)O)O)O)O	6.28	6.35	C1CCC(COC2CCCCO2)OC1	0.15805746405586532	Yes
Compound_2944	alpha-D-Galp-(1->4)-beta-D-Galp-(1->4)-D-Glcp	C(C1C(C(C(C(O1)OC2C(OC(C(C2O)O)OC3C(OC(C(C3O)O)O)CO)CO)O)O)O)O	6.49	6.5	C1CCC(OC2CCC(OC3CCCOC3)OC2)OC1	0.15358856065902932	Yes
Compound_2951	4-Glucogallic acid	C1=C(C=C(C(=C1O)OC2C(C(C(C(O2)CO)O)O)O)O)C(=O)O	6.11	6.62	c1ccc(OC2CCCCO2)cc1	0.32525368528175574	Yes
Compound_2952	Chlorogenic Acid	C1C(C(C(CC1(C(=O)O)O)OC(=O)C=CC2=CC(=C(C=C2)O)O)O)O	6.88	6.48	O=C(C=Cc1ccccc1)OC1CCCCC1	0.2340852797608433	Yes
Compound_2954	Corilagin	C1C2C(C(C(C(O2)OC(=O)C3=CC(=C(C(=C3)O)O)O)O)OC(=O)C4=CC(=C(C(=C4C5=C(C(=C(C=C5C(=O)O1)O)O)O)O)O)O)O	6.1	6.34	O=C(OC1CC2CC(COC(=O)c3ccccc3-c3ccccc3C(=O)O2)O1)c1ccccc1	0.09789164	Yes
Compound_2956	Geraniin	C1C2C3C(C(C(O2)OC(=O)C4=CC(=C(C(=C4)O)O)O)OC(=O)C5=CC(=C(C6=C5C7C(=CC(=O)C(C7(O)O)(O6)O)C(=O)O3)O)O)OC(=O)C8=CC(=C(C(=C8C9=C(C(=C(C=C9C(=O)O1)O)O)O)O)O)O	6.49	6.28	O=C1OC2C3COC(=O)c4ccccc4-c4ccccc4C(=O)OC2C(OC(=O)c2cccc4c2C2CC(O4)C(=O)C=C12)C(OC(=O)c1ccccc1)O3	0.049056291618448496	Yes
Compound_2968	Chebulic acid	C1=C2C(=C(C(=C1O)O)O)C(C(OC2=O)C(=O)O)C(CC(=O)O)C(=O)O	6.72	6.71	O=C1OCCc2ccccc21	0.29837455609565866	Yes
Compound_2970	Geraniin	C1C2C3C(C(C(O2)OC(=O)C4=CC(=C(C(=C4)O)O)O)OC(=O)C5=CC(=C(C6=C5C7C(=CC(=O)C(C7(O)O)(O6)O)C(=O)O3)O)O)OC(=O)C8=CC(=C(C(=C8C9=C(C(=C(C=C9C(=O)O1)O)O)O)O)O)O	6.48	6.66	O=C1OC2C3COC(=O)c4ccccc4-c4ccccc4C(=O)OC2C(OC(=O)c2cccc4c2C2CC(O4)C(=O)C=C12)C(OC(=O)c1ccccc1)O3	0.049056291618448496	Yes
Compound_2971	3,5-Di-O-galloyl-4-O-digalloylquinic acid	C1C(C(C(CC1(C(=O)O)O)OC(=O)C2=CC(=C(C(=C2)O)O)O)OC(=O)C3=CC(=C(C(=C3)O)OC(=O)C4=CC(=C(C(=C4)O)O)O)O)OC(=O)C5=CC(=C(C(=C5)O)O)O	6.73	6.02	O=C(Oc1ccc(C(=O)OC2C(OC(=O)c3ccccc3)CCCC2OC(=O)c2ccccc2)cc1)c1ccccc1	0.048995694	Yes
Compound_2972	3,5-Di-O-galloyl-4-O-digalloylquinic acid	C1C(C(C(CC1(C(=O)O)O)OC(=O)C2=CC(=C(C(=C2)O)O)O)OC(=O)C3=CC(=C(C(=C3)O)OC(=O)C4=CC(=C(C(=C4)O)O)O)O)OC(=O)C5=CC(=C(C(=C5)O)O)O	6.44	6.84	O=C(Oc1ccc(C(=O)OC2C(OC(=O)c3ccccc3)CCCC2OC(=O)c2ccccc2)cc1)c1ccccc1	0.048995694	Yes
Compound_2973	1,3,4,5-tetra-O-galloylquinic acid	C1C(C(C(CC1(C(=O)O)OC(=O)C2=CC(=C(C(=C2)O)O)O)OC(=O)C3=CC(=C(C(=C3)O)O)O)OC(=O)C4=CC(=C(C(=C4)O)O)O)OC(=O)C5=CC(=C(C(=C5)O)O)O	6.66	6.01	O=C(OC1CC(OC(=O)c2ccccc2)C(OC(=O)c2ccccc2)C(OC(=O)c2ccccc2)C1)c1ccccc1	0.064904372	Yes
Compound_2988	3,5-Di-O-galloyl-4-O-digalloylquinic acid	C1C(C(C(CC1(C(=O)O)O)OC(=O)C2=CC(=C(C(=C2)O)O)O)OC(=O)C3=CC(=C(C(=C3)O)OC(=O)C4=CC(=C(C(=C4)O)O)O)O)OC(=O)C5=CC(=C(C(=C5)O)O)O	6.14	6.05	O=C(Oc1ccc(C(=O)OC2C(OC(=O)c3ccccc3)CCCC2OC(=O)c2ccccc2)cc1)c1ccccc1	0.048995694	Yes
Compound_2989	3-O-Digalloyl-4,5-di-O-galloylquinic acid	C1C(C(C(CC1(C(=O)O)O)OC(=O)C2=CC(=C(C(=C2)O)OC(=O)C3=CC(=C(C(=C3)O)O)O)O)OC(=O)C4=CC(=C(C(=C4)O)O)O)OC(=O)C5=CC(=C(C(=C5)O)O)O	6.83	6.07	O=C(Oc1ccc(C(=O)OC2CCCC(OC(=O)c3ccccc3)C2OC(=O)c2ccccc2)cc1)c1ccccc1	0.048995694	Yes
Compound_2997	Ipolamiide	CC1(CCC2(C1C(OC=C2C(=O)OC)OC3C(C(C(C(O3)CO)O)O)O)O)O	6.07	6.98	C1=CC2CCCC2C(OC2CCCCO2)O1	0.2642883607880239	Yes
Compound_3007	Saponin	CC1(C2CCC3(C(C2(CCC1OC4C(C(C(CO4)OC5C(C(C(CO5)O)O)O)OC6C(C(C(C(O6)CO)O)O)O)OC7C(C(C(C(O7)CO)O)O)OC8C(C(C(C(O8)CO)O)O)O)C)CCC91C3(CC(C2(C9CC(CC2)(C)C=O)CO1)O)C)C)C	6.99	6.9	C1CCC(OC2CCCOC2OC2C(OC3CCC4C(CCC5C4CCC46OCC7(CCCCC74)CCC56)C3)OCC(OC3CCCCO3)C2OC2CCCCO2)OC1	0.058103947	Yes
Compound_3023	Eugeniin	C1C2C(C(C(C(O2)OC(=O)C3=CC(=C(C(=C3)O)O)O)OC(=O)C4=CC(=C(C(=C4)O)O)O)OC(=O)C5=CC(=C(C(=C5)O)O)O)OC(=O)C6=CC(=C(C(=C6C7=C(C(=C(C=C7C(=O)O1)O)O)O)O)O)O	6.41	6.82	O=C(OC1OC2COC(=O)c3ccccc3-c3ccccc3C(=O)OC2C(OC(=O)c2ccccc2)C1OC(=O)c1ccccc1)c1ccccc1	0.065366714	Yes
Compound_3029	3,4-Dicaffeoylquinic acid	C1C(C(C(CC1(C(=O)O)O)OC(=O)C=CC2=CC(=C(C=C2)O)O)OC(=O)C=CC3=CC(=C(C=C3)O)O)O	6.08	6.2	O=C(C=Cc1ccccc1)OC1CCCCC1OC(=O)C=Cc1ccccc1	0.15620953074410882	Yes
Compound_3030	3,5-Di-caffeoylquinic acid	C1C(C(C(CC1(C(=O)O)O)OC(=O)C=CC2=CC(=C(C=C2)O)O)O)OC(=O)C=CC3=CC(=C(C=C3)O)O	6.85	6.49	O=C(C=Cc1ccccc1)OC1CCCC(OC(=O)C=Cc2ccccc2)C1	0.15620953074410882	Yes
Compound_3031	4,5-Dicaffeoylquinic acid	C1C(C(C(CC1(C(=O)O)O)OC(=O)C=CC2=CC(=C(C=C2)O)O)OC(=O)C=CC3=CC(=C(C=C3)O)O)O	6.24	6.93	O=C(C=Cc1ccccc1)OC1CCCCC1OC(=O)C=Cc1ccccc1	0.15620953074410882	Yes
Compound_3091	1,3,4,5-tetra-O-galloylquinic acid	C1C(C(C(CC1(C(=O)O)OC(=O)C2=CC(=C(C(=C2)O)O)O)OC(=O)C3=CC(=C(C(=C3)O)O)O)OC(=O)C4=CC(=C(C(=C4)O)O)O)OC(=O)C5=CC(=C(C(=C5)O)O)O	6.3	6.06	O=C(OC1CC(OC(=O)c2ccccc2)C(OC(=O)c2ccccc2)C(OC(=O)c2ccccc2)C1)c1ccccc1	0.064904372	Yes
Compound_3092	3,5-Di-O-galloylshikimic acid	C1C(C(C(C=C1C(=O)O)OC(=O)C2=CC(=C(C(=C2)O)O)O)O)OC(=O)C3=CC(=C(C(=C3)O)O)O	6.87	6.79	O=C(OC1C=CCC(OC(=O)c2ccccc2)C1)c1ccccc1	0.21558154177499075	Yes
Compound_3093	3,4,5-Tri-O-galloylquinic acid	C1C(C(C(CC1(C(=O)O)O)OC(=O)C2=CC(=C(C(=C2)O)O)O)OC(=O)C3=CC(=C(C(=C3)O)O)O)OC(=O)C4=CC(=C(C(=C4)O)O)O	6.61	6.74	O=C(OC1CCCC(OC(=O)c2ccccc2)C1OC(=O)c1ccccc1)c1ccccc1	0.094959281	Yes
Compound_3094	Punicalin	C1C2C(C(C(C(O2)O)O)O)OC(=O)C3=CC(=C(C(=C3C4=C(C(=C5C6=C4C(=O)OC7=C(C(=C(C8=C(C(=C(C=C8C(=O)O1)O)O)O)C(=C67)C(=O)O5)O)O)O)O)O)O)O	6.76	6.43	O=C1OCC2OCCCC2OC(=O)c2ccccc2-c2ccc3oc(=O)c4c(ccc5oc(=O)c2c3c54)-c2ccccc21	0.041756995	Yes
Compound_3095	Punicalagin, Technical grade	C1C2C(C3C(C(O2)O)OC(=O)C4=CC(=C(C(=C4C5=C(C(=C(C=C5C(=O)O3)O)O)O)O)O)O)OC(=O)C6=CC(=C(C(=C6C7=C(C(=C8C9=C7C(=O)OC2=C(C(=C(C3=C(C(=C(C=C3C(=O)O1)O)O)O)C(=C92)C(=O)O8)O)O)O)O)O)O)O	6.35	6.93	O=C1OC2COC3COC(=O)c4ccccc4-c4ccc5oc(=O)c6c(ccc7oc(=O)c4c5c76)-c4ccccc4C(=O)OC3C2OC(=O)c2ccccc2-c2ccccc21	0.033915035	Yes
Compound_3096	Punicalin	C1C2C(C(C(C(O2)O)O)O)OC(=O)C3=CC(=C(C(=C3C4=C(C(=C5C6=C4C(=O)OC7=C(C(=C(C8=C(C(=C(C=C8C(=O)O1)O)O)O)C(=C67)C(=O)O5)O)O)O)O)O)O)O	6.25	6.43	O=C1OCC2OCCCC2OC(=O)c2ccccc2-c2ccc3oc(=O)c4c(ccc5oc(=O)c2c3c54)-c2ccccc21	0.041756995	Yes
Compound_3112	Chlorogenic Acid	C1C(C(C(CC1(C(=O)O)O)OC(=O)C=CC2=CC(=C(C=C2)O)O)O)O	6.97	6.18	O=C(C=Cc1ccccc1)OC1CCCCC1	0.2340852797608433	Yes
Compound_3132	Peruvianoside II	COC1=CC(=CC(=C1O)OC)C2CC(=O)C3=C(O2)C=C(C=C3OC4C(C(C(C(O4)CO)O)O)O)O	6.71	6.8	O=C1CC(c2ccccc2)Oc2cccc(OC3CCCCO3)c21	0.31631988960274593	Yes
Compound_3133	Peruvianoside II	COC1=CC(=CC(=C1O)OC)C2CC(=O)C3=C(O2)C=C(C=C3OC4C(C(C(C(O4)CO)O)O)O)O	6.31	6.53	O=C1CC(c2ccccc2)Oc2cccc(OC3CCCCO3)c21	0.31631988960274593	Yes
Compound_3183	Cadambine	COC(=O)C1=COC(C2C1CC34C5=C(CCN3CC2O4)C6=CC=CC=C6N5)OC7C(C(C(C(O7)CO)O)O)O	6.17	6.72	C1=CC2CC34OC(CN3CCc3c4[nH]c4ccccc34)C2C(OC2CCCCO2)O1	0.31378763132290466	Yes
Compound_3199	Chlorogenic Acid	C1C(C(C(CC1(C(=O)O)O)OC(=O)C=CC2=CC(=C(C=C2)O)O)O)O	6.77	6.33	O=C(C=Cc1ccccc1)OC1CCCCC1	0.2340852797608433	Yes
Compound_3200	Chlorogenic Acid	C1C(C(C(CC1(C(=O)O)O)OC(=O)C=CC2=CC(=C(C=C2)O)O)O)O	6.84	6.39	O=C(C=Cc1ccccc1)OC1CCCCC1	0.2340852797608433	Yes
Compound_3211	(+)-Catechin gallate	C1C(C(OC2=CC(=CC(=C21)O)O)C3=CC(=C(C=C3)O)O)OC(=O)C4=CC(=C(C(=C4)O)O)O	6.43	6.75	O=C(OC1Cc2ccccc2OC1c1ccccc1)c1ccccc1	0.23548711271080375	Yes
Compound_3224	1,6-Digalloyl-beta-D-glucopyranose	C1=C(C=C(C(=C1O)O)O)C(=O)OCC2C(C(C(C(O2)OC(=O)C3=CC(=C(C(=C3)O)O)O)O)O)O	6.38	6.22	O=C(OCC1CCCC(OC(=O)c2ccccc2)O1)c1ccccc1	0.1776673494430049	Yes
Compound_3252	1-18:3-2-18:3-Digalactosyldiacylglycerol	CCC=CCC=CCC=CCCCCCCCC(=O)OCC(COC1C(C(C(C(O1)COC2C(C(C(C(O2)CO)O)O)O)O)O)O)OC(=O)CCCCCCCC=CCC=CCC=CCC	6.19	6.27	C1CCC(COC2CCCCO2)OC1	0.020887891546591236	Yes
Compound_3253	Dgdg	CCC=CCC=CCC=CCCCCCCCC(=O)OCC(COC1C(C(C(C(O1)COC2C(C(C(C(O2)CO)O)O)O)O)O)O)OC(=O)CCCCCCCC=CCC=CCC=CCC	6.12	6.2	C1CCC(COC2CCCCO2)OC1	0.020887891546591236	Yes
Compound_3254	1-18:2-2-16:0-Monogalactosyldiacylglycerol	CCCCCCCCCCCCCCCC(=O)OC(COC1C(C(C(C(O1)CO)O)O)O)COC(=O)CCCCCCCC=CCC=CCCCCC	6.32	6.08	C1CCOCC1	0.028143485075021072	Yes
Compound_3257	Procyanidin	C1C(C(OC2=CC(=CC(=C21)O)O)C3=CC(=C(C=C3)O)O)OC4(C(C(C5=C(C=C(C=C5O4)O)O)O)O)C6=CC(=C(C=C6)O)O	6.18	6.22	c1ccc(C2Oc3ccccc3CC2OC2(c3ccccc3)CCc3ccccc3O2)cc1	0.15343089303843277	Yes
