# Supplementary material for: Machine Learning-Based QSAR Screening of Colombian Medicinal Flora for Potential Antiviral Compounds Against Dengue Virus: An In Silico Drug Discovery Approach
Source: Pharmaceuticals (Basel). 2025 Dec 18;18(12):1906. doi: 10.3390/ph18121906 (PMC12736152; doi:10.3390/ph18121906)
Supplement: Supplementary file 1 [file pharmaceuticals-18-01906-s001.zip › Table S2 Comprehensive model performance metrics with cross-validation results.xlsx]

## Sheet: Model Performance Summary
Model	Accuracy	Precision	Recall	F1-Score	MCC	ROC-AUC	Balanced Accuracy
XGBoost	0.734408	0.82825	0.734408	0.733778	0.603934	0.9331	0.790268

## Sheet: Confusion Matrices
XGBoost - Confusion Matrix (Sum of all 5 folds)
	Pred 0	Pred 1	Pred 2
True 0	906	317	109
True 1	54	391	30
True 2	11	19	197

## Sheet: CV Metrics (Mean)
Model	Feature Type	Accuracy	Precision	Recall	F1-Score	MCC	ROC-AUC
XGBoost	Fold 1	0.619165	0.813569	0.619165	0.618804	0.513697	0.947051
XGBoost	Fold 2	0.864865	0.867094	0.864865	0.865502	0.732758	0.949317
XGBoost	Fold 3	0.82801	0.835378	0.82801	0.830519	0.665462	0.943157
XGBoost	Fold 4	0.840295	0.85693	0.840295	0.844579	0.70746	0.956763
XGBoost	Fold 5	0.519704	0.768279	0.519704	0.509486	0.400291	0.869215
XGBoost	MEAN	0.734408	0.82825	0.734408	0.733778	0.603934	0.9331

## Sheet: CV Metrics (Std)
Model	Feature Type	Accuracy	Precision	Recall	F1-Score	MCC	ROC-AUC
XGBoost	Std Dev	0.155218	0.0393518	0.155218	0.160088	0.142049	0.0360553
