# Supplementary material for: Machine Learning-Based QSAR Screening of Colombian Medicinal Flora for Potential Antiviral Compounds Against Dengue Virus: An In Silico Drug Discovery Approach
Source: Pharmaceuticals (Basel). 2025 Dec 18;18(12):1906. doi: 10.3390/ph18121906 (PMC12736152; doi:10.3390/ph18121906)
Supplement: Supplementary file 1 [file pharmaceuticals-18-01906-s001.zip › Table S3 Complete virtual screening results.csv]

ID	Nombre	SMILES	IC50_Pred	IC50_Value	IC50_pActivity	EC50_Pred	EC50_Value	EC50_pActivity
Compound_1	alpha-PINENE	CC1=CCC2CC1C2(C)C	Baja	16.96 μM	4.55	Media	1.70 μM	5.88
Compound_2	beta-Pinene	CC1(C2CCC(=C)C1C2)C	Baja	27.67 μM	4.83	Media	1.00 μM	5.45
Compound_3	Eucalyptol	CC1(C2CCC(O1)(CC2)C)C	Baja	84.74 μM	4.11	Media	6.62 μM	5.54
Compound_4	gamma-Terpinene	CC1=CCC(=CC1)C(C)C	Baja	14.06 μM	4.19	Media	3.62 μM	5.58
Compound_5	Linalool, (+/-)-	CC(=CCCC(C)(C=C)O)C	Media	9.35 μM	5.6	Media	4.92 μM	5.98
Compound_6	Camphor	CC1(C2CCC1(C(=O)C2)C)C	Baja	92.83 μM	4.63	Media	5.45 μM	5.32
Compound_7	Borneol	CC1(C2CCC1(C(C2)O)C)C	Baja	79.14 μM	4.82	Media	8.90 μM	5.82
Compound_8	4-Terpineol, (+/-)-	CC1=CCC(CC1)(C(C)C)O	Baja	46.86 μM	4.4	Baja	11.13 μM	4.36
Compound_9	Alpha-Terpineol	CC1=CCC(CC1)C(C)(C)O	Baja	91.88 μM	4.89	Baja	58.51 μM	4.06
Compound_10	Cuminaldehyde	CC(C)C1=CC=C(C=C1)C=O	Baja	92.15 μM	4.11	Baja	21.62 μM	4.47
Compound_11	Anethole, (Z)-	CC=CC1=CC=C(C=C1)OC	Baja	35.03 μM	4.33	Baja	53.37 μM	4.93
Compound_12	Bornyl acetate	CC(=O)OC1CC2CCC1(C2(C)C)C	Baja	48.99 μM	4.6	Media	4.42 μM	5.2
Compound_13	2-Caren-10-al	CC1(C2C1C=C(CC2)C=O)C	Baja	42.64 μM	4.03	Media	3.68 μM	5.86
Compound_14	alpha-Terpinyl acetate	CC1=CCC(CC1)C(C)(C)OC(=O)C	Baja	13.93 μM	4.88	Media	6.57 μM	5.56
Compound_15	Myrtenyl acetate	CC(=O)OCC1=CCC2CC1C2(C)C	Baja	44.26 μM	4.63	Baja	34.94 μM	4.19
Compound_16	alpha-Elemene	CC(C)C1=CC(=C(C)C)CCC1(C)C=C	Baja	53.07 μM	4.68	Media	1.57 μM	5.56
Compound_17	(-)-alpha-Cubebene	CC1CCC(C2C13C2C(=CC3)C)C(C)C	Baja	30.38 μM	4.28	Media	5.43 μM	5.38
Compound_18	alpha-Copaene	CC1=CCC2C3C1C2(CCC3C(C)C)C	Baja	32.27 μM	4.16	Media	2.31 μM	5.22
Compound_19	Beta-Elemene	CC(=C)C1CCC(C(C1)C(=C)C)(C)C=C	Baja	81.95 μM	4.92	Media	9.90 μM	5.42
Compound_20	Methyleugenol	COC1=C(C=C(C=C1)CC=C)OC	Baja	33.01 μM	4.43	Baja	36.43 μM	4.48
Compound_21	Caryophyllene	CC1=CCCC(=C)C2CC(C2CC1)(C)C	Baja	95.86 μM	4.7	Media	2.62 μM	5.31
Compound_22	Longifolene	CC1(CCCC2(C3C1C(C2=C)CC3)C)C	Baja	85.35 μM	4.55	Media	2.63 μM	5.9
Compound_23	Aromadendrene	CC1CCC2C1C3C(C3(C)C)CCC2=C	Baja	48.57 μM	4.36	Media	6.06 μM	5.29
Compound_24	alpha-Humulen	CC1=CCC(C=CCC(=CCC1)C)(C)C	Baja	96.85 μM	4.81	Media	4.32 μM	5.69
Compound_25	gamma-Muurolene	CC1=CC2C(CC1)C(=C)CCC2C(C)C	Baja	76.29 μM	4.1	Media	4.90 μM	5.94
Compound_26	Germacrene D	CC1=CCCC(=C)C=CC(CC1)C(C)C	Baja	98.48 μM	4.64	Media	7.33 μM	5.22
Compound_27	(-)-alpha-Amorphene	CC1=CC2C(CC1)C(=CCC2C(C)C)C	Baja	47.79 μM	4.25	Media	9.53 μM	5.76
Compound_28	alpha-Selinene	CC1=CCCC2(C1CC(CC2)C(=C)C)C	Baja	97.98 μM	4.5	Media	1.69 μM	5.91
Compound_29	alpha-Muurolene	CC1=CC2C(CC1)C(=CCC2C(C)C)C	Baja	59.94 μM	4.06	Media	2.46 μM	5.23
Compound_30	Bicyclogermacrene	CC1=CCCC(=CC2C(C2(C)C)CC1)C	Baja	35.16 μM	4.96	Media	4.70 μM	5.03
Compound_31	(+)-delta-Cadinene	CC1=CC2C(CCC(=C2CC1)C)C(C)C	Baja	28.03 μM	4.2	Media	6.22 μM	5.88
Compound_32	alpha-Calacorene	CC1=CCC(C2=C1C=CC(=C2)C)C(C)C	Baja	76.78 μM	4.15	Media	1.62 μM	5.51
Compound_33	Nerolidol	CC(=CCCC(=CCCC(C)(C=C)O)C)C	Media	4.04 μM	5.45	Media	3.73 μM	5.73
Compound_34	Spathulenol	CC1(C2C1C3C(CCC3(C)O)C(=C)CC2)C	Baja	42.36 μM	4.68	Media	1.29 μM	5.12
Compound_35	beta-CARYOPHYLLENE OXIDE	CC1(CC2C1CCC3(C(O3)CCC2=C)C)C	Baja	95.12 μM	4.41	Media	4.50 μM	5.22
Compound_36	Globulol	CC1CCC2C1C3C(C3(C)C)CCC2(C)O	Baja	65.81 μM	4.16	Media	7.74 μM	5.16
Compound_37	Viridiflorol	CC1CCC2C1C3C(C3(C)C)CCC2(C)O	Baja	24.85 μM	4.29	Media	3.31 μM	5.63
Compound_38	Neoclovene oxide	CC1(CC23CCC1C2(CCC4C3(O4)C)C)C	Baja	33.88 μM	4.7	Media	2.31 μM	5.11
Compound_39	Isospathulenol	CC1=C2CCC(C2C3C(C3(C)C)CC1)(C)O	Baja	72.76 μM	4.41	Media	9.51 μM	5.17
Compound_40	tau-Cadinol	CC1=CC2C(CCC(C2CC1)(C)O)C(C)C	Baja	39.59 μM	4.82	Media	9.75 μM	5.21
Compound_41	Cubenol	CC1CCC(C2C1(CCC(=C2)C)O)C(C)C	Baja	14.52 μM	4.06	Media	3.23 μM	5.24
Compound_42	(+)-delta-Cadinol	CC1=CC2C(CCC(C2CC1)(C)O)C(C)C	Baja	40.05 μM	4.38	Media	6.95 μM	5.7
Compound_43	alpha-Cadinol	CC1=CC2C(CCC(C2CC1)(C)O)C(C)C	Baja	47.13 μM	4.94	Media	2.25 μM	5.26
Compound_44	Khusinol C	CC1=CC2C(CC1)C(CCC2C(C)C)CO	Baja	71.45 μM	4.21	Media	8.47 μM	6
Compound_45	Proximadiol	CC12CCCC(C1CC(CC2)C(C)(C)O)(C)O	Baja	72.44 μM	4.6	Media	4.09 μM	5.1
Compound_46	Stachene	CC1(CCCC2(C1CCC34C2CCC(C3)(C=C4)C)C)C	Media	6.04 μM	5.05	Media	6.69 μM	5.78
Compound_47	ent-Trachyloban-18-oic acid	CC12CCCC(C1CCC34C2CC5C(C3)C5(C4)C)(C)C(=O)O	Baja	54.00 μM	4.83	Media	9.77 μM	5.47
Compound_48	(-)-Isokaurene	CC1=CC23CCC4C(CCCC4(C2CCC1C3)C)(C)C	Media	7.00 μM	5.53	Media	1.78 μM	5.65
Compound_49	Kaur-16-ene	CC1(CCCC2(C1CCC34C2CCC(C3)C(=C)C4)C)C	Media	8.65 μM	5.22	Media	2.93 μM	5.73
Compound_50	Phytol	CC(C)CCCC(C)CCCC(C)CCCC(=CCO)C	Media	3.94 μM	5.16	Media	3.77 μM	5.25
Compound_51	Sclareol	CC1(CCCC2(C1CCC(C2CCC(C)(C=C)O)(C)O)C)C	Baja	92.28 μM	4.04	Media	4.98 μM	5.19
Compound_52	4,8,13-Duvatriene-1,3-diol	CC1=CCCC(=CC(CC(C=CC(CC1)C(C)C)(C)O)O)C	Baja	48.01 μM	4.02	Media	4.47 μM	5.99
Compound_53	Nonacosane	CCCCCCCCCCCCCCCCCCCCCCCCCCCCC	Media	5.61 μM	5.27	Media	7.33 μM	5.37
Compound_54	Dotriacontane	CCCCCCCCCCCCCCCCCCCCCCCCCCCCCCCC	Media	8.06 μM	5.42	Media	5.62 μM	5.16
Compound_55	Axillarin	COC1=C(C2=C(C=C1O)OC(=C(C2=O)OC)C3=CC(=C(C=C3)O)O)O	Baja	62.36 μM	4.72	Media	9.79 μM	5.52
Compound_56	Methyl (9Z,12E)-octadeca-9,12-dienoate	CCCCCC=CCC=CCCCCCCCC(=O)OC	Media	9.00 μM	5.42	Media	6.29 μM	5.28
Compound_57	Phytol	CC(C)CCCC(C)CCCC(C)CCCC(=CCO)C	Media	8.19 μM	5.2	Media	9.38 μM	5.37
Compound_58	Apigenin 7,4'-dimethyl ether	COC1=CC=C(C=C1)C2=CC(=O)C3=C(C=C(C=C3O2)OC)O	Baja	34.47 μM	4.75	Media	4.17 μM	5.46
Compound_59	Penduletin	COC1=C(C(=C2C(=C1)OC(=C(C2=O)OC)C3=CC=C(C=C3)O)O)OC	Baja	13.94 μM	4.94	Media	2.60 μM	5.8
Compound_60	Acetate	CC(=O)[O-]	Baja	53.66 μM	4.5	Baja	18.53 μM	4.89
Compound_61	Quercetin	C1=CC(=C(C=C1C2=C(C(=O)C3=C(C=C(C=C3O2)O)O)O)O)O	Media	4.26 μM	5.2	Media	5.75 μM	5.29
Compound_62	chrysoplenol D	COC1=C(C(=C2C(=C1)OC(=C(C2=O)OC)C3=CC(=C(C=C3)O)O)O)OC	Baja	52.65 μM	4.73	Media	6.56 μM	5.7
Compound_63	Apigenin	C1=CC(=CC=C1C2=CC(=O)C3=C(C=C(C=C3O2)O)O)O	Baja	48.41 μM	4.94	Media	7.57 μM	5.51
Compound_64	Luteolin	C1=CC(=C(C=C1C2=CC(=O)C3=C(C=C(C=C3O2)O)O)O)O	Media	7.74 μM	5.61	Media	7.66 μM	5.25
Compound_65	Salicylic Acid	C1=CC=C(C(=C1)C(=O)O)O	Baja	38.01 μM	4.29	Baja	73.67 μM	4.31
Compound_66	Achillicin	CC1C2C(CC(C3=CCC(=C3C2OC1=O)C)(C)O)OC(=O)C	Baja	81.02 μM	4.34	Media	1.41 μM	5.07
Compound_67	Isovaleric acid	CC(C)CC(=O)O	Baja	71.35 μM	4.75	Media	8.61 μM	5.41
Compound_68	Butane	CCCC	Baja	38.03 μM	4.83	Media	7.90 μM	5.12
Compound_69	Choline	C[N+](C)(C)CCO	Baja	31.46 μM	4.15	Baja	76.04 μM	4.65
Compound_70	Betanin	C1C(N=C(C=C1C=CN2C(CC3=CC(=C(C=C32)O)OC4C(C(C(C(O4)CO)O)O)O)C(=O)O)C(=O)O)C(=O)O	Media	9.78 μM	5.38	Media	2.04 μM	5.36
Compound_71	Achillin	CC1C2CCC(=C3C(C2OC1=O)C(=CC3=O)C)C	Baja	17.72 μM	4.01	Media	3.68 μM	5.35
Compound_72	Azulene	C1=CC=C2C=CC=C2C=C1	Baja	93.38 μM	4.07	Media	3.80 μM	5.7
Compound_73	Apigenin-4'-glucoside	C1=CC(=CC=C1C2=CC(=O)C3=C(C=C(C=C3O2)O)O)OC4C(C(C(C(O4)CO)O)O)O	Media	5.35 μM	5.91	Media	3.30 μM	5.21
Compound_74	Oleanolic Acid	CC1(CCC2(CCC3(C(=CCC4C3(CCC5C4(CCC(C5(C)C)O)C)C)C2C1)C)C(=O)O)C	Baja	97.03 μM	4.58	Media	6.31 μM	5.81
Compound_75	Luteolin	C1=CC(=C(C=C1C2=CC(=O)C3=C(C=C(C=C3O2)O)O)O)O	Media	9.40 μM	5.54	Media	1.79 μM	5.03
Compound_76	Quercetin	C1=CC(=C(C=C1C2=C(C(=O)C3=C(C=C(C=C3O2)O)O)O)O)O	Media	4.84 μM	5.88	Media	8.85 μM	5.76
Compound_77	3-O-methylquercetin 7-O-beta-glucopyranosyl-4'-O-beta-D-glucopyranoside	COC1=C(OC2=CC(=CC(=C2C1=O)O)OC3C(C(C(C(O3)CO)O)O)O)C4=CC(=C(C=C4)OC5C(C(C(C(O5)CO)O)O)O)O	Media	2.60 μM	5.94	Media	3.79 μM	5.01
Compound_78	Caffeic Acid	C1=CC(=C(C=C1C=CC(=O)O)O)O	Baja	88.96 μM	4.38	Baja	82.55 μM	4.91
Compound_79	Chlorogenic Acid	C1C(C(C(CC1(C(=O)O)O)OC(=O)C=CC2=CC(=C(C=C2)O)O)O)O	Alta	0.43 μM	6.96	Alta	0.29 μM	6.33
Compound_80	Isochlorogenic acid A	C1C(C(C(CC1(C(=O)O)O)OC(=O)C=CC2=CC(=C(C=C2)O)O)O)OC(=O)C=CC3=CC(=C(C=C3)O)O	Alta	0.60 μM	6.15	Alta	0.79 μM	6.44
Compound_81	3,4-Dicaffeoylquinic acid	C1C(C(C(CC1(C(=O)O)O)OC(=O)C=CC2=CC(=C(C=C2)O)O)OC(=O)C=CC3=CC(=C(C=C3)O)O)O	Alta	0.13 μM	6.97	Alta	0.61 μM	6.62
Compound_82	3,5-Di-caffeoylquinic acid	C1C(C(C(CC1(C(=O)O)O)OC(=O)C=CC2=CC(=C(C=C2)O)O)O)OC(=O)C=CC3=CC(=C(C=C3)O)O	Alta	0.20 μM	6.51	Alta	0.19 μM	6.15
Compound_83	1-Methoxyoxalyl-3,5-dicaffeoylquinic acid	COC(=O)C(=O)OC1(CC(C(C(C1)OC(=O)C=CC2=CC(=C(C=C2)O)O)O)OC(=O)C=CC3=CC(=C(C=C3)O)O)C(=O)O	Alta	0.98 μM	6.71	Alta	0.76 μM	6.39
Compound_84	3-Methoxyluteolin	COC1=C(OC2=CC(=CC(=C2C1=O)O)O)C3=CC(=C(C=C3)O)O	Media	2.22 μM	5.16	Media	4.26 μM	5.79
Compound_85	beta-Asarone	CC=CC1=CC(=C(C=C1OC)OC)OC	Baja	98.46 μM	4.92	Baja	33.63 μM	4.82
Compound_86	alpha-Asarone	CC=CC1=CC(=C(C=C1OC)OC)OC	Baja	53.71 μM	4.54	Baja	18.47 μM	4.77
Compound_87	1-(2,4,5-Trimethoxyphenyl)propan-2-one	CC(=O)CC1=CC(=C(C=C1OC)OC)OC	Baja	52.71 μM	4.94	Baja	13.21 μM	4.77
Compound_88	2-Hydroxyacetophenone	C1=CC=C(C=C1)C(=O)CO	Baja	15.13 μM	4.99	Baja	81.76 μM	4.77
Compound_89	1H-Pyrrole-1-butanoic acid, 2-formyl-5-(methoxymethyl)-, methyl ester	COCC1=CC=C(N1CCCC(=O)OC)C=O	Baja	47.39 μM	4.58	Media	9.90 μM	5.38
Compound_90	(s)-2-Acetoxy-3-octanone	CCCCCC(=O)C(C)OC(=O)C	Baja	76.54 μM	4.44	Baja	46.85 μM	4.79
Compound_91	Acoramol	COC1=CC(=C(C=C1C=CCO)OC)OC	Baja	56.46 μM	4.08	Baja	50.90 μM	4.82
Compound_92	N-Trans-feruloyltramine	COC1=C(C=CC(=C1)C=CC(=O)NCCC2=CC=C(C=C2)O)O	Baja	17.84 μM	4	Media	1.80 μM	5.44
Compound_93	Tatarinoid A	CC(C(=O)C1=CC(=C(C=C1OC)OC)OC)O	Baja	56.53 μM	4.56	Media	6.90 μM	5.63
Compound_94	Tatarinoid A	CC(C(=O)C1=CC(=C(C=C1OC)OC)OC)O	Baja	91.22 μM	4.8	Media	8.23 μM	5.95
Compound_95	Acortatarin B	C1C2=CC=C(N2CC3(O1)C(C(C(O3)CO)O)O)C=O.C1=CC=CC=C1	Baja	84.33 μM	4.71	Alta	0.57 μM	6.25
Compound_96	ent-15-Oxo-kaur-16-en-19-oic acid	CC12CCCC(C1CCC34C2CCC(C3)C(=C)C4=O)(C)C(=O)O	Baja	29.19 μM	4.99	Media	3.62 μM	5.95
Compound_97	p-Coumaric acid	C1=CC(=CC=C1C=CC(=O)O)O	Baja	17.19 μM	4.3	Baja	24.18 μM	4.21
Compound_98	beta-ESCIN	CC=C(C)C(=O)OC1C(C2(C(CC1(C)C)C3=CCC4C5(CCC(C(C5CCC4(C3(CC2O)C)C)(C)CO)OC6C(C(C(C(O6)C(=O)O)OC7C(C(C(C(O7)CO)O)O)O)O)OC8C(C(C(C(O8)CO)O)O)O)C)CO)OC(=O)C	Alta	0.98 μM	6.1	Alta	0.67 μM	6.46
Compound_99	Procyanidin A2	C1C(C(OC2=C1C(=CC3=C2C4C(C(O3)(OC5=CC(=CC(=C45)O)O)C6=CC(=C(C=C6)O)O)O)O)C7=CC(=C(C=C7)O)O)O	Media	8.62 μM	5.02	Media	5.96 μM	5.5
Compound_100	Ursolic Acid	CC1CCC2(CCC3(C(=CCC4C3(CCC5C4(CCC(C5(C)C)O)C)C)C2C1C)C)C(=O)O	Media	6.73 μM	5.68	Media	3.67 μM	5.77
Compound_101	Allamandicin	CC(C1C2C3(C=CC4C3C(O2)OC=C4C(=O)OC)OC1=O)O	Baja	19.19 μM	4.43	Alta	0.77 μM	6.32
Compound_102	Squalene	CC(=CCCC(=CCCC(=CCCC=C(C)CCC=C(C)CCC=C(C)C)C)C)C	Media	1.15 μM	5.74	Media	9.91 μM	5.64
Compound_103	Cyclotide Kalata B1	CC(C)CC1C(=O)N2CCCC2C(=O)NC(C(=O)NC3CSSCC4C(=O)NC(C(=O)NC5CSSCC(C(=O)NC(C(=O)NCC(=O)NCC(=O)NC(C(=O)NC(CSSCC(C(=O)NC(C(=O)NC(C(=O)NC(C(=O)NNCC(=O)N1)CC(=O)N)CCCNC(=N)N)C(C)O)NC(=O)C(NC(=O)C6CCCN6C(=O)C(NC(=O)C(NC5=O)CO)CC7=CNC8=CC=CC=C87)C(C)C)C(=O)NC(C(=O)NC(C(=O)N9CCCC9C(=O)NCC(=O)N4)C(C)O)CC(=O)N)C(C)O)C(C)C)NC(=O)C(NC(=O)C(NC(=O)CNC3=O)CCC(=O)O)C(C)O)C(C)O)C(C)C	Media	3.86 μM	5.95	Baja	99.59 μM	4.2
Compound_104	Thionine	C1=CC2=C(C=C1N)SC3=CC(=[NH2+])C=CC3=N2.[Cl-]	Baja	32.43 μM	4.78	Alta	0.67 μM	6.22
Compound_105	Quercetin	C1=CC(=C(C=C1C2=C(C(=O)C3=C(C=C(C=C3O2)O)O)O)O)O	Media	4.61 μM	5.89	Media	6.55 μM	5.53
Compound_106	Allicin	C=CCSS(=O)CC=C	Baja	82.42 μM	4.47	Baja	57.19 μM	4.1
Compound_107	Furostanol	CC1C(OC2C1C3(CCC4C(C3C2)CCC5C4(CCCC5)C)C)CCC(C)CO	Baja	18.63 μM	4.9	Media	6.88 μM	5.21
Compound_108	S-Methylcysteine sulfoxide	CS(=O)CC(C(=O)O)N	Baja	10.22 μM	4.16	Baja	95.54 μM	4.93
Compound_109	s-Propyl cysteine sulfoxide	CCCS(=O)OC(=O)C(CS)N	Baja	29.59 μM	4.43	Baja	12.92 μM	4.7
Compound_110	Isorhamnetin 4'-glucoside	COC1=C(C=CC(=C1)C2=C(C(=O)C3=C(C=C(C=C3O2)O)O)O)OC4C(C(C(C(O4)CO)O)O)O	Media	3.24 μM	5.18	Media	1.81 μM	5.48
Compound_111	Quercetin-4'-o-glucoside	C1=CC(=C(C=C1C2=C(C(=O)C3=C(C=C(C=C3O2)O)O)O)O)OC4C(C(C(C(O4)CO)O)O)O	Media	2.74 μM	5.15	Media	3.96 μM	5.37
Compound_112	S-1-propenyl-L-cysteine sulfoxide	CC=CS(=O)CC(C(=O)[O-])[NH3+]	Baja	56.43 μM	4.25	Baja	40.48 μM	4.03
Compound_113	Flavonoid LP	C1=CC(=CC=C1C2=CC(=O)C3=C(O2)C=C(C(=C3O)C4C(C(C(C(O4)CO)O)O)O)O)OC5C(C(C(C(O5)CO)O)O)O	Media	9.89 μM	5.81	Media	7.38 μM	5.71
Compound_114	Cycloalliin	CC1CS(=O)CC(N1)C(=O)O	Baja	47.04 μM	4.08	Baja	88.20 μM	4.7
Compound_115	Phenol A Acid	CC1=C(C(=C(C=C1C(C)C(C)O)O)C(=O)O)O	Baja	25.31 μM	4.81	Baja	68.38 μM	4.17
Compound_116	Stigmasterol	CCC(C=CC(C)C1CCC2C1(CCC3C2CC=C4C3(CCC(C4)O)C)C)C(C)C	Media	2.59 μM	5.01	Media	1.44 μM	5.55
Compound_117	Cholesterol	CC(C)CCCC(C)C1CCC2C1(CCC3C2CC=C4C3(CCC(C4)O)C)C	Media	6.23 μM	5.29	Media	7.59 μM	5.34
Compound_118	Beta-Sitosterol	CCC(CCC(C)C1CCC2C1(CCC3C2CC=C4C3(CCC(C4)O)C)C)C(C)C	Media	2.13 μM	5.19	Media	1.72 μM	5.25
Compound_119	Saponin	CC1(C2CCC3(C(C2(CCC1OC4C(C(C(CO4)OC5C(C(C(CO5)O)O)O)OC6C(C(C(C(O6)CO)O)O)O)OC7C(C(C(C(O7)CO)O)O)OC8C(C(C(C(O8)CO)O)O)O)C)CCC91C3(CC(C2(C9CC(CC2)(C)C=O)CO1)O)C)C)C	Alta	0.88 μM	6.28	Alta	0.40 μM	6.83
Compound_120	Quercetin-3-glucoside	C1=CC(=C(C=C1C2=C(C(=O)C3=C(C=C(C=C3O2)O)O)OC4C(C(C(C(O4)CO)O)O)O)O)[O-]	Media	9.04 μM	5.41	Media	9.04 μM	5.28
Compound_121	Quercetin 7,4'-diglucoside	C1=CC(=C(C=C1C2=C(C(=O)C3=C(C=C(C=C3O2)OC4C(C(C(C(O4)CO)O)O)O)O)O)O)OC5C(C(C(C(O5)CO)O)O)O	Media	9.07 μM	5.43	Media	1.08 μM	5.11
Compound_122	Kaempferol-3-O-rutinoside	CC1C(C(C(C(O1)OCC2C(C(C(C(O2)OC3=C(OC4=CC(=CC(=C4C3=O)O)O)C5=CC=C(C=C5)O)O)O)O)O)O)O	Media	7.11 μM	5.83	Media	6.92 μM	5.9
Compound_123	Quercetin 3,7,4'-triglucoside	C1=CC(=C(C=C1C2=C(C(=O)C3=C(C=C(C=C3O2)OC4C(C(C(C(O4)CO)O)O)O)O)OC5C(C(C(C(O5)CO)O)O)O)O)OC6C(C(C(C(O6)CO)O)O)O	Media	4.79 μM	5.91	Media	9.66 μM	5.53
Compound_124	Quercetin	C1=CC(=C(C=C1C2=C(C(=O)C3=C(C=C(C=C3O2)O)O)O)O)O	Media	7.16 μM	5.84	Media	2.29 μM	5.48
Compound_125	Quercetin 3,4'-diglucoside	C1=CC(=C(C=C1C2=C(C(=O)C3=C(C=C(C=C3O2)O)O)OC4C(C(C(C(O4)CO)O)O)O)O)OC5C(C(C(C(O5)CO)O)O)O	Media	7.84 μM	5.91	Media	6.10 μM	5.51
Compound_126	Isorhamnetin 3,4'-diglucoside	COC1=C(C=CC(=C1)C2=C(C(=O)C3=C(C=C(C=C3O2)O)O)OC4C(C(C(C(O4)CO)O)O)O)OC5C(C(C(C(O5)CO)O)O)O	Media	2.37 μM	5.5	Media	5.11 μM	5.93
Compound_127	Rutin	CC1C(C(C(C(O1)OCC2C(C(C(C(O2)OC3=C(OC4=CC(=CC(=C4C3=O)O)O)C5=CC(=C(C=C5)O)O)O)O)O)O)O)O	Media	7.76 μM	5.17	Media	8.53 μM	5.2
Compound_128	Luteolin	C1=CC(=C(C=C1C2=CC(=O)C3=C(C=C(C=C3O2)O)O)O)O	Media	9.81 μM	5.54	Media	3.21 μM	5.95
Compound_129	Isorhamnetin	COC1=C(C=CC(=C1)C2=C(C(=O)C3=C(C=C(C=C3O2)O)O)O)O	Media	4.43 μM	5.49	Media	6.74 μM	5.78
Compound_130	Apigenin	C1=CC(=CC=C1C2=CC(=O)C3=C(C=C(C=C3O2)O)O)O	Baja	14.35 μM	5	Media	1.65 μM	5.34
Compound_131	Ajoene	C=CCSSC=CCS(=O)CC=C	Baja	35.23 μM	4.12	Media	8.50 μM	5.84
Compound_132	Allicin	C=CCSS(=O)CC=C	Baja	25.30 μM	4.31	Baja	80.54 μM	4
Compound_133	Methyl allyl thiosulfinate	COS(=O)SCC=C	Baja	90.55 μM	4.11	Baja	58.40 μM	4.65
Compound_134	1-Propenyl allyl thiosulfinate	CC=COS(=O)SCC=C	Baja	14.37 μM	4.13	Media	3.80 μM	5.27
Compound_135	Diallyl trisulfide	C=CCSSSCC=C	Baja	36.28 μM	4.03	Media	4.08 μM	5.15
Compound_136	Quercetin	C1=CC(=C(C=C1C2=C(C(=O)C3=C(C=C(C=C3O2)O)O)O)O)O	Media	4.00 μM	5.96	Media	9.18 μM	5.56
Compound_137	(+)-Catechin Hydrate	C1C(C(OC2=CC(=CC(=C21)O)O)C3=CC(=C(C=C3)O)O)O.O	Media	6.42 μM	5.9	Media	1.54 μM	5.34
Compound_138	Kaempferol	C1=CC(=CC=C1C2=C(C(=O)C3=C(C=C(C=C3O2)O)O)O)O	Baja	49.10 μM	4.81	Media	8.52 μM	5.04
Compound_139	Aloesin	CC1=CC(=C(C2=C1C(=O)C=C(O2)CC(=O)C)C3C(C(C(C(O3)CO)O)O)O)O	Alta	0.32 μM	6.98	Alta	0.21 μM	6.98
Compound_140	Aloe emodin	C1=CC2=C(C(=C1)O)C(=O)C3=C(C2=O)C=C(C=C3O)CO	Baja	57.52 μM	4.71	Media	2.95 μM	5.99
Compound_141	Aloin A	C1=CC2=C(C(=C1)O)C(=O)C3=C(C2C4C(C(C(C(O4)CO)O)O)O)C=C(C=C3O)CO	Media	8.22 μM	5.42	Media	6.53 μM	5.74
Compound_142	Aloin B	C1=CC2=C(C(=C1)O)C(=O)C3=C(C2C4C(C(C(C(O4)CO)O)O)O)C=C(C=C3O)CO	Media	5.76 μM	5.36	Media	2.40 μM	5.25
Compound_143	elgonica dimer A	C1=CC2=C(C(=C1)O)C(=O)C3=C(C2(C4C(C(C(C(O4)CO)O)O)O)C5=C(C6=C(C=C5)C(=O)C7=C(C6=O)C(=CC(=C7)CO)O)O)C=C(C=C3O)CO	Media	5.64 μM	5.77	Media	5.61 μM	5.81
Compound_144	Feralolide	CC(=O)C1=C(C=C(C=C1O)O)CC2CC3=C(C(=CC(=C3)O)O)C(=O)O2	Media	8.21 μM	5.56	Media	4.16 μM	5.04
Compound_145	Isoaloeresin D	CC1=CC(=C(C2=C1C(=O)C=C(O2)CC(C)O)C3C(C(C(C(O3)CO)O)O)OC(=O)C=CC4=CC=C(C=C4)O)OC	Baja	21.45 μM	4.25	Media	2.04 μM	5.08
Compound_146	Aloeresin A	CC1=CC(=C(C2=C1C(=O)C=C(O2)CC(=O)C)C3C(C(C(C(O3)CO)O)O)OC(=O)C=CC4=CC=C(C=C4)O)O	Baja	60.40 μM	4.99	Media	4.41 μM	5.03
Compound_147	7-O-Methylaloeresin A	CC1=CC(=C(C2=C1C(=O)C=C(O2)CC(=O)C)C3C(C(C(C(O3)CO)O)O)OC(=O)C=CC4=CC=C(C=C4)O)OC	Baja	44.21 μM	4.98	Media	8.85 μM	5.13
Compound_148	(-)-Abscisic acid	CC1=CC(=O)CC(C1(C=CC(=CC(=O)O)C)O)(C)C	Baja	92.41 μM	4.32	Media	7.11 μM	5.52
Compound_149	Aloe emodin	C1=CC2=C(C(=C1)O)C(=O)C3=C(C2=O)C=C(C=C3O)CO	Baja	84.82 μM	4.86	Media	7.09 μM	5.43
Compound_150	Aloesaponarin I	CC1=C2C(=CC(=C1C(=O)OC)O)C(=O)C3=C(C2=O)C(=CC=C3)O	Baja	38.77 μM	4.66	Media	9.18 μM	5.25
Compound_151	aloesaponarin II	CC1=CC(=CC2=C1C(=O)C3=C(C2=O)C=CC=C3O)O	Baja	81.08 μM	4.64	Media	2.45 μM	5.13
Compound_152	Citral	CC(=CCCC(=CC=O)C)C	Baja	69.43 μM	4.34	Media	7.67 μM	5.24
Compound_153	Carvone, (+/-)-	CC1=CCC(CC1=O)C(=C)C	Baja	11.51 μM	4.27	Media	5.73 μM	5.2
Compound_154	Limonene, (+/-)-	CC1=CCC(CC1)C(=C)C	Baja	95.47 μM	4.6	Media	6.72 μM	5.75
Compound_155	epi-Bicyclosesquiphellandrene	CC1CCC(C2=CC(=C)CCC12)C(C)C	Baja	84.80 μM	4.43	Media	1.19 μM	5.74
Compound_156	Piperitenone	CC1=CC(=O)C(=C(C)C)CC1	Baja	93.19 μM	4.95	Media	7.45 μM	5.06
Compound_157	Piperitone	CC1=CC(=O)C(CC1)C(C)C	Baja	74.72 μM	4.7	Media	2.00 μM	5.45
Compound_158	beta-Bourbonene	CC(C)C1CCC2(C1C3C2CCC3=C)C	Baja	77.74 μM	4.37	Media	8.63 μM	5.03
Compound_159	Neral	CC(=CCCC(=CC=O)C)C	Baja	91.19 μM	4.77	Media	2.06 μM	5.32
Compound_160	Limonene, (+/-)-	CC1=CCC(CC1)C(=C)C	Baja	14.75 μM	4.41	Media	2.03 μM	5.46
Compound_161	Eucalyptol	CC1(C2CCC(O1)(CC2)C)C	Baja	21.62 μM	4.6	Media	8.64 μM	5.85
Compound_162	Spathulenol	CC1(C2C1C3C(CCC3(C)O)C(=C)CC2)C	Baja	59.98 μM	4.77	Media	8.42 μM	5.56
Compound_163	Geraniol	CC(=CCCC(=CCO)C)C	Baja	50.01 μM	4.27	Media	1.90 μM	5.2
Compound_164	Caryophyllene	CC1=CCCC(=C)C2CC(C2CC1)(C)C	Baja	43.81 μM	4.04	Media	7.22 μM	5.82
Compound_165	Nerol	CC(=CCCC(=CCO)C)C	Baja	84.60 μM	4.27	Media	8.26 μM	5.22
Compound_166	Geranyl acetate	CC(=CCCC(=CCOC(=O)C)C)C	Media	6.33 μM	5.67	Media	5.73 μM	5.29
Compound_167	Amaranthin	C1C(NC(=CC1=CC=[N+]2C(CC3=CC(=C(C=C32)O)OC4C(C(C(C(O4)CO)O)O)OC5C(C(C(C(O5)C(=O)O)O)O)O)C(=O)[O-])C(=O)O)C(=O)O	Media	6.66 μM	5.61	Alta	0.15 μM	6.34
Compound_168	Amaranthin	C1C(NC(=CC1=CC=[N+]2C(CC3=CC(=C(C=C32)O)OC4C(C(C(C(O4)CO)O)O)OC5C(C(C(C(O5)C(=O)O)O)O)O)C(=O)[O-])C(=O)O)C(=O)O	Media	4.94 μM	5.65	Alta	0.80 μM	6.8
Compound_169	Betanin	C1C(N=C(C=C1C=CN2C(CC3=CC(=C(C=C32)O)OC4C(C(C(C(O4)CO)O)O)O)C(=O)O)C(=O)O)C(=O)O	Media	2.30 μM	5.36	Media	3.71 μM	5.03
Compound_170	Anacardic acid	CCCCCCCCCCCCCCCC1=C(C(=CC=C1)O)C(=O)O	Baja	79.69 μM	4.17	Media	3.91 μM	5.03
Compound_171	Agathisflavone	C1=CC(=CC=C1C2=CC(=O)C3=C(O2)C=C(C(=C3O)C4=C(C=C(C5=C4OC(=CC5=O)C6=CC=C(C=C6)O)O)O)O)O	Media	3.53 μM	5.66	Media	1.17 μM	5.88
Compound_172	Cardol triene	C=CCC=CCC=CCCCCCCCC1=CC(=CC(=C1)O)O	Baja	61.71 μM	4.65	Media	4.40 μM	5
Compound_173	gamma-Terpinene	CC1=CCC(=CC1)C(C)C	Baja	74.45 μM	4.09	Media	1.46 μM	5.12
Compound_174	Estragole	COC1=CC=C(C=C1)CC=C	Baja	63.84 μM	4.83	Baja	66.35 μM	4.72
Compound_175	Carvone, (+/-)-	CC1=CCC(CC1=O)C(=C)C	Baja	71.91 μM	4.07	Media	4.58 μM	5.2
Compound_176	(+)-Dihydrocarvone	CC1CCC(CC1=O)C(=C)C	Baja	23.46 μM	4.52	Media	7.63 μM	5.33
Compound_177	Limonene, (+)-	CC1=CCC(CC1)C(=C)C	Baja	44.89 μM	4.28	Media	5.68 μM	5.96
Compound_178	Phenidone	C1CN(NC1=O)C2=CC=CC=C2	Baja	62.90 μM	4.26	Baja	64.16 μM	4.71
Compound_179	4-Isopropylbenzyl alcohol	CC(C)C1=CC=C(C=C1)CO	Baja	28.32 μM	4.52	Baja	88.03 μM	4.5
Compound_180	Cuminaldehyde	CC(C)C1=CC=C(C=C1)C=O	Baja	48.72 μM	4.2	Baja	58.45 μM	4.93
Compound_181	4-Isopropylbenzyl alcohol	CC(C)C1=CC=C(C=C1)CO	Baja	45.85 μM	4.03	Baja	27.80 μM	4.92
Compound_182	Anethole	CC=CC1=CC=C(C=C1)OC	Baja	77.24 μM	4.39	Baja	34.60 μM	4.91
Compound_183	Camphene	CC1(C2CCC(C2)C1=C)C	Baja	65.74 μM	4.99	Media	8.45 μM	5.51
Compound_184	Isoborneol	CC1(C2CCC1(C(C2)O)C)C	Baja	47.91 μM	4.78	Media	7.36 μM	5.85
Compound_185	Borneol	CC1(C2CCC1(C(C2)O)C)C	Baja	88.52 μM	4.7	Media	4.46 μM	5.06
Compound_186	Bornyl acetate	CC(=O)OC1CC2CCC1(C2(C)C)C	Baja	16.88 μM	4	Media	5.19 μM	5.97
Compound_187	2-Decanol	CCCCCCCCC(C)O	Baja	65.11 μM	4.4	Media	6.39 μM	5.46
Compound_188	2-Heptanol	CCCCCC(C)O	Baja	99.35 μM	4.85	Media	5.19 μM	5.74
Compound_189	2-Methylheptane	CCCCCC(C)C	Baja	21.52 μM	4.98	Media	2.85 μM	5.63
Compound_190	Farnesol	CC(=CCCC(=CCCC(=CCO)C)C)C	Media	7.85 μM	5.03	Media	2.75 μM	5.35
Compound_191	Nerol	CC(=CCCC(=CCO)C)C	Baja	35.94 μM	4.53	Media	5.74 μM	5.36
Compound_192	Isopulegol	CC1CCC(C(C1)O)C(=C)C	Baja	41.42 μM	4.79	Baja	95.41 μM	4.71
Compound_193	Citral	CC(=CCCC(=CC=O)C)C	Baja	29.48 μM	4.87	Media	2.81 μM	5.25
Compound_194	Citronellal	CC(CCC=C(C)C)CC=O	Media	7.82 μM	5.53	Media	7.88 μM	5.66
Compound_195	(-)-Citronellol	CC(CCC=C(C)C)CCO	Baja	60.66 μM	4.56	Media	9.13 μM	5.37
Compound_196	Geraniol	CC(=CCCC(=CCO)C)C	Baja	51.88 μM	4.77	Media	2.84 μM	5.45
Compound_197	Geranyl acetate	CC(=CCCC(=CCOC(=O)C)C)C	Media	3.39 μM	5.36	Media	5.96 μM	5.24
Compound_198	Linalool, (+/-)-	CC(=CCCC(C)(C=C)O)C	Media	4.03 μM	5.07	Media	5.98 μM	5.59
Compound_199	Linalool oxide	CC1(CCC(O1)C(C)(C)O)C=C	Baja	17.83 μM	4.96	Baja	35.46 μM	4.09
Compound_200	Linalyl acetate	CC(=CCCC(C)(C=C)OC(=O)C)C	Media	1.01 μM	5.61	Media	8.46 μM	5.14
Compound_201	alpha-PINENE	CC1=CCC2CC1C2(C)C	Baja	60.10 μM	4.06	Media	1.26 μM	5.04
Compound_202	beta-Pinene	CC1(C2CCC(=C)C1C2)C	Baja	49.04 μM	4.35	Media	7.44 μM	5.08
Compound_203	Piperitone	CC1=CC(=O)C(CC1)C(C)C	Baja	81.60 μM	4.42	Media	8.82 μM	5.48
Compound_204	Menthol	CC1CCC(C(C1)O)C(C)C	Baja	47.80 μM	4.76	Baja	58.15 μM	4.01
Compound_205	(+)-Isomenthone	CC1CCC(C(=O)C1)C(C)C	Baja	58.93 μM	4.94	Media	6.57 μM	5.58
Compound_206	Carvacrol	CC1=C(C=C(C=C1)C(C)C)O	Baja	38.04 μM	4.81	Baja	69.68 μM	4.63
Compound_207	Thymol	CC1=CC(=C(C=C1)C(C)C)O	Baja	50.76 μM	4.01	Baja	10.18 μM	4.73
Compound_208	Vanillin	COC1=C(C=CC(=C1)C=O)O	Baja	24.69 μM	4.04	Baja	77.78 μM	4.92
Compound_209	Eugenol	COC1=C(C=CC(=C1)CC=C)O	Baja	81.94 μM	4.09	Baja	59.76 μM	4.05
Compound_210	5-Hydroxyxanthotoxin	COC1=C2C(=C(C3=C1OC=C3)O)C=CC(=O)O2	Baja	80.35 μM	4.16	Media	2.78 μM	5.58
Compound_211	Isoimperatorin	CC(=CCOC1=C2C=CC(=O)OC2=CC3=C1C=CO3)C	Baja	47.07 μM	4.87	Alta	0.25 μM	6.49
Compound_212	Bergapten	COC1=C2C=CC(=O)OC2=CC3=C1C=CO3	Baja	72.17 μM	4.36	Baja	30.57 μM	4.9
Compound_213	Isoimperatorin	CC(=CCOC1=C2C=CC(=O)OC2=CC3=C1C=CO3)C	Baja	12.62 μM	4.52	Alta	0.61 μM	6.94
Compound_214	Phellopterin	CC(=CCOC1=C2C(=C(C3=C1OC(=O)C=C3)OC)C=CO2)C	Baja	48.26 μM	4.61	Alta	0.49 μM	6.15
Compound_215	Angelicin	C1=CC2=C(C=CO2)C3=C1C=CC(=O)O3	Baja	67.78 μM	4.28	Media	8.01 μM	5.1
Compound_216	Limonene, (+/-)-	CC1=CCC(CC1)C(=C)C	Baja	97.37 μM	4.23	Media	2.37 μM	5.49
Compound_217	Nerolidyl isobutyrate	CC(C)C(=O)OC(C)(CCC=C(C)CCC=C(C)C)C=C	Media	2.00 μM	5.39	Media	9.09 μM	5.28
Compound_218	Phytol	CC(C)CCCC(C)CCCC(C)CCCC(=CCO)C	Media	9.07 μM	5.1	Media	6.17 μM	5.88
Compound_219	Pentacosane	CCCCCCCCCCCCCCCCCCCCCCCCC	Media	7.24 μM	5.36	Media	4.35 μM	5.77
Compound_220	Hexacosane	CCCCCCCCCCCCCCCCCCCCCCCCCC	Media	9.23 μM	5.31	Media	9.24 μM	5.29
Compound_221	Heptacosane	CCCCCCCCCCCCCCCCCCCCCCCCCCC	Media	3.28 μM	5.18	Media	7.21 μM	5.91
Compound_222	Octacosane	CCCCCCCCCCCCCCCCCCCCCCCCCCCC	Media	3.50 μM	5.38	Media	6.89 μM	5.66
Compound_223	Nonacosane	CCCCCCCCCCCCCCCCCCCCCCCCCCCCC	Media	5.95 μM	5.36	Media	4.62 μM	5.27
Compound_224	Triacontane	CCCCCCCCCCCCCCCCCCCCCCCCCCCCCC	Media	7.25 μM	5.84	Media	1.21 μM	5.26
Compound_225	Hentriacontane	CCCCCCCCCCCCCCCCCCCCCCCCCCCCCCC	Media	6.38 μM	5.04	Media	5.34 μM	5.62
Compound_226	Tritriacontane	CCCCCCCCCCCCCCCCCCCCCCCCCCCCCCCCC	Media	2.74 μM	5.8	Media	8.67 μM	5.33
Compound_227	13,17-Dimethyltritriacontane	CCCCCCCCCCCCCCCCC(C)CCCC(C)CCCCCCCCCCCC	Media	7.65 μM	5.94	Media	8.51 μM	5.35
Compound_228	Methyl-16alpha-hydro-19-al-ent-kauran-17-oate	CC1(CCCC2(C1CCC34C2CCC(C3)C(C4)C(=O)OC)C)C=O	Baja	46.35 μM	4.62	Media	1.17 μM	5.71
Compound_229	(-)-16alpha,17-Dihydroxy-ent-kauran-19-oic acid	CC12CCCC(C1CCC34C2CCC(C3)C(C4)(CO)O)(C)C(=O)O	Media	5.08 μM	5.1	Media	8.82 μM	5.15
Compound_230	Annoglabasin A	CC(=O)OC1(CC23CCC4C(CCCC4(C2CCC1C3)C)(C)C=O)C(=O)OC	Baja	28.55 μM	4.79	Media	6.22 μM	5.5
Compound_231	Annoglabasin B	CC(=O)OCC1(CCCC2(C1CCC34C2CCC(C3)C(C4)C(=O)O)C)C	Baja	68.56 μM	4.87	Media	2.92 μM	5.66
Compound_232	Gallic Acid	C1=C(C=C(C(=C1O)O)O)C(=O)O	Baja	92.24 μM	4.92	Baja	35.23 μM	4.85
Compound_233	Rutin	CC1C(C(C(C(O1)OCC2C(C(C(C(O2)OC3=C(OC4=CC(=CC(=C4C3=O)O)O)C5=CC(=C(C=C5)O)O)O)O)O)O)O)O	Media	1.13 μM	5.63	Media	9.55 μM	5.14
Compound_234	Naringenin	C1C(OC2=CC(=CC(=C2C1=O)O)O)C3=CC=C(C=C3)O	Media	1.27 μM	5.54	Media	3.79 μM	5.55
Compound_235	Vanillin	COC1=C(C=CC(=C1)C=O)O	Baja	38.75 μM	4.67	Baja	16.16 μM	4.65
Compound_236	Eugenol	COC1=C(C=CC(=C1)CC=C)O	Baja	46.92 μM	4.42	Baja	72.09 μM	4.86
Compound_237	Annomuricin A	CCCCCCCCCCCCC(C1CCC(O1)C(CCCC(C(CCCCCC(CC2=CC(OC2=O)C)O)O)O)O)O	Media	7.00 μM	5.13	Media	4.62 μM	5.18
Compound_238	Annomuricin B	CCCCCCCCCCCCC(C1CCC(O1)C(CCCC(C(CCCCCC(CC2=CC(OC2=O)C)O)O)O)O)O	Media	1.31 μM	5.35	Media	8.70 μM	5.32
Compound_239	Annomuricin C	CCCCCCCCCCCCC(C1CCC(O1)C(CCCC(C(CCCCCC(CC2=CC(OC2=O)C)O)O)O)O)O	Media	8.13 μM	5.66	Media	9.17 μM	5.35
Compound_240	Muricatacin	CCCCCCCCCCCCC(C1CCC(=O)O1)O	Baja	17.06 μM	4.04	Media	3.41 μM	5.7
Compound_241	Muricatacin	CCCCCCCCCCCCC(C1CCC(=O)O1)O	Baja	38.53 μM	4.28	Media	6.43 μM	5.21
Compound_242	Cis-Annonacin	CCCCCCCCCCCCC(C1CCC(O1)C(CCCCC(CCCCCC(CC2=CC(OC2=O)C)O)O)O)O	Media	2.57 μM	5.51	Media	8.29 μM	5.85
Compound_243	Annonacin-10-one	CCCCCCCCCCCCC(C1CCC(O1)C(CCCCC(=O)CCCCCC(CC2=CC(OC2=O)C)O)O)O	Media	3.77 μM	5.52	Media	2.76 μM	5.41
Compound_244	cis-Goniothalamicin	CCCCCCCCCCCCCCC(C1CCC(O1)C(CCC(CCCCCC(CC2=CC(OC2=O)C)O)O)O)O	Media	2.69 μM	5.15	Media	4.00 μM	5.28
Compound_245	Arianacin	CCCCCCCCCCCCC(C1CCC(O1)C(CCC(CCCCCCCC(CC2=CC(OC2=O)C)O)O)O)O	Media	8.76 μM	5.47	Media	7.74 μM	5.55
Compound_246	Javoricin	CCCCCCCCCCCCC(C1CCC(O1)C(CCC(CCCCCCCC(CC2=CC(OC2=O)C)O)O)O)O	Media	9.51 μM	5.26	Media	4.62 μM	5.02
Compound_247	Kaurenoic Acid	CC12CCCC(C1CCC34C2CCC(C3)C(=C)C4)(C)C(=O)O	Baja	90.10 μM	4.71	Media	2.08 μM	5.14
Compound_248	16beta-Hydroxy-17-acetoxy-ent-kauran-19-oic acid	CC(=O)OCC1(CC23CCC4C(C2CCC1C3)(CCCC4(C)C(=O)O)C)O	Baja	22.99 μM	4.14	Media	5.64 μM	5.5
Compound_249	ent-Kaur-16-en-19-ol	CC1(CCCC2(C1CCC34C2CCC(C3)C(=C)C4)C)CO	Baja	42.29 μM	4.3	Media	9.09 μM	5.72
Compound_250	ent-17-Hydroxy-16beta-kauran-19-al	CC1(CCCC2(C1CCC34C2CCC(C3)C(C4)CO)C)C=O	Baja	76.07 μM	4.42	Media	2.02 μM	5.53
Compound_251	Annosquamosin A	CC(=O)OCC1(CC23CCC4C(CCCC4(C2CCC1C3)C)(C)C=O)O	Baja	83.58 μM	4.51	Media	5.42 μM	5.21
Compound_252	19-Formyl-ent-kauran-17-oic acid	CC1(CCCC2(C1CCC34C2CCC(C3)C(C4)C(=O)O)C)C=O	Baja	76.71 μM	4.7	Media	9.20 μM	5.53
Compound_253	16beta,17-Dihydroxy-ent-kaurane-19-oic acid	CC12CCCC(C1CCC34C2CCC(C3)C(C4)(CO)O)(C)C(=O)O	Media	1.32 μM	5.46	Media	5.31 μM	5.06
Compound_254	Annosquamosin B	CC12CCCC(C1CCC34C2CCC(C3)C(C4)(CO)O)(C)O	Baja	85.58 μM	4.39	Media	5.73 μM	6
Compound_255	(-)-16alpha,17-Dihydroxy-ent-kauran-19-oic acid	CC12CCCC(C1CCC34C2CCC(C3)C(C4)(CO)O)(C)C(=O)O	Media	4.26 μM	5.94	Media	5.55 μM	5.41
Compound_256	5-Androstene-3b,16b,17a-triol	CC12CCC(CC1=CCC3C2CCC4(C3CC(C4O)O)C)O	Baja	50.93 μM	4.66	Media	4.50 μM	5.46
Compound_257	ent-17-Hydroxy-16beta-kauran-19-al	CC1(CCCC2(C1CCC34C2CCC(C3)C(C4)CO)C)C=O	Baja	55.56 μM	4.35	Media	3.04 μM	5.02
Compound_258	16beta,17-Dihydroxy-ent-kaurane-19-oic acid	CC12CCCC(C1CCC34C2CCC(C3)C(C4)(CO)O)(C)C(=O)O	Media	4.59 μM	5.04	Media	5.22 μM	5.36
Compound_259	ent-Kaurane-16beta,17,19-triol	CC1(CCCC2(C1CCC34C2CCC(C3)C(C4)(CO)O)C)CO	Baja	45.30 μM	4.19	Media	7.91 μM	5.81
Compound_260	17-Hydroxy-16beta-ent-kauran-19-oic acid	CC12CCCC(C1CCC34C2CCC(C3)C(C4)CO)(C)C(=O)O	Baja	43.01 μM	4.27	Media	1.94 μM	5.47
Compound_261	17-Hydroxyyohimban-16-carboxylic acid	C1CC(C(C2C1CN3CCC4=C(C3C2)NC5=CC=CC=C45)C(=O)O)O	Baja	44.32 μM	4.03	Baja	59.45 μM	4.99
Compound_262	ent-Kaur-16-en-19-ol	CC1(CCCC2(C1CCC34C2CCC(C3)C(=C)C4)C)CO	Baja	44.99 μM	4.43	Media	5.37 μM	5.51
Compound_263	(-)-16alpha,17-Dihydroxy-ent-kauran-19-oic acid	CC12CCCC(C1CCC34C2CCC(C3)C(C4)(CO)O)(C)C(=O)O	Media	8.08 μM	5.87	Media	4.55 μM	5.2
Compound_264	16beta-Hydroxy-17-acetoxy-ent-kauran-19-oic acid	CC(=O)OCC1(CC23CCC4C(C2CCC1C3)(CCCC4(C)C(=O)O)C)O	Baja	50.32 μM	4.29	Media	4.68 μM	5.88
Compound_265	16beta,17-Dihydroxy-ent-kaurane-19-oic acid	CC12CCCC(C1CCC34C2CCC(C3)C(C4)(CO)O)(C)C(=O)O	Media	7.88 μM	5.87	Media	5.44 μM	5.1
Compound_266	ent-17-Hydroxy-16beta-kauran-19-al	CC1(CCCC2(C1CCC34C2CCC(C3)C(C4)CO)C)C=O	Baja	21.10 μM	4.05	Media	1.89 μM	5.94
Compound_267	16beta-Hydroxy-17-acetoxy-ent-kauran-19-oic acid	CC(=O)OCC1(CC23CCC4C(C2CCC1C3)(CCCC4(C)C(=O)O)C)O	Baja	32.50 μM	4.94	Media	1.72 μM	5.25
Compound_268	17-Hydroxy-ent-kaur-15-en-19-oic acid	CC12CCCC(C1CCC34C2CCC(C3)C(=C4)CO)(C)C(=O)O	Baja	41.16 μM	4.13	Media	6.31 μM	5.36
Compound_269	ent-Kaurane-16beta,17,19-triol	CC1(CCCC2(C1CCC34C2CCC(C3)C(C4)(CO)O)C)CO	Baja	51.98 μM	4.42	Media	5.09 μM	5.61
Compound_270	Resveratrol	C1=CC(=CC=C1C=CC2=CC(=CC(=C2)O)O)O	Baja	72.84 μM	4.22	Baja	37.25 μM	4.54
Compound_271	p-Coumaric acid	C1=CC(=CC=C1C=CC(=O)O)O	Baja	48.63 μM	4.73	Baja	74.69 μM	4.55
Compound_272	Ferulic acid	COC1=C(C=CC(=C1)C=CC(=O)O)O	Baja	17.06 μM	4.06	Baja	70.96 μM	4.88
Compound_273	Chlorogenic Acid	C1C(C(C(CC1(C(=O)O)O)OC(=O)C=CC2=CC(=C(C=C2)O)O)O)O	Alta	0.26 μM	6.98	Alta	0.92 μM	6.16
Compound_274	4-Hydroxybenzoic acid	C1=CC(=CC=C1C(=O)O)O	Baja	88.28 μM	4.89	Baja	32.19 μM	4.18
Compound_275	(-)-Catechin	C1C(C(OC2=CC(=CC(=C21)O)O)C3=CC(=C(C=C3)O)O)O	Media	8.22 μM	5.3	Media	5.12 μM	5.04
Compound_276	Proanthocyanidin	COC1=C(C=C(C=C1O)C2C(CC3=C(O2)C(=C(C=C3O)O)C4C(C(OC5=CC(=CC(=C45)O)O)C6=CC=C(C=C6)O)O)O)O	Media	2.88 μM	5.44	Media	7.20 μM	5.33
Compound_277	(+/-)-6-Acetonyldihydrochelerythrine	CC(=O)CC1C2=C(C=CC(=C2OC)OC)C3=C(N1C)C4=CC5=C(C=C4C=C3)OCO5	Baja	27.96 μM	4.66	Alta	0.49 μM	6.68
Compound_278	Protopine	CN1CCC2=CC3=C(C=C2C(=O)CC4=C(C1)C5=C(C=C4)OCO5)OCO3	Baja	42.20 μM	4.87	Alta	0.27 μM	6.87
Compound_279	Allocryptopine	CN1CCC2=CC3=C(C=C2C(=O)CC4=C(C1)C(=C(C=C4)OC)OC)OCO3	Baja	17.54 μM	4.96	Alta	0.73 μM	6.69
Compound_280	(+/-)-6-Acetonyldihydrochelerythrine	CC(=O)CC1C2=C(C=CC(=C2OC)OC)C3=C(N1C)C4=CC5=C(C=C4C=C3)OCO5	Baja	92.21 μM	4.75	Alta	0.79 μM	6.3
Compound_281	Cubebin	C1C(C(C(O1)O)CC2=CC3=C(C=C2)OCO3)CC4=CC5=C(C=C4)OCO5	Baja	30.78 μM	4.72	Alta	0.87 μM	6.21
Compound_282	Galbacin	CC1C(C(OC1C2=CC3=C(C=C2)OCO3)C4=CC5=C(C=C4)OCO5)C	Baja	66.39 μM	4	Alta	0.24 μM	6.71
Compound_283	Aristolochic acid	COC1=CC=CC2=C3C(=C(C=C21)[N+](=O)[O-])C(=CC4=C3OCO4)C(=O)O	Baja	80.80 μM	4.78	Alta	0.79 μM	6.54
Compound_284	Aristolochic acid II	C1OC2=C(O1)C3=C(C(=C2)C(=O)O)C(=CC4=CC=CC=C43)[N+](=O)[O-]	Baja	71.21 μM	4.03	Media	5.86 μM	5.1
Compound_285	Scutellarin	C1=CC(=CC=C1C2=CC(=O)C3=C(C(=C(C=C3O2)OC4C(C(C(C(O4)C(=O)O)O)O)O)O)O)O	Media	1.90 μM	5.4	Media	3.15 μM	5.08
Compound_286	Homoplantaginin	COC1=C(C=C2C(=C1O)C(=O)C=C(O2)C3=CC=C(C=C3)O)OC4C(C(C(C(O4)CO)O)O)O	Media	8.13 μM	5.24	Media	7.08 μM	5.26
Compound_287	Scutellarein 7-glucoside	C1=CC(=CC=C1C2=CC(=O)C3=C(C(=C(C=C3O2)OC4C(C(C(C(O4)CO)O)O)O)O)O)O	Media	1.71 μM	5.66	Media	3.09 μM	5.58
Compound_288	Eupafolin	COC1=C(C2=C(C=C1O)OC(=CC2=O)C3=CC(=C(C=C3)O)O)O	Baja	59.43 μM	4.76	Media	8.27 μM	5.07
Compound_289	Apigenin-7-rutinoside	CC1C(C(C(C(O1)OCC2C(C(C(C(O2)OC3=CC(=C4C(=C3)OC(=CC4=O)C5=CC=C(C=C5)O)O)O)O)O)O)O)O	Media	5.33 μM	5.58	Media	4.40 μM	5.57
Compound_290	Apigenin-7-O-Glucoside	C1=CC(=CC=C1C2=CC(=O)C3=C(C=C(C=C3O2)OC4C(C(C(C(O4)CO)O)O)O)O)O	Media	9.80 μM	5.98	Media	3.19 μM	5.16
Compound_291	Apigenin 7-glucuronide	C1=CC(=CC=C1C2=CC(=O)C3=C(C=C(C=C3O2)OC4C(C(C(C(O4)C(=O)O)O)O)O)O)O	Media	2.30 μM	5.41	Media	1.68 μM	5.96
Compound_292	Vicenin 2	C1=CC(=CC=C1C2=CC(=O)C3=C(C(=C(C(=C3O2)C4C(C(C(C(O4)CO)O)O)O)O)C5C(C(C(C(O5)CO)O)O)O)O)O	Media	7.34 μM	5.11	Media	3.05 μM	5.57
Compound_293	6-Methoxyluteolin 3'-glucoside	COC1=C(C2=C(C=C1O)OC(=CC2=O)C3=CC(=C(C=C3)O)OC4C(C(C(C(O4)CO)O)O)O)O	Media	5.37 μM	5.39	Media	1.06 μM	5.41
Compound_294	6-Methoxyluteolin 7-glucuronide	COC1=C(C=C2C(=C1O)C(=O)C=C(O2)C3=CC(=C(C=C3)O)O)OC4C(C(C(C(O4)C(=O)O)O)O)O	Media	7.13 μM	5.91	Media	6.73 μM	5.38
Compound_295	6-Hydroxyluteolin 7-glucoside	C1=CC(=C(C=C1C2=CC(=O)C3=C(C(=C(C=C3O2)OC4C(C(C(C(O4)CO)O)O)O)O)O)O)O	Media	9.93 μM	5.95	Media	3.46 μM	5.05
Compound_296	Homoplantaginin	COC1=C(C=C2C(=C1O)C(=O)C=C(O2)C3=CC=C(C=C3)O)OC4C(C(C(C(O4)CO)O)O)O	Media	6.46 μM	5.14	Media	7.71 μM	5.19
Compound_297	6-Hydroxyluteolin 7-glucuronide	C1=CC(=C(C=C1C2=CC(=O)C3=C(C(=C(C=C3O2)OC4C(C(C(C(O4)C(=O)O)O)O)O)O)O)O)O	Media	4.58 μM	5	Media	7.04 μM	5.13
Compound_298	Scutellarein 7-rutinoside	CC1C(C(C(C(O1)OCC2C(C(C(C(O2)OC3=C(C(=C4C(=C3)OC(=CC4=O)C5=CC=C(C=C5)O)O)O)O)O)O)O)O)O	Media	3.46 μM	5.38	Media	4.29 μM	5.88
Compound_299	3''-Hydroxy-geranylhydroquinone	CC(=CCCC(=CCC1=C(C=CC(=C1)O)O)CO)C	Baja	86.38 μM	4.56	Media	4.88 μM	5.16
Compound_300	6-Hydroxyluteolin	C1=CC(=C(C=C1C2=CC(=O)C3=C(O2)C=C(C(=C3O)O)O)O)O	Baja	37.92 μM	4.98	Media	6.63 μM	5.7
Compound_301	Carajurin	COC1=CC=C(C=C1)C2=CC=C3C(=CC(=O)C(=C3OC)O)O2	Baja	46.50 μM	4.6	Media	8.54 μM	5.8
Compound_302	Hispidulin	COC1=C(C2=C(C=C1O)OC(=CC2=O)C3=CC=C(C=C3)O)O	Baja	57.30 μM	4.61	Media	1.12 μM	5.02
Compound_303	Luteolin 7-O-glucoside	C1=CC(=C(C=C1C2=CC(=O)C3=C(C=C(C=C3O2)OC4C(C(C(C(O4)CO)O)O)O)O)O)O	Media	3.01 μM	5.13	Media	6.12 μM	5.69
Compound_304	Scutellarein 6-glucoside	C1=CC(=CC=C1C2=CC(=O)C3=C(O2)C=C(C(=C3O)OC4C(C(C(C(O4)CO)O)O)O)O)O	Media	4.65 μM	5.67	Media	3.79 μM	5.51
Compound_305	6-Hydroxyluteolin 7-glucoside	C1=CC(=C(C=C1C2=CC(=O)C3=C(C(=C(C=C3O2)OC4C(C(C(C(O4)CO)O)O)O)O)O)O)O	Media	3.78 μM	5.1	Media	1.65 μM	5.25
Compound_306	Luteolin-7-O-glucuronide	C1=CC(=C(C=C1C2=CC(=O)C3=C(C=C(C=C3O2)OC4C(C(C(C(O4)C(=O)O)O)O)O)O)O)O	Media	5.41 μM	5.52	Media	2.06 μM	5.03
Compound_307	Scutellarein 6,4'-dimethyl ether 7-(2'''-acetylrutinoside)	CC1C(C(C(C(O1)OCC2C(C(C(C(O2)OC3=C(C(=C4C(=C3)OC(=CC4=O)C5=CC=C(C=C5)OC)O)OC)O)O)O)OC(=O)C)O)O	Media	6.96 μM	5.18	Media	8.80 μM	5.48
Compound_308	Scutellarein	C1=CC(=CC=C1C2=CC(=O)C3=C(O2)C=C(C(=C3O)O)O)O	Baja	93.72 μM	4.94	Media	5.32 μM	5.87
Compound_309	Isoorientin	C1=CC(=C(C=C1C2=CC(=O)C3=C(O2)C=C(C(=C3O)C4C(C(C(C(O4)CO)O)O)O)O)O)O	Media	8.11 μM	5.92	Media	3.62 μM	5.15
Compound_310	6-O-(e)-p-coumaroyl glucopyranose	C1=CC(=CC=C1C=CC(=O)OCC2C(C(C(C(O2)O)O)O)O)O	Alta	0.21 μM	6.2	Alta	0.43 μM	6.57
Compound_311	Carajurin	COC1=CC=C(C=C1)C2=CC=C3C(=CC(=O)C(=C3OC)O)O2	Baja	64.83 μM	4.09	Media	6.34 μM	5.87
Compound_312	Luteolin	C1=CC(=C(C=C1C2=CC(=O)C3=C(C=C(C=C3O2)O)O)O)O	Media	9.38 μM	5.65	Media	6.52 μM	5.59
Compound_313	Apigenin 7-(6''-p-coumarylglucoside)	C1=CC(=CC=C1C=CC(=O)OCC2C(C(C(C(O2)OC3=CC(=C4C(=C3)OC(=CC4=O)C5=CC=C(C=C5)O)O)O)O)O)O	Media	9.44 μM	5.94	Media	7.12 μM	5.3
Compound_314	Apigenin	C1=CC(=CC=C1C2=CC(=O)C3=C(C=C(C=C3O2)O)O)O	Baja	93.77 μM	4.24	Media	1.77 μM	5.61
Compound_315	Carajurin	COC1=CC=C(C=C1)C2=CC=C3C(=CC(=O)C(=C3OC)O)O2	Baja	85.55 μM	4.7	Media	1.16 μM	5.84
Compound_316	7-O-Methylluteolin	COC1=CC(=C2C(=C1)OC(=CC2=O)C3=CC(=C(C=C3)O)O)O	Media	1.08 μM	5.31	Media	3.88 μM	5.16
Compound_317	Artesunate	CC1CCC2C(C(OC3C24C1CCC(O3)(OO4)C)OC(=O)CCC(=O)O)C	Baja	17.42 μM	4.79	Media	8.23 μM	5.85
Compound_318	Artenimol	CC1CCC2C(C(OC3C24C1CCC(O3)(OO4)C)O)C	Baja	35.64 μM	4.3	Media	8.77 μM	5.04
Compound_319	Artemether	CC1CCC2C(C(OC3C24C1CCC(O3)(OO4)C)OC)C	Baja	10.17 μM	4.08	Media	4.16 μM	5.67
Compound_320	alpha/beta-Arteether	CCOC1C(C2CCC(C3C24C(O1)OC(CC3)(OO4)C)C)C.CCOC1C(C2CCC(C3C24C(O1)OC(CC3)(OO4)C)C)C	Baja	13.24 μM	4.46	Alta	0.88 μM	6.1
Compound_321	Arteannuin B	CC1CCC2C(=C)C(=O)OC23C1CCC4(C3O4)C	Baja	97.81 μM	4.36	Baja	64.54 μM	4.89
Compound_322	Artemisone	CC1CCC2C(C(OC3C24C1CCC(O3)(OO4)C)N5CCS(=O)(=O)CC5)C	Baja	12.45 μM	4.73	Media	7.38 μM	5.51
Compound_323	Artesunate	CC1CCC2C(C(OC3C24C1CCC(O3)(OO4)C)OC(=O)CCC(=O)O)C	Baja	19.95 μM	4.92	Media	6.57 μM	5.67
Compound_324	Artesunate	CC1CCC2C(C(OC3C24C1CCC(O3)(OO4)C)OC(=O)CCC(=O)O)C	Baja	51.36 μM	4.44	Media	7.54 μM	5.58
Compound_325	Fenoprofen Calcium	CC(C1=CC(=CC=C1)OC2=CC=CC=C2)C(=O)[O-].CC(C1=CC(=CC=C1)OC2=CC=CC=C2)C(=O)[O-].[Ca+2]	Baja	25.20 μM	4.34	Media	3.80 μM	5.48
Compound_326	Naloxone	C=CCN1CCC23C4C(=O)CCC2(C1CC5=C3C(=C(C=C5)O)O4)O	Baja	11.52 μM	4.43	Media	1.67 μM	5.34
Compound_327	Austricine	CC1C2C(CC(=C3C(C2OC1=O)C(=CC3=O)C)C)O.O	Media	2.04 μM	5.58	Media	5.18 μM	5.12
Compound_328	Osthol	CC(=CCC1=C(C=CC2=C1OC(=O)C=C2)OC)C	Baja	97.63 μM	4.83	Media	8.06 μM	5.54
Compound_329	Nabumetone	CC(=O)CCC1=CC2=C(C=C1)C=C(C=C2)OC	Baja	11.20 μM	4.56	Baja	75.32 μM	4.51
Compound_330	Vinpocetine	CCC12CCCN3C1C4=C(CC3)C5=CC=CC=C5N4C(=C2)C(=O)OCC	Baja	22.31 μM	4.93	Media	6.65 μM	5.38
Compound_331	Artocarpin	CC(C)C=CC1=C(C=C2C(=C1O)C(=O)C(=C(O2)C3=C(C=C(C=C3)O)O)CC=C(C)C)OC	Baja	54.03 μM	4.62	Media	5.79 μM	5.86
Compound_332	Dotriacontane	CCCCCCCCCCCCCCCCCCCCCCCCCCCCCCCC	Media	2.54 μM	5.49	Media	4.38 μM	5.24
Compound_333	Atropine	CN1C2CCC1CC(C2)OC(=O)C(CO)C3=CC=CC=C3	Baja	93.42 μM	4.73	Media	3.61 μM	5.7
Compound_334	Hyoscyamine	CN1C2CCC1CC(C2)OC(=O)C(CO)C3=CC=CC=C3	Baja	68.75 μM	4.88	Media	7.91 μM	5.81
Compound_335	Bacchotricuneatin A	CC12CC(OC(=O)C1CCC34C2CCC=C3C(=O)OC4)C5=COC=C5	Baja	91.16 μM	4.99	Baja	16.53 μM	4.87
Compound_336	Bacchotricuneatin B	CC1CCC23COC(=O)C2=CCCC3C14CC(OC4=O)C5=COC=C5	Baja	94.24 μM	4.19	Alta	0.29 μM	6.24
Compound_337	Bacchotricuneatin c	C1CC2C3(CCC4C25CC(OC4OC5)C6=COC=C6)COC(=O)C3=C1	Baja	75.10 μM	4.63	Media	1.99 μM	5.2
Compound_338	Bacchotricuneatin B	CC1CCC23COC(=O)C2=CCCC3C14CC(OC4=O)C5=COC=C5	Baja	25.22 μM	4.01	Alta	0.76 μM	6.69
Compound_339	Cirsimaritin	COC1=C(C(=C2C(=C1)OC(=CC2=O)C3=CC=C(C=C3)O)O)OC	Baja	81.63 μM	4.74	Media	1.57 μM	5.39
Compound_340	Cirsiliol	COC1=C(C(=C2C(=C1)OC(=CC2=O)C3=CC(=C(C=C3)O)O)O)OC	Baja	70.65 μM	4.49	Media	2.87 μM	5.48
Compound_341	Scopoletin	COC1=C(C=C2C(=C1)C=CC(=O)O2)O	Baja	47.49 μM	4.17	Baja	83.20 μM	4.1
Compound_342	Harmine	CC1=NC=CC2=C1NC3=C2C=CC(=C3)OC	Baja	13.72 μM	4.44	Baja	45.07 μM	4.47
Compound_343	Gal(b1-3)Gal(b1-3)GalNAc	CC(=O)NC1C(C(C(OC1O)CO)O)OC2C(C(C(C(O2)CO)O)OC3C(C(C(C(O3)CO)O)O)O)O	Alta	0.92 μM	6.16	Alta	0.28 μM	6.21
Compound_344	2,5-Dimethyl-1H-pyrrole	CC1=CC=C(N1)C	Baja	10.69 μM	4.23	Baja	10.70 μM	4.62
Compound_345	(2,3-Diphenylcyclopropyl)methyl phenyl sulfoxide	C1=CC=C(C=C1)C2C(C2C3=CC=CC=C3)CS(=O)C4=CC=CC=C4	Baja	11.13 μM	4.97	Media	7.63 μM	5.41
Compound_346	Chicoric acid	C1=CC(=C(C=C1C=CC(=O)OC(C(C(=O)O)OC(=O)C=CC2=CC(=C(C=C2)O)O)C(=O)O)O)O	Media	3.76 μM	5.5	Media	1.48 μM	5.76
Compound_347	Transcrocetin meglumine salt	CC(=CC=CC=C(C)C=CC=C(C)C(=O)O)C=CC=C(C)C(=O)O.CNCC(C(C(C(CO)O)O)O)O.CNCC(C(C(C(CO)O)O)O)O	Alta	0.53 μM	6.06	Alta	0.15 μM	6.44
Compound_348	Bixin	CC(=CC=CC=C(C)C=CC=C(C)C=CC(=O)OC)C=CC=C(C)C=CC(=O)O	Baja	63.94 μM	4.37	Media	9.73 μM	5.85
Compound_349	Bixin	CC(=CC=CC=C(C)C=CC=C(C)C=CC(=O)OC)C=CC=C(C)C=CC(=O)O	Baja	49.49 μM	4.3	Media	9.36 μM	5.82
Compound_350	Crocetin dimethyl ester	CC(=CC=CC=C(C)C=CC=C(C)C(=O)OC)C=CC=C(C)C(=O)OC	Baja	85.18 μM	4.98	Media	6.93 μM	5.11
Compound_351	Mycorradicin	CC(=CC=CC=C(C)C=CC(=O)O)C=CC(=O)O	Baja	68.29 μM	4.35	Media	7.95 μM	5.83
Compound_352	Norbixin	CC(=CC=CC=C(C)C=CC=C(C)C=CC(=O)O)C=CC=C(C)C=CC(=O)O	Baja	92.60 μM	4.41	Media	1.15 μM	5.22
Compound_353	Bixin	CC(=CC=CC=C(C)C=CC=C(C)C=CC(=O)OC)C=CC=C(C)C=CC(=O)O	Baja	93.26 μM	4.96	Media	2.04 μM	5.83
Compound_354	5,7-Dihydroxy-3,3',4',5'-tetramethoxyflavone	COC1=CC(=CC(=C1OC)OC)C2=C(C(=O)C3=C(C=C(C=C3O2)O)O)OC	Baja	72.64 μM	4.82	Media	2.51 μM	5.66
Compound_355	boeravinone H	CC1=C(C=C2C(=C1O)C(=O)C3=C(O2)C(OC4=C3C=CC=C4O)OC)OC	Baja	27.51 μM	4.89	Media	5.58 μM	5.59
Compound_356	4',5,7-trihydroxy-3-methoxyflavone-7-O-beta-D-glucopyranoside	COC1=C(OC2=CC(=CC(=C2C1=O)O)OC3C(C(C(C(O3)CO)O)O)O)C4=CC=C(C=C4)O	Media	5.33 μM	5.39	Media	5.85 μM	5.89
Compound_357	cis-Caffeoyl tartaric acid	C1=CC(=C(C=C1C=CC(=O)C(C(C(=O)O)O)(C(=O)O)O)O)O	Baja	16.99 μM	4.2	Media	8.10 μM	5.27
Compound_358	Astragalin	C1=CC(=CC=C1C2=C(C(=O)C3=C(C=C(C=C3O2)O)O)OC4C(C(C(C(O4)CO)O)O)O)O	Media	7.04 μM	5.61	Media	7.13 μM	5.13
Compound_359	Quercetin	C1=CC(=C(C=C1C2=C(C(=O)C3=C(C=C(C=C3O2)O)O)O)O)O	Media	2.02 μM	5.56	Media	3.13 μM	5.8
Compound_360	4,25-Secoobscurinervan-4-ol, 25-ethyl-15,16-dimethoxy-, 25-acetate, (4beta,22alpha)-	CCC1COC2=C3N1C4CC(C5(CCCN6C5C4(C3=CC(=C2OC)OC)CC6)CCOC(=O)C)O	Baja	10.16 μM	4.45	Baja	27.98 μM	4.22
Compound_361	3,5,7,2',5'-Pentahydroxyflavone	C1=CC(=C(C=C1O)C2=C(C(=O)C3=C(C=C(C=C3O2)O)O)O)O	Baja	51.18 μM	4.67	Media	5.25 μM	5.17
Compound_362	4-(beta-D-Glucopyranosyloxy)-3-methoxybenzoic acid	COC1=C(C=CC(=C1)C(=O)O)OC2C(C(C(C(O2)CO)O)O)O	Baja	15.15 μM	4.58	Alta	0.58 μM	6.85
Compound_363	3'-Methoxyacetophenone	CC(=O)C1=CC(=CC=C1)OC	Baja	34.54 μM	4.43	Baja	77.14 μM	4.72
Compound_364	isorhamnetin 3-O-glucoside	COC1=C(C=CC(=C1)C2=C(C(=O)C3=C(C=C(C=C3O2)O)O)OC4C(C(C(C(O4)CO)O)O)O)O	Media	2.09 μM	5.46	Media	3.43 μM	6
Compound_365	Quercetin-3-rutinoside-3'-KS03	CC1C(C(C(C(O1)OCC2C(C(C(C(O2)OC3=C(OC4=CC(=CC(=C4C3=O)O)O)C5=CC(=C(C=C5)O)OS(=O)(=O)O)O)O)O)O)O)O.[K+]	Media	2.48 μM	5.57	Media	2.56 μM	5.64
Compound_366	Quercetin-3-glucoside	C1=CC(=C(C=C1C2=C(C(=O)C3=C(C=C(C=C3O2)O)O)OC4C(C(C(C(O4)CO)O)O)O)O)[O-]	Media	1.74 μM	5.97	Media	6.48 μM	5.55
Compound_367	Kaempferol-3-O-rutinoside	CC1C(C(C(C(O1)OCC2C(C(C(C(O2)OC3=C(OC4=CC(=CC(=C4C3=O)O)O)C5=CC=C(C=C5)O)O)O)O)O)O)O	Media	2.71 μM	5.52	Media	6.64 μM	5.59
Compound_368	Narcissin	CC1C(C(C(C(O1)OCC2C(C(C(C(O2)OC3=C(OC4=CC(=CC(=C4C3=O)O)O)C5=CC(=C(C=C5)O)OC)O)O)O)O)O)O	Media	5.20 μM	5.33	Media	4.05 μM	5.83
Compound_369	2,3-Dihydroxypropyl benzoate	C1=CC=C(C=C1)C(=O)OCC(CO)O	Baja	97.69 μM	4.22	Baja	87.73 μM	4.63
Compound_370	Sinigrin	C=CCC(=NOS(=O)(=O)[O-])SC1C(C(C(C(O1)CO)O)O)O.[K+]	Media	3.83 μM	5	Media	4.15 μM	5.55
Compound_371	sinapoyl D-glucoside	COC1=CC(=CC(=C1O)OC)C=CC(=O)OC2C(C(C(C(O2)CO)O)O)O	Baja	18.95 μM	4.62	Alta	0.86 μM	6.71
Compound_372	Astragalin	C1=CC(=CC=C1C2=C(C(=O)C3=C(C=C(C=C3O2)O)O)OC4C(C(C(C(O4)CO)O)O)O)O	Media	3.69 μM	5.1	Media	9.94 μM	5.2
Compound_373	3-p-Coumaroylquinic acid	C1C(C(C(CC1(C(=O)O)O)OC(=O)C=CC2=CC=C(C=C2)O)O)O	Alta	0.37 μM	6.47	Alta	0.96 μM	6.6
Compound_374	4-p-Coumaroylquinic acid	C1C(C(C(CC1(C(=O)O)O)O)OC(=O)C=CC2=CC=C(C=C2)O)O	Baja	64.07 μM	4.43	Alta	0.83 μM	6.9
Compound_375	5-p-Coumaroylquinic acid	C1C(C(C(CC1(C(=O)O)O)OC(=O)C=CC2=CC=C(C=C2)O)O)O	Alta	0.18 μM	6.27	Alta	0.25 μM	6.21
Compound_376	Quercetin 3-sophoroside-7-glucoside	C1=CC(=C(C=C1C2=C(C(=O)C3=C(C=C(C=C3O2)OC4C(C(C(C(O4)CO)O)O)O)O)OC5C(C(C(C(O5)CO)O)O)OC6C(C(C(C(O6)CO)O)O)O)O)O	Media	1.79 μM	5.09	Media	7.86 μM	5.22
Compound_377	1-O-Sinapoyl-beta-D-glucose	COC1=CC(=CC(=C1O)OC)C=CC(=O)OC2C(C(C(C(O2)CO)O)O)O	Baja	96.92 μM	4.78	Alta	0.89 μM	6.84
Compound_378	Sinapine	C[N+](C)(C)CCOC(=O)C=CC1=CC(=C(C(=C1)OC)O)OC	Baja	96.66 μM	4.38	Media	9.02 μM	5.47
Compound_379	Sinapic acid	COC1=CC(=CC(=C1O)OC)C=CC(=O)O	Baja	51.72 μM	4.75	Baja	20.36 μM	4.29
Compound_380	Aconitic acid	C(C(=CC(=O)O)C(=O)O)C(=O)O	Baja	84.13 μM	4.04	Baja	66.00 μM	4.19
Compound_381	Malic Acid	C(C(C(=O)O)O)C(=O)O	Baja	68.21 μM	4.66	Baja	30.02 μM	4.16
Compound_382	Quinic acid	C1C(C(C(CC1(C(=O)O)O)O)O)O	Media	3.16 μM	5.54	Baja	70.99 μM	4.15
Compound_383	Citric Acid	C(C(=O)O)C(CC(=O)O)(C(=O)O)O	Media	4.29 μM	5.45	Baja	61.36 μM	4.65
Compound_384	Ascorbic Acid	C(C(C1C(=C(C(=O)O1)O)O)O)O	Media	9.48 μM	5.62	Baja	10.93 μM	4.45
Compound_385	Shikimic acid	C1C(C(C(C=C1C(=O)O)O)O)O	Baja	59.96 μM	4.46	Baja	43.79 μM	4.15
Compound_386	Fumaric Acid	C(=CC(=O)O)C(=O)O	Baja	60.59 μM	4.92	Baja	94.94 μM	4.58
Compound_387	Lup-20(29)-en-3-ol, (3beta)-	CC(=C)C1CCC2(C1C3CCC4C5(CCC(C(C5CCC4(C3(CC2)C)C)(C)C)O)C)C	Media	5.38 μM	5.04	Media	7.44 μM	5.48
Compound_388	Lupa-12,20(29)-dien-3-one	CC(=C)C1CCC2(C1C3=CCC4C5(CCC(=O)C(C5CCC4(C3(CC2)C)C)(C)C)C)C	Baja	93.01 μM	4.89	Media	9.22 μM	5.36
Compound_389	Beta-Sitosterol	CCC(CCC(C)C1CCC2C1(CCC3C2CC=C4C3(CCC(C4)O)C)C)C(C)C	Media	9.19 μM	5.29	Media	4.51 μM	5.51
Compound_390	Lup-20(29)-ene-3beta,28-diol	CC(=C)C1CCC2(C1C3CCC4C5(CCC(C(C5CCC4(C3(CC2)C)C)(C)C)O)C)CO	Media	5.94 μM	5.02	Media	8.08 μM	5.26
Compound_391	Taepeenin D	CC1=C2CC(C3C(C2=CC4=C1C=CO4)(CCCC3(C)C(=O)OC)C)OC(=O)C	Baja	15.07 μM	4.98	Alta	0.44 μM	6.18
Compound_392	Bonducellin	COC1=CC=C(C=C1)C=C2COC3=C(C2=O)C=CC(=C3)O	Baja	30.35 μM	4.36	Media	1.32 μM	5.83
Compound_393	Apigenin	C1=CC(=CC=C1C2=CC(=O)C3=C(C=C(C=C3O2)O)O)O	Baja	22.78 μM	4.67	Media	2.99 μM	5.37
Compound_394	Luteolin	C1=CC(=C(C=C1C2=CC(=O)C3=C(C=C(C=C3O2)O)O)O)O	Media	9.81 μM	5.51	Media	8.43 μM	5.99
Compound_395	Isovitexin	C1=CC(=CC=C1C2=CC(=O)C3=C(O2)C=C(C(=C3O)C4C(C(C(C(O4)CO)O)O)O)O)O	Media	1.08 μM	5.91	Media	6.89 μM	5.73
Compound_396	Orientin	C1=CC(=C(C=C1C2=CC(=O)C3=C(O2)C(=C(C=C3O)O)C4C(C(C(C(O4)CO)O)O)O)O)O	Media	4.82 μM	5.07	Media	1.84 μM	5.82
Compound_397	Vitexin	C1=CC(=CC=C1C2=CC(=O)C3=C(O2)C(=C(C=C3O)O)C4C(C(C(C(O4)CO)O)O)O)O	Media	6.70 μM	5.4	Media	1.35 μM	5.38
Compound_398	Isorhamnetin	COC1=C(C=CC(=C1)C2=C(C(=O)C3=C(C=C(C=C3O2)O)O)O)O	Media	1.97 μM	5.51	Media	5.82 μM	5.39
Compound_399	Kaempferol	C1=CC(=CC=C1C2=C(C(=O)C3=C(C=C(C=C3O2)O)O)O)O	Baja	26.18 μM	4.88	Media	5.94 μM	5.29
Compound_400	Pinostrobin	COC1=CC(=C2C(=O)CC(OC2=C1)C3=CC=CC=C3)O	Baja	37.83 μM	4.48	Media	5.58 μM	5.81
Compound_401	3-Hydroxy-5-methoxy-6-prenylstilbene-2-carboxylic acid	CC(=CCC1=C(C=C(C(=C1C=CC2=CC=CC=C2)C(=O)O)O)OC)C	Baja	68.50 μM	4.76	Media	4.21 μM	5.62
Compound_402	Cajanin	COC1=CC(=C2C(=C1)OC=C(C2=O)C3=C(C=C(C=C3)O)O)O	Baja	89.44 μM	4.25	Media	2.81 μM	5.35
Compound_403	Hinokitiol	CC(C)C1=CC(=O)C(=CC=C1)O	Baja	59.70 μM	4.04	Baja	50.88 μM	5
Compound_404	Calanolide A	CCCC1=CC(=O)OC2=C1C3=C(C=CC(O3)(C)C)C4=C2C(C(C(O4)C)C)O	Baja	94.03 μM	4.29	Alta	0.67 μM	6.73
Compound_405	Calanolide B	CCCC1=CC(=O)OC2=C1C3=C(C=CC(O3)(C)C)C4=C2C(C(C(O4)C)C)O	Baja	83.81 μM	4.82	Alta	0.61 μM	6.83
Compound_406	Soulattrolide	CC1C(OC2=C(C1O)C3=C(C(=CC(=O)O3)C4=CC=CC=C4)C5=C2C=CC(O5)(C)C)C	Baja	38.51 μM	4.94	Alta	0.85 μM	6.37
Compound_407	Friedelin	CC1C(=O)CCC2C1(CCC3C2(CCC4(C3(CCC5(C4CC(CC5)(C)C)C)C)C)C)C	Baja	19.82 μM	4.98	Media	7.98 μM	5.39
Compound_408	Canophyllol	CC1C(=O)CCC2C1(CCC3C2(CCC4(C3(CCC5(C4CC(CC5)(C)C)CO)C)C)C)C	Baja	57.02 μM	4.46	Media	6.48 μM	5.49
Compound_409	(2S,3R)-Apetalic acid	CCCC(CC(=O)O)C1=C2C(=C(C3=C1OC(C(C3=O)C)C)O)C=CC(O2)(C)C	Baja	55.34 μM	4.23	Media	8.63 μM	5.68
Compound_410	Isophthalic acid	C1=CC(=CC(=C1)C(=O)O)C(=O)O	Baja	27.28 μM	4.39	Baja	17.63 μM	4.08
Compound_411	Calanolide	CCCC1=CC(=O)OC2=C1C3=C(C=CC(O3)(C)C)C4=C2C(C(C(O4)C)C)O	Baja	98.95 μM	4.78	Alta	0.88 μM	6.06
Compound_412	Methyl Pentadecanoate	CCCCCCCCCCCCCCC(=O)OC	Media	3.54 μM	5.01	Media	7.39 μM	5.67
Compound_413	Alpha-Tocopherol Acetate	CC1=C(C(=C(C2=C1OC(CC2)(C)CCCC(C)CCCC(C)CCCC(C)C)C)OC(=O)C)C	Baja	46.23 μM	4.14	Media	4.87 μM	5.79
Compound_414	Methyl gamma-linolenate	CCCCCC=CCC=CCC=CCCCCC(=O)OC	Media	2.99 μM	5.26	Media	3.00 μM	5.57
Compound_415	Clionasterol	CCC(CCC(C)C1CCC2C1(CCC3C2CC=C4C3(CCC(C4)O)C)C)C(C)C	Media	9.48 μM	5.43	Media	5.73 μM	5.9
Compound_416	Juniper camphor	CC(=C1CCC2(CCCC(C2C1)(C)O)C)C	Baja	38.73 μM	4.1	Media	8.76 μM	5.68
Compound_417	4-Fluoro-1-methyl-5-carboxylic acid, ethyl(ester)	CCOC(=O)C1=C(N=CN1C)F	Baja	28.97 μM	4.7	Baja	60.05 μM	4.77
Compound_418	alpha-Amyrin	CC1CCC2(CCC3(C(=CCC4C3(CCC5C4(CCC(C5(C)C)O)C)C)C2C1C)C)C	Media	6.17 μM	5.22	Media	8.76 μM	5.48
Compound_419	Moretenone	CC(=C)C1CCC2(C1CCC3(C2CCC4C3(CCC5C4(CCC(=O)C5(C)C)C)C)C)C	Media	4.31 μM	5.45	Media	6.91 μM	5.28
Compound_420	6-methoxy-2,5,8-trimethyl-2-[(3E,7E)-4,8,12-trimethyltrideca-3,7,11-trienyl]-3,4-dihydrochromene	CC1=CC(=C(C2=C1OC(CC2)(C)CCC=C(C)CCC=C(C)CCC=C(C)C)C)OC	Baja	43.25 μM	4.03	Media	4.88 μM	5.07
Compound_421	Betulinaldehyde	CC(=C)C1CCC2(C1C3CCC4C5(CCC(C(C5CCC4(C3(CC2)C)C)(C)C)O)C)C=O	Media	1.87 μM	5.71	Media	1.34 μM	5.08
Compound_422	Tert-butyl(5-iodo-2-methylphenoxy)dimethylsilane	CC1=C(C=C(C=C1)I)O[Si](C)(C)C(C)(C)C	Baja	15.29 μM	4.86	Media	4.20 μM	5.96
Compound_423	Behenyl Behenate	CCCCCCCCCCCCCCCCCCCCCCOC(=O)CCCCCCCCCCCCCCCCCCCCC	Media	7.03 μM	5.78	Media	9.37 μM	5.76
Compound_424	Ergost-5-en-3-ol, (3beta,24xi)-	CC(C)C(C)CCC(C)C1CCC2C1(CCC3C2CC=C4C3(CCC(C4)O)C)C	Media	3.31 μM	5.05	Media	5.86 μM	5.64
Compound_425	Erucic Acid	CCCCCCCCC=CCCCCCCCCCCCC(=O)O	Media	8.89 μM	5.87	Media	6.47 μM	5.12
Compound_426	Methyl henicosaneate	CCCCCCCCCCCCCCCCCCCCC(=O)OC	Media	1.70 μM	5.13	Media	5.25 μM	5.28
Compound_427	Methyl palmitate	CCCCCCCCCCCCCCCC(=O)OC	Media	2.27 μM	5.64	Media	2.54 μM	5.52
Compound_428	Ethyl Linoleate	CCCCCC=CCC=CCCCCCCCC(=O)OCC	Media	6.13 μM	5.35	Media	6.52 μM	5.54
Compound_429	1,3-dihydroxypropan-2-yl (9E,12E,15E)-octadeca-9,12,15-trienoate	CCC=CCC=CCC=CCCCCCCCC(=O)OC(CO)CO	Baja	52.20 μM	4.77	Media	5.25 μM	5.91
Compound_430	Palmitic Acid	CCCCCCCCCCCCCCCC(=O)O	Media	1.74 μM	5.1	Media	5.03 μM	5.49
Compound_431	Stearic Acid	CCCCCCCCCCCCCCCCCC(=O)O	Media	8.64 μM	5.71	Media	9.49 μM	5.97
Compound_432	Glyceryl Monostearate	CCCCCCCCCCCCCCCCCC(=O)OCC(CO)O	Baja	90.97 μM	4.81	Media	5.79 μM	5.63
Compound_433	Olean-12-en-3beta-ol, cinnamate	CC1(CCC2(CCC3(C(=CCC4C3(CCC5C4(CCC(C5(C)C)OC(=O)C=CC6=CC=CC=C6)C)C)C2C1)C)C)C	Baja	93.31 μM	4.99	Media	9.66 μM	5.43
Compound_434	Phytol	CC(C)CCCC(C)CCCC(C)CCCC(=CCO)C	Media	9.30 μM	5.35	Media	7.25 μM	5.47
Compound_435	Tridecanedial	C(CCCCCC=O)CCCCCC=O	Baja	17.90 μM	4.12	Media	5.41 μM	5.58
Compound_436	Trilinolein	CCCCCC=CCC=CCCCCCCCC(=O)OCC(COC(=O)CCCCCCCC=CCC=CCCCCC)OC(=O)CCCCCCCC=CCC=CCCCCC	Media	1.61 μM	5.57	Media	1.56 μM	5.9
Compound_437	Methyl undecanoate	CCCCCCCCCCC(=O)OC	Media	2.10 μM	5.95	Media	6.23 μM	5.47
Compound_438	Pinoresinol-4'-O-(6'-O-(E)-Feruloyl)-Beta-D-Glucopyranoside	COC1=C(C=CC(=C1)C=CC(=O)OCC2C(C(C(C(O2)OC3=C(C=C(C=C3)C4C5COC(C5CO4)C6=CC(=C(C=C6)O)OC)OC)O)O)O)O	Media	7.71 μM	5.58	Media	6.71 μM	5.58
Compound_439	6-O-Vanilloylajugol	CC1(CC(C2C1C(OC=C2)OC3C(C(C(C(O3)CO)O)O)O)OC(=O)C4=CC(=C(C=C4)O)OC)O	Alta	0.73 μM	6.47	Alta	0.25 μM	6.66
Compound_440	6-O-Vanilloylajugol	CC1(CC(C2C1C(OC=C2)OC3C(C(C(C(O3)CO)O)O)O)OC(=O)C4=CC(=C(C=C4)O)OC)O	Alta	0.44 μM	6.73	Alta	0.47 μM	6.04
Compound_441	Theaflavin 3'-O-gallate	C1C(C(OC2=CC(=CC(=C21)O)O)C3=CC(=O)C(=C4C(=C3)C(=CC(=C4O)O)C5C(CC6=C(C=C(C=C6O5)O)O)OC(=O)C7=CC(=C(C(=C7)O)O)O)O)O	Alta	0.20 μM	6.43	Alta	0.48 μM	6.79
Compound_442	Strictinin	C1C2C(C(C(C(O2)OC(=O)C3=CC(=C(C(=C3)O)O)O)O)O)OC(=O)C4=CC(=C(C(=C4C5=C(C(=C(C=C5C(=O)O1)O)O)O)O)O)O	Alta	0.97 μM	6.28	Alta	0.48 μM	6.55
Compound_443	Epigallocatechin Gallate	C1C(C(OC2=CC(=CC(=C21)O)O)C3=CC(=C(C(=C3)O)O)O)OC(=O)C4=CC(=C(C(=C4)O)O)O	Alta	0.52 μM	6.85	Alta	0.67 μM	6.52
Compound_444	Epigallocatechin Gallate	C1C(C(OC2=CC(=CC(=C21)O)O)C3=CC(=C(C(=C3)O)O)O)OC(=O)C4=CC(=C(C(=C4)O)O)O	Alta	0.93 μM	6.15	Alta	0.79 μM	6.8
Compound_445	Theaflavin 3,3'-di-O-gallate	C1C(C(OC2=CC(=CC(=C21)O)O)C3=CC(=O)C(=C4C(=C3)C(=CC(=C4O)O)C5C(CC6=C(C=C(C=C6O5)O)O)OC(=O)C7=CC(=C(C(=C7)O)O)O)O)OC(=O)C8=CC(=C(C(=C8)O)O)O	Alta	0.76 μM	6.33	Alta	0.36 μM	6.08
Compound_446	Concanavalin	CC1=CN(C(=O)NC1=O)C2CC(C(O2)CO)N=[N+]=[N-]	Baja	23.72 μM	4.16	Media	8.95 μM	5.31
Compound_447	Indomethacin	CC1=C(C2=C(N1C(=O)C3=CC=C(C=C3)Cl)C=CC(=C2)OC)CC(=O)O	Baja	47.90 μM	4.04	Media	4.71 μM	5.48
Compound_448	dAp-dAp	C1C(C(OC1N2C=NC3=C(N=CN=C32)N)COP(=O)(O)OC4CC(OC4COP(=O)(O)O)N5C=NC6=C(N=CN=C65)N)O	Alta	0.21 μM	6.15	Alta	0.17 μM	6.73
Compound_449	Dronabinol	CCCCCC1=CC(=C2C3C=C(CCC3C(OC2=C1)(C)C)C)O	Baja	93.64 μM	4.84	Media	7.53 μM	5.36
Compound_450	Cannabidiol	CCCCCC1=CC(=C(C(=C1)O)C2C=C(CCC2C(=C)C)C)O	Baja	48.19 μM	4.97	Media	9.96 μM	5.58
Compound_451	Cannabidiol	CCCCCC1=CC(=C(C(=C1)O)C2C=C(CCC2C(=C)C)C)O	Baja	18.68 μM	4.26	Media	5.15 μM	5.05
Compound_452	Caflanone	CC(=CCC1=C2C(=C(C=C1O)O)C(=O)C=C(O2)C3=CC(=C(C=C3)O)OC)C	Baja	76.42 μM	4.54	Media	1.48 μM	5.05
Compound_453	Dronabinol	CCCCCC1=CC(=C2C3C=C(CCC3C(OC2=C1)(C)C)C)O	Baja	50.83 μM	4.77	Media	1.45 μM	5.27
Compound_454	6-Prenylapigenin	CC(=CCC1=C(C2=C(C=C1O)OC(=CC2=O)C3=CC=C(C=C3)O)O)C	Baja	90.37 μM	4.06	Media	7.92 μM	5.92
Compound_455	Cannabivarin	CCCC1=CC(=C2C(=C1)OC(C3=C2C=C(C=C3)C)(C)C)O	Baja	40.58 μM	4.36	Alta	0.41 μM	6.17
Compound_456	delta-8-Tetrahydrocannabinolic acid	CCCCCC1=CC2=C(C3CC(=CCC3C(O2)(C)C)C)C(=C1C(=O)O)O	Baja	53.74 μM	4.85	Media	4.39 μM	5.37
Compound_457	Quercetin	C1=CC(=C(C=C1C2=C(C(=O)C3=C(C=C(C=C3O2)O)O)O)O)O	Media	5.41 μM	5.7	Media	9.01 μM	5.77
Compound_458	Kaempferol	C1=CC(=CC=C1C2=C(C(=O)C3=C(C=C(C=C3O2)O)O)O)O	Baja	47.73 μM	4.28	Media	1.18 μM	5.3
Compound_459	Violaxanthin	CC(=CC=CC=C(C)C=CC=C(C)C=CC12C(CC(CC1(O2)C)O)(C)C)C=CC=C(C)C=CC34C(CC(CC3(O4)C)O)(C)C	Baja	77.43 μM	4.49	Media	1.05 μM	5.84
Compound_460	Capsaicin	CC(C)C=CCCCCC(=O)NCC1=CC(=C(C=C1)O)OC	Baja	63.64 μM	4.56	Media	7.26 μM	5.28
Compound_461	Lutein	CC1=C(C(CC(C1)O)(C)C)C=CC(=CC=CC(=CC=CC=C(C)C=CC=C(C)C=CC2C(=CC(CC2(C)C)O)C)C)C	Baja	16.96 μM	4.38	Media	1.02 μM	5.68
Compound_462	Cryptoxanthin	CC1=C(C(CCC1)(C)C)C=CC(=CC=CC(=CC=CC=C(C)C=CC=C(C)C=CC2=C(CC(CC2(C)C)O)C)C)C	Media	9.18 μM	5.93	Media	2.78 μM	5.21
Compound_463	Beta-Carotene	CC1=C(C(CCC1)(C)C)C=CC(=CC=CC(=CC=CC=C(C)C=CC=C(C)C=CC2=C(CCCC2(C)C)C)C)C	Baja	33.41 μM	4.01	Media	4.81 μM	5.42
Compound_464	Cinnamic Acid	C1=CC=C(C=C1)C=CC(=O)O	Baja	75.10 μM	4.94	Baja	26.63 μM	4.93
Compound_465	p-Coumaric acid	C1=CC(=CC=C1C=CC(=O)O)O	Baja	97.36 μM	4.16	Baja	61.49 μM	4.34
Compound_466	Ferulic acid	COC1=C(C=CC(=C1)C=CC(=O)O)O	Baja	55.88 μM	4.94	Baja	18.06 μM	4.36
Compound_467	Caffeic Acid	C1=CC(=C(C=C1C=CC(=O)O)O)O	Baja	71.74 μM	4.8	Baja	19.75 μM	4.16
Compound_468	Quercetin	C1=CC(=C(C=C1C2=C(C(=O)C3=C(C=C(C=C3O2)O)O)O)O)O	Media	8.32 μM	5.35	Media	2.34 μM	5.44
Compound_469	Luteolin	C1=CC(=C(C=C1C2=CC(=O)C3=C(C=C(C=C3O2)O)O)O)O	Media	7.19 μM	5.9	Media	2.02 μM	5.36
Compound_470	Kaempferol	C1=CC(=CC=C1C2=C(C(=O)C3=C(C=C(C=C3O2)O)O)O)O	Baja	51.70 μM	4.4	Media	3.12 μM	5.77
Compound_471	Rutin	CC1C(C(C(C(O1)OCC2C(C(C(C(O2)OC3=C(OC4=CC(=CC(=C4C3=O)O)O)C5=CC(=C(C=C5)O)O)O)O)O)O)O)O	Media	3.63 μM	5.39	Media	1.45 μM	5.3
Compound_472	1,4-Dimethoxy-2,3-butanediol	COCC(C(COC)O)O	Baja	76.88 μM	4.33	Media	5.95 μM	5.13
Compound_473	4-Oxo-4-phenylbutanenitrile	C1=CC=C(C=C1)C(=O)CCC#N	Baja	82.15 μM	4.52	Baja	36.23 μM	4.24
Compound_474	Arachidonic Acid	CCCCCC=CCC=CCC=CCC=CCCCC(=O)O	Media	5.75 μM	5.04	Media	2.28 μM	5.81
Compound_475	Diisobutyl phthalate	CC(C)COC(=O)C1=CC=CC=C1C(=O)OCC(C)C	Baja	54.25 μM	4.42	Media	1.80 μM	5.68
Compound_476	cis-3,4-Epoxy-6,9-henicosadiene	CCCCCCCCCCCC=CCC=CCC1C(O1)CC	Media	3.90 μM	5.04	Media	6.62 μM	5.46
Compound_477	Methyl 13-methyltetradecanoate	CC(C)CCCCCCCCCCCC(=O)OC	Media	6.42 μM	5.53	Media	5.17 μM	5.39
Compound_478	6-tert-Butyl-m-cresol	CC1=CC(=C(C=C1)C(C)(C)C)O	Baja	11.55 μM	4.42	Baja	74.38 μM	4.04
Compound_479	Bis(2-ethylhexyl) phthalate	CCCCC(CC)COC(=O)C1=CC=CC=C1C(=O)OCC(CC)CCCC	Baja	28.31 μM	4.16	Media	5.73 μM	5.45
Compound_480	Diethyl 4-methylcyclohex-3-ene-1,1-dicarboxylate	CCOC(=O)C1(CCC(=CC1)C)C(=O)OCC	Baja	68.96 μM	4.69	Media	1.53 μM	5.76
Compound_481	Dendron P5	CC(C)(C)OC(=O)CCC(CCC(=O)OC(C)(C)C)(CCC(=O)OC(C)(C)C)NC(=O)CCC(CCC(=O)NC(CCC(=O)OC(C)(C)C)(CCC(=O)OC(C)(C)C)CCC(=O)OC(C)(C)C)(CCC(=O)NC(CCC(=O)OC(C)(C)C)(CCC(=O)OC(C)(C)C)CCC(=O)OC(C)(C)C)N	Alta	0.21 μM	6.06	Alta	0.48 μM	6.02
Compound_482	Cis-Zeatin	CC(=CCNC1=NC=NC2=C1NC=N2)CO	Baja	97.06 μM	4.71	Alta	0.60 μM	6.94
Compound_483	Betazole	C1=C(NN=C1)CCN	Baja	32.51 μM	4.38	Baja	33.57 μM	4.18
Compound_484	Leukotriene C4	CCCCCC=CCC=CC=CC=CC(C(CCCC(=O)O)O)SCC(C(=O)NCC(=O)O)NC(=O)CCC(C(=O)O)N	Alta	0.53 μM	6.73	Media	2.40 μM	5.8
Compound_485	(Z)-9-Hexadecenal	CCCCCCC=CCCCCCCCC=O	Media	1.37 μM	5.31	Media	3.26 μM	5.6
Compound_486	2-(Methylthio)benzothiazole	CSC1=NC2=CC=CC=C2S1	Baja	47.23 μM	4.19	Media	6.79 μM	5.72
Compound_487	D-Galactose	C(C1C(C(C(C(O1)O)O)O)O)O	Media	8.90 μM	5.87	Media	4.47 μM	5.59
Compound_488	5-Hydroxyflavone	C1=CC=C(C=C1)C2=CC(=O)C3=C(C=CC=C3O2)O	Baja	66.14 μM	4.12	Media	5.41 μM	5.87
Compound_489	Triboa	C1=CC2=C(C=C1O)OC(C(=O)N2O)O	Baja	39.34 μM	4.06	Baja	92.68 μM	4.73
Compound_490	12-Dehydroporson	COC1=C2C=C(CC(=O)C(=O)CCCCC3=CC2=C(C(=C3O)OC)OC)C=C1	Baja	23.46 μM	4.69	Media	4.00 μM	5.86
Compound_491	3-Methylpyrrolo[1,2-a]pyrazine	CC1=CN2C=CC=C2C=N1	Baja	64.99 μM	4.78	Media	9.68 μM	5.19
Compound_492	Stigmast-4-ene-3,6-dione	CCC(CCC(C)C1CCC2C1(CCC3C2CC(=O)C4=CC(=O)CCC34C)C)C(C)C	Baja	13.51 μM	4.17	Media	7.81 μM	5.29
Compound_493	2-Hexylbenzothiazole	CCCCCCC1=NC2=CC=CC=C2S1	Baja	92.58 μM	4.39	Media	5.16 μM	5.39
Compound_494	2-Decylfuran	CCCCCCCCCCC1=CC=CO1	Baja	72.57 μM	4.88	Media	2.32 μM	5.79
Compound_495	3-Hexanol	CCCC(CC)O	Baja	75.20 μM	4.02	Media	1.34 μM	5.71
Compound_496	Quercetin	C1=CC(=C(C=C1C2=C(C(=O)C3=C(C=C(C=C3O2)O)O)O)O)O	Media	2.07 μM	5.95	Media	6.41 μM	5.45
Compound_497	Guanidine	C(=N)(N)N	Baja	15.80 μM	4.62	Baja	35.36 μM	4.02
Compound_498	Edetate Disodium	C(CN(CC(=O)O)CC(=O)[O-])N(CC(=O)O)CC(=O)[O-].O.O.[Na+].[Na+]	Media	7.28 μM	5.41	Media	5.95 μM	5.21
Compound_499	Formyl-5-hydroxykynurenamine	C1=CC(=C(C=C1O)C(=O)CCN)NC=O	Baja	79.96 μM	4.61	Baja	69.62 μM	4.53
Compound_500	Allantoic acid	C(C(=O)O)(NC(=O)N)NC(=O)N	Baja	89.79 μM	4.75	Baja	70.33 μM	4.65
Compound_501	Hypotaurine	C(CS(=O)O)N	Baja	32.41 μM	4.69	Baja	70.24 μM	4.14
Compound_502	Beta-1,4-mannose-N-acetylglucosamine	CC(=O)NC1C(C(C(OC1O)CO)OC2C(C(C(C(O2)CO)O)O)O)O	Media	1.44 μM	5.21	Media	4.95 μM	5.14
Compound_503	Oleic Acid	CCCCCCCCC=CCCCCCCCC(=O)O	Media	1.91 μM	5.85	Media	7.03 μM	5.87
Compound_504	Bestatin hydrochloride	CC(C)CC(C(=O)O)NC(=O)C(C(CC1=CC=CC=C1)N)O.Cl	Baja	10.33 μM	4.42	Media	7.73 μM	5.42
Compound_505	Cardanol	C=CCC=CCC=CCCCCCCCC1=CC(=CC=C1)O	Baja	99.48 μM	4.38	Media	9.46 μM	5.06
Compound_506	Trigonelline	C[N+]1=CC=CC(=C1)C(=O)[O-]	Baja	69.58 μM	4.46	Baja	49.37 μM	4.92
Compound_507	2-Hydroxy-L-tryptophan	C1=CC=C2C(=C1)C(=C(N2)O)CC(C(=O)O)N	Baja	42.48 μM	4.19	Baja	45.65 μM	4.71
Compound_508	D-Ribitol-5-phosphate	C(C(C(C(COP(=O)(O)O)O)O)O)O	Media	1.51 μM	5.06	Media	2.65 μM	5.42
Compound_509	Desacetylvindoline	CCC12C=CCN3C1C4(CC3)C(C(C2O)(C(=O)OC)O)N(C5=C4C=CC(=C5)OC)C	Baja	70.46 μM	4.94	Alta	0.98 μM	6.31
Compound_510	Streptidine 6-phosphate	C1(C(C(C(C(C1O)O)OP(=O)(O)O)N=C(N)N)O)N=C(N)N	Media	1.87 μM	5.62	Media	3.69 μM	5.85
Compound_511	(S)-Succinyldihydrolipoamide	C(CCC(=O)N)CC(CCS)SC(=O)CCC(=O)O	Baja	68.59 μM	4.66	Media	4.29 μM	5.48
Compound_512	3-Hydroxybutyric acid	CC(CC(=O)O)O	Baja	80.07 μM	4.69	Media	3.25 μM	5.85
Compound_513	Presqualene Diphosphate	CC(=CCCC(=CCCC(=CC1C(C1(C)CCC=C(C)CCC=C(C)C)COP(=O)(O)OP(=O)(O)O)C)C)C	Media	4.88 μM	5.1	Media	9.42 μM	5.7
Compound_514	dolichyl beta-D-glucosyl phosphate	CC(CCC=C(C)CCC=C(C)CCC=C(C)CCC=C(C)C)CCOP(=O)(O)OC1C(C(C(C(O1)CO)O)O)O	Alta	0.28 μM	6.46	Alta	0.89 μM	6.47
Compound_515	N-acetyl-D-glucosaminyldiphosphoundecaprenol	CC(=CCCC(=CCCC(=CCCC(=CCCC(=CCCC(=CCCC(=CCCC(=CCCC(=CCCC(=CCCC(=CCOP(=O)([O-])OP(=O)([O-])OC1C(C(C(C(O1)CO)O)O)NC(=O)C)C)C)C)C)C)C)C)C)C)C)C	Alta	0.98 μM	6.94	Alta	0.35 μM	6.04
Compound_516	Atropaldehyde	C=C(C=O)C1=CC=CC=C1	Baja	28.05 μM	4.66	Baja	94.92 μM	4.89
Compound_517	Amastatin	CC(C)CC(C(C(=O)NC(C(C)C)C(=O)NC(C(C)C)C(=O)NC(CC(=O)O)C(=O)O)O)N	Media	4.17 μM	5.36	Media	2.83 μM	5.32
Compound_518	D-Lombricine	C(COP(=O)(O)OCC(C(=O)O)N)N=C(N)N	Media	6.44 μM	5.78	Media	3.63 μM	5.64
Compound_519	Piperidine	C1CCNCC1	Baja	59.26 μM	4.35	Baja	30.10 μM	4.49
Compound_520	Phytol	CC(C)CCCC(C)CCCC(C)CCCC(=CCO)C	Media	4.54 μM	5.53	Media	5.39 μM	5.27
Compound_521	2,4-Diaminotoluene	CC1=C(C=C(C=C1)N)N	Baja	12.25 μM	4.67	Baja	35.74 μM	4.32
Compound_522	Lactic Acid, L-	CC(C(=O)O)O	Baja	12.81 μM	4.83	Baja	22.43 μM	4.02
Compound_523	Estrone 3-methyl ether	CC12CCC3C(C1CCC2=O)CCC4=C3C=CC(=C4)OC	Baja	21.67 μM	4.4	Media	2.88 μM	5.09
Compound_524	Creatine	CN(CC(=O)O)C(=N)N	Baja	61.45 μM	4.88	Baja	55.88 μM	4.07
Compound_525	2,4-Diaminotoluene	CC1=C(C=C(C=C1)N)N	Baja	35.16 μM	4.41	Baja	13.46 μM	4.78
Compound_526	LysoPC(18:1(11Z))	CCCCCCC=CCCCCCCCCCC(=O)OCC(COP(=O)([O-])OCC[N+](C)(C)C)O	Baja	15.96 μM	4.18	Media	5.49 μM	5.94
Compound_527	4,4-Dichloroheptane	CCCC(CCC)(Cl)Cl	Baja	38.48 μM	4.24	Media	1.35 μM	5.23
Compound_528	Furamethrin	CC(=CC1C(C1(C)C)C(=O)OCC2=CC=C(O2)CC#C)C	Baja	12.21 μM	4.59	Media	5.00 μM	5.39
Compound_529	Triiodo-lambda3-iodane	II(I)I	Baja	38.82 μM	4.99	Media	4.18 μM	5.63
Compound_530	Prolyl	C1CC(NC1)[C]=O	Baja	99.39 μM	4.36	Baja	29.56 μM	4.09
Compound_531	LL-2,6-diaminopimelate(2-)	C(CC(C(=O)[O-])N)CC(C(=O)[O-])N	Baja	22.84 μM	4.03	Baja	17.58 μM	4.73
Compound_532	5'-O-(L-Leucylsulfamoyl)adenosine	CC(C)CC(C(=O)NS(=O)(=O)OCC1C(C(C(O1)N2C=NC3=C(N=CN=C32)N)O)O)N	Media	5.40 μM	5.14	Baja	94.25 μM	4.57
Compound_533	Sanguinarium	C[N+]1=C2C(=C3C=CC4=C(C3=C1)OCO4)C=CC5=CC6=C(C=C52)OCO6	Baja	17.45 μM	4.24	Alta	0.34 μM	6.01
Compound_534	Fludrocortisone	CC12CCC(=O)C=C1CCC3C2(C(CC4(C3CCC4(C(=O)CO)O)C)O)F	Baja	30.84 μM	4.17	Media	5.66 μM	5.08
Compound_535	Terazosin	COC1=C(C=C2C(=C1)C(=NC(=N2)N3CCN(CC3)C(=O)C4CCCO4)N)OC	Baja	56.27 μM	4.57	Alta	0.97 μM	6.04
Compound_536	Paraxanthine	CN1C=NC2=C1C(=O)N(C(=O)N2)C	Baja	37.21 μM	4.75	Baja	68.07 μM	4.96
Compound_537	Metoprolol	CC(C)NCC(COC1=CC=C(C=C1)CCOC)O	Baja	48.28 μM	4.98	Media	7.63 μM	5.01
Compound_538	Zafirlukast	CC1=CC=CC=C1S(=O)(=O)NC(=O)C2=CC(=C(C=C2)CC3=CN(C4=C3C=C(C=C4)NC(=O)OC5CCCC5)C)OC	Baja	18.62 μM	4.55	Media	5.40 μM	5.73
Compound_539	Propionitrile	CCC#N	Baja	41.44 μM	4.73	Media	8.21 μM	5.63
Compound_540	Nicardipine	CC1=C(C(C(=C(N1)C)C(=O)OCCN(C)CC2=CC=CC=C2)C3=CC(=CC=C3)[N+](=O)[O-])C(=O)OC	Baja	91.94 μM	4.35	Media	9.76 μM	5.88
Compound_541	Dinitolmide	CC1=C(C=C(C=C1[N+](=O)[O-])[N+](=O)[O-])C(=O)N	Baja	34.19 μM	4.32	Baja	46.75 μM	4.81
Compound_542	Beta-Elemene	CC(=C)C1CCC(C(C1)C(=C)C)(C)C=C	Baja	21.20 μM	4.79	Media	6.23 μM	5.47
Compound_543	cis,cis-Muconic acid	C(=CC(=O)O)C=CC(=O)O	Baja	63.73 μM	4.65	Baja	99.61 μM	4.98
Compound_544	Aristolochic acid	COC1=CC=CC2=C3C(=C(C=C21)[N+](=O)[O-])C(=CC4=C3OCO4)C(=O)O	Baja	98.58 μM	4.29	Alta	0.28 μM	6.75
Compound_545	Cucumopine	C1C(NC(C2=C1NC=N2)(CCC(=O)O)C(=O)O)C(=O)O	Alta	0.75 μM	6.95	Alta	0.16 μM	6.48
Compound_546	Inuline	CCN1CC2(CCC(C34C2C(C(C31)(C5(CC(C6CC4C5C6OC)OC)O)O)OC)OC)COC(=O)C7=CC=CC=C7N	Baja	88.40 μM	4.2	Baja	29.06 μM	4.66
Compound_547	Delcosine	CCN1CC2(CCC(C34C2C(C(C31)(C5(CC(C6CC4C5C6O)OC)O)O)OC)O)COC	Alta	0.24 μM	6.49	Alta	0.86 μM	6.89
Compound_548	(+)-Lappaconitine >90%	CCN1CC2(CCC(C34C2CC(C31)C5(CC(C6CC4C5(C6OC)O)OC)O)OC)OC(=O)C7=CC=CC=C7NC(=O)C	Baja	60.20 μM	4.16	Baja	63.86 μM	4.27
Compound_549	Auricularine	CC1=CC2C(C(C34C2(NC5=CC=CC=C53)N(CC4)C)C6=C(C7=CC=CC=C7N6)CCN(C)C)C(C1)(C)C	Baja	22.80 μM	4.06	Alta	0.44 μM	6.4
Compound_550	Caracurine V	C1CN2CC3=CCOC4C5C3CC2C16C5N(C7C8C9CC1C2(C8N4C3=CC=CC=C32)CCN1CC9=CCO7)C1=CC=CC=C61	Baja	25.02 μM	4.82	Alta	0.42 μM	6.65
Compound_551	Epivoacorine	CC=C1CN(C2CC3=C(C(CC1C2C(=O)OC)C4=C(C=C5C6=C(C7(CC8CC(C7N(C8)CC6)C(C)O)C(=O)OC)NC5=C4)OC)NC9=CC=CC=C39)C	Baja	91.19 μM	4.2	Media	5.98 μM	5.79
Compound_552	Tetraneurin A	CC(=O)OCC1CCC2C(C3(C1(CCC3=O)O)C)OC(=O)C2=C	Baja	60.91 μM	4.21	Media	5.61 μM	5.9
Compound_553	Adlumidiceine	CN(C)CCC1=CC2=C(C=C1CC(=O)C3=C(C4=C(C=C3)OCO4)C(=O)O)OCO2	Baja	88.65 μM	4.79	Baja	58.14 μM	4.3
Compound_554	Psychotrine	CCC1CN2CCC3=CC(=C(C=C3C2CC1CC4=NCCC5=CC(=C(C=C54)OC)O)OC)OC	Baja	30.66 μM	4.69	Media	4.82 μM	5.35
Compound_555	Asperuloside	CC(=O)OCC1=CC2C3C1C(OC=C3C(=O)O2)OC4C(C(C(C(O4)CO)O)O)O	Alta	0.27 μM	6.75	Alta	0.75 μM	6.15
Compound_556	Cantleyine	CC1C(CC2=C(C=NC=C12)C(=O)OC)O	Baja	37.27 μM	4.72	Baja	31.92 μM	4.02
Compound_557	Lasiodine A	CC(C)C(C(=O)OC(C1=CC=CC=C1)C(C(=O)NC=CC2=CC=C(C=C2)O)NC(=O)C(=C(C)C)NC(=O)C(C(C3=CC=CC=C3)O)N(C)C)NC	Media	5.65 μM	5.76	Media	3.10 μM	5.61
Compound_558	Alpha-Terpineol	CC1=CCC(CC1)C(C)(C)O	Baja	75.68 μM	4.02	Baja	71.85 μM	4.29
Compound_559	Tranexamic acid	C1CC(CCC1CN)C(=O)O	Baja	50.66 μM	4.26	Baja	81.44 μM	4.59
Compound_560	Casuarinin	C1C(C(OC(=O)C2=CC(=C(C(=C2C3=C(C(=C(C=C3C(=O)O1)O)O)O)O)O)O)C4C5C(C6=C(C(=C(C(=C6C(=O)O5)C7=C(C(=C(C=C7C(=O)O4)O)O)O)O)O)O)O)OC(=O)C8=CC(=C(C(=C8)O)O)O	Alta	0.86 μM	6.12	Alta	0.45 μM	6.78
Compound_561	Auriculine	CC(=CCC1=CC(=CC(=C1OC2C(C(C(C(O2)CO)O)O)O)CC=C(C)C)C(=O)OCC3CCN4C3CCC4)C	Alta	0.97 μM	6.62	Alta	0.40 μM	6.72
Compound_562	Latifoline	CC=C(C)C(=O)OC1CCN2C1C(=CC2)COC(=O)C3(C(C(=O)OC3C)C)O	Baja	22.81 μM	4.6	Alta	0.49 μM	6.57
Compound_563	Piperolactam A	COC1=C(C2=C3C(=C1)C(=O)NC3=CC4=CC=CC=C42)O	Baja	71.34 μM	4.2	Media	1.16 μM	5.82
Compound_564	alpha	CCC(C1=CC2=C(C=C1)OCO2)N	Baja	19.51 μM	4.89	Baja	50.80 μM	4.71
Compound_565	Cyclovirobuxine C	CC(C1C(CC2(C1(CCC34C2CCC5C3(C4)CCC(C5(C)C)NC)C)C)O)N(C)C	Baja	52.83 μM	4.63	Media	1.09 μM	5.02
Compound_566	Solacapine	CC1CC(C(NC1)C(C)C2C(CC3C2(CCC4C3CCC5C4(CCC(C5)N)C)C)O)O	Media	4.52 μM	5.11	Media	8.55 μM	5.28
Compound_567	Naproanilide	CC(C(=O)NC1=CC=CC=C1)OC2=CC3=CC=CC=C3C=C2	Baja	57.83 μM	4.95	Media	2.36 μM	5.77
Compound_568	Fluorodifen	C1=CC(=CC=C1[N+](=O)[O-])OC2=C(C=C(C=C2)C(F)(F)F)[N+](=O)[O-]	Baja	38.85 μM	4.9	Media	1.79 μM	5.15
Compound_569	n-HEXANE	CCCCCC	Baja	16.78 μM	4.16	Media	3.02 μM	5.13
Compound_570	Diethyl phenyl phosphate	CCOP(=O)(OCC)OC1=CC=CC=C1	Baja	21.22 μM	4.82	Media	5.98 μM	5.04
Compound_571	Mupirocin	CC(C1C(O1)CC2COC(C(C2O)O)CC(=CC(=O)OCCCCCCCCC(=O)O)C)C(C)O	Alta	0.55 μM	6.27	Media	6.95 μM	5.87
Compound_572	Diprenorphine	CC(C)(C1CC23CCC1(C4C25CCN(C3CC6=C5C(=C(C=C6)O)O4)CC7CC7)OC)O	Baja	47.41 μM	4.69	Media	6.57 μM	5.99
Compound_573	Avermectin A1b monosaccharide	CC1C=CC=C2COC3C2(C(C=C(C3OC)C)C(=O)OC4CC(CC=C(C1OC5CC(C(C(O5)C)O)OC)C)OC6(C4)C=CC(C(O6)C(C)C)C)O	Alta	0.63 μM	6.73	Alta	0.32 μM	6.83
Compound_574	(2S)-2-[[(5R,8S)-8-[[(2S,3R)-1-(2-amino-3-hydroxy-propanoyl)-3-hydroxy-pyrrolidine-2-carbonyl]amino]-14,16-dihydroxy-13-methyl-7,11-dioxo-10-oxa-3-thia-6-azabicyclo[10.4.0]hexadeca-1(16),12,14-triene-5-carbonyl]amino]propanoic acid	CC1=C2C(=C(C=C1O)O)CSCC(NC(=O)C(COC2=O)NC(=O)C3C(CCN3C(=O)C(CO)N)O)C(=O)NC(C)C(=O)O	Alta	0.30 μM	6.02	Alta	0.11 μM	6.14
Compound_575	Mycotrienin I	CC1C(CC=CC=CC=CC(CC(=O)NC2=CC(=O)C=C(C2=O)CCC=C(C1O)C)OC)OC(=O)C(C)NC(=O)C3CCCCC3	Alta	0.72 μM	6.37	Alta	0.10 μM	6.42
Compound_576	Saphenic acid methyl ester	CC(C1=C2C(=CC=C1)N=C3C(=N2)C=CC=C3C(=O)OC)O	Baja	53.25 μM	4.01	Alta	0.61 μM	6.35
Compound_577	Balfourodine	CC(C)(C1CC2=C(O1)N(C3=C(C2=O)C=CC=C3OC)C)O	Baja	82.58 μM	4.16	Alta	0.97 μM	6.92
Compound_578	Militarinone B	CCC(C)CC(C)C=C(C)C=CC=CC(=C1C(=O)C(NC1=O)C(C2=CC=C(C=C2)O)O)O	Baja	50.97 μM	4.08	Media	6.84 μM	5.46
Compound_579	Jadomycin B	CCC(C)C1C(=O)OC2N1C3=C(C4=C2C=C(C=C4O)C)C(=O)C5=C(C3=O)C(=CC=C5)OC6CC(C(C(O6)C)O)O	Media	7.03 μM	5.68	Media	5.94 μM	5.73
Compound_580	11-Methyltridecanoic acid	CCC(C)CCCCCCCCCC(=O)O	Media	9.90 μM	5.52	Media	4.22 μM	5.14
Compound_581	p-Coumaric acid	C1=CC(=CC=C1C=CC(=O)O)O	Baja	48.05 μM	4.3	Baja	30.07 μM	4.1
Compound_582	Capecitabine	CCCCCOC(=O)NC1=NC(=O)N(C=C1F)C2C(C(C(O2)C)O)O	Alta	0.11 μM	6.49	Baja	80.60 μM	4.61
Compound_583	4-Isopropylbenzonitrile	CC(C)C1=CC=C(C=C1)C#N	Baja	53.65 μM	4.62	Baja	61.41 μM	4.7
Compound_584	Phosphatidylcholine 16:0-16:1	CCCCCCCCCCCCCCCC(=O)OCC(COP(=O)([O-])OCC[N+](C)(C)C)OC(=O)CCC=CCCCCCCCCCCC	Media	6.52 μM	5.71	Media	7.90 μM	5.61
Compound_585	2,3-Dioxy-2,3-dihydroindole	C1=CC=C2C(=C1)C(C(N2)O)O	Baja	49.57 μM	4.08	Baja	99.17 μM	4.07
Compound_586	Naphthalen-1(2h)-one	C1C=CC2=CC=CC=C2C1=O	Baja	76.39 μM	4.42	Baja	57.82 μM	4.95
Compound_587	Esprocarb	CCN(C(C)C(C)C)C(=O)SCC1=CC=CC=C1	Baja	62.93 μM	4.91	Media	1.61 μM	5.37
Compound_588	Rifamycin W	CC1C=CC=C(C(=O)NC2=CC(=O)C3=C(C(=C(C(=C3C2=O)O)C)O)C(=O)C(=CC(C(C(C(C(C(C(C1O)C)O)C)O)C)O)CO)C)C	Alta	0.29 μM	6.25	Alta	0.77 μM	6.74
Compound_589	Cascarillone	CC1CCC2(C(CC(=O)CC2C1(C)CCC3=COC=C3)C)C	Baja	56.49 μM	4.88	Media	9.68 μM	5.42
Compound_590	Cr(III) propionate	CCC(=O)O.CCC(=O)O.[Cr]	Baja	21.24 μM	4.19	Media	7.14 μM	5.03
Compound_591	Iprobenfos	CC(C)OP(=O)(OC(C)C)SCC1=CC=CC=C1	Baja	67.25 μM	4.68	Media	4.94 μM	5.43
Compound_592	4,4'-Dinitrostilbene	C1=CC(=CC=C1C=CC2=CC=C(C=C2)[N+](=O)[O-])[N+](=O)[O-]	Baja	71.62 μM	4.17	Media	4.99 μM	5.18
Compound_593	4-Fluorothreonine	C(C(C(C(=O)O)N)O)F	Baja	69.48 μM	4.88	Baja	47.49 μM	4.98
Compound_594	Myxochromide S2	CCC=CC=CC=CC=CC=CC=CC=CC(=O)N(C)C1C(OC(=O)C(NC(=O)C(NC(=O)C(NC(=O)C(NC1=O)CC(C)C)C)C)CCC(=O)N)C	Alta	0.44 μM	6.64	Alta	0.35 μM	6.31
Compound_595	Pederin	CC1C(OC(CC1=C)(C(C(=O)NC(C2CC(C(C(O2)CC(COC)OC)(C)C)O)OC)O)OC)C	Alta	0.10 μM	6.26	Alta	0.35 μM	6.79
Compound_596	Dehydrospermidine	C(CC=NCCCN)CN	Baja	29.06 μM	4.7	Media	3.94 μM	5.16
Compound_597	4,4'-Diaponeurosporene	CC(=CCCC(=CC=CC(=CC=CC=C(C)C=CC=C(C)C=CC=C(C)C)C)C)C	Media	5.23 μM	5.46	Media	6.89 μM	5.48
Compound_598	Isoprene	CC(=C)C=C	Media	2.45 μM	5.4	Media	2.44 μM	5.85
Compound_599	N-Desmethyltamoxifen	CCC(=C(C1=CC=CC=C1)C2=CC=C(C=C2)OCCNC)C3=CC=CC=C3	Baja	52.08 μM	4.75	Alta	0.71 μM	6.43
Compound_600	Rivastigmine	CCN(C)C(=O)OC1=CC=CC(=C1)C(C)N(C)C	Baja	38.35 μM	4.08	Media	9.65 μM	5.62
Compound_601	Morphine-3-glucuronide	CN1CCC23C4C1CC5=C2C(=C(C=C5)OC6C(C(C(C(O6)C(=O)O)O)O)O)OC3C(C=C4)O	Media	4.12 μM	5.39	Alta	0.76 μM	6.74
Compound_602	Mycalamide B	CC1C(OC(CC1=C)(C(C(=O)NC2C3C(C(C(C(O3)CC(CO)OC)(C)C)OC)OCO2)O)OC)C	Alta	0.96 μM	6.74	Alta	0.77 μM	6.15
Compound_603	Agrimophol	CCCC(=O)C1=C(C(=C(C(=C1O)CC2(C(=C(C(=C(C2=O)C(=O)C(C)CC)O)C)O)C)O)C)OC	Baja	66.14 μM	4.71	Alta	0.45 μM	6.08
Compound_604	Thiofanox	CC(C)(C)C(=NOC(=O)NC)CSC	Baja	95.68 μM	4.34	Baja	50.41 μM	4.93
Compound_605	Oleamide	CCCCCCCCC=CCCCCCCCC(=O)N	Media	6.44 μM	5.69	Media	1.82 μM	5.71
Compound_606	Batrachotoxin	CC1=CNC(=C1C(=O)OC(C)C2=CCC34C2(CC(C56C3=CCC7C5(CCC(C7)(O6)O)C)O)CN(CCO4)C)C	Baja	44.42 μM	4.63	Alta	0.53 μM	6.12
Compound_607	(2S,4S,6S)-2-[2-(4-Hydroxy-3-meyhoxyphenyl)ethyl]tetrahydro-6-(4,5-dihydroxy-3-methoxyphenyl)-2H-pyran-4-yl 4-acetate	CC(=O)OC1CC(OC(C1)C2=CC(=C(C(=C2)OC)O)O)CCC3=CC(=C(C=C3)O)OC	Baja	63.42 μM	4.92	Media	3.18 μM	5.87
Compound_608	Tolterodine	CC1=CC(=C(C=C1)O)C(CCN(C(C)C)C(C)C)C2=CC=CC=C2	Baja	51.79 μM	4.41	Media	2.40 μM	5.24
Compound_609	(R)-10-hydroxystearic acid	CCCCCCCCC(CCCCCCCCC(=O)O)O	Media	4.47 μM	5.55	Media	1.44 μM	5.81
Compound_610	Geraniin	C1C2C3C(C(C(O2)OC(=O)C4=CC(=C(C(=C4)O)O)O)OC(=O)C5=CC(=C(C6=C5C7C(=CC(=O)C(C7(O)O)(O6)O)C(=O)O3)O)O)OC(=O)C8=CC(=C(C(=C8C9=C(C(=C(C=C9C(=O)O1)O)O)O)O)O)O	Alta	0.95 μM	6.57	Alta	0.53 μM	6.12
Compound_611	Eugeniin	C1C2C(C(C(C(O2)OC(=O)C3=CC(=C(C(=C3)O)O)O)OC(=O)C4=CC(=C(C(=C4)O)O)O)OC(=O)C5=CC(=C(C(=C5)O)O)O)OC(=O)C6=CC(=C(C(=C6C7=C(C(=C(C=C7C(=O)O1)O)O)O)O)O)O	Alta	0.14 μM	6.38	Alta	0.41 μM	6.44
Compound_612	1-O-Galloylpedunculagin	C1C2C(C3C(C(O2)OC(=O)C4=CC(=C(C(=C4)O)O)O)OC(=O)C5=CC(=C(C(=C5C6=C(C(=C(C=C6C(=O)O3)O)O)O)O)O)O)OC(=O)C7=CC(=C(C(=C7C8=C(C(=C(C=C8C(=O)O1)O)O)O)O)O)O	Alta	0.39 μM	6.24	Alta	0.94 μM	6.12
Compound_613	Corchorusoside E	CC1C(C(CC(O1)OC2CCC3(C4CCC5(C(CCC5(C4CCC3(C2)O)O)C6=CC(=O)OC6)C)CO)O)OC7C(C(C(C(O7)CO)OC8C(C(C(C(O8)CO)O)O)O)O)O	Alta	0.41 μM	6.22	Alta	0.97 μM	6.49
Compound_614	Quinquenoside I	CC=CC(=O)OCC1C(C(C(C(O1)OC2C(C(C(OC2OC3CCC4(C(C3(C)C)CCC5(C4CC(C6C5(CCC6C(C)(CCC=C(C)C)OC7C(C(C(C(O7)CO)O)O)O)C)O)C)C)CO)O)O)O)O)O	Alta	0.75 μM	6.32	Alta	0.66 μM	6.38
Compound_615	Betavulgaroside IV	CC1(CCC2(CCC3(C(=CCC4C3(CCC5C4(CCC(C5(C)C)OC6C(C(C(C(O6)C(=O)O)O)OC(C(C(=O)O)O)OCC(=O)O)O)C)C)C2C1)C)C(=O)O)C	Alta	0.89 μM	6.29	Alta	0.26 μM	6.12
Compound_616	Heterophylliin A	C1C2C(C(C(C(O2)OC(=O)C3=CC(=C(C(=C3)O)O)O)O)OC(=O)C4=CC(=C(C(=C4)O)O)O)OC(=O)C5=CC(=C(C(=C5C6=C(C(=C(C=C6C(=O)O1)O)O)O)O)O)O	Alta	0.97 μM	6.55	Alta	0.39 μM	6.98
Compound_617	13-Demethylspirolide C	CC1CC23CCC(=C(C2C=C(C(CC4CCC5(O4)CCC6(O5)C(CCC(O6)CC(=C)CCCC3=NCC1C)(C)O)O)C)C)C7C=C(C(=O)O7)C	Alta	0.52 μM	6.03	Alta	0.23 μM	6.73
Compound_618	Gingerglycolipid C	CCCCCCCCC=CCCCCCCCC(=O)OC1(C(C(OC(C1(O)O)OCCC)COC2C(C(C(C(O2)CO)O)O)O)O)O	Alta	0.62 μM	6.1	Alta	0.30 μM	6.57
Compound_619	Gingerglycolipid B	CCCCCC=CCC=CCCCCCCCC(=O)OCC(COC1C(C(C(C(O1)COC2C(C(C(C(O2)CO)O)O)O)O)O)O)O	Alta	0.65 μM	6.41	Alta	0.28 μM	6.94
Compound_620	Alpha-Viniferin	C1=CC(=CC=C1C2C3C4=C5C(C(OC5=CC(=C4)O)C6=CC=C(C=C6)O)C7=C8C(C(OC8=CC(=C7)O)C9=CC=C(C=C9)O)C1=C3C(=CC(=C1)O)O2)O	Media	4.45 μM	5.08	Media	8.37 μM	5.04
Compound_621	Quercilicoside A	CC1CCC2(CCC3(C(=CCC4C3(CCC5C4(CC(C(C5(C)CO)O)O)C)C)C2C1(C)O)C)C(=O)OC6C(C(C(C(O6)CO)O)O)O	Alta	0.97 μM	6.14	Alta	0.38 μM	6.52
Compound_622	ginsenoside R10	CC1(C(CCC2(C1C(CC3(C2CC(C4C3(CCC4C5(CCC(C(O5)(C)C)O)C)C)O)C)OC6C(C(C(C(O6)CO)O)O)O)C)O)C	Alta	0.77 μM	6.58	Alta	0.65 μM	6.86
Compound_623	Saponin H	CC(=CC(CC1(C(O1)C2CCC3C4(CCC(C(C4CCC3(C25CC(=O)OC5)C)(C)C)OC6C(C(C(C(O6)CO)O)O)O)C)C)O)C	Alta	0.17 μM	6.19	Alta	0.48 μM	7
Compound_624	Abrusoside A	CC1=CCC(OC1=O)C(C)C2CCC3(C2(CCC45C3CCC6C4(C5)CCC(C6(C)C(=O)O)OC7C(C(C(C(O7)CO)O)O)O)C)C	Alta	0.14 μM	6.7	Alta	0.75 μM	6.73
Compound_625	Janthitrem F	CC(=O)OC1C=C2C(CCC3(C2(CCC4C3(C5=C(C4)C6=CC7=C(C=C6N5)C8=CC(OC(C8C7O)(C)C)(C)C)C)O)C)OC1C(C)(C)O	Alta	0.47 μM	6.66	Alta	0.36 μM	6.73
Compound_626	Phosphatidylinositol-3,4,5-trisphosphate	CC(=O)OC(COP(=O)(O)OC1C(C(C(C(C1O)OP(=O)(O)O)OP(=O)(O)O)OP(=O)(O)O)O)OC(=O)C	Alta	0.10 μM	6.13	Alta	0.33 μM	6.4
Compound_627	Fumonisin A1	CCCCC(C)C(C(CC(C)CC(CCCCC(CC(C(C)NC(=O)C)O)O)O)OC(=O)CC(CC(=O)O)C(=O)O)OC(=O)CC(CC(=O)O)C(=O)O	Alta	0.34 μM	6.45	Alta	0.36 μM	6.73
Compound_628	3'-N-Acetyl-4'-O-(9-octadecenoyl)fusarochromanone	CCCCCCCCC=CCCCCCCCC(=O)OCC(CC(=O)C1=C(C2=C(C=C1)OC(CC2=O)(C)C)N)NC(=O)C	Baja	10.43 μM	4.87	Media	3.13 μM	5.55
Compound_629	Eriodictyol 7-(6-trans-p-coumaroylglucoside)	C1C(OC2=CC(=CC(=C2C1=O)O)OC3C(C(C(C(O3)COC(=O)C=CC4=CC=C(C=C4)O)O)O)O)C5=CC(=C(C=C5)O)O	Media	6.13 μM	5.71	Media	7.29 μM	5.76
Compound_630	2-Decarboxyphyllocactin	C1C[N+](=CC=C2CC(NC(=C2)C(=O)O)C(=O)O)C3=CC(=C(C=C31)OC4C(C(C(C(O4)COC(=O)CC(=O)O)O)O)O)O	Baja	48.67 μM	4.56	Alta	0.31 μM	6.83
Compound_631	Tuberoside	CC(C)C(C)C=CC(C)C1CCC2C1(CCC3C2=CC(C4(C3(CCC(C4)OC5C(C(C(C(O5)CO)O)O)O)C)O)O)C	Alta	0.17 μM	6.86	Alta	0.83 μM	6.28
Compound_632	8-Acetoxy-4'-methoxypinoresinol 4-glucoside	CC(=O)OC12COC(C1COC2C3=CC(=C(C=C3)OC4C(C(C(C(O4)CO)O)O)O)OC)C5=CC(=C(C=C5)OC)OC	Media	8.04 μM	5.62	Media	6.96 μM	6
Compound_633	Maysin 3'-methyl ether	CC1C(C(C(C(O1)OC2C(C(=O)C(OC2C3=C(C4=C(C=C3O)OC(=CC4=O)C5=CC(=C(C=C5)O)OC)O)C)O)O)O)O	Media	2.86 μM	5.07	Media	2.01 μM	5.65
Compound_634	Hydratopyrrhoxanthinol	CC1=C(C(CC(C1)O)(C)C)C#CC(=CC=CC=CC=C(C)C=C2C=C(C(=O)O2)C=CC3(C(CC(CC3(C)O)O)(C)C)O)C	Baja	85.82 μM	4.89	Media	9.45 μM	5.58
Compound_635	Asperuloside tetraacetate	CC(=O)OCC1C(C(C(C(O1)OC2C3C4C(C=C3COC(=O)C)OC(=O)C4=CO2)OC(=O)C)OC(=O)C)OC(=O)C	Alta	0.57 μM	6.71	Alta	0.13 μM	6.1
Compound_636	2-Hexaprenyl-3-methyl-5-hydroxy-6-methoxy-1,4-benzoquinone	CC1=C(C(=O)C(=C(C1=O)O)OC)CC=C(C)CCC=C(C)CCC=C(C)CCC=C(C)CCC=C(C)CCC=C(C)C	Baja	15.65 μM	4.08	Media	4.04 μM	5.38
Compound_637	Montecristin	CCCCCCCCCCCCC=CCCC=CCCC(C(CCCCCCCCCCC1=CC(OC1=O)C)O)O	Baja	38.22 μM	4.64	Media	9.46 μM	5.55
Compound_638	Asticolorin A	CC1=CC2C3C(C1)(C4=C(C(C3(OC5=C2C(=C6C(=C5)OC7=CC(=CC(=C76)O)C)C)O)O)OC8=CC(=CC(=C84)O)C)C	Baja	64.78 μM	4.44	Media	7.02 μM	5.45
Compound_639	LysoPE(24:1(15Z)/0:0)	CCCCCCCCC=CCCCCCCCCCCCCCC(=O)OCC(COP(=O)(O)OCCN)O	Media	5.95 μM	5.55	Media	8.07 μM	5.57
Compound_640	5,7-Dihydroxy-3',4'-dimethoxy-8-(3-hydroxy-3-methylbutyl)-isoflavone 7-glucoside	CC(C)(CCC1=C(C=C(C2=C1OC=C(C2=O)C3=CC(=C(C=C3)OC)OC)O)OC4C(C(C(C(O4)CO)O)O)O)O	Media	8.22 μM	5.76	Media	2.58 μM	5.03
Compound_641	beta-D-Xylopyranosyl-(1->3)-alpha-L-arabinofuranosyl-(1->3)-L-arabinose	C1C(C(C(C(O1)O)O)OC2C(C(C(O2)CO)OC3C(C(C(CO3)O)O)O)O)O	Alta	0.98 μM	6.15	Alta	0.32 μM	6.5
Compound_642	Chaetoglobosin N	CC1CC=CC2C3C(O3)(C(C4C2(C(=O)CCC(=O)C(=O)C(=C1)C)C(=O)NC4C(C)C5=CNC6=CC=CC=C65)C)C	Baja	72.75 μM	4.49	Media	9.73 μM	5.96
Compound_643	Lippioside I	CC1(C(CC2C1C(OC=C2C(=O)O)OC3C(C(C(C(O3)COC(=O)C=CC4=CC=C(C=C4)O)O)O)O)O)O	Baja	82.07 μM	4.36	Media	6.25 μM	5.37
Compound_644	Sarcodon scabrosus Depsipeptide	CCC(C)C1C(=O)OC(C(=O)NC(C(=O)NC(C(=O)OC(C(=O)N1)C(C)C)C(C)O)C)C(C)C	Alta	0.73 μM	6.43	Alta	0.27 μM	6.31
Compound_645	Methyl glycyrrhetate	CC1(C2CCC3(C(C2(CCC1O)C)C(=O)C=C4C3(CCC5(C4CC(CC5)(C)C(=O)OC)C)C)C)C	Baja	30.41 μM	4.38	Media	3.98 μM	5.1
Compound_646	Propapyriogenin A2	CC1(CC2C3=CC(C4C5(CCC(=O)C(C5CCC4(C3(CCC2(CC1=O)C(=O)O)C)C)(C)C)C)O)C	Baja	34.41 μM	4.57	Baja	86.95 μM	4.93
Compound_647	6-Feruloylglucose 2,3,4-trihydroxy-3-methylbutylglycoside	CC(CO)(C(COC1C(C(C(C(O1)COC(=O)C=CC2=CC(=C(C=C2)O)OC)O)O)O)O)O	Media	8.71 μM	5.73	Media	4.42 μM	5.49
Compound_648	Hydroxysintaxanthin 5,6-epoxide	CC(=CC=CC=C(C)C=CC=C(C)C(=O)C)C=CC=C(C)C=CC12C(CC(CC1(O2)C)O)(C)C	Baja	92.09 μM	4.94	Media	1.32 μM	5.11
Compound_649	glycitein 4'-O-glucuronide	COC1=C(C=C2C(=C1)C(=O)C(=CO2)C3=CC=C(C=C3)OC4C(C(C(C(O4)C(=O)O)O)O)O)O	Media	8.11 μM	5.7	Media	2.04 μM	5.67
Compound_650	5,10-Methylenetetrahydrofolic acid	C1C2CN(CN2C3=C(N1)N=C(NC3=O)N)C4=CC=C(C=C4)C(=O)NC(CCC(=O)O)C(=O)O	Baja	76.14 μM	4.89	Media	4.93 μM	5.92
Compound_651	Rigin	C1CC(N(C1)C(=O)C(CCC(=O)N)NC(=O)CN)C(=O)NC(CCCN=C(N)N)C(=O)O	Alta	0.86 μM	6.02	Alta	0.75 μM	6.46
Compound_652	Betavulgarin	COC1=C2C(=CC3=C1OCO3)OC=C(C2=O)C4=CC=CC=C4O	Baja	31.10 μM	4.79	Media	6.37 μM	5.11
Compound_653	Leukotriene E3	CCCCCCCCC=CC=CC=CC(C(CCCC(=O)O)O)SCC(C(=O)O)N	Baja	36.67 μM	4.46	Media	2.94 μM	5.03
Compound_654	Nonadecanoic acid	CCCCCCCCCCCCCCCCCCC(=O)O	Media	2.94 μM	5.16	Media	1.64 μM	5.75
Compound_655	Shoyuflavone C	C1=CC(=CC=C1C2=COC3=C(C2=O)C(=CC(=C3O)OC(C(C(=O)O)O)C(=O)O)O)O	Media	7.56 μM	5.09	Media	3.69 μM	5.61
Compound_656	Forasartan	CCCCC1=NN(C(=N1)CCCC)CC2=CN=C(C=C2)C3=CC=CC=C3C4=NNN=N4	Baja	37.27 μM	4.89	Media	4.03 μM	5.11
Compound_657	beta-Pinene	CC1(C2CCC(=C)C1C2)C	Baja	62.65 μM	4.49	Media	1.46 μM	5.68
Compound_658	Heptadecanoyl carnitine	CCCCCCCCCCCCCCCCC(=O)OC(CC(=O)[O-])C[N+](C)(C)C	Baja	91.36 μM	4.08	Media	9.19 μM	5.26
Compound_659	9-nitro-9E-octadecenoic acid	CCCCCCCCC=C(CCCCCCCC(=O)O)[N+](=O)[O-]	Media	7.98 μM	5.76	Media	4.57 μM	5.25
Compound_660	Scorzoside	CC1C2CC(C(=C)C3CCC(=C)C3C2OC1=O)OC4C(C(C(C(O4)CO)O)O)O	Alta	0.59 μM	6.82	Alta	0.61 μM	6.56
Compound_661	Kiwiionoside	CC(C=CC1(C(CC(CC1(C)O)OC2C(C(C(C(O2)CO)O)O)O)(C)C)O)O	Media	2.70 μM	5.54	Media	1.69 μM	5.86
Compound_662	Luteolin 3'-methyl ether 7-glucoside	COC1=C(C=CC(=C1)C2=CC(=O)C3=C(C=C(C=C3O2)OC4C(C(C(C(O4)CO)O)O)O)O)O	Media	7.44 μM	5.32	Media	7.77 μM	5.21
Compound_663	Margrapine B	CC1(C(O1)C(C2=C(C=C(C3=C2N(C4=C(C3=O)C=CC(=C4OC)OC)C)O)OC)O)C	Baja	47.13 μM	4.82	Media	2.41 μM	5.16
Compound_664	Tokinolide A	CCCC=C1C2=C(C3C(CC2)C45C3(CCC=C4)C(=CCCC)OC5=O)C(=O)O1	Baja	55.52 μM	4.95	Media	8.74 μM	5.34
Compound_665	Thaumatin	CC(=O)NC1=CC=C(C=C1)S(=O)(=O)N2CCN(CC2)C3CCCCCC3	Baja	41.67 μM	4.14	Media	1.64 μM	5.62
Compound_666	Precorrin 8X	CC1C2=NC(CC3=NC(=C(C4=NC(C5C(C(C1=N5)(C)CCC(=O)O)CC(=O)O)(C(C4CCC(=O)O)(C)CC(=O)O)C)C)C(C3CCC(=O)O)(C)CC(=O)O)(C(=C2CCC(=O)O)C)C	Alta	0.27 μM	6.5	Alta	0.33 μM	6.45
Compound_667	Behenic Acid	CCCCCCCCCCCCCCCCCCCCCC(=O)O	Media	7.87 μM	5.1	Media	1.11 μM	5.33
Compound_668	N,N-dipropylethanimidamide	CCCN(CCC)C(=N)C	Baja	46.24 μM	4.67	Baja	79.59 μM	4.85
Compound_669	Chromium(6+)	[Cr+6]	Baja	46.51 μM	5	Media	1.17 μM	5.5
Compound_670	Taxifolin	C1=CC(=C(C=C1C2C(C(=O)C3=C(C=C(C=C3O2)O)O)O)O)O	Media	7.39 μM	5.35	Media	9.54 μM	5.58
Compound_671	Phygrine	CC(=O)CC1CCC(N1C)CC(=O)CC2CCCN2C	Baja	44.75 μM	4.13	Media	5.79 μM	5.3
Compound_672	Mukoenine A	CC1=CC2=C(C(=C1O)CC=C(C)C)NC3=CC=CC=C32	Baja	17.62 μM	4.58	Media	8.68 μM	5.55
Compound_673	2-Dodecylcyclobutanone	CCCCCCCCCCCCC1CCC1=O	Baja	28.79 μM	4.13	Media	5.71 μM	5.79
Compound_674	3,4-Dihydroxyphenylglycol O-sulfate	C1=CC(=C(C=C1C(CO)O)O)OS(=O)(=O)O	Baja	72.37 μM	4.9	Media	5.85 μM	5.42
Compound_675	Tetrahydrofuran	C1CCOC1	Baja	67.93 μM	4.45	Baja	63.45 μM	4.62
Compound_676	Midodrine	COC1=CC(=C(C=C1)OC)C(CNC(=O)CN)O	Baja	33.70 μM	4.18	Baja	57.09 μM	4.61
Compound_677	3,4-Dichlorothiophenol	C1=CC(=C(C=C1S)Cl)Cl	Baja	39.45 μM	4.45	Media	8.94 μM	5.02
Compound_678	6,6-Dibromopenicillanic acid	CC1(C(N2C(S1)C(C2=O)(Br)Br)C(=O)O)C	Baja	16.04 μM	4.05	Media	2.57 μM	5.88
Compound_679	3-Methyloxindole	CC1C2=CC=CC=C2NC1=O	Baja	40.98 μM	4.79	Baja	88.79 μM	4.44
Compound_680	Ambrox	CC1(CCCC2(C1CCC3(C2CCO3)C)C)C	Baja	65.66 μM	4.43	Media	9.08 μM	5.58
Compound_681	Isoleucyl-Proline	CCC(C)C(C(=O)N1CCCC1C(=O)O)N	Baja	66.43 μM	4.5	Baja	50.19 μM	4.9
Compound_682	Asparaginyl-Isoleucine	CCC(C)C(C(=O)O)NC(=O)C(CC(=O)N)N	Baja	22.09 μM	4.03	Media	2.02 μM	5.49
Compound_683	Faurinone	CC(C)C1CCC2(CCCC2C1C(=O)C)C	Baja	20.24 μM	4.27	Media	4.87 μM	5.03
Compound_684	4-(2-Thienyl)Butyric Acid	C1=CSC(=C1)CCCC(=O)O	Baja	14.39 μM	4.02	Baja	92.36 μM	4.33
Compound_685	N-Gluconyl ethanolamine phosphate	C(COP(=O)(O)O)NC(=O)C(C(C(C(CO)O)O)O)O	Media	8.12 μM	5.92	Media	5.80 μM	5.16
Compound_686	Cyclohexanecarboxamide, N-ethyl-5-methyl-2-(1-methylethyl)-	CCNC(=O)C1CC(CCC1C(C)C)C	Baja	19.91 μM	4.72	Baja	90.83 μM	4.82
Compound_687	Cadinene, (-)-	CC1CCC(C2C1C=CC(C2)C)C(C)C	Baja	73.63 μM	4.46	Media	6.11 μM	5.46
Compound_688	Beta-Elemene	CC(=C)C1CCC(C(C1)C(=C)C)(C)C=C	Baja	28.47 μM	4.51	Media	4.72 μM	5.37
Compound_689	Metamitron	CC1=NN=C(C(=O)N1N)C2=CC=CC=C2	Baja	90.14 μM	4.55	Baja	42.93 μM	4.96
Compound_690	Metharbital	CCC1(C(=O)NC(=O)N(C1=O)C)CC	Baja	15.97 μM	4.48	Baja	97.50 μM	4.9
Compound_691	Methyl furfuryl disulfide	CSSCC1=CC=CO1	Baja	70.27 μM	4.63	Baja	75.67 μM	4.37
Compound_692	1,4-Benzoquinone dioxime	C1=CC(=CC=C1NO)N=O	Baja	30.39 μM	4.2	Baja	14.50 μM	4.48
Compound_693	Salicylamide	C1=CC=C(C(=C1)C(=O)N)O	Baja	56.18 μM	4.35	Baja	83.26 μM	4.24
Compound_694	Allyl propionate	CCC(=O)OCC=C	Baja	58.10 μM	4.95	Media	6.52 μM	5.02
Compound_695	Neurine	C[N+](C)(C)C=C.[OH-]	Baja	19.15 μM	4.45	Baja	58.10 μM	4.1
Compound_696	Clitorin	CC1C(C(C(C(O1)OCC2C(C(C(C(O2)OC3=C(OC4=CC(=CC(=C4C3=O)O)O)C5=CC=C(C=C5)O)OC6C(C(C(C(O6)C)O)O)O)O)O)O)O)O	Media	1.51 μM	5.82	Media	9.76 μM	5.7
Compound_697	Rutin	CC1C(C(C(C(O1)OCC2C(C(C(C(O2)OC3=C(OC4=CC(=CC(=C4C3=O)O)O)C5=CC(=C(C=C5)O)O)O)O)O)O)O)O	Media	3.46 μM	5.05	Media	7.54 μM	5.55
Compound_698	Kaempferol-3-O-rutinoside	CC1C(C(C(C(O1)OCC2C(C(C(C(O2)OC3=C(OC4=CC(=CC(=C4C3=O)O)O)C5=CC=C(C=C5)O)O)O)O)O)O)O	Media	7.79 μM	5.3	Media	5.64 μM	5.35
Compound_699	Manghaslin	CC1C(C(C(C(O1)OCC2C(C(C(C(O2)OC3=C(OC4=CC(=CC(=C4C3=O)O)O)C5=CC(=C(C=C5)O)O)OC6C(C(C(C(O6)C)O)O)O)O)O)O)O)O	Media	1.05 μM	5.26	Media	2.31 μM	5.72
Compound_700	Kaempferol	C1=CC(=CC=C1C2=C(C(=O)C3=C(C=C(C=C3O2)O)O)O)O	Baja	38.67 μM	4.07	Media	3.87 μM	5.57
Compound_701	(2beta,3alpha)-2,3-Dihydroxy-urs-12-en-28-oic acid	CC1CCC2(CCC3(C(=CCC4C3(CCC5C4(CC(C(C5(C)C)O)O)C)C)C2C1C)C)C(=O)O	Baja	83.25 μM	4.71	Media	3.32 μM	5.16
Compound_702	Acacic Acid	CC1(CC2C3=CCC4C5(CCC(C(C5CCC4(C3(CC(C2(CC1O)C(=O)O)O)C)C)(C)C)O)C)C	Baja	50.46 μM	4.67	Baja	98.69 μM	4.51
Compound_703	Oleanolic Acid	CC1(CCC2(CCC3(C(=CCC4C3(CCC5C4(CCC(C5(C)C)O)C)C)C2C1)C)C(=O)O)C	Baja	88.76 μM	4.35	Media	2.79 μM	5.9
Compound_704	Betulinic Acid	CC(=C)C1CCC2(C1C3CCC4C5(CCC(C(C5CCC4(C3(CC2)C)C)(C)C)O)C)C(=O)O	Media	3.99 μM	5.05	Media	2.18 μM	5.06
Compound_705	Beta-Sitosterol	CCC(CCC(C)C1CCC2C1(CCC3C2CC=C4C3(CCC(C4)O)C)C)C(C)C	Media	8.80 μM	5.81	Media	5.59 μM	5.05
Compound_706	Carpaine	CC1C2CCC(N1)CCCCCCCC(=O)OC3CCC(CCCCCCCC(=O)O2)NC3C	Baja	88.19 μM	4.56	Media	7.64 μM	5.46
Compound_707	Pseudocarpaine	CC1C2CCC(N1)CCCCCCCC(=O)OC3CCC(CCCCCCCC(=O)O2)NC3C	Baja	35.03 μM	4.79	Media	5.99 μM	5.45
Compound_708	Stigmasterol	CCC(C=CC(C)C1CCC2C1(CCC3C2CC=C4C3(CCC(C4)O)C)C)C(C)C	Media	9.27 μM	5.18	Media	4.50 μM	5.47
Compound_709	Casuarinondiol	C1CC(=O)C(CC2=CC(=C(C=C2)O)C3=C(C=CC(=C3)CC1O)O)O	Media	5.97 μM	5.38	Media	2.81 μM	5.02
Compound_710	Casuarine	C1C(C(C2N1C(C(C2O)O)CO)O)O	Media	3.06 μM	5.25	Media	2.53 μM	5.05
Compound_711	Casuarinondiol	C1CC(=O)C(CC2=CC(=C(C=C2)O)C3=C(C=CC(=C3)CC1O)O)O	Media	9.36 μM	5.82	Media	8.62 μM	5.97
Compound_712	Casuarine	C1C(C(C2N1C(C(C2O)O)CO)O)O	Media	7.93 μM	5.93	Media	3.81 μM	5.74
Compound_713	11-oxo-Mogroside V	CC(CCC(C(C)(C)O)OC1C(C(C(C(O1)COC2C(C(C(C(O2)CO)O)O)O)O)O)OC3C(C(C(C(O3)CO)O)O)O)C4CCC5(C4(CC(=O)C6(C5CC=C7C6CCC(C7(C)C)OC8C(C(C(C(O8)COC9C(C(C(C(O9)CO)O)O)O)O)O)O)C)C)C	Alta	0.32 μM	6.82	Alta	0.21 μM	6.55
Compound_714	Oleanolic Acid	CC1(CCC2(CCC3(C(=CCC4C3(CCC5C4(CCC(C5(C)C)O)C)C)C2C1)C)C(=O)O)C	Baja	50.21 μM	4.36	Media	4.37 μM	5.33
Compound_715	Asiatic Acid	CC1CCC2(CCC3(C(=CCC4C3(CCC5C4(CC(C(C5(C)CO)O)O)C)C)C2C1C)C)C(=O)O	Baja	79.41 μM	4.59	Media	4.32 μM	5.62
Compound_716	Asiaticoside	CC1CCC2(CCC3(C(=CCC4C3(CCC5C4(CC(C(C5(C)CO)O)O)C)C)C2C1C)C)C(=O)OC6C(C(C(C(O6)COC7C(C(C(C(O7)CO)OC8C(C(C(C(O8)C)O)O)O)O)O)O)O)O	Alta	0.20 μM	6.9	Alta	0.73 μM	6.33
Compound_717	Madecassic Acid	CC1CCC2(CCC3(C(=CCC4C3(CC(C5C4(CC(C(C5(C)CO)O)O)C)O)C)C2C1C)C)C(=O)O	Media	6.51 μM	5.69	Baja	84.00 μM	4.91
Compound_718	Madasiatic acid	CC1CCC2(CCC3(C(=CCC4C3(CC(C5C4(CC(C(C5(C)C)O)O)C)O)C)C2C1C)C)C(=O)O	Media	6.07 μM	5.32	Media	6.39 μM	5.63
Compound_719	Madecassoside	CC1CCC2(CCC3(C(=CCC4C3(CC(C5C4(CC(C(C5(C)CO)O)O)C)O)C)C2C1C)C)C(=O)OC6C(C(C(C(O6)COC7C(C(C(C(O7)CO)OC8C(C(C(C(O8)C)O)O)O)O)O)O)O)O	Alta	0.25 μM	6.34	Alta	0.73 μM	6.42
Compound_720	Isothankunic acid	CC1CCC2(CCC3(C(=CCC4C3(CC(C5(C4(CCC(C5(C)CO)O)C)O)O)C)C2C1C)C)C(=O)O	Media	2.58 μM	5.91	Media	9.79 μM	5.26
Compound_721	Asiatic Acid	CC1CCC2(CCC3(C(=CCC4C3(CCC5C4(CC(C(C5(C)CO)O)O)C)C)C2C1C)C)C(=O)O	Baja	26.48 μM	4.58	Media	9.55 μM	5.99
Compound_722	Azide ion	[N-]=[N+]=[N-]	Baja	47.09 μM	4.54	Baja	96.02 μM	4.07
Compound_723	Asiatic Acid	CC1CCC2(CCC3(C(=CCC4C3(CCC5C4(CC(C(C5(C)CO)O)O)C)C)C2C1C)C)C(=O)O	Baja	71.04 μM	4.03	Media	5.34 μM	5.3
Compound_724	Asiatic Acid	CC1CCC2(CCC3(C(=CCC4C3(CCC5C4(CC(C(C5(C)CO)O)O)C)C)C2C1C)C)C(=O)O	Baja	24.41 μM	4.48	Media	4.71 μM	5.74
Compound_725	Asiatic Acid	CC1CCC2(CCC3(C(=CCC4C3(CCC5C4(CC(C(C5(C)CO)O)O)C)C)C2C1C)C)C(=O)O	Baja	62.08 μM	4	Media	3.59 μM	5.08
Compound_726	Asiatic Acid	CC1CCC2(CCC3(C(=CCC4C3(CCC5C4(CC(C(C5(C)CO)O)O)C)C)C2C1C)C)C(=O)O	Baja	65.36 μM	4.91	Media	4.09 μM	5.2
Compound_727	Asiatic Acid	CC1CCC2(CCC3(C(=CCC4C3(CCC5C4(CC(C(C5(C)CO)O)O)C)C)C2C1C)C)C(=O)O	Baja	22.91 μM	4.85	Media	8.55 μM	5.94
Compound_728	Asiatic Acid	CC1CCC2(CCC3(C(=CCC4C3(CCC5C4(CC(C(C5(C)CO)O)O)C)C)C2C1C)C)C(=O)O	Baja	10.85 μM	4.01	Media	2.68 μM	5.82
Compound_729	Asiatic Acid	CC1CCC2(CCC3(C(=CCC4C3(CCC5C4(CC(C(C5(C)CO)O)O)C)C)C2C1C)C)C(=O)O	Baja	58.96 μM	4.99	Media	1.32 μM	5.32
Compound_730	Asiatic Acid	CC1CCC2(CCC3(C(=CCC4C3(CCC5C4(CC(C(C5(C)CO)O)O)C)C)C2C1C)C)C(=O)O	Baja	55.03 μM	4.56	Media	7.72 μM	5.61
Compound_731	O-methylpsychotrine sulfate heptahydrate	CCC1CN2CCC3=CC(=C(C=C3C2CC1CC4=NCCC5=CC(=C(C=C54)OC)OC)OC)OC.O.OS(=O)(=O)O	Baja	93.71 μM	4.38	Media	1.12 μM	5.03
Compound_732	Psychotrine dihydrogen oxalate	CCC1CN2CCC3=CC(=C(C=C3C2CC1CC4=NCCC5=CC(=C(C=C54)OC)O)OC)OC.C(=O)(C(=O)O)O	Baja	27.91 μM	4.28	Media	5.08 μM	5.31
Compound_733	Emetine	CCC1CN2CCC3=CC(=C(C=C3C2CC1CC4C5=CC(=C(C=C5CCN4)OC)OC)OC)OC	Baja	15.79 μM	4.56	Media	5.27 μM	5.75
Compound_734	Diacetyl	CC(=O)C(=O)C	Baja	63.48 μM	4.29	Media	6.14 μM	5.35
Compound_735	Phenyl	C1=CC=[C]C=C1	Baja	46.18 μM	4.88	Media	5.19 μM	5.55
Compound_736	PKR Inhibitor	C1=CC2=C(C3=C1NC(=O)C3=CC4=CN=CN4)SC=N2	Baja	11.21 μM	4.83	Alta	0.61 μM	6.01
Compound_737	Naringin	CC1C(C(C(C(O1)OC2C(C(C(OC2OC3=CC(=C4C(=O)CC(OC4=C3)C5=CC=C(C=C5)O)O)CO)O)O)O)O)O	Media	2.09 μM	5.14	Media	5.18 μM	5.65
Compound_738	Vitexin	C1=CC(=CC=C1C2=CC(=O)C3=C(O2)C(=C(C=C3O)O)C4C(C(C(C(O4)CO)O)O)O)O	Media	5.02 μM	5.34	Media	6.32 μM	5.8
Compound_739	ent-15-Oxo-kaur-16-en-19-oic acid	CC12CCCC(C1CCC34C2CCC(C3)C(=C)C4=O)(C)C(=O)O	Baja	86.77 μM	4.41	Media	9.15 μM	5.41
Compound_740	ent-15-Oxo-kaur-16-en-19-oic acid	CC12CCCC(C1CCC34C2CCC(C3)C(=C)C4=O)(C)C(=O)O	Baja	21.64 μM	4.66	Media	7.75 μM	5.79
Compound_741	Beta-Glucan	C(C1C(C(C(C(O1)OC2C(OC(C(C2O)O)OC3C(OC(C(C3O)O)O)CO)CO)O)O)O)O	Alta	0.85 μM	6.78	Alta	0.16 μM	6.27
Compound_742	Cicerin	COC1=CC2=C(C=C1C3COC4=CC(=CC(=C4C3=O)O)O)OCO2	Baja	99.67 μM	4.31	Media	4.81 μM	5.71
Compound_743	Arginine	C(CC(C(=O)O)N)CN=C(N)N	Alta	0.10 μM	6.48	Alta	0.57 μM	6.96
Compound_744	Gallic Acid	C1=C(C=C(C(=C1O)O)O)C(=O)O	Baja	79.39 μM	4.47	Baja	70.27 μM	4.85
Compound_745	Ferulic acid	COC1=C(C=CC(=C1)C=CC(=O)O)O	Baja	66.19 μM	4.84	Baja	11.33 μM	4.14
Compound_746	Chlorogenic Acid	C1C(C(C(CC1(C(=O)O)O)OC(=O)C=CC2=CC(=C(C=C2)O)O)O)O	Alta	0.27 μM	6.85	Alta	0.96 μM	6.89
Compound_747	Cinnamic Acid	C1=CC=C(C=C1)C=CC(=O)O	Baja	47.91 μM	4.63	Baja	12.68 μM	4.02
Compound_748	Salicylic Acid	C1=CC=C(C(=C1)C(=O)O)O	Baja	53.85 μM	4.17	Baja	74.98 μM	4.41
Compound_749	Formononetin 7-O-glucoside-6''-O-malonate	COC1=CC=C(C=C1)C2=COC3=C(C2=O)C=CC(=C3)OC4C(C(C(C(O4)COC(=O)CC(=O)O)O)O)O	Media	2.40 μM	5.49	Media	8.37 μM	5.37
Compound_750	Biochanin A 7-O-(6-O-malonyl-beta-D-glucoside)	COC1=CC=C(C=C1)C2=COC3=CC(=CC(=C3C2=O)O)OC4C(C(C(C(O4)COC(=O)CC(=O)O)O)O)O	Media	2.27 μM	5.21	Media	9.66 μM	5.59
Compound_751	Soyasaponin I	CC1C(C(C(C(O1)OC2C(C(C(OC2OC3C(C(C(OC3OC4CCC5(C(C4(C)CO)CCC6(C5CC=C7C6(CCC8(C7CC(CC8O)(C)C)C)C)C)C)C(=O)O)O)O)CO)O)O)O)O)O	Alta	0.29 μM	6.51	Alta	0.50 μM	6.14
Compound_752	Quercetin	C1=CC(=C(C=C1C2=C(C(=O)C3=C(C=C(C=C3O2)O)O)O)O)O	Media	7.87 μM	5.48	Media	9.46 μM	5.03
Compound_753	Ursolic Acid	CC1CCC2(CCC3(C(=CCC4C3(CCC5C4(CCC(C5(C)C)O)C)C)C2C1C)C)C(=O)O	Media	1.32 μM	5.22	Media	2.75 μM	5.45
Compound_754	Kaempferol	C1=CC(=CC=C1C2=C(C(=O)C3=C(C=C(C=C3O2)O)O)O)O	Baja	77.38 μM	4.93	Media	4.50 μM	5.37
Compound_755	Isorhamnetin	COC1=C(C=CC(=C1)C2=C(C(=O)C3=C(C=C(C=C3O2)O)O)O)O	Media	2.75 μM	5.06	Media	3.70 μM	5.56
Compound_756	Luteolin	C1=CC(=C(C=C1C2=CC(=O)C3=C(C=C(C=C3O2)O)O)O)O	Media	7.72 μM	5.66	Media	6.65 μM	5.87
Compound_757	Glycyrrhizin	CC1(C2CCC3(C(C2(CCC1OC4C(C(C(C(O4)C(=O)O)O)O)OC5C(C(C(C(O5)C(=O)O)O)O)O)C)C(=O)C=C6C3(CCC7(C6CC(CC7)(C)C(=O)O)C)C)C)C	Alta	0.40 μM	6.88	Alta	0.22 μM	6.4
Compound_758	Apigenin	C1=CC(=CC=C1C2=CC(=O)C3=C(C=C(C=C3O2)O)O)O	Baja	69.53 μM	4.41	Media	1.90 μM	5.34
Compound_759	Verbascoside	CC1C(C(C(C(O1)OC2C(C(OC(C2OC(=O)C=CC3=CC(=C(C=C3)O)O)CO)OCCC4=CC(=C(C=C4)O)O)O)O)O)O	Media	9.63 μM	5.14	Media	7.83 μM	5.92
Compound_760	Caffeic Acid	C1=CC(=C(C=C1C=CC(=O)O)O)O	Baja	63.64 μM	4.1	Baja	23.13 μM	4.08
Compound_761	Cyanidin 3-(6''-malonylglucoside)	C1=CC(=C(C=C1C2=[O+]C3=CC(=CC(=C3C=C2OC4C(C(C(C(O4)COC(=O)CC(=O)O)O)O)O)O)O)O)O	Media	3.64 μM	5.09	Media	4.16 μM	5.89
Compound_762	Caftaric Acid	C1=CC(=C(C=C1C=CC(=O)OC(C(C(=O)O)O)C(=O)O)O)O	Baja	18.79 μM	4.4	Media	9.31 μM	5.77
Compound_763	Chicoric acid	C1=CC(=C(C=C1C=CC(=O)OC(C(C(=O)O)OC(=O)C=CC2=CC(=C(C=C2)O)O)C(=O)O)O)O	Media	2.14 μM	5.02	Media	5.26 μM	5.35
Compound_764	14-Deoxy-11,12-didehydroandrographolide	CC12CCC(C(C1CCC(=C)C2C=CC3=CCOC3=O)(C)CO)O	Baja	97.52 μM	4.73	Media	2.77 μM	5.99
Compound_765	Andrograpanin	CC1(CCCC2(C1CCC(=C)C2CCC3=CCOC3=O)C)CO	Baja	43.72 μM	4.6	Media	9.98 μM	5.26
Compound_766	Quinine	COC1=CC2=C(C=CN=C2C=C1)C(C3CC4CCN3CC4C=C)O	Baja	86.65 μM	5	Alta	0.35 μM	6.09
Compound_767	Cinchonine	C=CC1CN2CCC1CC2C(C3=CC=NC4=CC=CC=C34)O	Baja	85.96 μM	4.43	Alta	0.69 μM	6.99
Compound_768	Procyanidin B1	C1C(C(OC2=C1C(=CC(=C2C3C(C(OC4=CC(=CC(=C34)O)O)C5=CC(=C(C=C5)O)O)O)O)O)C6=CC(=C(C=C6)O)O)O	Media	5.79 μM	5.03	Media	9.73 μM	5.7
Compound_769	Cinnamic Acid	C1=CC=C(C=C1)C=CC(=O)O	Baja	28.70 μM	4.26	Baja	89.07 μM	4.06
Compound_770	Cinnamaldehyde	C1=CC=C(C=C1)C=CC=O	Baja	59.02 μM	4.59	Baja	43.98 μM	4.67
Compound_771	Eugenol	COC1=C(C=CC(=C1)CC=C)O	Baja	72.13 μM	4.89	Baja	79.69 μM	4.64
Compound_772	Indole-2-carboxylic acid	C1=CC=C2C(=C1)C=C(N2)C(=O)O	Baja	21.45 μM	4.55	Baja	79.29 μM	4.51
Compound_773	Epicatechin	C1C(C(OC2=CC(=CC(=C21)O)O)C3=CC(=C(C=C3)O)O)O	Media	8.55 μM	5.13	Media	8.45 μM	5.48
Compound_774	(-)-Catechin	C1C(C(OC2=CC(=CC(=C21)O)O)C3=CC(=C(C=C3)O)O)O	Media	5.77 μM	5.96	Media	9.91 μM	6
Compound_775	Emetine	CCC1CN2CCC3=CC(=C(C=C3C2CC1CC4C5=CC(=C(C=C5CCN4)OC)OC)OC)OC	Baja	91.64 μM	4.31	Media	4.34 μM	5.99
Compound_776	Anisomycin	CC(=O)OC1C(CNC1CC2=CC=C(C=C2)OC)O	Baja	94.22 μM	4.9	Media	6.39 μM	5.25
Compound_777	Cycloheximide	CC1CC(C(=O)C(C1)C(CC2CC(=O)NC(=O)C2)O)C	Baja	97.36 μM	4.63	Media	6.73 μM	5.66
Compound_778	Homoharringtonine,(S)	CC12C(C(=CC13CCCN3CCC4=CC5=C(C=C24)OCO5)OC)OC(=O)C(CCCC(C)(C)O)(CC(=O)O)O	Alta	0.63 μM	6.89	Alta	0.37 μM	6.57
Compound_779	Hydrochloric Acid	Cl	Baja	64.30 μM	4.01	Media	5.01 μM	5.5
Compound_780	Cissampareine	CN1CCC2=CC(=C(C3=C2C1CC4=CC=C(COC5=C(C=C6CCN=C(C6=C5O)CC7=CC=C(O3)C=C7)OC)C=C4)OC)OC	Media	1.09 μM	5.12	Media	3.28 μM	5.01
Compound_781	Cyclanoline	C[N+]12CCC3=CC(=C(C=C3C1CC4=C(C2)C(=C(C=C4)OC)O)O)OC	Baja	32.20 μM	4.41	Alta	0.47 μM	6.21
Compound_782	Magnoflorine	C[N+]1(CCC2=CC(=C(C3=C2C1CC4=C3C(=C(C=C4)OC)O)O)OC)C	Baja	67.61 μM	4.89	Alta	0.27 μM	6.54
Compound_783	Isovitexin	C1=CC(=CC=C1C2=CC(=O)C3=C(O2)C=C(C(=C3O)C4C(C(C(C(O4)CO)O)O)O)O)O	Media	2.42 μM	5.35	Media	6.35 μM	5.46
Compound_784	Orientin	C1=CC(=C(C=C1C2=CC(=O)C3=C(O2)C(=C(C=C3O)O)C4C(C(C(C(O4)CO)O)O)O)O)O	Media	7.17 μM	5.84	Media	6.15 μM	5.99
Compound_785	Isoorientin	C1=CC(=C(C=C1C2=CC(=O)C3=C(O2)C=C(C(=C3O)C4C(C(C(C(O4)CO)O)O)O)O)O)O	Media	3.31 μM	5.74	Media	4.02 μM	5.74
Compound_786	Luteolin 6-C-glucoside 8-C-arabinoside	C1=CC(=C(C=C1C2=CC(=O)C3=C(C(=C(C(=C3O2)C4C(C(C(C(O4)CO)O)O)O)O)C5C(C(C(C(O5)CO)O)O)O)O)O)O	Media	4.41 μM	5.09	Media	3.13 μM	5.12
Compound_787	Luteolin 7,4'-diglucoside	C1=CC(=C(C=C1C2=CC(=O)C3=C(C=C(C=C3O2)OC4C(C(C(C(O4)CO)O)O)O)O)O)OC5C(C(C(C(O5)CO)O)O)O	Media	6.92 μM	5.69	Media	7.24 μM	5.54
Compound_788	8-Prenylnaringenin	CC(=CCC1=C2C(=C(C=C1O)O)C(=O)CC(O2)C3=CC=C(C=C3)O)C	Media	3.13 μM	5.09	Media	2.35 μM	5.08
Compound_789	Naringenin	C1C(OC2=CC(=CC(=C2C1=O)O)O)C3=CC=C(C=C3)O	Media	4.97 μM	5.26	Media	9.09 μM	5.78
Compound_790	Naringenin	C1C(OC2=CC(=CC(=C2C1=O)O)O)C3=CC=C(C=C3)O	Media	2.62 μM	5.58	Media	8.90 μM	5.46
Compound_791	8-Prenylnaringenin	CC(=CCC1=C2C(=C(C=C1O)O)C(=O)CC(O2)C3=CC=C(C=C3)O)C	Media	7.38 μM	5.89	Media	7.04 μM	5.67
Compound_792	6-Prenylnaringenin	CC(=CCC1=C(C2=C(C=C1O)OC(CC2=O)C3=CC=C(C=C3)O)O)C	Media	8.09 μM	5.37	Media	5.27 μM	5.55
Compound_793	Hyperoside	C1=CC(=C(C=C1C2=C(C(=O)C3=C(C=C(C=C3O2)O)O)OC4C(C(C(C(O4)CO)O)O)O)O)O	Media	2.59 μM	5.44	Media	6.23 μM	5.91
Compound_794	Chlorogenic Acid	C1C(C(C(CC1(C(=O)O)O)OC(=O)C=CC2=CC(=C(C=C2)O)O)O)O	Alta	0.19 μM	6.59	Alta	0.56 μM	6.2
Compound_795	Caffeic Acid	C1=CC(=C(C=C1C=CC(=O)O)O)O	Baja	41.28 μM	4.93	Baja	36.91 μM	4.02
Compound_796	p-Coumaric acid	C1=CC(=CC=C1C=CC(=O)O)O	Baja	99.37 μM	4.68	Baja	79.52 μM	4.21
Compound_797	Ferulic acid	COC1=C(C=CC(=C1)C=CC(=O)O)O	Baja	55.60 μM	4.77	Baja	44.97 μM	4.25
Compound_798	Ferulic acid	COC1=C(C=CC(=C1)C=CC(=O)O)O	Baja	68.18 μM	4.52	Baja	94.06 μM	4.17
Compound_799	Rosmarinic acid	C1=CC(=C(C=C1CC(C(=O)O)OC(=O)C=CC2=CC(=C(C=C2)O)O)O)O	Baja	31.04 μM	4.51	Media	8.21 μM	5.16
Compound_800	3'-Hydroxycinnamic acid	C1=CC(=CC(=C1)O)C=CC(=O)O	Baja	68.97 μM	4.53	Baja	55.96 μM	4.69
Compound_801	Cinnamic Acid	C1=CC=C(C=C1)C=CC(=O)O	Baja	87.34 μM	4.66	Baja	21.83 μM	4.32
Compound_802	Gallic Acid	C1=C(C=C(C(=C1O)O)O)C(=O)O	Baja	74.45 μM	4.03	Baja	32.90 μM	4.58
Compound_803	3,4-Dihydroxybenzoic acid	C1=CC(=C(C=C1C(=O)O)O)O	Baja	21.76 μM	4.49	Baja	10.99 μM	4.81
Compound_804	Syringic acid	COC1=CC(=CC(=C1O)OC)C(=O)O	Baja	42.85 μM	4.03	Baja	41.40 μM	4.96
Compound_805	Vanillic Acid	COC1=C(C=CC(=C1)C(=O)O)O	Baja	94.20 μM	4.29	Baja	28.47 μM	4.47
Compound_806	2,5-Dihydroxybenzoic acid	C1=CC(=C(C=C1O)C(=O)O)O	Baja	48.34 μM	4.38	Baja	86.38 μM	4.39
Compound_807	Salicylic Acid	C1=CC=C(C(=C1)C(=O)O)O	Baja	57.86 μM	4.37	Baja	73.99 μM	4.07
Compound_808	Eriocitrin	CC1C(C(C(C(O1)OCC2C(C(C(C(O2)OC3=CC(=C4C(=O)CC(OC4=C3)C5=CC(=C(C=C5)O)O)O)O)O)O)O)O)O	Media	3.70 μM	5.79	Media	5.62 μM	5.09
Compound_809	Neoeriocitrin	CC1C(C(C(C(O1)OC2C(C(C(OC2OC3=CC(=C4C(=O)CC(OC4=C3)C5=CC(=C(C=C5)O)O)O)CO)O)O)O)O)O	Media	6.85 μM	5.95	Media	8.45 μM	5.16
Compound_810	Narirutin	CC1C(C(C(C(O1)OCC2C(C(C(C(O2)OC3=CC(=C4C(=O)CC(OC4=C3)C5=CC=C(C=C5)O)O)O)O)O)O)O)O	Media	1.71 μM	5.04	Media	4.51 μM	5.27
Compound_811	Naringin	CC1C(C(C(C(O1)OC2C(C(C(OC2OC3=CC(=C4C(=O)CC(OC4=C3)C5=CC=C(C=C5)O)O)CO)O)O)O)O)O	Media	6.61 μM	5.43	Media	1.62 μM	5.44
Compound_812	Naringenin	C1C(OC2=CC(=CC(=C2C1=O)O)O)C3=CC=C(C=C3)O	Media	5.36 μM	5.1	Media	7.89 μM	5.59
Compound_813	Neohesperidin	CC1C(C(C(C(O1)OC2C(C(C(OC2OC3=CC(=C4C(=O)CC(OC4=C3)C5=CC(=C(C=C5)OC)O)O)CO)O)O)O)O)O	Media	6.83 μM	5.19	Media	1.27 μM	5.21
Compound_814	Hesperidin	CC1C(C(C(C(O1)OCC2C(C(C(C(O2)OC3=CC(=C4C(=O)CC(OC4=C3)C5=CC(=C(C=C5)OC)O)O)O)O)O)O)O)O	Media	6.86 μM	5.3	Media	4.65 μM	5.66
Compound_815	Rutin trihydrate	CC1C(C(C(C(O1)OCC2C(C(C(C(O2)OC3=C(OC4=CC(=CC(=C4C3=O)O)O)C5=CC(=C(C=C5)O)O)O)O)O)O)O)O.O.O.O	Media	3.57 μM	5.2	Media	3.96 μM	5.86
Compound_816	Quercitrin	CC1C(C(C(C(O1)OC2=C(OC3=CC(=CC(=C3C2=O)O)O)C4=CC(=C(C=C4)O)O)O)O)O	Media	6.06 μM	5.08	Media	5.78 μM	5.74
Compound_817	Quercetin Dihydrate	C1=CC(=C(C=C1C2=C(C(=O)C3=C(C=C(C=C3O2)O)O)O)O)O.O.O	Media	7.72 μM	5.38	Media	7.32 μM	5.1
Compound_818	Kaempferol	C1=CC(=CC=C1C2=C(C(=O)C3=C(C=C(C=C3O2)O)O)O)O	Baja	13.05 μM	4.81	Media	3.85 μM	5.48
Compound_819	Luteolin	C1=CC(=C(C=C1C2=CC(=O)C3=C(C=C(C=C3O2)O)O)O)O	Media	4.26 μM	5.02	Media	5.57 μM	5.05
Compound_820	Apigenin	C1=CC(=CC=C1C2=CC(=O)C3=C(C=C(C=C3O2)O)O)O	Baja	50.36 μM	4.06	Media	4.23 μM	5.58
Compound_821	Amentoflavone	C1=CC(=CC=C1C2=CC(=O)C3=C(O2)C(=C(C=C3O)O)C4=C(C=CC(=C4)C5=CC(=O)C6=C(C=C(C=C6O5)O)O)O)O	Media	5.64 μM	5.34	Media	2.94 μM	5.24
Compound_822	(-)-Catechin	C1C(C(OC2=CC(=CC(=C21)O)O)C3=CC(=C(C=C3)O)O)O	Media	8.99 μM	5.56	Media	3.46 μM	5.43
Compound_823	Epicatechin	C1C(C(OC2=CC(=CC(=C21)O)O)C3=CC(=C(C=C3)O)O)O	Media	2.71 μM	5.29	Media	4.66 μM	5.89
Compound_824	(3,4-Dihydroxyphenyl)acetate	C1=CC(=C(C=C1CC(=O)[O-])O)O	Baja	31.55 μM	4.89	Baja	22.22 μM	4.62
Compound_825	Coumarin	C1=CC=C2C(=C1)C=CC(=O)O2	Baja	54.90 μM	4.68	Media	1.35 μM	5.93
Compound_826	Resorcinol	C1=CC(=CC(=C1)O)O	Baja	82.96 μM	4.45	Baja	19.70 μM	4.06
Compound_827	1,3-Naphthalenediol	C1=CC=C2C(=C1)C=C(C=C2O)O	Baja	79.22 μM	4.59	Baja	87.78 μM	4.07
Compound_828	Carnosic acid	CC(C)C1=C(C(=C2C(=C1)CCC3C2(CCCC3(C)C)C(=O)O)O)O	Baja	46.01 μM	4.47	Media	3.55 μM	5.64
Compound_829	Limonene, (+/-)-	CC1=CCC(CC1)C(=C)C	Baja	67.71 μM	4.25	Media	7.16 μM	5.85
Compound_830	alpha-THUJENE, (+/-)-	CC1=CCC2(C1C2)C(C)C	Baja	66.17 μM	4.79	Media	1.95 μM	5.82
Compound_831	1-Heptanol	CCCCCCCO	Baja	27.30 μM	4.91	Media	4.06 μM	5.32
Compound_832	Sabinene	CC(C)C12CCC(=C)C1C2	Baja	11.10 μM	4.65	Media	8.06 μM	5.56
Compound_833	Myrcene	CC(=CCCC(=C)C=C)C	Media	4.01 μM	5.36	Media	8.85 μM	5.66
Compound_834	Octanal	CCCCCCCC=O	Baja	82.01 μM	4.06	Media	1.69 μM	5.56
Compound_835	Benzyl formate	C1=CC=C(C=C1)COC=O	Baja	21.13 μM	4.79	Baja	83.29 μM	4.22
Compound_836	Linalool, (+/-)-	CC(=CCCC(C)(C=C)O)C	Media	7.25 μM	5.26	Media	6.72 μM	5.04
Compound_837	P-Mentha-2,8-dien-1-ol	CC(=C)C1CCC(C=C1)(C)O	Baja	71.40 μM	4.85	Baja	51.02 μM	4.32
Compound_838	Alpha-Terpineol	CC1=CCC(CC1)C(C)(C)O	Baja	59.83 μM	4.28	Baja	49.93 μM	4.05
Compound_839	Decanal	CCCCCCCCCC=O	Baja	80.68 μM	4.5	Media	9.88 μM	5.03
Compound_840	Octyl Acetate	CCCCCCCCOC(=O)C	Baja	85.56 μM	4.67	Media	2.34 μM	5.32
Compound_841	Nerol	CC(=CCCC(=CCO)C)C	Baja	96.47 μM	4.83	Media	6.44 μM	5.92
Compound_842	Citronellyl formate	CC(CCC=C(C)C)CCOC=O	Media	2.43 μM	5.14	Media	9.62 μM	5.76
Compound_843	Adamantanone	C1C2CC3CC1CC(C2)C3=O	Baja	22.23 μM	4.77	Media	5.74 μM	5.72
Compound_844	Myrtenyl acetate	CC(=O)OCC1=CCC2CC1C2(C)C	Baja	29.21 μM	4.37	Baja	66.31 μM	4.58
Compound_845	Carvyl acetate	CC1=CCC(CC1OC(=O)C)C(=C)C	Baja	63.55 μM	4.64	Media	6.60 μM	5.28
Compound_846	Damascenone	CC=CC(=O)C1=C(C=CCC1(C)C)C	Baja	74.14 μM	4.61	Media	4.26 μM	5.44
Compound_847	Linalyl isobutyrate	CC(C)C(=O)OC(C)(CCC=C(C)C)C=C	Media	2.81 μM	5.57	Media	2.85 μM	5.27
Compound_848	cis-3-Hexenyl 2-methyl-2-pentenoate	CCC=CCCOC(=O)C(=CCC)C	Media	4.03 μM	5.51	Media	3.01 μM	5.79
Compound_849	Caryophyllene	CC1=CCCC(=C)C2CC(C2CC1)(C)C	Baja	16.11 μM	4.88	Media	9.09 μM	5.65
Compound_850	alpha-Bergamotene, (E)-(-)-	CC1=CCC2CC1C2(C)CCC=C(C)C	Baja	69.35 μM	4.58	Media	4.35 μM	5.53
Compound_851	Limonene, (+)-	CC1=CCC(CC1)C(=C)C	Baja	96.98 μM	4.53	Media	4.83 μM	5.36
Compound_852	alpha-PINENE	CC1=CCC2CC1C2(C)C	Baja	63.64 μM	4.06	Media	8.48 μM	5.21
Compound_853	beta-Pinene	CC1(C2CCC(=C)C1C2)C	Baja	78.57 μM	4.94	Media	8.15 μM	5.55
Compound_854	Camphene	CC1(C2CCC(C2)C1=C)C	Baja	92.58 μM	4.9	Media	2.68 μM	5.56
Compound_855	Eriocitrin	CC1C(C(C(C(O1)OCC2C(C(C(C(O2)OC3=CC(=C4C(=O)CC(OC4=C3)C5=CC(=C(C=C5)O)O)O)O)O)O)O)O)O	Media	6.03 μM	5.4	Media	2.96 μM	5.36
Compound_856	Eriodictyol	C1C(OC2=CC(=CC(=C2C1=O)O)O)C3=CC(=C(C=C3)O)O	Media	5.21 μM	5.01	Media	9.84 μM	5.26
Compound_857	Hesperidin	CC1C(C(C(C(O1)OCC2C(C(C(C(O2)OC3=CC(=C4C(=O)CC(OC4=C3)C5=CC(=C(C=C5)OC)O)O)O)O)O)O)O)O	Media	5.35 μM	5.1	Media	6.75 μM	5.57
Compound_858	Neoeriocitrin	CC1C(C(C(C(O1)OC2C(C(C(OC2OC3=CC(=C4C(=O)CC(OC4=C3)C5=CC(=C(C=C5)O)O)O)CO)O)O)O)O)O	Media	4.29 μM	5.95	Media	5.68 μM	5.54
Compound_859	Naringin	CC1C(C(C(C(O1)OC2C(C(C(OC2OC3=CC(=C4C(=O)CC(OC4=C3)C5=CC=C(C=C5)O)O)CO)O)O)O)O)O	Media	5.57 μM	5.7	Media	5.51 μM	5.55
Compound_860	Diosmetin	COC1=C(C=C(C=C1)C2=CC(=O)C3=C(C=C(C=C3O2)O)O)O	Media	8.90 μM	5.29	Media	5.35 μM	5.53
Compound_861	Apigenin	C1=CC(=CC=C1C2=CC(=O)C3=C(C=C(C=C3O2)O)O)O	Baja	98.96 μM	4.94	Media	6.55 μM	5.12
Compound_862	Diosmin	CC1C(C(C(C(O1)OCC2C(C(C(C(O2)OC3=CC(=C4C(=C3)OC(=CC4=O)C5=CC(=C(C=C5)OC)O)O)O)O)O)O)O)O	Media	5.50 μM	5.52	Media	3.96 μM	5.04
Compound_863	Luteolin	C1=CC(=C(C=C1C2=CC(=O)C3=C(C=C(C=C3O2)O)O)O)O	Media	4.05 μM	5.93	Media	1.50 μM	5.8
Compound_864	Vitexin	C1=CC(=CC=C1C2=CC(=O)C3=C(O2)C(=C(C=C3O)O)C4C(C(C(C(O4)CO)O)O)O)O	Media	1.89 μM	5.31	Media	7.30 μM	5.96
Compound_865	Orientin	C1=CC(=C(C=C1C2=CC(=O)C3=C(O2)C(=C(C=C3O)O)C4C(C(C(C(O4)CO)O)O)O)O)O	Media	2.25 μM	5.43	Media	8.98 μM	5.07
Compound_866	Quercetin	C1=CC(=C(C=C1C2=C(C(=O)C3=C(C=C(C=C3O2)O)O)O)O)O	Media	9.86 μM	5.24	Media	5.28 μM	5.94
Compound_867	Limocitrin	COC1=C(C=CC(=C1)C2=C(C(=O)C3=C(O2)C(=C(C=C3O)O)OC)O)O	Baja	16.11 μM	4.48	Media	5.31 μM	5.07
Compound_868	RUTOSIDE (rutin)	CC1C(C(C(C(O1)OCC2C(C(C(C(O2)OC3=C(OC4=CC(=CC(=C4C3=O)O)O)C5=CC(=C(C=C5)O)O)O)O)O)O)O)O	Media	5.39 μM	5.82	Media	8.97 μM	5.42
Compound_869	Spinacetin	COC1=C(C=CC(=C1)C2=C(C(=O)C3=C(O2)C=C(C(=C3O)OC)O)O)O	Baja	28.73 μM	4.72	Media	3.94 μM	5.13
Compound_870	Ascorbic Acid	C(C(C1C(=C(C(=O)O1)O)O)O)O	Media	9.75 μM	5.21	Baja	57.61 μM	4.39
Compound_871	Scopoletin	COC1=C(C=C2C(=C1)C=CC(=O)O2)O	Baja	21.70 μM	4.52	Baja	61.43 μM	4.22
Compound_872	5,7-Dimethoxycoumarin	COC1=CC2=C(C=CC(=O)O2)C(=C1)OC	Baja	56.12 μM	4.93	Baja	75.98 μM	4.26
Compound_873	Dihydroferulic Acid	COC1=C(C=CC(=C1)CCC(=O)O)O	Baja	84.36 μM	4.45	Baja	37.90 μM	4.18
Compound_874	4-Hydroxybenzoic acid	C1=CC(=CC=C1C(=O)O)O	Baja	62.32 μM	4.11	Baja	98.78 μM	4.8
Compound_875	Propionic Acid	CCC(=O)O	Baja	74.64 μM	4.76	Media	2.61 μM	5.12
Compound_876	Citric Acid	C(C(=O)O)C(CC(=O)O)(C(=O)O)O	Media	8.54 μM	5.35	Baja	18.38 μM	4.94
Compound_877	Quinic acid	C1C(C(C(CC1(C(=O)O)O)O)O)O	Media	4.11 μM	5.84	Baja	35.00 μM	4.04
Compound_878	Neohesperidin	CC1C(C(C(C(O1)OC2C(C(C(OC2OC3=CC(=C4C(=O)CC(OC4=C3)C5=CC(=C(C=C5)OC)O)O)CO)O)O)O)O)O	Media	8.62 μM	5.33	Media	4.82 μM	5.06
Compound_879	Nobiletin	COC1=C(C=C(C=C1)C2=CC(=O)C3=C(O2)C(=C(C(=C3OC)OC)OC)OC)OC	Baja	68.08 μM	4.15	Media	4.38 μM	5.4
Compound_880	alpha-PHELLANDRENE	CC1=CCC(C=C1)C(C)C	Baja	34.49 μM	4.69	Media	3.27 μM	5.57
Compound_881	[8]-Paradol	CCCCCCCCCC(=O)CCC1=CC(=C(C=C1)O)OC	Baja	13.81 μM	4.16	Media	8.60 μM	5.28
Compound_882	alpha-THUJENE, (+/-)-	CC1=CCC2(C1C2)C(C)C	Baja	21.45 μM	4.54	Media	6.93 μM	5.18
Compound_883	Camphene	CC1(C2CCC(C2)C1=C)C	Baja	80.04 μM	4.22	Media	5.43 μM	5.75
Compound_884	Sabinene	CC(C)C12CCC(=C)C1C2	Baja	85.86 μM	4.48	Media	8.98 μM	5.41
Compound_885	alpha-PINENE	CC1=CCC2CC1C2(C)C	Baja	98.42 μM	4.99	Media	8.05 μM	5.36
Compound_886	beta-Pinene	CC1(C2CCC(=C)C1C2)C	Baja	29.02 μM	4.94	Media	5.65 μM	5.6
Compound_887	2-Carene	CC1=CC2C(C2(C)C)CC1	Baja	40.51 μM	4.75	Media	8.65 μM	5.45
Compound_888	Myrcene	CC(=CCCC(=C)C=C)C	Media	9.55 μM	5.62	Media	5.10 μM	5.19
Compound_889	alpha-Terpinene	CC1=CC=C(CC1)C(C)C	Baja	25.86 μM	4.62	Media	9.06 μM	5.33
Compound_890	Estragole	COC1=CC=C(C=C1)CC=C	Baja	60.74 μM	4.35	Baja	75.70 μM	4.11
Compound_891	2-Methyl-3-phenylpropanol	CC(CC1=CC=CC=C1)CO	Baja	25.89 μM	4.3	Baja	38.68 μM	4.31
Compound_892	Limonene, (+/-)-	CC1=CCC(CC1)C(=C)C	Baja	80.71 μM	4.97	Media	3.14 μM	5.72
Compound_893	Carvacrol	CC1=C(C=C(C=C1)C(C)C)O	Baja	47.56 μM	4.97	Baja	36.50 μM	4.08
Compound_894	5-Methoxyindan	COC1=CC2=C(CCC2)C=C1	Baja	34.73 μM	4.97	Baja	43.66 μM	4.79
Compound_895	beta-Ocimene	CC(=CCC=C(C)C=C)C	Baja	76.40 μM	4	Media	1.47 μM	5.22
Compound_896	Terpinolene	CC1=CCC(=C(C)C)CC1	Baja	18.05 μM	4.77	Media	3.46 μM	5.34
Compound_897	Carveol	CC1=CCC(CC1O)C(=C)C	Baja	87.54 μM	4.52	Baja	53.92 μM	4.33
Compound_898	Methyleugenol	COC1=C(C=C(C=C1)CC=C)OC	Baja	20.11 μM	4.56	Baja	67.29 μM	4.31
Compound_899	Alpha-Terpineol	CC1=CCC(CC1)C(C)(C)O	Baja	41.81 μM	4.67	Baja	74.04 μM	4.22
Compound_900	Citronellal	CC(CCC=C(C)C)CC=O	Media	8.23 μM	5.93	Media	3.07 μM	5.79
Compound_901	4-Terpineol, (+/-)-	CC1=CCC(CC1)(C(C)C)O	Baja	86.49 μM	4.24	Baja	16.93 μM	4.54
Compound_902	Neral	CC(=CCCC(=CC=O)C)C	Baja	22.14 μM	4.29	Media	2.03 μM	5.01
Compound_903	Citral	CC(=CCCC(=CC=O)C)C	Baja	54.70 μM	4.59	Media	2.49 μM	5.11
Compound_904	Nerol	CC(=CCCC(=CCO)C)C	Baja	45.19 μM	4.32	Media	4.09 μM	5.08
Compound_905	Neral	CC(=CCCC(=CC=O)C)C	Baja	85.38 μM	4.14	Media	4.00 μM	5.48
Compound_906	Geraniol	CC(=CCCC(=CCO)C)C	Baja	51.70 μM	4.88	Media	9.13 μM	5.08
Compound_907	Caryophyllene	CC1=CCCC(=C)C2CC(C2CC1)(C)C	Baja	75.80 μM	4.35	Media	5.00 μM	5.83
Compound_908	Bergamotene	CC(=CCCC1(C2CCC(=C)C1C2)C)C	Baja	62.91 μM	4.05	Media	9.25 μM	5.29
Compound_909	beta-Ionone	CC1=C(C(CCC1)(C)C)C=CC(=O)C	Baja	25.83 μM	4.65	Media	9.29 μM	5.01
Compound_910	alpha-Himachalene	CC1=CC2C(CC1)C(=C)CCCC2(C)C	Baja	65.42 μM	4.49	Media	9.63 μM	5.87
Compound_911	beta-CARYOPHYLLENE OXIDE	CC1(CC2C1CCC3(C(O3)CCC2=C)C)C	Baja	59.84 μM	4.65	Media	2.17 μM	5.66
Compound_912	Rhoifolin	CC1C(C(C(C(O1)OC2C(C(C(OC2OC3=CC(=C4C(=C3)OC(=CC4=O)C5=CC=C(C=C5)O)O)CO)O)O)O)O)O	Media	7.60 μM	5.27	Media	5.19 μM	5.78
Compound_913	Naringin	CC1C(C(C(C(O1)OC2C(C(C(OC2OC3=CC(=C4C(=O)CC(OC4=C3)C5=CC=C(C=C5)O)O)CO)O)O)O)O)O	Media	5.58 μM	5.96	Media	2.69 μM	5.87
Compound_914	Neohesperidin	CC1C(C(C(C(O1)OC2C(C(C(OC2OC3=CC(=C4C(=O)CC(OC4=C3)C5=CC(=C(C=C5)OC)O)O)CO)O)O)O)O)O	Media	4.57 μM	5.21	Media	1.23 μM	5.69
Compound_915	Apigenin 6-C-glucoside 8-C-arabinoside	C1=CC(=CC=C1C2=CC(=O)C3=C(C(=C(C(=C3O2)C4C(C(C(O4)CO)O)O)O)C5C(C(C(C(O5)CO)O)O)O)O)O	Media	7.01 μM	5.32	Alta	0.74 μM	6.58
Compound_916	Adenine	C1=NC2=NC=NC(=C2N1)N	Baja	82.65 μM	4.5	Baja	75.27 μM	4.44
Compound_917	Hesperidin	CC1C(C(C(C(O1)OCC2C(C(C(C(O2)OC3=CC(=C4C(=O)CC(OC4=C3)C5=CC(=C(C=C5)OC)O)O)O)O)O)O)O)O	Media	1.18 μM	5.01	Media	3.97 μM	5.88
Compound_918	Gingerol	CCCCCC(CC(=O)CCC1=CC(=C(C=C1)O)OC)O	Baja	41.57 μM	4.75	Media	8.83 μM	5.91
Compound_919	Xanthine	C1=NC2=C(N1)C(=O)NC(=O)N2	Baja	56.66 μM	4.54	Baja	91.79 μM	4.67
Compound_920	(8)-Gingerol	CCCCCCCC(CC(=O)CCC1=CC(=C(C=C1)O)OC)O	Baja	30.03 μM	4.98	Media	4.67 μM	5.53
Compound_921	Scopoletin	COC1=C(C=C2C(=C1)C=CC(=O)O2)O	Baja	82.78 μM	4.46	Baja	44.95 μM	4.78
Compound_922	Isovanillin	COC1=C(C=C(C=C1)C=O)O	Baja	60.27 μM	4.29	Baja	22.58 μM	4.43
Compound_923	(10)-Gingerol	CCCCCCCCCC(CC(=O)CCC1=CC(=C(C=C1)O)OC)O	Baja	39.22 μM	4.22	Media	7.12 μM	5.17
Compound_924	(10)-Shogaol	CCCCCCCCCC=CC(=O)CCC1=CC(=C(C=C1)O)OC	Baja	54.86 μM	4.4	Media	9.01 μM	5.67
Compound_925	Paradol	CCCCCCCC(=O)CCC1=CC(=C(C=C1)O)OC	Baja	50.52 μM	4.78	Media	4.13 μM	5.96
Compound_926	Luteolin 7-o-rutinoside	CC1C(C(C(C(O1)OCC2C(C(C(C(O2)OC3=CC(=C4C(=C3)OC(=CC4=O)C5=CC(=C(C=C5)O)O)O)O)O)O)O)O)O	Media	8.00 μM	5.3	Media	9.31 μM	5.85
Compound_927	Quercetin 3-O-glucosyl-rutinoside	CC1C(C(C(C(O1)OCC2C(C(C(C(O2)OC3=C(OC4=CC(=CC(=C4C3=O)O)O)C5=CC(=C(C=C5)O)O)O)O)O)O)O)OC6C(C(C(C(O6)CO)O)O)O	Media	6.12 μM	5.65	Media	3.72 μM	5.97
Compound_928	Quercetin 3-rutinoside-7-glucoside	CC1C(C(C(C(O1)OCC2C(C(C(C(O2)OC3=C(OC4=CC(=CC(=C4C3=O)O)OC5C(C(C(C(O5)CO)O)O)O)C6=CC(=C(C=C6)O)O)O)O)O)O)O)O	Media	9.05 μM	5.72	Media	5.91 μM	5.31
Compound_929	Vanillic Acid	COC1=C(C=CC(=C1)C(=O)O)O	Baja	45.10 μM	4.55	Baja	81.34 μM	4.8
Compound_930	Caffeic Acid	C1=CC(=C(C=C1C=CC(=O)O)O)O	Baja	57.65 μM	4.74	Baja	14.23 μM	4.33
Compound_931	Ferulic acid	COC1=C(C=CC(=C1)C=CC(=O)O)O	Baja	25.39 μM	4.1	Baja	93.46 μM	4.62
Compound_932	1-Caffeoylquinic acid	C1C(C(C(CC1(C(=O)O)OC(=O)C=CC2=CC(=C(C=C2)O)O)O)O)O	Media	5.90 μM	5.19	Alta	0.20 μM	6.31
Compound_933	Xanthyletin	CC1(C=CC2=C(O1)C=C3C(=C2)C=CC(=O)O3)C	Baja	26.21 μM	4.05	Baja	61.29 μM	4.36
Compound_934	Suberenol	CC(C)(C=CC1=C(C=C2C(=C1)C=CC(=O)O2)OC)O	Baja	98.62 μM	4.02	Alta	0.55 μM	6.81
Compound_935	Apigenin	C1=CC(=CC=C1C2=CC(=O)C3=C(C=C(C=C3O2)O)O)O	Baja	19.22 μM	4.49	Media	3.11 μM	5.23
Compound_936	Naringenin	C1C(OC2=CC(=CC(=C2C1=O)O)O)C3=CC=C(C=C3)O	Media	6.20 μM	5.74	Media	9.73 μM	5.46
Compound_937	Luteolin	C1=CC(=C(C=C1C2=CC(=O)C3=C(C=C(C=C3O2)O)O)O)O	Media	6.69 μM	5.25	Media	5.82 μM	5.4
Compound_938	Quercetin	C1=CC(=C(C=C1C2=C(C(=O)C3=C(C=C(C=C3O2)O)O)O)O)O	Media	6.64 μM	5.42	Media	4.02 μM	5.74
Compound_939	Tangeretin	COC1=CC=C(C=C1)C2=CC(=O)C3=C(O2)C(=C(C(=C3OC)OC)OC)OC	Baja	50.79 μM	4.86	Media	6.07 μM	5.99
Compound_940	Sinensetin	COC1=C(C=C(C=C1)C2=CC(=O)C3=C(C(=C(C=C3O2)OC)OC)OC)OC	Baja	10.23 μM	4.23	Media	8.37 μM	5.24
Compound_941	Nobiletin	COC1=C(C=C(C=C1)C2=CC(=O)C3=C(O2)C(=C(C(=C3OC)OC)OC)OC)OC	Baja	41.30 μM	4.53	Media	6.19 μM	5.72
Compound_942	Vitexin	C1=CC(=CC=C1C2=CC(=O)C3=C(O2)C(=C(C=C3O)O)C4C(C(C(C(O4)CO)O)O)O)O	Media	3.20 μM	5.59	Media	1.68 μM	5.13
Compound_943	Isovitexin	C1=CC(=CC=C1C2=CC(=O)C3=C(O2)C=C(C(=C3O)C4C(C(C(C(O4)CO)O)O)O)O)O	Media	3.30 μM	5.46	Media	5.81 μM	5.62
Compound_944	Prunin	C1C(OC2=CC(=CC(=C2C1=O)O)OC3C(C(C(C(O3)CO)O)O)O)C4=CC=C(C=C4)O	Media	2.67 μM	5.55	Media	6.99 μM	5.86
Compound_945	Luteolin 7-o-rutinoside	CC1C(C(C(C(O1)OCC2C(C(C(C(O2)OC3=CC(=C4C(=C3)OC(=CC4=O)C5=CC(=C(C=C5)O)O)O)O)O)O)O)O)O	Media	7.45 μM	5.87	Media	5.82 μM	5.93
Compound_946	Quercetin-3-rutinoside-3'-KS03	CC1C(C(C(C(O1)OCC2C(C(C(C(O2)OC3=C(OC4=CC(=CC(=C4C3=O)O)O)C5=CC(=C(C=C5)O)OS(=O)(=O)O)O)O)O)O)O)O.[K+]	Media	6.13 μM	5.25	Media	2.66 μM	5.04
Compound_947	Hesperetin-rutinoside	CC1C(C(C(C(O1)OCC2C(C(C(C(O2)OC3=CC(=C4C(=O)CC(OC4=C3)C5=CC(=C(C=C5)OC)O)O)O)O)O)O)O)O	Media	1.22 μM	5.37	Media	6.73 μM	5.61
Compound_948	Cyanidin 3-glucoside	C1=CC(=C(C=C1C2=[O+]C3=CC(=CC(=C3C=C2OC4C(C(C(C(O4)CO)O)O)O)O)O)O)O.[Cl-]	Media	3.02 μM	5.13	Media	2.93 μM	5.01
Compound_949	Peonidin 3-(6''-malonyl-glucoside)	COC1=C(C=CC(=C1)C2=[O+]C3=CC(=CC(=C3C=C2OC4C(C(C(C(O4)COC(=O)CC(=O)O)O)O)O)O)O)O	Media	5.44 μM	5.29	Media	5.64 μM	5.57
Compound_950	Ternatin	COC1=C(C=CC(=C1)C2=C(C(=O)C3=C(O2)C(=C(C=C3O)OC)OC)OC)O	Baja	39.36 μM	4.87	Baja	82.64 μM	4.77
Compound_951	anthocyanin A7	COC1=CC(=CC(=C1O)OC)C=CC(=O)OC2C(C(COC2OC3C(C(C(OC3OC4=C(OC5=CC(=O)C=C(C5=C4)OC6C(C(C(C(O6)CO)O)O)O)C7=CC(=C(C=C7)O)O)COC(=O)C=CC8=CC=C(C=C8)O)O)O)O)O	Media	9.70 μM	5.32	Media	8.91 μM	5.38
Compound_952	Myricetin	C1=C(C=C(C(=C1O)O)O)C2=C(C(=O)C3=C(C=C(C=C3O2)O)O)O	Media	9.18 μM	5.48	Media	9.95 μM	5.71
Compound_953	Kaempferol	C1=CC(=CC=C1C2=C(C(=O)C3=C(C=C(C=C3O2)O)O)O)O	Baja	64.00 μM	4.42	Media	7.92 μM	5.93
Compound_954	Quercetin	C1=CC(=C(C=C1C2=C(C(=O)C3=C(C=C(C=C3O2)O)O)O)O)O	Media	9.08 μM	5.51	Media	1.30 μM	5.61
Compound_955	Baicalein	C1=CC=C(C=C1)C2=CC(=O)C3=C(O2)C=C(C(=C3O)O)O	Baja	35.91 μM	4.62	Media	2.47 μM	5.12
Compound_956	Luteolin	C1=CC(=C(C=C1C2=CC(=O)C3=C(C=C(C=C3O2)O)O)O)O	Media	9.17 μM	5.81	Media	8.17 μM	5.27
Compound_957	Apigenin	C1=CC(=CC=C1C2=CC(=O)C3=C(C=C(C=C3O2)O)O)O	Baja	34.19 μM	4.91	Media	4.54 μM	5.54
Compound_958	Epicatechin	C1C(C(OC2=CC(=CC(=C21)O)O)C3=CC(=C(C=C3)O)O)O	Media	8.36 μM	5.27	Media	3.98 μM	5.53
Compound_959	Guttiferone A	CC(=CCCC1(C(CC2(C(=O)C(=C(C3=CC(=C(C=C3)O)O)O)C(=O)C1(C2=O)CC=C(C)C)CC=C(C)C)CC=C(C)C)C)C	Media	8.39 μM	5.64	Media	1.98 μM	5.84
Compound_960	Xanthohumol	CC(=CCC1=C(C(=C(C=C1O)OC)C(=O)C=CC2=CC=C(C=C2)O)O)C	Baja	33.83 μM	4.5	Media	4.80 μM	5.07
Compound_961	Nemorosone	CC(=CCC1CC2(C(=C(C(=O)C(C2=O)(C1(C)C)C(=O)C3=CC=CC=C3)CC=C(C)C)O)CC=C(C)C)C	Baja	44.74 μM	4.21	Media	4.40 μM	5.51
Compound_962	beta-Tocopherol	CC1=CC(=C(C2=C1OC(CC2)(C)CCCC(C)CCCC(C)CCCC(C)C)C)O	Baja	76.47 μM	4.65	Media	3.86 μM	5.39
Compound_963	gamma-Tocopherol	CC1=C(C=C2CCC(OC2=C1C)(C)CCCC(C)CCCC(C)CCCC(C)C)O	Baja	32.18 μM	4.26	Media	7.80 μM	5.71
Compound_964	Delta-Tocopherol	CC1=CC(=CC2=C1OC(CC2)(C)CCCC(C)CCCC(C)CCCC(C)C)O	Baja	14.36 μM	4.36	Media	4.00 μM	5.91
Compound_965	gamma-Tocotrienol	CC1=C(C=C2CCC(OC2=C1C)(C)CCC=C(C)CCC=C(C)CCC=C(C)C)O	Baja	73.87 μM	4.05	Media	1.31 μM	5.61
Compound_966	(-)-Catechin	C1C(C(OC2=CC(=CC(=C21)O)O)C3=CC(=C(C=C3)O)O)O	Media	1.81 μM	5.99	Media	4.91 μM	5.53
Compound_967	Epicatechin	C1C(C(OC2=CC(=CC(=C21)O)O)C3=CC(=C(C=C3)O)O)O	Media	4.72 μM	5.48	Media	9.31 μM	5.6
Compound_968	Scirpusin A	C1=CC(=CC=C1C=CC2=C3C(C(OC3=CC(=C2)O)C4=CC(=C(C=C4)O)O)C5=CC(=CC(=C5)O)O)O	Baja	93.36 μM	4.93	Media	5.29 μM	5.67
Compound_969	Cassigarol A	C1C(C2=CC(=C(C=C2C(C3=C1C=C(C=C3O)O)CC4=CC(=CC(=C4)O)O)O)O)C5=CC(=C(C=C5)O)O	Baja	38.76 μM	4.85	Media	7.26 μM	5.73
Compound_970	Maackiain	C1C2C(C3=C(O1)C=C(C=C3)O)OC4=CC5=C(C=C24)OCO5	Baja	27.40 μM	4.2	Alta	0.93 μM	6.39
Compound_971	Triglyceride	C(C(COC=O)OC=O)OC=O	Media	5.50 μM	5.7	Media	2.15 μM	5.01
Compound_972	Vanillic Acid	COC1=C(C=CC(=C1)C(=O)O)O	Baja	24.32 μM	4.12	Baja	42.19 μM	4.2
Compound_973	Apigenin-7-O-Glucoside	C1=CC(=CC=C1C2=CC(=O)C3=C(C=C(C=C3O2)OC4C(C(C(C(O4)CO)O)O)O)O)O	Media	5.07 μM	5.86	Media	8.93 μM	5.19
Compound_974	Piceatannol	C1=CC(=C(C=C1C=CC2=CC(=CC(=C2)O)O)O)O	Baja	11.26 μM	4.68	Media	2.79 μM	5.79
Compound_975	4-Hydroxybenzoic acid	C1=CC(=CC=C1C(=O)O)O	Baja	98.03 μM	4.44	Baja	82.97 μM	4.64
Compound_976	3,4-Dihydroxybenzoic acid	C1=CC(=C(C=C1C(=O)O)O)O	Baja	86.18 μM	4.06	Baja	54.05 μM	4.9
Compound_977	Vanillic Acid	COC1=C(C=CC(=C1)C(=O)O)O	Baja	37.61 μM	4.94	Baja	47.90 μM	4.33
Compound_978	Lauric Acid	CCCCCCCCCCCC(=O)O	Media	8.11 μM	5.72	Media	3.37 μM	5.12
Compound_979	Lactic Acid	CC(C(=O)O)O	Baja	17.12 μM	4.6	Baja	61.12 μM	4.27
Compound_980	Monolaurin-d23	CCCCCCCCCCCC(=O)OCC(CO)O	Media	1.32 μM	5.57	Media	1.80 μM	5.72
Compound_981	Caproic Acid	CCCCCC(=O)O	Baja	11.69 μM	4.89	Media	5.64 μM	5.45
Compound_982	Octanoic Acid	CCCCCCCC(=O)O	Baja	52.99 μM	4.68	Media	6.03 μM	5.03
Compound_983	Capric Acid	CCCCCCCCCC(=O)O	Media	5.17 μM	5.38	Media	4.52 μM	5.94
Compound_984	Myristic Acid	CCCCCCCCCCCCCC(=O)O	Media	8.36 μM	5.1	Media	4.37 μM	5.92
Compound_985	Palmitic Acid	CCCCCCCCCCCCCCCC(=O)O	Media	4.90 μM	5.13	Media	3.66 μM	5.01
Compound_986	Stearic Acid	CCCCCCCCCCCCCCCCCC(=O)O	Media	7.64 μM	5.58	Media	3.17 μM	5.1
Compound_987	Oleic Acid	CCCCCCCCC=CCCCCCCCC(=O)O	Media	2.76 μM	5.29	Media	8.24 μM	5.87
Compound_988	Linoleic Acid	CCCCCC=CCC=CCCCCCCCC(=O)O	Media	4.03 μM	5.37	Media	3.78 μM	5.2
Compound_989	Linolenic Acid	CCC=CCC=CCC=CCCCCCCCC(=O)O	Media	8.30 μM	5.92	Media	2.37 μM	5.76
Compound_990	Sterols	C1CC2CCC3C4CCC(CC4CCC3C2C1)O	Baja	29.98 μM	4.66	Media	2.74 μM	5.88
Compound_991	Campesterol	CC(C)C(C)CCC(C)C1CCC2C1(CCC3C2CC=C4C3(CCC(C4)O)C)C	Media	9.19 μM	5.42	Media	2.05 μM	5.61
Compound_992	Stigmasterol	CCC(C=CC(C)C1CCC2C1(CCC3C2CC=C4C3(CCC(C4)O)C)C)C(C)C	Media	9.98 μM	5.14	Media	3.79 μM	5.15
Compound_993	Beta-Sitosterol	CCC(CCC(C)C1CCC2C1(CCC3C2CC=C4C3(CCC(C4)O)C)C)C(C)C	Media	5.31 μM	5.49	Media	9.98 μM	5.47
Compound_994	Alpha-Tocopherol	CC1=C(C2=C(CCC(O2)(C)CCCC(C)CCCC(C)CCCC(C)C)C(=C1O)C)C	Baja	40.99 μM	4.11	Media	2.41 μM	5.36
Compound_995	Alpha-Tocotrienol	CC1=C(C2=C(CCC(O2)(C)CCC=C(C)CCC=C(C)CCC=C(C)C)C(=C1O)C)C	Baja	76.62 μM	4.36	Media	6.47 μM	5.2
Compound_996	beta-Tocotrienol	CC1=CC(=C(C2=C1OC(CC2)(C)CCC=C(C)CCC=C(C)CCC=C(C)C)C)O	Baja	27.91 μM	4.07	Media	9.70 μM	5.83
Compound_997	delta-Tocotrienol	CC1=CC(=CC2=C1OC(CC2)(C)CCC=C(C)CCC=C(C)CCC=C(C)C)O	Baja	79.29 μM	4.94	Media	1.99 μM	5.67
Compound_998	3,4-Dihydroxybenzoic acid	C1=CC(=C(C=C1C(=O)O)O)O	Baja	26.50 μM	4.14	Baja	23.18 μM	4.89
Compound_999	Caffeic Acid	C1=CC(=C(C=C1C=CC(=O)O)O)O	Baja	73.47 μM	4.13	Baja	41.60 μM	4.95
Compound_1000	Syringic acid	COC1=CC(=CC(=C1O)OC)C(=O)O	Baja	37.99 μM	4.76	Baja	27.36 μM	4.31
Compound_1001	Ferulic acid	COC1=C(C=CC(=C1)C=CC(=O)O)O	Baja	69.18 μM	4.15	Baja	64.69 μM	4.53
Compound_1002	p-Coumaric acid	C1=CC(=CC=C1C=CC(=O)O)O	Baja	74.37 μM	4.8	Baja	71.68 μM	4.45
Compound_1003	Gallic Acid	C1=C(C=C(C(=C1O)O)O)C(=O)O	Baja	45.80 μM	4.98	Baja	96.32 μM	4.09
Compound_1004	4-Hydroxybenzoic acid	C1=CC(=CC=C1C(=O)O)O	Baja	12.77 μM	4.22	Baja	66.79 μM	4.76
Compound_1005	methyl 6-[3-ethenyl-4-(2-oxoethyl)-2-[3,4,5-trihydroxy-6-(hydroxymethyl)oxan-2-yl]oxy-3,4-dihydro-2H-pyran-5-carbonyl]oxy-7-methyl-1-[3,4,5-trihydroxy-6-(hydroxymethyl)oxan-2-yl]oxy-1,4a,5,6,7,7a-hexahydrocyclopenta[c]pyran-4-carboxylate	CC1C(CC2C1C(OC=C2C(=O)OC)OC3C(C(C(C(O3)CO)O)O)O)OC(=O)C4=COC(C(C4CC=O)C=C)OC5C(C(C(C(O5)CO)O)O)O	Alta	0.84 μM	6.12	Alta	0.93 μM	6.36
Compound_1006	Chlorogenic Acid	C1C(C(C(CC1(C(=O)O)O)OC(=O)C=CC2=CC(=C(C=C2)O)O)O)O	Alta	0.16 μM	6.61	Alta	0.27 μM	6.71
Compound_1007	(-)-Catechin	C1C(C(OC2=CC(=CC(=C21)O)O)C3=CC(=C(C=C3)O)O)O	Media	4.68 μM	5.39	Media	7.62 μM	5.98
Compound_1008	Caffeine	CN1C=NC2=C1C(=O)N(C(=O)N2C)C	Baja	21.65 μM	4.75	Baja	39.52 μM	4.66
Compound_1009	Mangiferin	C1=C2C(=CC(=C1O)O)OC3=C(C2=O)C(=C(C(=C3)O)C4C(C(C(C(O4)CO)O)O)O)O	Alta	0.84 μM	6.95	Alta	0.70 μM	6.98
Compound_1010	Quinic acid	C1C(C(C(CC1(C(=O)O)O)O)O)O	Media	1.20 μM	5.47	Baja	21.34 μM	4.02
Compound_1011	Lauric Acid	CCCCCCCCCCCC(=O)O	Media	9.89 μM	5.39	Media	1.50 μM	5.39
Compound_1012	Myristic Acid	CCCCCCCCCCCCCC(=O)O	Media	8.02 μM	5.46	Media	8.17 μM	5
Compound_1013	2-[Amino-(2-imino-4-methyl-chromen-3-yl)methylene]propanedinitrile	CC1=C(C(=N)OC2=CC=CC=C12)C(=C(C#N)C#N)N	Baja	47.30 μM	4.81	Alta	0.50 μM	6.2
Compound_1014	1,4,7,10-Tetratosyl-1,4,7,10-tetraazacyclododecane	CC1=CC=C(C=C1)S(=O)(=O)N2CCN(CCN(CCN(CC2)S(=O)(=O)C3=CC=C(C=C3)C)S(=O)(=O)C4=CC=C(C=C4)C)S(=O)(=O)C5=CC=C(C=C5)C	Baja	79.15 μM	4.35	Baja	55.35 μM	4.31
Compound_1015	Colchicine	CC(=O)NC1CCC2=CC(=C(C(=C2C3=CC=C(C(=O)C=C13)OC)OC)OC)OC	Baja	29.53 μM	4.75	Media	8.10 μM	5.54
Compound_1016	Rosmarinic acid	C1=CC(=C(C=C1CC(C(=O)O)OC(=O)C=CC2=CC(=C(C=C2)O)O)O)O	Baja	78.26 μM	4.6	Media	7.98 μM	5.77
Compound_1017	Myricetin	C1=C(C=C(C(=C1O)O)O)C2=C(C(=O)C3=C(C=C(C=C3O2)O)O)O	Media	1.34 μM	5.23	Media	7.86 μM	5.85
Compound_1018	Epicatechin	C1C(C(OC2=CC(=CC(=C21)O)O)C3=CC(=C(C=C3)O)O)O	Media	9.17 μM	5.68	Media	7.37 μM	5.99
Compound_1019	Isoflavone	C1=CC=C(C=C1)C2=COC3=CC=CC=C3C2=O	Baja	50.80 μM	4.07	Media	6.19 μM	5.66
Compound_1020	4-Hydroxybenzoic acid	C1=CC(=CC=C1C(=O)O)O	Baja	79.47 μM	4.63	Baja	94.36 μM	4.07
Compound_1021	3,5-Dihydroxybenzoic acid	C1=C(C=C(C=C1O)O)C(=O)O	Baja	45.24 μM	4.62	Baja	62.72 μM	4.71
Compound_1022	Friedelin	CC1C(=O)CCC2C1(CCC3C2(CCC4(C3(CCC5(C4CC(CC5)(C)C)C)C)C)C)C	Baja	46.37 μM	4.35	Media	9.69 μM	5.4
Compound_1023	Epifriedelanol	CC1C(CCC2C1(CCC3C2(CCC4(C3(CCC5(C4CC(CC5)(C)C)C)C)C)C)C)O	Media	8.62 μM	5.96	Media	8.22 μM	5.85
Compound_1024	3-Hydroxyolean-12-en-28-oic acid	CC1(CCC2(CCC3(C(=CCC4C3(CCC5C4(CCC(C5(C)C)O)C)C)C2C1)C)C(=O)O)C	Baja	75.53 μM	4.86	Media	8.98 μM	5.56
Compound_1025	Erythrodiol	CC1(CCC2(CCC3(C(=CCC4C3(CCC5C4(CCC(C5(C)C)O)C)C)C2C1)C)CO)C	Baja	86.10 μM	4.67	Media	7.62 μM	5.78
Compound_1026	Taraxerol	CC1(CCC2(CC=C3C4(CCC5C(C(CCC5(C4CCC3(C2C1)C)C)O)(C)C)C)C)C	Media	3.34 μM	5.18	Media	3.06 μM	5.43
Compound_1027	Simiarenol	CC(C)C1CCC2C1(CCC3(C2(CCC4(C3CC=C5C4CCC(C5(C)C)O)C)C)C)C	Media	7.04 μM	5.06	Media	2.56 μM	5.5
Compound_1028	Stigmasterol	CCC(C=CC(C)C1CCC2C1(CCC3C2CC=C4C3(CCC(C4)O)C)C)C(C)C	Media	8.90 μM	5.93	Media	9.92 μM	5.35
Compound_1029	Beta-Sitosterol	CCC(CCC(C)C1CCC2C1(CCC3C2CC=C4C3(CCC(C4)O)C)C)C(C)C	Media	2.27 μM	5.97	Media	7.73 μM	5.41
Compound_1030	Ergosta-7,22-dien-3-ol	CC(C)C(C)C=CC(C)C1CCC2C1(CCC3C2=CCC4C3(CCC(C4)O)C)C	Media	6.14 μM	5.84	Media	1.77 μM	5.23
Compound_1031	Lachnophyllum lactone	CC=CC#CC=C1C=CC(=O)O1	Baja	81.13 μM	4.14	Baja	72.48 μM	4.05
Compound_1032	2,8-Decadiene-4,6-diynoic acid, methyl ester, (Z,Z)-	CC=CC#CC#CC=CC(=O)OC	Media	5.81 μM	5.52	Media	9.34 μM	5.17
Compound_1033	(4Z, 8Z)-10-Tigloyloxy matricaria lactone	CC=C(C)C(=O)OCC=CC#CC=C1C=CC(=O)O1	Baja	82.56 μM	4.3	Baja	39.63 μM	4.15
Compound_1034	(4Z, 8Z)-10-Tigloyloxy matricaria lactone	CC=C(C)C(=O)OCC=CC#CC=C1C=CC(=O)O1	Baja	66.34 μM	4.58	Baja	38.44 μM	4.64
Compound_1035	1,3,6-Trihydroxy-2-methylanthracene-9,10-dione	CC1=C(C=C2C(=C1O)C(=O)C3=C(C2=O)C=C(C=C3)O)O	Baja	48.45 μM	4.8	Media	1.06 μM	5.92
Compound_1036	1,3,6-trihydroxy-2-methyl-9,10-anthraquinone-3-O-(6'-O-acetyl)-alpha-L-rhamnopyranosyl-(1->2)-beta-D-glucopyranoside	CC1C(C(C(C(O1)OC2C(C(C(OC2OC3=C(C(=C4C(=C3)C(=O)C5=C(C4=O)C=CC(=C5)O)O)C)COC(=O)C)O)O)O)O)O	Media	4.04 μM	5.58	Alta	0.69 μM	6.3
Compound_1037	2-Amino-1,3-dihydroxy-4-heptadecene	CCCCCCCCCCCCC=CC(C(CO)N)O	Media	5.30 μM	5.16	Media	7.11 μM	5.98
Compound_1038	9,12,13-Trihydroxy-10-octadecenoic acid	CCCCCC(C(C=CC(CCCCCCCC(=O)O)O)O)O	Media	3.64 μM	5.04	Media	8.60 μM	5.95
Compound_1039	Epigallocatechin Gallate	C1C(C(OC2=CC(=CC(=C21)O)O)C3=CC(=C(C(=C3)O)O)O)OC(=O)C4=CC(=C(C(=C4)O)O)O	Alta	0.63 μM	6.61	Alta	0.39 μM	6.14
Compound_1040	Baicalin	C1=CC=C(C=C1)C2=CC(=O)C3=C(C(=C(C=C3O2)OC4C(C(C(C(O4)C(=O)O)O)O)O)O)O	Media	9.53 μM	5.69	Media	5.50 μM	5.1
Compound_1041	Isoimperatorin	CC(=CCOC1=C2C=CC(=O)OC2=CC3=C1C=CO3)C	Baja	71.46 μM	4.34	Alta	0.15 μM	6.49
Compound_1042	Quinolone derivative	C1CC1N2C=C(C(=O)C3=CC(=C(C=C32)N4CCN(CC4)CC(=NNC(=O)C5=CC=NC=C5)C6=CC=C(C=C6)Cl)F)C(=O)O	Baja	13.91 μM	4.96	Media	6.40 μM	5.59
Compound_1043	alpha-PINENE	CC1=CCC2CC1C2(C)C	Baja	48.19 μM	4.89	Media	2.40 μM	5.14
Compound_1044	Sabinene	CC(C)C12CCC(=C)C1C2	Baja	75.75 μM	4.68	Media	1.49 μM	5.92
Compound_1045	beta-Pinene	CC1(C2CCC(=C)C1C2)C	Baja	78.95 μM	4.95	Media	4.46 μM	5.86
Compound_1046	Myrcene	CC(=CCCC(=C)C=C)C	Media	4.80 μM	5.05	Media	2.16 μM	5.86
Compound_1047	Eucalyptol	CC1(C2CCC(O1)(CC2)C)C	Baja	25.33 μM	4.68	Media	1.37 μM	5.65
Compound_1048	Bornyl acetate	CC(=O)OC1CC2CCC1(C2(C)C)C	Baja	18.69 μM	4.37	Media	8.76 μM	5.21
Compound_1049	alpha-Ylangene	CC1=CCC2C3C1C2(CCC3C(C)C)C	Baja	93.58 μM	4.88	Media	8.44 μM	5.87
Compound_1050	alpha-Copaene	CC1=CCC2C3C1C2(CCC3C(C)C)C	Baja	57.36 μM	4.07	Media	2.34 μM	5.7
Compound_1051	beta-Bourbonene	CC(C)C1CCC2(C1C3C2CCC3=C)C	Baja	87.53 μM	4.11	Media	4.32 μM	5.16
Compound_1052	(-)-alpha-Cubebene	CC1CCC(C2C13C2C(=CC3)C)C(C)C	Baja	42.45 μM	4.53	Media	1.46 μM	5.02
Compound_1053	Caryophyllene	CC1=CCCC(=C)C2CC(C2CC1)(C)C	Baja	89.43 μM	4.51	Media	5.56 μM	5.98
Compound_1054	(-)-beta-Copaene	CC(C)C1CCC2(C3C1C2C(=C)CC3)C	Baja	64.82 μM	4.21	Media	7.29 μM	5.47
Compound_1055	3,7-Guaiadiene	CC1CC=C(CC2C1CC=C2C)C(C)C	Baja	31.30 μM	4.52	Media	3.92 μM	5.74
Compound_1056	Humulene	CC1=CCC(C=CCC(=CCC1)C)(C)C	Baja	59.40 μM	4.53	Media	8.17 μM	5.31
Compound_1057	gamma-Muurolene	CC1=CC2C(CC1)C(=C)CCC2C(C)C	Baja	15.44 μM	4	Media	5.10 μM	5.67
Compound_1058	Germacrene D	CC1=CCCC(=C)C=CC(CC1)C(C)C	Baja	23.37 μM	4.74	Media	8.84 μM	5.82
Compound_1059	alpha-Muurolene	CC1=CC2C(CC1)C(=CCC2C(C)C)C	Baja	64.93 μM	4.04	Media	6.35 μM	5.55
Compound_1060	beta-Guaiene	CC1CCC(=C(C)C)CC2=C1CCC2C	Baja	72.74 μM	4.28	Media	5.55 μM	5.58
Compound_1061	Cadinene, (-)-	CC1CCC(C2C1C=CC(C2)C)C(C)C	Baja	56.95 μM	4.56	Media	4.29 μM	5.51
Compound_1062	beta-CARYOPHYLLENE OXIDE	CC1(CC2C1CCC3(C(O3)CCC2=C)C)C	Baja	78.23 μM	4.14	Media	2.07 μM	5.31
Compound_1063	Magnesium Lithospermate B	C1=CC(=C(C=C1CC(C(=O)[O-])OC(=O)C=CC2=C3C(C(OC3=C(C=C2)O)C4=CC(=C(C=C4)O)O)C(=O)OC(CC5=CC(=C(C=C5)O)O)C(=O)[O-])O)O.[Mg+2]	Media	6.69 μM	5.05	Media	8.82 μM	5.74
Compound_1064	Rosuvastatin Calcium	CC(C)C1=NC(=NC(=C1C=CC(CC(CC(=O)[O-])O)O)C2=CC=C(C=C2)F)N(C)S(=O)(=O)C.CC(C)C1=NC(=NC(=C1C=CC(CC(CC(=O)[O-])O)O)C2=CC=C(C=C2)F)N(C)S(=O)(=O)C.[Ca+2]	Alta	0.85 μM	6.54	Media	6.09 μM	5.38
Compound_1065	Magnesium	[Mg]	Baja	71.96 μM	4.8	Baja	57.66 μM	4.63
Compound_1066	Limonene, (+/-)-	CC1=CCC(CC1)C(=C)C	Baja	88.76 μM	4.46	Media	1.48 μM	5.18
Compound_1067	Geraniol	CC(=CCCC(=CCO)C)C	Baja	82.60 μM	4.52	Media	2.92 μM	5.39
Compound_1068	gamma-Terpinene	CC1=CCC(=CC1)C(C)C	Baja	44.16 μM	4.63	Media	4.46 μM	5.39
Compound_1069	Geranyl acetate	CC(=CCCC(=CCOC(=O)C)C)C	Media	1.85 μM	5.45	Media	9.71 μM	5.25
Compound_1070	Caffeic Acid	C1=CC(=C(C=C1C=CC(=O)O)O)O	Baja	48.82 μM	4.78	Baja	41.04 μM	4.1
Compound_1071	Ferulic acid	COC1=C(C=CC(=C1)C=CC(=O)O)O	Baja	64.74 μM	4.81	Baja	63.70 μM	4.92
Compound_1072	Gallic Acid	C1=C(C=C(C(=C1O)O)O)C(=O)O	Baja	89.50 μM	4.45	Baja	96.38 μM	4.87
Compound_1073	2-Dodecen-1-ol	CCCCCCCCCC=CCO	Media	7.10 μM	5.08	Media	1.38 μM	5.45
Compound_1074	Methyl palmitate	CCCCCCCCCCCCCCCC(=O)OC	Media	3.36 μM	5.45	Media	9.07 μM	5.09
Compound_1075	Coriandrin	CC1=CC2=CC3=C(C=CO3)C(=C2C(=O)O1)OC	Baja	26.79 μM	4.16	Alta	0.51 μM	6.08
Compound_1076	Ferruginol	CC(C)C1=C(C=C2C(=C1)CCC3C2(CCCC3(C)C)C)O	Baja	71.92 μM	4.29	Media	6.27 μM	5.76
Compound_1077	Lycorine	C1CN2CC3=CC4=C(C=C3C5C2C1=CC(C5O)O)OCO4	Alta	0.33 μM	6.28	Alta	0.36 μM	6.76
Compound_1078	2,4,6-Trimethoxyphenol	COC1=CC(=C(C(=C1)OC)O)OC	Baja	29.58 μM	4.61	Baja	92.44 μM	4.07
Compound_1079	1,3,5-Trimethoxybenzene	COC1=CC(=CC(=C1)OC)OC	Baja	53.43 μM	4.01	Baja	25.84 μM	4.04
Compound_1080	Berberine	COC1=C(C2=C[N+]3=C(C=C2C=C1)C4=CC5=C(C=C4CC3)OCO5)OC	Baja	43.72 μM	4.4	Alta	0.27 μM	6.89
Compound_1081	methyl (4aS,5R,5'S,6R,8S,8aR)-8-acetyloxy-5'-(furan-3-yl)-6,8a-dimethyl-2'-oxospiro[3,4,4a,6,7,8-hexahydronaphthalene-5,3'-oxolane]-1-carboxylate	CC1CC(C2(C(C13CC(OC3=O)C4=COC=C4)CCC=C2C(=O)OC)C)OC(=O)C	Baja	19.13 μM	4.24	Media	4.74 μM	5.46
Compound_1082	Chromic Chloride	Cl[Cr](Cl)Cl	Baja	49.00 μM	4.77	Media	5.06 μM	5.04
Compound_1083	alpha-D-GALACTURONIC ACID	C1(C(C(OC(C1O)O)C(=O)O)O)O	Alta	0.64 μM	6.64	Baja	18.25 μM	4.39
Compound_1084	Cucurbitacin B	CC(=O)OC(C)(C)C=CC(=O)C(C)(C1C(CC2(C1(CC(=O)C3(C2CC=C4C3CC(C(=O)C4(C)C)O)C)C)C)O)O	Baja	66.84 μM	4.36	Baja	29.82 μM	4.33
Compound_1085	L-Fucose	CC1C(C(C(C(O1)O)O)O)O	Media	3.35 μM	5.83	Baja	21.91 μM	4.18
Compound_1086	Tetrahydrothiophene	C1CCSC1	Baja	28.60 μM	4.73	Media	1.21 μM	5.55
Compound_1087	Linoleic Acid	CCCCCC=CCC=CCCCCCCCC(=O)O	Media	5.14 μM	5.36	Media	9.66 μM	5.39
Compound_1088	Cholesterol	CC(C)CCCC(C)C1CCC2C1(CCC3C2CC=C4C3(CCC(C4)O)C)C	Media	1.28 μM	5.34	Media	8.90 μM	5.4
Compound_1089	13(18)-Oleanen-3-one	CC1(CCC2(CCC3(C(=C2C1)CCC4C3(CCC5C4(CCC(=O)C5(C)C)C)C)C)C)C	Baja	57.53 μM	4.47	Media	3.93 μM	5.83
Compound_1090	Palmitic Acid	CCCCCCCCCCCCCCCC(=O)O	Media	9.73 μM	5.97	Media	4.09 μM	5.83
Compound_1091	Stearic Acid	CCCCCCCCCCCCCCCCCC(=O)O	Media	2.17 μM	5.59	Media	9.00 μM	5.57
Compound_1092	Oleic Acid	CCCCCCCCC=CCCCCCCCC(=O)O	Media	6.93 μM	5.25	Media	7.37 μM	5.3
Compound_1093	Linoleic Acid	CCCCCC=CCC=CCCCCCCCC(=O)O	Media	8.39 μM	5.21	Media	5.13 μM	5.48
Compound_1094	Linolenic Acid	CCC=CCC=CCC=CCCCCCCCC(=O)O	Media	8.41 μM	5.02	Media	1.74 μM	5.11
Compound_1095	Arachidic Acid	CCCCCCCCCCCCCCCCCCCC(=O)O	Media	3.55 μM	5.37	Media	2.63 μM	5.3
Compound_1096	(-)-trans-Carveol	CC1=CCC(CC1O)C(=C)C	Baja	79.75 μM	4.6	Baja	93.25 μM	4.19
Compound_1097	alpha-PINENE	CC1=CCC2CC1C2(C)C	Baja	44.97 μM	4.96	Media	7.60 μM	5.98
Compound_1098	Sabinene	CC(C)C12CCC(=C)C1C2	Baja	72.15 μM	4.35	Media	7.03 μM	5.8
Compound_1099	beta-Pinene	CC1(C2CCC(=C)C1C2)C	Baja	77.38 μM	4.27	Media	3.50 μM	5.89
Compound_1100	o-Cymene	CC1=CC=CC=C1C(C)C	Baja	48.24 μM	4.95	Media	9.51 μM	5.47
Compound_1101	Limonene, (+)-	CC1=CCC(CC1)C(=C)C	Baja	97.69 μM	4.99	Media	5.32 μM	5.63
Compound_1102	Eucalyptol	CC1(C2CCC(O1)(CC2)C)C	Baja	45.26 μM	4.38	Media	1.56 μM	5.19
Compound_1103	gamma-Terpinene	CC1=CCC(=CC1)C(C)C	Baja	94.91 μM	4.44	Media	2.42 μM	5.93
Compound_1104	4-Terpineol, (+/-)-	CC1=CCC(CC1)(C(C)C)O	Baja	33.71 μM	4.74	Baja	23.10 μM	4.72
Compound_1105	Cuminaldehyde	CC(C)C1=CC=C(C=C1)C=O	Baja	62.04 μM	4.79	Baja	79.89 μM	4.66
Compound_1106	2-Caren-10-al	CC1(C2C1C=C(CC2)C=O)C	Baja	16.81 μM	4.45	Media	1.46 μM	5.81
Compound_1107	Cuminaldehyde	CC(C)C1=CC=C(C=C1)C=O	Baja	87.48 μM	4.56	Baja	72.23 μM	4.08
Compound_1108	gamma-Terpinene	CC1=CCC(=CC1)C(C)C	Baja	95.13 μM	4.59	Media	3.44 μM	5.67
Compound_1109	p-CYMENE	CC1=CC=C(C=C1)C(C)C	Baja	94.85 μM	4.27	Media	5.71 μM	5.67
Compound_1110	Estragole	COC1=CC=C(C=C1)CC=C	Baja	72.97 μM	4.47	Baja	59.40 μM	4.29
Compound_1111	alpha-PHELLANDRENE	CC1=CCC(C=C1)C(C)C	Baja	88.84 μM	4.79	Media	3.46 μM	5.49
Compound_1112	2-Isopropyl-5-methylanisole	CC1=CC(=C(C=C1)C(C)C)OC	Baja	71.64 μM	4.89	Media	1.13 μM	5.83
Compound_1113	Procyanidin B2, (+)-	C1C(C(OC2=C1C(=CC(=C2C3C(C(OC4=CC(=CC(=C34)O)O)C5=CC(=C(C=C5)O)O)O)O)O)C6=CC(=C(C=C6)O)O)O	Media	1.11 μM	5.67	Media	9.52 μM	5.19
Compound_1114	Epicatechin	C1C(C(OC2=CC(=CC(=C21)O)O)C3=CC(=C(C=C3)O)O)O	Media	4.99 μM	5.25	Media	6.24 μM	5.45
Compound_1115	Gallocatechin	C1C(C(OC2=CC(=CC(=C21)O)O)C3=CC(=C(C(=C3)O)O)O)O	Media	2.36 μM	5.3	Media	2.54 μM	5.99
Compound_1116	alpha-PINENE	CC1=CCC2CC1C2(C)C	Baja	10.16 μM	4.02	Media	2.98 μM	5.46
Compound_1117	alpha-Terpinene	CC1=CC=C(CC1)C(C)C	Baja	43.63 μM	4.37	Media	8.93 μM	5.93
Compound_1118	Thymol	CC1=CC(=C(C=C1)C(C)C)O	Baja	92.14 μM	4.33	Baja	65.91 μM	4.28
Compound_1119	Terpinolene	CC1=CCC(=C(C)C)CC1	Baja	89.62 μM	4.12	Media	2.73 μM	5.22
Compound_1120	1,2,3-Tri(propan-2-yl)cyclobutane	CC(C)C1CC(C1C(C)C)C(C)C	Baja	96.92 μM	4.03	Media	5.20 μM	5.97
Compound_1121	alpha-THUJENE, (+/-)-	CC1=CCC2(C1C2)C(C)C	Baja	82.77 μM	4.97	Media	1.13 μM	5.19
Compound_1122	alpha-PINENE	CC1=CCC2CC1C2(C)C	Baja	60.58 μM	4.23	Media	8.23 μM	5.85
Compound_1123	Camphene	CC1(C2CCC(C2)C1=C)C	Baja	36.32 μM	4.23	Media	3.22 μM	5.53
Compound_1124	Sabinene	CC(C)C12CCC(=C)C1C2	Baja	53.46 μM	4.63	Media	3.38 μM	5.52
Compound_1125	beta-Pinene	CC1(C2CCC(=C)C1C2)C	Baja	21.91 μM	4.61	Media	4.55 μM	5.61
Compound_1126	Myrcene	CC(=CCCC(=C)C=C)C	Media	5.36 μM	5.1	Media	8.80 μM	5.78
Compound_1127	3-Carene	CC1=CCC2C(C1)C2(C)C	Baja	74.56 μM	4.76	Media	3.25 μM	5.58
Compound_1128	alpha-Terpinene	CC1=CC=C(CC1)C(C)C	Baja	13.42 μM	4.54	Media	7.30 μM	5.28
Compound_1129	p-CYMENE	CC1=CC=C(C=C1)C(C)C	Baja	61.73 μM	4.38	Media	2.05 μM	5.4
Compound_1130	Limonene, (+/-)-	CC1=CCC(CC1)C(=C)C	Baja	72.49 μM	4.78	Media	8.25 μM	5.88
Compound_1131	Beta-Phellandrene	CC(C)C1CCC(=C)C=C1	Baja	54.66 μM	4.98	Media	4.33 μM	5.04
Compound_1132	gamma-Terpinene	CC1=CCC(=CC1)C(C)C	Baja	52.65 μM	4.05	Media	7.25 μM	5.08
Compound_1133	Linalool, (+/-)-	CC(=CCCC(C)(C=C)O)C	Media	8.49 μM	5.06	Media	1.49 μM	5.88
Compound_1134	Pinocarveol	CC1(C2CC1C(=C)C(C2)O)C	Baja	17.08 μM	4.3	Baja	54.04 μM	4.15
Compound_1135	Borneol	CC1(C2CCC1(C(C2)O)C)C	Baja	24.88 μM	4.24	Media	9.66 μM	5.07
Compound_1136	Alpha-Terpineol	CC1=CCC(CC1)C(C)(C)O	Baja	51.60 μM	4.03	Baja	96.87 μM	4.13
Compound_1137	(-)-Citronellol	CC(CCC=C(C)C)CCO	Baja	60.54 μM	4.6	Media	9.11 μM	5.28
Compound_1138	Linalyl acetate	CC(=CCCC(C)(C=C)OC(=O)C)C	Media	1.15 μM	5.41	Media	5.21 μM	5.54
Compound_1139	Bornyl acetate	CC(=O)OC1CC2CCC1(C2(C)C)C	Baja	77.76 μM	4.45	Media	7.55 μM	5.63
Compound_1140	Carvacrol	CC1=C(C=C(C=C1)C(C)C)O	Baja	69.16 μM	4.03	Baja	33.20 μM	4.06
Compound_1141	Thymol	CC1=CC(=C(C=C1)C(C)C)O	Baja	50.70 μM	4.03	Baja	63.79 μM	4.44
Compound_1142	alpha-Terpinyl acetate	CC1=CCC(CC1)C(C)(C)OC(=O)C	Baja	32.09 μM	4.97	Media	9.32 μM	5.54
Compound_1143	beta-Bourbonene	CC(C)C1CCC2(C1C3C2CCC3=C)C	Baja	44.21 μM	4.02	Media	2.49 μM	5.06
Compound_1144	Elemol	CC(=C)C1CC(CCC1(C)C=C)C(C)(C)O	Baja	93.72 μM	4.05	Media	3.11 μM	5.67
Compound_1145	Caryophyllene	CC1=CCCC(=C)C2CC(C2CC1)(C)C	Baja	15.94 μM	4.54	Media	5.36 μM	5.95
Compound_1146	beta-Selinene	CC(=C)C1CCC2(CCCC(=C)C2C1)C	Baja	71.61 μM	4.64	Media	2.81 μM	5.5
Compound_1147	Humulene	CC1=CCC(C=CCC(=CCC1)C)(C)C	Baja	34.59 μM	4.35	Media	9.48 μM	5.89
Compound_1148	(-)-Alloaromadendrene	CC1CCC2C1C3C(C3(C)C)CCC2=C	Baja	62.13 μM	4.18	Media	5.60 μM	5.51
Compound_1149	gamma-Muurolene	CC1=CC2C(CC1)C(=C)CCC2C(C)C	Baja	30.38 μM	4.03	Media	2.92 μM	5.9
Compound_1150	Germacrene D	CC1=CCCC(=C)C=CC(CC1)C(C)C	Baja	99.64 μM	4.5	Media	2.31 μM	5.1
Compound_1151	(-)-gamma-Cadinene	CC1=CC2C(CC1)C(=C)CCC2C(C)C	Baja	77.16 μM	4.3	Media	4.86 μM	5.24
Compound_1152	alpha-Muurolene	CC1=CC2C(CC1)C(=CCC2C(C)C)C	Baja	94.80 μM	4.2	Media	3.15 μM	5.33
Compound_1153	beta-CARYOPHYLLENE OXIDE	CC1(CC2C1CCC3(C(O3)CCC2=C)C)C	Baja	58.20 μM	4.21	Media	5.99 μM	5.71
Compound_1154	Cedrol	CC1CCC2C13CCC(C(C3)C2(C)C)(C)O	Baja	19.36 μM	4.57	Media	6.88 μM	5.83
Compound_1155	beta-EUDESMOL	CC12CCCC(=C)C1CC(CC2)C(C)(C)O	Baja	33.48 μM	4.55	Media	6.54 μM	5.26
Compound_1156	alpha-Eudesmol	CC1=CCCC2(C1CC(CC2)C(C)(C)O)C	Baja	13.76 μM	4.96	Media	9.24 μM	5.14
Compound_1157	Mannonerolidol	CC(=CCCC(=CCCC(C)(C=C)OC1C(C(C(C(O1)CO)O)O)O)C)C	Alta	0.37 μM	6.25	Alta	0.47 μM	6.9
Compound_1158	2,6-Dimethyl-2,4,6-octatriene	CC=C(C)C=CC=C(C)C	Baja	42.68 μM	4.97	Media	6.95 μM	5.01
Compound_1159	2,7-Dimethyloct-3-en-5-yne	CC(C)C=CC#CC(C)C	Baja	53.17 μM	4.44	Media	7.43 μM	5.56
Compound_1160	2-Pentyl-2-cyclopenten-1-one	CCCCCC1=CCCC1=O	Baja	28.55 μM	4.4	Media	8.74 μM	5.31
Compound_1161	4-Terpineol, (+/-)-	CC1=CCC(CC1)(C(C)C)O	Baja	73.41 μM	4.74	Baja	77.70 μM	4.15
Compound_1162	Bornyl acetate	CC(=O)OC1CC2CCC1(C2(C)C)C	Baja	43.66 μM	4.37	Media	3.37 μM	5.05
Compound_1163	Isobornyl acetate	CC(=O)OC1CC2CCC1(C2(C)C)C	Baja	50.70 μM	4.46	Media	7.01 μM	5.21
Compound_1164	Terpinolene	CC1=CCC(=C(C)C)CC1	Baja	13.16 μM	4.87	Media	5.72 μM	5.39
Compound_1165	Quercetin 3-O-(6''-galloyl)-beta-D-galactopyranoside	C1=CC(=C(C=C1C2=C(C(=O)C3=C(C=C(C=C3O2)O)O)OC4C(C(C(C(O4)COC(=O)C5=CC(=C(C(=C5)O)O)O)O)O)O)O)O	Media	2.14 μM	5.25	Media	7.94 μM	5.87
Compound_1166	Quercetin-3-glucoside	C1=CC(=C(C=C1C2=C(C(=O)C3=C(C=C(C=C3O2)O)O)OC4C(C(C(C(O4)CO)O)O)O)O)[O-]	Media	8.66 μM	5.22	Media	3.67 μM	5.25
Compound_1167	Quercetin	C1=CC(=C(C=C1C2=C(C(=O)C3=C(C=C(C=C3O2)O)O)O)O)O	Media	3.02 μM	5.51	Media	7.17 μM	5.47
Compound_1168	Quercetin 3-O-rhamnoside	CC1C(C(C(C(O1)OC2=C(OC3=CC(=CC(=C3C2=O)O)O)C4=CC(=C(C=C4)O)O)O)O)O	Media	9.46 μM	5.02	Media	6.45 μM	5.51
Compound_1169	Quercetin-3-O-arabinoside	C1C(C(C(C(O1)OC2=C(OC3=CC(=CC(=C3C2=O)O)O)C4=CC(=C(C=C4)O)O)O)O)O	Media	6.58 μM	5.36	Media	8.83 μM	5.84
Compound_1170	3-Hydroxybisabola-1,10-dien-9-one	CC(CC(=O)C=C(C)C)C1CCC(C=C1)(C)O	Baja	82.83 μM	4.2	Media	7.21 μM	5.92
Compound_1171	Curcumin	COC1=C(C=CC(=C1)C=CC(=O)CC(=O)C=CC2=CC(=C(C=C2)O)OC)O	Baja	69.20 μM	4.63	Media	7.03 μM	5.6
Compound_1172	[4-[(1E,6E)-7-(4-decanoyloxy-3-methoxy-phenyl)-3,5-dioxo-hepta-1,6-dienyl]-2-methoxy-phenyl] decanoate	CCCCCCCCCC(=O)OC1=C(C=C(C=C1)C=CC(=O)CC(=O)C=CC2=CC(=C(C=C2)OC(=O)CCCCCCCCC)OC)OC	Media	7.05 μM	5.32	Media	2.61 μM	5.77
Compound_1173	Curcumin	COC1=C(C=CC(=C1)C=CC(=O)CC(=O)C=CC2=CC(=C(C=C2)O)OC)O	Baja	11.81 μM	4.8	Media	6.31 μM	5.13
Compound_1174	Curcumin	COC1=C(C=CC(=C1)C=CC(=O)CC(=O)C=CC2=CC(=C(C=C2)O)OC)O	Baja	74.94 μM	4.95	Media	1.48 μM	5.1
Compound_1175	Rosmarinic acid	C1=CC(=C(C=C1CC(C(=O)O)OC(=O)C=CC2=CC(=C(C=C2)O)O)O)O	Baja	69.65 μM	4.2	Media	3.80 μM	5.52
Compound_1176	Dibenzoylmethane	C1=CC=C(C=C1)C(=O)CC(=O)C2=CC=CC=C2	Baja	10.05 μM	4.44	Media	6.25 μM	5.83
Compound_1177	ar-Turmerone	CC1=CC=C(C=C1)C(C)CC(=O)C=C(C)C	Baja	89.54 μM	4.66	Media	4.36 μM	5.61
Compound_1178	Bisabolol	CC1=CCC(CC1)C(C)(CCC=C(C)C)O	Baja	99.74 μM	4.68	Media	1.98 μM	5.2
Compound_1179	Ar-Curcumene	CC1=CC=C(C=C1)C(C)CCC=C(C)C	Baja	89.75 μM	4.2	Media	6.73 μM	5.94
Compound_1180	Turmeronol A	CC1=C(C=C(C=C1)C(C)CC(=O)C=C(C)C)O	Baja	72.59 μM	4.29	Media	8.66 μM	5.26
Compound_1181	8-Hydroxy-ar-turmerone	CC1=CC=C(C=C1)C(C)C(C(=O)C=C(C)C)O	Baja	50.53 μM	4.62	Media	6.56 μM	5.4
Compound_1182	6-(4-Hydroxy-3-methylphenyl)-2-methylhept-2-EN-4-one	CC1=C(C=CC(=C1)C(C)CC(=O)C=C(C)C)O	Baja	23.27 μM	4.93	Media	4.88 μM	5.2
Compound_1183	1,7-Bis(4-hydroxyphenyl)hepta-1,6-diene-3,5-dione	C1=CC(=CC=C1C=CC(=O)CC(=O)C=CC2=CC=C(C=C2)O)O	Baja	28.70 μM	4.81	Media	3.33 μM	5.11
Compound_1184	Bisabola-2,10-diene 1,9-oxide	CC1CC(OC2C1CCC(=C2)C)C=C(C)C	Baja	43.01 μM	4.8	Media	3.76 μM	5.4
Compound_1185	2-methyl-5-[(E)-6-methyl-4-oxohept-2-en-2-yl]cyclohex-2-en-1-one	CC1=CCC(CC1=O)C(=CC(=O)CC(C)C)C	Baja	72.61 μM	4.01	Media	4.20 μM	5.08
Compound_1186	Intermedin B	CC(CC(=O)C=C(C)C)C1CC(C(=C)C=C1)O	Baja	60.45 μM	4.08	Media	4.51 μM	5.22
Compound_1187	1,4-Epidioxy-p-mentha-2,8-diene	CC(=C)C12CCC(C=C1)(OO2)C	Baja	52.49 μM	4.75	Baja	16.96 μM	4.6
Compound_1188	1,2-Dihydroxybisabola-3,10-Diene	CC1=CCC(C(C1O)O)C(C)CCC=C(C)C	Baja	68.02 μM	4.93	Media	4.30 μM	5.04
Compound_1189	Bisacurone	CC(CC(=O)C=C(C)C)C1CC(C(C=C1)(C)O)O	Baja	11.69 μM	4.47	Media	7.82 μM	5.92
Compound_1190	Bisacurone	CC(CC(=O)C=C(C)C)C1CC(C(C=C1)(C)O)O	Baja	64.46 μM	4.2	Media	8.69 μM	5.95
Compound_1191	(1R,3R,4Z,7Z,11R)-3-hydroxy-1,5,9,9-tetramethyl-12-oxabicyclo[9.1.0]dodeca-4,7-dien-6-one	CC1=CC(CC2(C(O2)CC(C=CC1=O)(C)C)C)O	Baja	91.63 μM	4.28	Media	7.09 μM	5.09
Compound_1192	Citral	CC(=CCCC(=CC=O)C)C	Baja	17.92 μM	4.66	Media	6.15 μM	5.96
Compound_1193	gamma-Cadinene	CC1=CC2C(CC1)C(=C)CCC2C(C)C	Baja	55.79 μM	4.87	Media	2.76 μM	5.16
Compound_1194	Selina-6-en-4-ol	CC(C)C1=CC2C(CCCC2(C)O)(CC1)C	Baja	61.00 μM	4.59	Media	2.87 μM	5.07
Compound_1195	Cadinol	CC1=CC2C(CCC(C2CC1)(C)O)C(C)C	Baja	49.10 μM	4.31	Media	9.39 μM	5.27
Compound_1196	3E,7-Dimethyl-1,3,6-octatriene	CCC(=CCC=C(C)C)C	Baja	63.54 μM	4.95	Media	1.97 μM	5.22
Compound_1197	Decanal	CCCCCCCCCC=O	Baja	26.94 μM	4.9	Media	1.96 μM	5.2
Compound_1198	Naphthalene	C1=CC=C2C=CC=CC2=C1	Baja	63.80 μM	4.77	Media	4.87 μM	5.93
Compound_1199	Elemol	CC(=C)C1CC(CCC1(C)C=C)C(C)(C)O	Baja	15.00 μM	4.77	Media	7.92 μM	5.52
Compound_1200	beta-EUDESMOL	CC12CCCC(=C)C1CC(CC2)C(C)(C)O	Baja	72.18 μM	4.81	Media	1.23 μM	5.64
Compound_1201	Cubebol	CC1CCC(C2C13C2C(CC3)(C)O)C(C)C	Baja	63.45 μM	4.85	Media	3.41 μM	5.12
Compound_1202	Humulene	CC1=CCC(C=CCC(=CCC1)C)(C)C	Baja	83.31 μM	4.92	Media	9.64 μM	5.6
Compound_1203	Citral acetate	CC(=CCCC(=CC(=O)OC(=O)C)C)C	Baja	73.82 μM	4.97	Media	8.48 μM	5.34
Compound_1204	Citral dimethyl acetal	CC(=CCCC(=CC(OC)OC)C)C	Baja	22.03 μM	4.81	Media	3.41 μM	5.16
Compound_1205	Verbenone	CC1=CC(=O)C2CC1C2(C)C	Baja	89.14 μM	4.87	Media	2.29 μM	5.82
Compound_1206	Sabinene	CC(C)C12CCC(=C)C1C2	Baja	79.72 μM	4.28	Media	8.24 μM	5.89
Compound_1207	Geranyl acetate	CC(=CCCC(=CCOC(=O)C)C)C	Media	3.14 μM	5.88	Media	1.68 μM	5.66
Compound_1208	Citronellal	CC(CCC=C(C)C)CC=O	Media	9.11 μM	5.88	Media	5.89 μM	5.1
Compound_1209	cis-p-Mentha-1(7),8-dien-2-ol	CC(=C)C1CCC(=C)C(C1)O	Baja	53.17 μM	4.17	Baja	90.95 μM	4.5
Compound_1210	Limonene, (+/-)-	CC1=CCC(CC1)C(=C)C	Baja	51.62 μM	4.03	Media	9.40 μM	5.28
Compound_1211	cis-p-Mentha-1(7),8-dien-2-ol	CC(=C)C1CCC(=C)C(C1)O	Baja	67.22 μM	4.07	Baja	35.83 μM	4.12
Compound_1212	P-Mentha-2,8-dien-1-ol	CC(=C)C1CCC(C=C1)(C)O	Baja	24.43 μM	4.44	Baja	59.62 μM	4.81
Compound_1213	trans-1(7),8-p-Menthadien-2-ol	CC(=C)C1CCC(=C)C(C1)O	Baja	84.94 μM	4.11	Baja	81.82 μM	4.19
Compound_1214	P-Mentha-2,8-dien-1-ol	CC(=C)C1CCC(C=C1)(C)O	Baja	10.35 μM	4.55	Baja	34.70 μM	4.9
Compound_1215	Tricyclene	CC1(C2CC3C1(C3C2)C)C	Baja	38.37 μM	4.15	Media	4.45 μM	5.32
Compound_1216	alpha-PINENE	CC1=CCC2CC1C2(C)C	Baja	23.48 μM	4.25	Media	4.75 μM	5.18
Compound_1217	Camphene	CC1(C2CCC(C2)C1=C)C	Baja	55.05 μM	4.49	Media	9.02 μM	5.45
Compound_1218	6-Methyl-5-hepten-2-one	CC(=CCCC(=O)C)C	Baja	26.51 μM	4.38	Media	8.41 μM	5.34
Compound_1219	1,3,3-Trimethyl-2-oxabicyclo[2.2.2]oct-5-ene	CC1(C2CCC(O1)(C=C2)C)C	Baja	73.02 μM	4.92	Baja	84.00 μM	4.27
Compound_1220	beta-Ocimene, (3Z)-	CC(=CCC=C(C)C=C)C	Baja	62.57 μM	4.2	Media	6.63 μM	5.6
Compound_1221	beta-OCIMENE, (3E)-	CC(=CCC=C(C)C=C)C	Baja	65.77 μM	4.66	Media	7.21 μM	5.89
Compound_1222	Linalool, (+/-)-	CC(=CCCC(C)(C=C)O)C	Media	7.68 μM	5.8	Media	7.85 μM	5.32
Compound_1223	Citronellal	CC(CCC=C(C)C)CC=O	Media	5.88 μM	5	Media	5.23 μM	5.52
Compound_1224	(-)-Citronellol	CC(CCC=C(C)C)CCO	Baja	95.05 μM	4.05	Media	8.00 μM	5.68
Compound_1225	Neral	CC(=CCCC(=CC=O)C)C	Baja	33.24 μM	4.5	Media	7.97 μM	5.45
Compound_1226	Geraniol	CC(=CCCC(=CCO)C)C	Baja	80.36 μM	4.75	Media	6.81 μM	5.86
Compound_1227	Citronellyl acetate	CC(CCC=C(C)C)CCOC(=O)C	Media	3.10 μM	5.34	Media	9.78 μM	5.53
Compound_1228	Beta-Elemene	CC(=C)C1CCC(C(C1)C(=C)C)(C)C=C	Baja	88.03 μM	4.89	Media	4.39 μM	5.42
Compound_1229	(+)(-)-(E)-beta-caryophyllene	CC1(CC2C1CCC(=C)CCCC2=C)C	Baja	52.58 μM	4.79	Media	8.35 μM	5.88
Compound_1230	Humulene	CC1=CCC(C=CCC(=CCC1)C)(C)C	Baja	59.28 μM	4.7	Media	7.77 μM	5.39
Compound_1231	Germacrene D	CC1=CCCC(=C)C=CC(CC1)C(C)C	Baja	12.21 μM	4.52	Media	1.68 μM	5.54
Compound_1232	(+)-delta-Cadinene	CC1=CC2C(CCC(=C2CC1)C)C(C)C	Baja	11.97 μM	4.13	Media	1.72 μM	5.98
Compound_1233	beta-CARYOPHYLLENE OXIDE	CC1(CC2C1CCC3(C(O3)CCC2=C)C)C	Baja	26.26 μM	4.83	Media	6.70 μM	5.09
Compound_1234	1-Caffeoylquinic acid	C1C(C(C(CC1(C(=O)O)OC(=O)C=CC2=CC(=C(C=C2)O)O)O)O)O	Media	9.87 μM	5.42	Alta	0.62 μM	6.17
Compound_1235	4-Acetoxy-4-androstene-3,17-dione	CC(=O)OC1=C2CCC3C4CCC(=O)C4(CCC3C2(CCC1=O)C)C	Baja	96.50 μM	4.35	Media	4.60 μM	5.63
Compound_1236	Stigmasterol	CCC(C=CC(C)C1CCC2C1(CCC3C2CC=C4C3(CCC(C4)O)C)C)C(C)C	Media	6.99 μM	5.28	Media	7.02 μM	5.37
Compound_1237	Roentgenio	*	Baja	35.93 μM	4.02	Media	9.91 μM	5.37
Compound_1238	Cardenolide	CC12CCCCC1CCC3C2CCC4(C3CCC4C5=CC(=O)OC5)C	Baja	87.52 μM	4.21	Media	4.90 μM	5.78
Compound_1239	Glucoevatromonoside	CC1C(C(CC(O1)OC2CCC3(C(C2)CCC4C3CCC5(C4(CCC5C6=CC(=O)OC6)O)C)C)O)OC7C(C(C(C(O7)CO)O)O)O	Alta	0.21 μM	6.23	Alta	0.55 μM	6.24
Compound_1240	Digoxigenin	CC12CCC(CC1CCC3C2CC(C4(C3(CCC4C5=CC(=O)OC5)O)C)O)O	Alta	0.86 μM	6.48	Alta	0.40 μM	6.69
Compound_1241	Digitoxigenin monodigitoxoside	CC1C(C(CC(O1)OC2CCC3(C(C2)CCC4C3CCC5(C4(CCC5C6=CC(=O)OC6)O)C)C)O)O	Alta	0.97 μM	6.27	Alta	0.34 μM	6.8
Compound_1242	Digoxigenin bisdigitoxoside	CC1C(C(CC(O1)OC2C(OC(CC2O)OC3CCC4(C(C3)CCC5C4CC(C6(C5(CCC6C7=CC(=O)OC7)O)C)O)C)C)O)O	Alta	0.30 μM	6.22	Alta	0.52 μM	6.47
Compound_1243	Digitoxin	CC1C(C(CC(O1)OC2C(OC(CC2O)OC3C(OC(CC3O)OC4CCC5(C(C4)CCC6C5CCC7(C6(CCC7C8=CC(=O)OC8)O)C)C)C)C)O)O	Alta	0.84 μM	6.47	Alta	0.19 μM	6.28
Compound_1244	beta-Acetyldigitoxin	CC1C(C(CC(O1)OC2CCC3(C(C2)CCC4C3CCC5(C4(CCC5C6=CC(=O)OC6)O)C)C)O)OC7CC(C(C(O7)C)OC8CC(C(C(O8)C)OC(=O)C)O)O	Alta	0.59 μM	6.76	Alta	0.99 μM	6.89
Compound_1245	Lanatoside	CC1C(C(CC(O1)OC2CCC3(C(C2)CCC4C3CCC5(C4(CCC5C6=CC(=O)OC6)O)C)C)O)OC7CC(C(C(O7)C)OC8CC(C(C(O8)C)OC9C(C(C(C(O9)CO)O)O)O)OC(=O)C)O	Alta	0.82 μM	6.67	Alta	0.75 μM	6.74
Compound_1246	Glucogitoroside	CC1C(C(CC(O1)OC2CCC3(C(C2)CCC4C3CCC5(C4(CC(C5C6=CC(=O)OC6)O)O)C)C)O)OC7C(C(C(C(O7)CO)O)O)O	Alta	0.74 μM	6.17	Alta	0.70 μM	6.01
Compound_1247	Digoxigenin bisdigitoxoside	CC1C(C(CC(O1)OC2C(OC(CC2O)OC3CCC4(C(C3)CCC5C4CC(C6(C5(CCC6C7=CC(=O)OC7)O)C)O)C)C)O)O	Alta	0.71 μM	6.63	Alta	0.79 μM	6.8
Compound_1248	Deacetyl Lanatoside C	CC1C(C(CC(O1)OC2C(OC(CC2O)OC3C(OC(CC3O)OC4CCC5(C(C4)CCC6C5CC(C7(C6(CCC7C8=CC(=O)OC8)O)C)O)C)C)C)O)OC9CC(C(C(C9O)O)O)CO	Alta	0.92 μM	6.92	Alta	0.79 μM	6.32
Compound_1249	Digitoxin	CC1C(C(CC(O1)OC2C(OC(CC2O)OC3C(OC(CC3O)OC4CCC5(C(C4)CCC6C5CCC7(C6(CCC7C8=CC(=O)OC8)O)C)C)C)C)O)O	Alta	0.61 μM	6.88	Alta	1.00 μM	6.99
Compound_1250	Digitonin	CC1CCC2(C(C3C(O2)C(C4C3(CCC5C4CCC6C5(CC(C(C6)OC7C(C(C(C(O7)CO)OC8C(C(C(C(O8)CO)O)OC9C(C(C(CO9)O)O)O)OC2C(C(C(C(O2)CO)O)OC2C(C(C(C(O2)CO)O)O)O)O)O)O)O)C)C)O)C)OC1	Alta	0.33 μM	6.92	Alta	0.96 μM	6.74
Compound_1251	Dioscin	CC1CCC2(C(C3C(O2)CC4C3(CCC5C4CC=C6C5(CCC(C6)OC7C(C(C(C(O7)CO)OC8C(C(C(C(O8)C)O)O)O)O)OC9C(C(C(C(O9)C)O)O)O)C)C)C)OC1	Alta	0.87 μM	6.91	Alta	0.50 μM	6.33
Compound_1252	Diosgenin	CC1CCC2(C(C3C(O2)CC4C3(CCC5C4CC=C6C5(CCC(C6)O)C)C)C)OC1	Baja	81.49 μM	4.86	Media	3.27 μM	5.96
Compound_1253	Usnic acid	CC1=C(C(=C2C(=C1O)C3(C(=CC(=O)C(C3=O)C(=O)C)O2)C)C(=O)C)O	Baja	31.84 μM	4.76	Alta	0.37 μM	6.87
Compound_1254	11-Oxoursolic acid acetate	CC1CCC2(CCC3(C(=CC(=O)C4C3(CCC5C4(CCC(C5(C)C)OC(=O)C)C)C)C2C1C)C)C(=O)O	Baja	77.80 μM	4.3	Media	8.41 μM	5.71
Compound_1255	3-Hydroxy-11-ursen-28,13-olide	CC1CCC23CCC4(C5(CCC6C(C(CCC6(C5C=CC4(C2C1C)OC3=O)C)O)(C)C)C)C	Baja	94.47 μM	4.52	Media	7.53 μM	5.55
Compound_1256	Betulinic Acid	CC(=C)C1CCC2(C1C3CCC4C5(CCC(C(C5CCC4(C3(CC2)C)C)(C)C)O)C)C(=O)O	Media	2.01 μM	5.85	Media	9.89 μM	5.72
Compound_1257	Lup-20(29)-en-28-oic acid	CC1C(C(C(C(O1)OC2C(C(COC2OC3CCC4(C5CCC6C7C(CCC7(CCC6(C5(CCC4C3(C)CO)C)C)C(=O)O)C(=C)C)C)OC8C(C(C(C(O8)CO)O)O)O)O)O)O)O	Alta	0.11 μM	6.13	Alta	0.68 μM	6.81
Compound_1258	Urs-12-en-28-oic acid, 3-(acetyloxy)-, (3beta)-	CC1CCC2(CCC3(C(=CCC4C3(CCC5C4(CCC(C5(C)C)OC(=O)C)C)C)C2C1C)C)C(=O)O	Baja	50.42 μM	4.61	Media	3.61 μM	5.86
Compound_1259	Betulinaldehyde	CC(=C)C1CCC2(C1C3CCC4C5(CCC(C(C5CCC4(C3(CC2)C)C)(C)C)O)C)C=O	Media	8.86 μM	5.34	Media	1.84 μM	5.17
Compound_1260	Alphitolic acid	CC(=C)C1CCC2(C1C3CCC4C(C3(CC2)C)(CCC5C4(CC(C(C5(C)C)O)O)C)C)C(=O)O	Baja	65.01 μM	4.36	Media	2.02 μM	5.95
Compound_1261	Dodoviscin G	CC(=CCC1=C(C(=CC(=C1)C2=C(C(=O)C3=C(O2)C=C(C(=C3O)OC)O)OC)CC=C(C)CO)O)C	Baja	91.53 μM	4.41	Media	1.93 μM	5.34
Compound_1262	Dodoviscin I	CC(CCC1=C(C=CC(=C1)C2=C(C(=O)C3=C(C=C(C=C3O2)O)O)OC)O)CO	Baja	32.03 μM	4.72	Media	1.78 μM	5.15
Compound_1263	Clerodane	CCC(C)CCC1(C(CCC2(C1CCCC2C)C)C)C	Media	3.28 μM	5.02	Media	1.67 μM	5.67
Compound_1264	Epicolactone	CC1=C(C(=O)C2(C3C14COC(=O)C45C2(COC5)C(=C(C3=O)O)C)O)O	Alta	0.71 μM	6.71	Alta	0.59 μM	6.94
Compound_1265	Dodonolide	CC1CCC2=C(C=CC=CC1(C)CCC3=COC=C3)C(=O)OC2	Baja	11.44 μM	4.68	Media	6.37 μM	5.54
Compound_1266	(+)-Hardwickiic Acid	CC1CCC2(C(C1(C)CCC3=COC=C3)CCC=C2C(=O)O)C	Baja	62.18 μM	4.03	Media	8.86 μM	5.33
Compound_1267	Divinatorin A	CC1CCC2(C(C1(C)CCC3=COC=C3)C(CC=C2C(=O)O)O)C	Baja	62.72 μM	4.99	Media	4.48 μM	5.02
Compound_1268	ent-15,16-Epoxy-1(10),13(16),14-halimatrien-19-oic acid	CC1CCC2C(=CCCC2(C)C(=O)O)C1(C)CCC3=COC=C3	Baja	46.52 μM	4.54	Media	2.36 μM	5.81
Compound_1269	Dodovisone A	CC(=CCC1=CC(=CC2=C1OC(C(C2)O)(C)C)C3=C(C(=O)C4=C(O3)C=C(C(=C4O)OC)O)OC)C	Baja	66.05 μM	4.64	Media	8.61 μM	5.15
Compound_1270	Dodovisone A	CC(=CCC1=CC(=CC2=C1OC(C(C2)O)(C)C)C3=C(C(=O)C4=C(O3)C=C(C(=C4O)OC)O)OC)C	Baja	14.89 μM	4.03	Media	4.62 μM	5.27
Compound_1271	Dodovisone A	CC(=CCC1=CC(=CC2=C1OC(C(C2)O)(C)C)C3=C(C(=O)C4=C(O3)C=C(C(=C4O)OC)O)OC)C	Baja	18.00 μM	4.46	Media	2.45 μM	5.95
Compound_1272	Dodovisone A	CC(=CCC1=CC(=CC2=C1OC(C(C2)O)(C)C)C3=C(C(=O)C4=C(O3)C=C(C(=C4O)OC)O)OC)C	Baja	98.59 μM	4.29	Media	4.41 μM	5.78
Compound_1273	Dodovisone A	CC(=CCC1=CC(=CC2=C1OC(C(C2)O)(C)C)C3=C(C(=O)C4=C(O3)C=C(C(=C4O)OC)O)OC)C	Baja	12.70 μM	4.66	Media	4.60 μM	5.46
Compound_1274	Dodovisone A	CC(=CCC1=CC(=CC2=C1OC(C(C2)O)(C)C)C3=C(C(=O)C4=C(O3)C=C(C(=C4O)OC)O)OC)C	Baja	61.88 μM	4.67	Media	9.79 μM	5.52
Compound_1275	CID 5381226	CC1C=CC=C(C(=O)NC2=C(C3=C(C4=C(C(=C3O)C)OC(C4=O)(OC=CC(C(C(C(C(C(C1O)C)O)C)OC(=O)C)C)OC)C)C(=O)C2=CNN5CCN(CC5)C)O)C	Baja	54.80 μM	4.47	Alta	0.27 μM	6.79
Compound_1276	D-Glucose	C(C1C(C(C(C(O1)O)O)O)O)O	Media	2.04 μM	5.04	Media	4.44 μM	5.33
Compound_1277	Betulin	CC(=C)C1CCC2(C1C3CCC4C5(CCC(C(C5CCC4(C3(CC2)C)C)(C)C)O)C)CO	Media	8.76 μM	5.21	Media	7.74 μM	5.02
Compound_1278	Cyclocolorenone	CC1CCC2C(C2(C)C)C3=C(C(=O)CC13)C	Baja	13.43 μM	4.98	Media	2.38 μM	5.42
Compound_1279	Apigenin	C1=CC(=CC=C1C2=CC(=O)C3=C(C=C(C=C3O2)O)O)O	Baja	80.50 μM	4.23	Media	8.12 μM	5.26
Compound_1280	Luteolin	C1=CC(=C(C=C1C2=CC(=O)C3=C(C=C(C=C3O2)O)O)O)O	Media	3.50 μM	5.75	Media	3.42 μM	5.55
Compound_1281	Kaempferol	C1=CC(=CC=C1C2=C(C(=O)C3=C(C=C(C=C3O2)O)O)O)O	Baja	60.51 μM	4.92	Media	8.38 μM	5.06
Compound_1282	Quercimeritrin	C1=CC(=C(C=C1C2=C(C(=O)C3=C(C=C(C=C3O2)OC4C(C(C(C(O4)CO)O)O)O)O)O)O)O	Media	6.08 μM	5.89	Media	6.67 μM	5.43
Compound_1283	Taxifolin	C1=CC(=C(C=C1C2C(C(=O)C3=C(C=C(C=C3O2)O)O)O)O)O	Media	2.94 μM	5.59	Media	3.78 μM	5.4
Compound_1284	Quercetin	C1=CC(=C(C=C1C2=C(C(=O)C3=C(C=C(C=C3O2)O)O)O)O)O	Media	7.99 μM	5.77	Media	9.08 μM	5.12
Compound_1285	Cirsimaritin	COC1=C(C(=C2C(=C1)OC(=CC2=O)C3=CC=C(C=C3)O)O)OC	Baja	87.11 μM	4.02	Media	2.97 μM	5.4
Compound_1286	Fisetin	C1=CC(=C(C=C1C2=C(C(=O)C3=C(O2)C=C(C=C3)O)O)O)O	Baja	73.47 μM	4.84	Media	7.55 μM	5.73
Compound_1287	Astilbin	CC1C(C(C(C(O1)OC2C(OC3=CC(=CC(=C3C2=O)O)O)C4=CC(=C(C=C4)O)O)O)O)O	Media	9.37 μM	5.26	Media	3.81 μM	5.68
Compound_1288	Sesamin	C1C2C(COC2C3=CC4=C(C=C3)OCO4)C(O1)C5=CC6=C(C=C5)OCO6	Baja	86.87 μM	4.27	Alta	0.93 μM	6.04
Compound_1289	Wallichinine	CC(=CC1=CC(=C(C=C1)OC)OC)C2(C=C(C(=O)C=C2OC)CC=C)OC	Baja	44.45 μM	4.66	Media	2.54 μM	5.28
Compound_1290	Wallichinine	CC(=CC1=CC(=C(C=C1)OC)OC)C2(C=C(C(=O)C=C2OC)CC=C)OC	Baja	56.62 μM	4.92	Media	5.44 μM	5.7
Compound_1291	Wallichinine	CC(=CC1=CC(=C(C=C1)OC)OC)C2(C=C(C(=O)C=C2OC)CC=C)OC	Baja	76.25 μM	4.68	Media	5.07 μM	5
Compound_1292	1-Heptanol	CCCCCCCO	Baja	95.86 μM	4.51	Media	5.06 μM	5.17
Compound_1293	m-Cymene	CC1=CC(=CC=C1)C(C)C	Baja	10.98 μM	4.08	Media	7.14 μM	5.5
Compound_1294	Ascaridole	CC(C)C12CCC(C=C1)(OO2)C	Baja	12.06 μM	4.52	Media	9.39 μM	5.19
Compound_1295	2-Hexenal	CCCC=CC=O	Baja	97.15 μM	4.31	Media	2.28 μM	5.32
Compound_1296	Isoamyl acetate	CC(C)CCOC(=O)C	Baja	68.62 μM	4.6	Media	8.52 μM	5.45
Compound_1297	Benzaldehyde	C1=CC=C(C=C1)C=O	Baja	78.46 μM	4.67	Baja	59.16 μM	4.91
Compound_1298	Myrcene	CC(=CCCC(=C)C=C)C	Media	6.66 μM	5	Media	2.06 μM	5.9
Compound_1299	m-Mentha-1(7),8-diene	CC(=C)C1CCCC(=C)C1	Baja	86.18 μM	4.91	Media	6.13 μM	5.01
Compound_1300	3-Carene	CC1=CCC2C(C1)C2(C)C	Baja	98.45 μM	4.78	Media	9.98 μM	5.23
Compound_1301	alpha-Terpinene	CC1=CC=C(CC1)C(C)C	Baja	28.50 μM	4.95	Media	2.14 μM	5.26
Compound_1302	Limonene, (+/-)-	CC1=CCC(CC1)C(=C)C	Baja	37.70 μM	4.2	Media	5.82 μM	5.36
Compound_1303	gamma-Terpinene	CC1=CCC(=CC1)C(C)C	Baja	54.59 μM	4.85	Media	9.84 μM	5.86
Compound_1304	Sabinene hydrate	CC(C)C12CCC(C1C2)(C)O	Baja	15.45 μM	4.29	Media	5.22 μM	5.55
Compound_1305	1-Octanol	CCCCCCCCO	Baja	71.54 μM	4.24	Media	1.14 μM	5.33
Compound_1306	2,4-Dimethylstyrene	CC1=CC(=C(C=C1)C=C)C	Baja	89.96 μM	4.28	Media	6.26 μM	5.01
Compound_1307	cis-p-Mentha-2,8-dienol	CC1CCC(C(=C1)O)C(=C)C	Baja	72.23 μM	4.84	Media	6.72 μM	5.54
Compound_1308	p-Mentha-1,3,8-triene	CC1=CC=C(CC1)C(=C)C	Baja	43.05 μM	4.92	Media	8.25 μM	5.3
Compound_1309	cis-4-(Isopropyl)-1-methylcyclohex-2-en-1-ol	CC(C)C1CCC(C=C1)(C)O	Baja	74.05 μM	4.05	Baja	63.50 μM	4.08
Compound_1310	Pinocarveol	CC1(C2CC1C(=C)C(C2)O)C	Baja	94.26 μM	4.99	Baja	82.40 μM	4.8
Compound_1311	Alpha-Terpineol	CC1=CCC(CC1)C(C)(C)O	Baja	58.82 μM	4.95	Baja	13.29 μM	4.71
Compound_1312	Verbenol	CC1=CC(C2CC1C2(C)C)O	Baja	76.97 μM	4.95	Baja	61.26 μM	4.27
Compound_1313	Sabinol	CC(C)C12CC1C(=C)C(C2)O	Baja	43.26 μM	4.43	Media	8.69 μM	5.79
Compound_1314	4-Terpineol, (+/-)-	CC1=CCC(CC1)(C(C)C)O	Baja	93.84 μM	4.12	Baja	27.75 μM	4.75
Compound_1315	2-(4-Methylphenyl)propan-2-ol	CC1=CC=C(C=C1)C(C)(C)O	Baja	55.64 μM	4.87	Baja	66.05 μM	4.25
Compound_1316	Alpha-Terpineol	CC1=CCC(CC1)C(C)(C)O	Baja	71.46 μM	4.16	Baja	89.39 μM	4.85
Compound_1317	Ascaridole	CC(C)C12CCC(C=C1)(OO2)C	Baja	93.77 μM	4.32	Media	9.77 μM	5.32
Compound_1318	Carvone-5,6-oxide, trans-(-)-	CC(=C)C1CC2C(O2)(C(=O)C1)C	Baja	70.62 μM	4.14	Baja	11.92 μM	4.98
Compound_1319	Thymol	CC1=CC(=C(C=C1)C(C)C)O	Baja	61.23 μM	4.57	Baja	59.39 μM	4.9
Compound_1320	4-Isopropylbenzyl alcohol	CC(C)C1=CC=C(C=C1)CO	Baja	20.46 μM	4.92	Baja	18.09 μM	4.28
Compound_1321	Isobornyl acetate	CC(=O)OC1CC2CCC1(C2(C)C)C	Baja	74.78 μM	4.97	Media	7.06 μM	5.58
Compound_1322	Carvacrol	CC1=C(C=C(C=C1)C(C)C)O	Baja	99.69 μM	4.44	Baja	24.15 μM	4.23
Compound_1323	Eucarvone	CC1=CC=CC(CC1=O)(C)C	Baja	80.21 μM	4.8	Baja	33.62 μM	4.53
Compound_1324	beta-Terpinyl acetate	CC(=C)C1CCC(CC1)(C)OC(=O)C	Baja	80.04 μM	4.35	Media	5.58 μM	5.6
Compound_1325	Geranylacetone	CC(=CCCC(=CCCC(=O)C)C)C	Media	8.74 μM	5.36	Media	2.55 μM	5.63
Compound_1326	beta-Ionone	CC1=C(C(CCC1)(C)C)C=CC(=O)C	Baja	90.80 μM	4.41	Media	3.41 μM	5.18
Compound_1327	beta-CARYOPHYLLENE OXIDE	CC1(CC2C1CCC3(C(O3)CCC2=C)C)C	Baja	76.08 μM	4.6	Media	3.17 μM	5.3
Compound_1328	Spathulenol	CC1(C2C1C3C(CCC3(C)O)C(=C)CC2)C	Baja	21.76 μM	4.96	Media	3.79 μM	5.55
Compound_1329	Geranyl tiglate	CC=C(C)C(=O)OCC=C(C)CCC=C(C)C	Media	1.58 μM	5.55	Media	3.26 μM	5.01
Compound_1330	1-Pentadecanol	CCCCCCCCCCCCCCCO	Media	1.84 μM	5.32	Media	2.90 μM	5.14
Compound_1331	6,10,14-Trimethylpentadecan-2-one	CC(C)CCCC(C)CCCC(C)CCCC(=O)C	Media	5.96 μM	5.85	Media	5.02 μM	5.84
Compound_1332	1-Nonadecene	CCCCCCCCCCCCCCCCCC=C	Media	9.49 μM	5.68	Media	3.17 μM	5.05
Compound_1333	Farnesylacetone	CC(=CCCC(=CCCC(=CCCC(=O)C)C)C)C	Media	9.74 μM	5.4	Media	8.59 μM	5.95
Compound_1334	Palmitic Acid	CCCCCCCCCCCCCCCC(=O)O	Media	5.96 μM	5.93	Media	2.18 μM	5.68
Compound_1335	Phytol	CC(C)CCCC(C)CCCC(C)CCCC(=CCO)C	Media	3.63 μM	5.82	Media	4.30 μM	5.86
Compound_1336	Caftaric Acid	C1=CC(=C(C=C1C=CC(=O)OC(C(C(=O)O)O)C(=O)O)O)O	Baja	12.49 μM	4.44	Media	5.26 μM	5.73
Compound_1337	Sideroxylin	CC1=C(C2=C(C(=C1OC)C)OC(=CC2=O)C3=CC=C(C=C3)O)O	Baja	17.11 μM	4.35	Alta	0.97 μM	6.91
Compound_1338	Ethyl Acetate	CCOC(=O)C	Baja	74.11 μM	4.9	Media	7.61 μM	5.85
Compound_1339	Quercetin	C1=CC(=C(C=C1C2=C(C(=O)C3=C(C=C(C=C3O2)O)O)O)O)O	Media	9.23 μM	5.72	Media	6.05 μM	5.97
Compound_1340	Myricetin	C1=C(C=C(C(=C1O)O)O)C2=C(C(=O)C3=C(C=C(C=C3O2)O)O)O	Media	9.33 μM	5.95	Media	2.97 μM	5.59
Compound_1341	Rutin	CC1C(C(C(C(O1)OCC2C(C(C(C(O2)OC3=C(OC4=CC(=CC(=C4C3=O)O)O)C5=CC(=C(C=C5)O)O)O)O)O)O)O)O	Media	6.64 μM	5.99	Media	5.02 μM	5.8
Compound_1342	Kaempferol	C1=CC(=CC=C1C2=C(C(=O)C3=C(C=C(C=C3O2)O)O)O)O	Baja	91.74 μM	4.34	Media	6.24 μM	5.17
Compound_1343	Gallic Acid	C1=C(C=C(C(=C1O)O)O)C(=O)O	Baja	79.81 μM	4.79	Baja	61.61 μM	5
Compound_1344	3,4-Dihydroxybenzoic acid	C1=CC(=C(C=C1C(=O)O)O)O	Baja	35.94 μM	4.85	Baja	98.04 μM	4.47
Compound_1345	Rutin	CC1C(C(C(C(O1)OCC2C(C(C(C(O2)OC3=C(OC4=CC(=CC(=C4C3=O)O)O)C5=CC(=C(C=C5)O)O)O)O)O)O)O)O	Media	4.21 μM	5.55	Media	2.92 μM	5.44
Compound_1346	Quercetin	C1=CC(=C(C=C1C2=C(C(=O)C3=C(C=C(C=C3O2)O)O)O)O)O	Media	7.16 μM	5.67	Media	5.43 μM	5.96
Compound_1347	Emodin	CC1=CC2=C(C(=C1)O)C(=O)C3=C(C2=O)C=C(C=C3O)O	Baja	79.72 μM	4.66	Media	3.66 μM	5.84
Compound_1348	Fagopyrin	CC1=CC(=C2C3=C4C5=C6C(=C(C(=C(C6=C(C7=C5C(=C13)C(=CC7=O)C)O)O)C8CCCCN8)O)C9=C4C(=C(C(=C9O)C1CCCCN1)O)C2=O)O	Media	8.34 μM	5.31	Media	3.70 μM	5.71
Compound_1349	Caffeic Acid	C1=CC(=C(C=C1C=CC(=O)O)O)O	Baja	90.08 μM	4.18	Baja	25.49 μM	4.67
Compound_1350	3,4-Dihydroxybenzoic acid	C1=CC(=C(C=C1C(=O)O)O)O	Baja	57.10 μM	4.21	Baja	81.14 μM	4.14
Compound_1351	Phenylacetic Acid	C1=CC=C(C=C1)CC(=O)O	Baja	56.81 μM	4.77	Baja	42.19 μM	4.23
Compound_1352	p-Coumaric acid	C1=CC(=CC=C1C=CC(=O)O)O	Baja	51.18 μM	4.33	Baja	65.53 μM	4.84
Compound_1353	Luteolin	C1=CC(=C(C=C1C2=CC(=O)C3=C(C=C(C=C3O2)O)O)O)O	Media	2.66 μM	5.31	Media	9.76 μM	5.85
Compound_1354	Arginine	C(CC(C(=O)O)N)CN=C(N)N	Alta	0.52 μM	6.39	Alta	0.56 μM	6.37
Compound_1355	Ferulic acid	COC1=C(C=CC(=C1)C=CC(=O)O)O	Baja	86.56 μM	4.98	Baja	47.26 μM	4.52
Compound_1356	Cyanidin-3-o-rhamnoside	CC1C(C(C(C(O1)OC2=CC3=C(C=C(C=C3[O+]=C2C4=CC(=C(C=C4)O)O)O)O)O)O)O	Media	3.85 μM	5.48	Media	3.45 μM	5.51
Compound_1357	Limonene oxide	CC(=C)C1CCC2(C(C1)O2)C	Baja	45.66 μM	4.78	Media	5.87 μM	5.16
Compound_1358	Methyl 12-methyltridecanoate	CC(C)CCCCCCCCCCC(=O)OC	Media	1.04 μM	5.38	Media	6.98 μM	5.41
Compound_1359	Methyl Tetradecanoate	CCCCCCCCCCCCCC(=O)OC	Media	9.26 μM	5.54	Media	5.84 μM	5.03
Compound_1360	11-Octadecenoic acid methyl ester	CCCCCCC=CCCCCCCCCCC(=O)OC	Media	9.84 μM	5.75	Media	7.39 μM	5.49
Compound_1361	1-Eicosanol	CCCCCCCCCCCCCCCCCCCCO	Media	8.46 μM	5.06	Media	4.39 μM	5.39
Compound_1362	alpha-PINENE	CC1=CCC2CC1C2(C)C	Baja	29.42 μM	4.53	Media	5.43 μM	5.52
Compound_1363	Sabinene	CC(C)C12CCC(=C)C1C2	Baja	84.78 μM	4.19	Media	9.86 μM	5.09
Compound_1364	o-Cymene	CC1=CC=CC=C1C(C)C	Baja	96.51 μM	4.94	Media	8.78 μM	5.81
Compound_1365	Limonene, (+)-	CC1=CCC(CC1)C(=C)C	Baja	37.36 μM	4.32	Media	6.22 μM	5.47
Compound_1366	Eucalyptol	CC1(C2CCC(O1)(CC2)C)C	Baja	20.66 μM	4.65	Media	3.39 μM	5.92
Compound_1367	gamma-Terpinene	CC1=CCC(=CC1)C(C)C	Baja	51.35 μM	4.1	Media	5.89 μM	5.56
Compound_1368	4-Terpineol, (+/-)-	CC1=CCC(CC1)(C(C)C)O	Baja	71.09 μM	4.76	Baja	20.09 μM	4.79
Compound_1369	Estragole	COC1=CC=C(C=C1)CC=C	Baja	27.04 μM	4.36	Baja	67.50 μM	4.83
Compound_1370	Anethole	CC=CC1=CC=C(C=C1)OC	Baja	35.39 μM	4.89	Baja	10.56 μM	4.24
Compound_1371	Anethole	CC=CC1=CC=C(C=C1)OC	Baja	53.23 μM	4.4	Baja	78.18 μM	4.88
Compound_1372	Fenchone	CC1(C2CCC(C2)(C1=O)C)C	Baja	22.98 μM	4.87	Media	7.14 μM	5.23
Compound_1373	Limonene, (+/-)-	CC1=CCC(CC1)C(=C)C	Baja	79.03 μM	4.53	Media	1.99 μM	5.4
Compound_1374	2-Pentanone	CCCC(=O)C	Baja	57.96 μM	4.45	Media	5.70 μM	5.05
Compound_1375	p-Anisaldehyde	COC1=CC=C(C=C1)C=O	Baja	69.11 μM	4.91	Baja	62.82 μM	4.72
Compound_1376	Isoeugenol	CC=CC1=CC(=C(C=C1)O)OC	Baja	91.58 μM	4.53	Baja	44.58 μM	4.38
Compound_1377	Eugenol	COC1=C(C=CC(=C1)CC=C)O	Baja	58.97 μM	4.23	Baja	44.64 μM	4.17
Compound_1378	Doxepin	CN(C)CCC=C1C2=CC=CC=C2COC3=CC=CC=C31	Baja	24.28 μM	4.42	Media	8.94 μM	5.62
Compound_1379	Cetyl Alcohol	CCCCCCCCCCCCCCCCO	Media	9.85 μM	5.74	Media	4.08 μM	5.79
Compound_1380	Retinal	CC1=C(C(CCC1)(C)C)C=CC(=CC=CC(=CC=O)C)C	Baja	64.34 μM	4.46	Media	9.54 μM	5.83
Compound_1381	Methyl Stearate	CCCCCCCCCCCCCCCCCC(=O)OC	Media	8.29 μM	5.82	Media	9.31 μM	5.58
Compound_1382	Methyl linoleate	CCCCCC=CCC=CCCCCCCCC(=O)OC	Media	5.67 μM	5.53	Media	1.59 μM	5.28
Compound_1383	Ethyl Oleate	CCCCCCCCC=CCCCCCCCC(=O)OCC	Media	4.81 μM	5.64	Media	6.31 μM	5.91
Compound_1384	1-Docosene	CCCCCCCCCCCCCCCCCCCCC=C	Media	8.05 μM	5.89	Media	6.67 μM	5.58
Compound_1385	Erucic Acid	CCCCCCCCC=CCCCCCCCCCCCC(=O)O	Media	8.09 μM	5.53	Media	4.47 μM	5.21
Compound_1386	Terephthalic acid	C1=CC(=CC=C1C(=O)O)C(=O)O	Baja	93.87 μM	4.08	Baja	95.75 μM	4.43
Compound_1387	Squalene	CC(=CCCC(=CCCC(=CCCC=C(C)CCC=C(C)CCC=C(C)C)C)C)C	Media	5.30 μM	5.33	Media	2.92 μM	5.7
Compound_1388	Aloe emodin	C1=CC2=C(C(=C1)O)C(=O)C3=C(C2=O)C=C(C=C3O)CO	Baja	14.77 μM	4.52	Media	3.27 μM	5.3
Compound_1389	Aloe emodin	C1=CC2=C(C(=C1)O)C(=O)C3=C(C2=O)C=C(C=C3O)CO	Baja	87.77 μM	4.82	Media	9.06 μM	5.27
Compound_1390	Protopine	CN1CCC2=CC3=C(C=C2C(=O)CC4=C(C1)C5=C(C=C4)OCO5)OCO3	Baja	31.40 μM	4.55	Alta	0.88 μM	6.76
Compound_1391	Allocryptopine	CN1CCC2=CC3=C(C=C2C(=O)CC4=C(C1)C(=C(C=C4)OC)OC)OCO3	Baja	43.04 μM	4.61	Alta	0.72 μM	6.57
Compound_1392	Reticuline	CN1CCC2=CC(=C(C=C2C1CC3=CC(=C(C=C3)OC)O)O)OC	Baja	86.41 μM	5	Media	4.84 μM	5.59
Compound_1393	Morphine	CN1CCC23C4C1CC5=C2C(=C(C=C5)O)OC3C(C=C4)O	Baja	58.32 μM	4.3	Alta	0.83 μM	6.06
Compound_1394	Sanguinarium	C[N+]1=C2C(=C3C=CC4=C(C3=C1)OCO4)C=CC5=CC6=C(C=C52)OCO6	Baja	91.10 μM	4.52	Alta	0.39 μM	6.98
Compound_1395	Norsanguinarine	C1OC2=C(O1)C3=CN=C4C(=C3C=C2)C=CC5=CC6=C(C=C54)OCO6	Baja	97.22 μM	4.99	Media	4.74 μM	5.12
Compound_1396	Chelidimerine	CN1C(C2=C(C=CC3=C2OCO3)C4=C1C5=CC6=C(C=C5C=C4)OCO6)CC(=O)CC7C8=C(C=CC9=C8OCO9)C1=C(N7C)C2=CC3=C(C=C2C=C1)OCO3	Media	2.89 μM	5.92	Media	9.89 μM	5.77
Compound_1397	Fumaritine, diacetate (ester)	CC(=O)OC1C2=C(CC13C4=CC(=C(C=C4CCN3C)OC)OC(=O)C)C=CC5=C2OCO5	Baja	82.08 μM	4.34	Alta	0.79 μM	6.82
Compound_1398	Fumaric Acid	C(=CC(=O)O)C(=O)O	Baja	51.48 μM	4.53	Baja	11.21 μM	4.79
Compound_1399	Corysolidine, (+)	CN1CCC2=CC(=C(C=C2C13C(C4=C(C3=O)C=CC5=C4OCO5)O)O)OC	Baja	38.53 μM	4.11	Alta	0.39 μM	6.79
Compound_1400	(+)-Sibiricine	CN1CCC2=CC3=C(C=C2C14C(C5=C(C4=O)C=CC6=C5OCO6)O)OCO3	Baja	89.36 μM	4.46	Alta	0.28 μM	6.77
Compound_1401	Eslicarbazepine Acetate	CC(=O)OC1CC2=CC=CC=C2N(C3=CC=CC=C13)C(=O)N	Baja	99.38 μM	4.22	Media	2.51 μM	5.58
Compound_1402	1,2-Dihydroxybenzene-1-13c	C1=CC=C(C(=C1)O)O	Baja	45.84 μM	4.67	Baja	63.35 μM	4.27
Compound_1403	Fumariline	CN1CCC2=CC3=C(C=C2C14CC5=C(C4=O)C6=C(C=C5)OCO6)OCO3	Baja	91.90 μM	4.68	Alta	0.41 μM	6.23
Compound_1404	Dihydrofumariline	CN1CCC2=CC3=C(C=C2C14CC5=C(C4O)C6=C(C=C5)OCO6)OCO3	Alta	0.39 μM	6.19	Alta	0.57 μM	6.86
Compound_1405	Parfumine	CN1CCC2=CC(=C(C=C2C13CC4=C(C3=O)C5=C(C=C4)OCO5)O)OC	Baja	14.89 μM	4.44	Alta	0.56 μM	6.93
Compound_1406	Diacetyl	CC(=O)C(=O)C	Baja	46.74 μM	5	Media	7.26 μM	5.92
Compound_1407	(-)-alpha-Hydrastine	CN1CCC2=CC3=C(C=C2C1C4C5=C(C(=C(C=C5)OC)OC)C(=O)O4)OCO3	Baja	45.91 μM	4.53	Alta	0.49 μM	6.88
Compound_1408	Bicuculline	CN1CCC2=CC3=C(C=C2C1C4C5=C(C6=C(C=C5)OCO6)C(=O)O4)OCO3	Baja	23.60 μM	4.83	Media	4.75 μM	5.48
Compound_1409	Bicuculline	CN1CCC2=CC3=C(C=C2C1C4C5=C(C6=C(C=C5)OCO6)C(=O)O4)OCO3	Baja	46.48 μM	4.64	Media	2.69 μM	5.89
Compound_1410	Adlumidine	CN1CCC2=CC3=C(C=C2C1C4C5=C(C6=C(C=C5)OCO6)C(=O)O4)OCO3	Baja	94.80 μM	4.86	Media	8.40 μM	5.78
Compound_1411	Bulbocapnine	CN1CCC2=CC3=C(C4=C2C1CC5=C4C(=C(C=C5)OC)O)OCO3	Baja	22.51 μM	4.68	Alta	0.53 μM	6.62
Compound_1412	Isoboldine	CN1CCC2=CC(=C(C3=C2C1CC4=CC(=C(C=C43)OC)O)O)OC	Baja	86.22 μM	4.43	Media	7.30 μM	5.08
Compound_1413	Berberine	COC1=C(C2=C[N+]3=C(C=C2C=C1)C4=CC5=C(C=C4CC3)OCO5)OC	Baja	91.14 μM	4.62	Alta	0.61 μM	6.05
Compound_1414	Stylopine	C1CN2CC3=C(CC2C4=CC5=C(C=C41)OCO5)C=CC6=C3OCO6	Baja	27.87 μM	4.54	Alta	0.57 μM	6.15
Compound_1415	Canadine	COC1=C(C2=C(CC3C4=CC5=C(C=C4CCN3C2)OCO5)C=C1)OC	Baja	73.43 μM	4.72	Alta	0.43 μM	6.26
Compound_1416	Sinactine	COC1=C(C=C2C3CC4=C(CN3CCC2=C1)C5=C(C=C4)OCO5)OC	Baja	88.99 μM	4.89	Alta	0.51 μM	6.37
Compound_1417	Ophiocarpine	COC1=C(C2=C(C=C1)C(C3C4=CC5=C(C=C4CCN3C2)OCO5)O)OC	Baja	58.11 μM	4.41	Alta	0.80 μM	6.16
Compound_1418	Carpoxidine	COC1=C(C2=C(C=C1)C(C3C4=CC5=C(C=C4CC[N+]3(C2)[O-])OCO5)O)OC	Baja	58.00 μM	4.32	Alta	0.86 μM	6.13
Compound_1419	(-)-Corydalmine	COC1=C(C=C2C3CC4=C(CN3CCC2=C1)C(=C(C=C4)O)OC)OC	Baja	49.64 μM	4.08	Alta	0.80 μM	6.4
Compound_1420	Palmatine	COC1=C(C2=C[N+]3=C(C=C2C=C1)C4=CC(=C(C=C4CC3)OC)OC)OC	Baja	40.88 μM	4.22	Alta	0.10 μM	6.72
Compound_1421	Corydaline	CC1C2C3=CC(=C(C=C3CCN2CC4=C1C=CC(=C4OC)OC)OC)OC	Baja	97.96 μM	4.97	Alta	0.77 μM	6.95
Compound_1422	Dehydrocorydaline	CC1=C2C=CC(=C(C2=C[N+]3=C1C4=CC(=C(C=C4CC3)OC)OC)OC)OC	Baja	72.21 μM	4.88	Alta	0.82 μM	6.96
Compound_1423	Dehydroapocavidine	CC1=C2C=CC3=C(C2=C[N+]4=C1C5=CC(=C(C=C5CC4)OC)O)OCO3	Baja	70.30 μM	4.86	Alta	0.18 μM	6.65
Compound_1424	Oxocularine	COC1=C2C3=C(C=C1)C=CN=C3C(=O)C4=CC(=C(C=C4O2)OC)OC	Baja	78.22 μM	4.49	Media	5.40 μM	5.47
Compound_1425	4,5,17-Trimethoxy-2-oxa-11-azatetracyclo[8.7.1.03,8.014,18]octadeca-1(17),3(8),4,6,10,12,14(18),15-octaen-9-one	COC1=C2C3=C(C=C1)C=CN=C3C(=O)C4=C(O2)C(=C(C=C4)OC)OC	Baja	70.09 μM	4.17	Media	8.22 μM	5.19
Compound_1426	Caproic Acid	CCCCCC(=O)O	Baja	35.43 μM	4.47	Media	8.51 μM	5.52
Compound_1427	Corydaldine	COC1=C(C=C2C(=C1)CCNC2=O)OC	Baja	83.43 μM	4.73	Baja	64.55 μM	5
Compound_1428	Mangostin	CC(=CCC1=C(C2=C(C=C1O)OC3=C(C2=O)C(=C(C(=C3)O)OC)CC=C(C)C)O)C	Baja	43.58 μM	4.09	Media	6.69 μM	5
Compound_1429	Mangostin	CC(=CCC1=C(C2=C(C=C1O)OC3=C(C2=O)C(=C(C(=C3)O)OC)CC=C(C)C)O)C	Baja	95.37 μM	4.65	Media	9.98 μM	5.23
Compound_1430	Beta-Mangostin	CC(=CCC1=C(C=C2C(=C1O)C(=O)C3=C(O2)C=C(C(=C3CC=C(C)C)OC)O)OC)C	Baja	85.60 μM	4.03	Media	1.85 μM	5.11
Compound_1431	gamma-Mangostin	CC(=CCC1=C(C2=C(C=C1O)OC3=C(C2=O)C(=C(C(=C3)O)O)CC=C(C)C)O)C	Baja	10.61 μM	4.09	Media	2.81 μM	5.5
Compound_1432	Garcinexanthone A	CC1(CCC2=CC3=C(C(=C2O1)OC)OC4=C(C=CC(=C4C3=O)O)O)C	Baja	88.92 μM	4.92	Media	1.95 μM	5.87
Compound_1433	Genipin	COC(=O)C1=COC(C2C1CC=C2CO)O	Media	1.61 μM	5.43	Baja	10.43 μM	4.75
Compound_1434	Ginkgolic acid	CCCCCCC=CCCCCCCCC1=C(C(=CC=C1)O)C(=O)O	Baja	82.14 μM	4.3	Media	6.46 μM	5.03
Compound_1435	Amentoflavone	C1=CC(=CC=C1C2=CC(=O)C3=C(O2)C(=C(C=C3O)O)C4=C(C=CC(=C4)C5=CC(=O)C6=C(C=C(C=C6O5)O)O)O)O	Media	1.32 μM	5.67	Media	7.78 μM	5.99
Compound_1436	Gallocatechin	C1C(C(OC2=CC(=CC(=C21)O)O)C3=CC(=C(C(=C3)O)O)O)O	Media	6.54 μM	5.73	Media	7.63 μM	5.16
Compound_1437	Laricitrin 3-rutinoside	CC1C(C(C(C(O1)OCC2C(C(C(C(O2)OC3=C(OC4=CC(=CC(=C4C3=O)O)O)C5=CC(=C(C(=C5)OC)O)O)O)O)O)O)O)O	Media	9.61 μM	5.36	Media	8.48 μM	5.48
Compound_1438	Sciadopitysin	COC1=CC=C(C=C1)C2=CC(=O)C3=C(O2)C(=C(C=C3O)O)C4=C(C=CC(=C4)C5=CC(=O)C6=C(C=C(C=C6O5)OC)O)OC	Media	9.89 μM	5.02	Media	1.79 μM	5.98
Compound_1439	Bilobetin	COC1=C(C=C(C=C1)C2=CC(=O)C3=C(C=C(C=C3O2)O)O)C4=C(C=C(C5=C4OC(=CC5=O)C6=CC=C(C=C6)O)O)O	Media	7.40 μM	5.53	Media	5.09 μM	5.28
Compound_1440	Ginkgetin	COC1=C(C=C(C=C1)C2=CC(=O)C3=C(C=C(C=C3O2)OC)O)C4=C(C=C(C5=C4OC(=CC5=O)C6=CC=C(C=C6)O)O)O	Media	2.80 μM	5.58	Media	6.02 μM	5.15
Compound_1441	Isoginkgetin	COC1=CC=C(C=C1)C2=CC(=O)C3=C(O2)C(=C(C=C3O)O)C4=C(C=CC(=C4)C5=CC(=O)C6=C(C=C(C=C6O5)O)O)OC	Media	6.06 μM	5	Media	4.70 μM	5.15
Compound_1442	Apigenin	C1=CC(=CC=C1C2=CC(=O)C3=C(C=C(C=C3O2)O)O)O	Baja	86.00 μM	4.3	Media	2.23 μM	5.62
Compound_1443	Luteolin	C1=CC(=C(C=C1C2=CC(=O)C3=C(C=C(C=C3O2)O)O)O)O	Media	7.09 μM	5.16	Media	9.14 μM	5.51
Compound_1444	Amentoflavone	C1=CC(=CC=C1C2=CC(=O)C3=C(O2)C(=C(C=C3O)O)C4=C(C=CC(=C4)C5=CC(=O)C6=C(C=C(C=C6O5)O)O)O)O	Media	4.08 μM	5.49	Media	1.75 μM	5.86
Compound_1445	(-)-Catechin	C1C(C(OC2=CC(=CC(=C21)O)O)C3=CC(=C(C=C3)O)O)O	Media	4.65 μM	5.77	Media	4.11 μM	5.29
Compound_1446	Epicatechin	C1C(C(OC2=CC(=CC(=C21)O)O)C3=CC(=C(C=C3)O)O)O	Media	7.75 μM	5.88	Media	7.85 μM	5.36
Compound_1447	Manghaslin	CC1C(C(C(C(O1)OCC2C(C(C(C(O2)OC3=C(OC4=CC(=CC(=C4C3=O)O)O)C5=CC(=C(C=C5)O)O)OC6C(C(C(C(O6)C)O)O)O)O)O)O)O)O	Media	5.83 μM	5.85	Media	5.55 μM	5.46
Compound_1448	isorhamnetin 3-O-glucoside	COC1=C(C=CC(=C1)C2=C(C(=O)C3=C(C=C(C=C3O2)O)O)OC4C(C(C(C(O4)CO)O)O)O)O	Media	4.07 μM	5.36	Media	2.11 μM	5.25
Compound_1449	kaempferol 3-O-[alpha-L-rhamnopyranosyl(1->2)-beta-D-glucopyranosyl]-7-O-alpha-L-rhamnopyranoside	CC1C(C(C(C(O1)OC2C(C(C(OC2OC3=C(OC4=CC(=CC(=C4C3=O)O)OC5C(C(C(C(O5)C)O)O)O)C6=CC=C(C=C6)O)CO)O)O)O)O)O	Media	2.96 μM	5.97	Media	4.57 μM	5.52
Compound_1450	Quercetin-3-O-(6'''-trans-p-coumaroyl-2''-glucosyl)rhamnoside	CC1C(C(C(C(O1)OC2=C(OC3=CC(=CC(=C3C2=O)O)O)C4=CC(=C(C=C4)O)O)OC5C(C(C(C(O5)COC(=O)C=CC6=CC=C(C=C6)O)O)O)O)O)O	Media	9.76 μM	5.56	Media	7.77 μM	5.78
Compound_1451	3,4-Dihydroxybenzoic acid	C1=CC(=C(C=C1C(=O)O)O)O	Baja	58.74 μM	4.99	Baja	66.08 μM	4.08
Compound_1452	Isorhamnetin-3-O-neohespeidoside	CC1C(C(C(C(O1)OC2C(C(C(OC2OC3=C(OC4=CC(=CC(=C4C3=O)O)O)C5=CC(=C(C=C5)O)OC)CO)O)O)O)O)O	Media	9.22 μM	5.29	Media	9.81 μM	5.37
Compound_1453	Kaempferol-3-O-rutinoside	CC1C(C(C(C(O1)OCC2C(C(C(C(O2)OC3=C(OC4=CC(=CC(=C4C3=O)O)O)C5=CC=C(C=C5)O)O)O)O)O)O)O	Media	7.60 μM	5.52	Media	5.87 μM	5.13
Compound_1454	Kaempferol	C1=CC(=CC=C1C2=C(C(=O)C3=C(C=C(C=C3O2)O)O)O)O	Baja	62.33 μM	4.45	Media	9.77 μM	5.92
Compound_1455	Quercetin	C1=CC(=C(C=C1C2=C(C(=O)C3=C(C=C(C=C3O2)O)O)O)O)O	Media	2.55 μM	5.35	Media	9.52 μM	5.99
Compound_1456	Isorhamnetin	COC1=C(C=CC(=C1)C2=C(C(=O)C3=C(C=C(C=C3O2)O)O)O)O	Media	5.71 μM	5.55	Media	9.73 μM	6
Compound_1457	Bilobalide	CC(C)(C)C1(CC2C3(C14C(C(=O)OC4OC3=O)O)CC(=O)O2)O	Alta	0.16 μM	6.78	Alta	0.88 μM	6.07
Compound_1458	Ginkgolide A	CC1C(=O)OC2C1(C34C(=O)OC5C3(C2)C6(C(C5)C(C)(C)C)C(C(=O)OC6O4)O)O	Alta	0.33 μM	6.74	Alta	0.37 μM	6.97
Compound_1459	Ginkgolide B	CC1C(=O)OC2C1(C34C(=O)OC5C3(C2O)C6(C(C5)C(C)(C)C)C(C(=O)OC6O4)O)O	Alta	0.47 μM	6.74	Alta	0.50 μM	6.58
Compound_1460	Ginkgolide A	CC1C(=O)OC2C1(C34C(=O)OC5C3(C2)C6(C(C5)C(C)(C)C)C(C(=O)OC6O4)O)O	Alta	0.16 μM	6.21	Alta	0.64 μM	6.09
Compound_1461	Ginkgolide A	CC1C(=O)OC2C1(C34C(=O)OC5C3(C2)C6(C(C5)C(C)(C)C)C(C(=O)OC6O4)O)O	Alta	0.73 μM	6.49	Alta	0.11 μM	6.84
Compound_1462	Apigenin	C1=CC(=CC=C1C2=CC(=O)C3=C(C=C(C=C3O2)O)O)O	Baja	69.26 μM	4.22	Media	5.09 μM	5.72
Compound_1463	Myricetin	C1=C(C=C(C(=C1O)O)O)C2=C(C(=O)C3=C(C=C(C=C3O2)O)O)O	Media	7.44 μM	5.55	Media	2.97 μM	5.78
Compound_1464	Pyrogallol	C1=CC(=C(C(=C1)O)O)O	Baja	58.89 μM	4.54	Baja	46.85 μM	4.14
Compound_1465	Caffeic Acid	C1=CC(=C(C=C1C=CC(=O)O)O)O	Baja	12.67 μM	4.57	Baja	82.60 μM	4.87
Compound_1466	Gallic Acid	C1=C(C=C(C(=C1O)O)O)C(=O)O	Baja	17.33 μM	4.4	Baja	78.78 μM	4.28
Compound_1467	Ellagic Acid	C1=C2C3=C(C(=C1O)O)OC(=O)C4=CC(=C(C(=C43)OC2=O)O)O	Baja	19.21 μM	4.54	Alta	0.46 μM	6.5
Compound_1468	Dolichol-16	CC(CCC=C(C)CCC=C(C)CCC=C(C)CCC=C(C)CCC=C(C)CCC=C(C)CCC=C(C)CCC=C(C)CCC=C(C)CCC=C(C)CCC=C(C)CCC=C(C)CCC=C(C)CCC=C(C)CCC=C(C)C)CCO	Media	3.73 μM	5.98	Media	8.71 μM	5.52
Compound_1469	Bilobalide	CC(C)(C)C1(CC2C3(C14C(C(=O)OC4OC3=O)O)CC(=O)O2)O	Alta	0.72 μM	6.57	Alta	0.60 μM	6.11
Compound_1470	Ginkgolic acid	CCCCCCC=CCCCCCCCC1=C(C(=CC=C1)O)C(=O)O	Baja	99.94 μM	4.79	Media	4.53 μM	5.09
Compound_1471	2-(10-Heptadecenyl)-6-hydroxybenzoic acid	CCCCCCC=CCCCCCCCCCC1=C(C(=CC=C1)O)C(=O)O	Baja	24.15 μM	4.89	Media	4.65 μM	5.24
Compound_1472	Ginkgolic acid	CCCCCCC=CCCCCCCCC1=C(C(=CC=C1)O)C(=O)O	Baja	94.14 μM	4.11	Media	6.80 μM	5.32
Compound_1473	5,7,4'-Trihydroxy-8-methoxyflavanone	COC1=C(C=C(C2=C1OC(CC2=O)C3=CC=C(C=C3)O)O)O	Media	2.58 μM	5.18	Media	4.75 μM	5.69
Compound_1474	Ginkgetin	COC1=C(C=C(C=C1)C2=CC(=O)C3=C(C=C(C=C3O2)OC)O)C4=C(C=C(C5=C4OC(=CC5=O)C6=CC=C(C=C6)O)O)O	Media	2.50 μM	5.46	Media	1.88 μM	5.88
Compound_1475	Ginkgetin	COC1=C(C=C(C=C1)C2=CC(=O)C3=C(C=C(C=C3O2)OC)O)C4=C(C=C(C5=C4OC(=CC5=O)C6=CC=C(C=C6)O)O)O	Media	8.62 μM	6	Media	3.07 μM	5.09
Compound_1476	Ginkgetin	COC1=C(C=C(C=C1)C2=CC(=O)C3=C(C=C(C=C3O2)OC)O)C4=C(C=C(C5=C4OC(=CC5=O)C6=CC=C(C=C6)O)O)O	Media	2.72 μM	5.69	Media	2.82 μM	5.83
Compound_1477	Ginkgetin	COC1=C(C=C(C=C1)C2=CC(=O)C3=C(C=C(C=C3O2)OC)O)C4=C(C=C(C5=C4OC(=CC5=O)C6=CC=C(C=C6)O)O)O	Media	2.50 μM	5.91	Media	4.07 μM	5.92
Compound_1478	Ginkgetin	COC1=C(C=C(C=C1)C2=CC(=O)C3=C(C=C(C=C3O2)OC)O)C4=C(C=C(C5=C4OC(=CC5=O)C6=CC=C(C=C6)O)O)O	Media	3.88 μM	5.69	Media	8.86 μM	5.02
Compound_1479	Ginkgetin	COC1=C(C=C(C=C1)C2=CC(=O)C3=C(C=C(C=C3O2)OC)O)C4=C(C=C(C5=C4OC(=CC5=O)C6=CC=C(C=C6)O)O)O	Media	2.12 μM	5.83	Media	1.11 μM	5.56
Compound_1480	Ginkgetin	COC1=C(C=C(C=C1)C2=CC(=O)C3=C(C=C(C=C3O2)OC)O)C4=C(C=C(C5=C4OC(=CC5=O)C6=CC=C(C=C6)O)O)O	Media	8.01 μM	5.92	Media	4.93 μM	5.61
Compound_1481	Ginkgetin	COC1=C(C=C(C=C1)C2=CC(=O)C3=C(C=C(C=C3O2)OC)O)C4=C(C=C(C5=C4OC(=CC5=O)C6=CC=C(C=C6)O)O)O	Media	5.21 μM	5.32	Media	4.62 μM	5.42
Compound_1482	Daidzein-4,7-diglucoside	C1=CC(=CC=C1C2=COC3=C(C2=O)C=CC(=C3)OC4C(C(C(C(O4)CO)O)O)O)OC5C(C(C(C(O5)CO)O)O)O	Media	7.83 μM	5.75	Media	5.32 μM	5.83
Compound_1483	Cyanidin 3-galactoside	C1=CC(=C(C=C1C2=[O+]C3=CC(=CC(=C3C=C2OC4C(C(C(C(O4)CO)O)O)O)O)O)O)O.[Cl-]	Media	1.93 μM	5.68	Media	7.73 μM	5.17
Compound_1484	(-)-Catechin	C1C(C(OC2=CC(=CC(=C21)O)O)C3=CC(=C(C=C3)O)O)O	Media	7.47 μM	5.34	Media	5.21 μM	5.33
Compound_1485	Procyanidin B2, (+)-	C1C(C(OC2=C1C(=CC(=C2C3C(C(OC4=CC(=CC(=C34)O)O)C5=CC(=C(C=C5)O)O)O)O)O)C6=CC(=C(C=C6)O)O)O	Media	8.70 μM	5.01	Media	8.85 μM	5.36
Compound_1486	Epicatechin	C1C(C(OC2=CC(=CC(=C21)O)O)C3=CC(=C(C=C3)O)O)O	Media	9.72 μM	5.15	Media	7.22 μM	5.8
Compound_1487	Daidzin	C1=CC(=CC=C1C2=COC3=C(C2=O)C=CC(=C3)OC4C(C(C(C(O4)CO)O)O)O)O	Media	4.03 μM	5.44	Media	3.27 μM	5.16
Compound_1488	Glycitin	COC1=C(C=C2C(=C1)C(=O)C(=CO2)C3=CC=C(C=C3)O)OC4C(C(C(C(O4)CO)O)O)O	Baja	65.59 μM	4.1	Media	9.71 μM	5.45
Compound_1489	Rutin	CC1C(C(C(C(O1)OCC2C(C(C(C(O2)OC3=C(OC4=CC(=CC(=C4C3=O)O)O)C5=CC(=C(C=C5)O)O)O)O)O)O)O)O	Media	6.96 μM	5.29	Media	3.90 μM	5.07
Compound_1490	Genistin	C1=CC(=CC=C1C2=COC3=CC(=CC(=C3C2=O)O)OC4C(C(C(C(O4)CO)O)O)O)O	Media	1.04 μM	5.22	Media	9.99 μM	5.9
Compound_1491	Pelargonidin	C1=CC(=CC=C1C2=[O+]C3=CC(=CC(=C3C=C2O)O)O)O	Media	4.84 μM	5.04	Media	7.20 μM	5.91
Compound_1492	Malonyldaidzin	C1=CC(=CC=C1C2=COC3=C(C2=O)C=CC(=C3)OC4C(C(C(C(O4)COC(=O)CC(=O)O)O)O)O)O	Media	1.82 μM	5.02	Media	6.62 μM	5.42
Compound_1493	6''-O-Malonylgenistin	C1=CC(=CC=C1C2=COC3=CC(=CC(=C3C2=O)O)OC4C(C(C(C(O4)COC(=O)CC(=O)O)O)O)O)O	Media	9.54 μM	5.33	Media	7.98 μM	5.7
Compound_1494	Daidzein	C1=CC(=CC=C1C2=COC3=C(C2=O)C=CC(=C3)O)O	Baja	33.27 μM	4.1	Media	8.78 μM	5.45
Compound_1495	Glycitein	COC1=C(C=C2C(=C1)C(=O)C(=CO2)C3=CC=C(C=C3)O)O	Baja	44.07 μM	4.36	Media	9.49 μM	5.49
Compound_1496	Quercetin	C1=CC(=C(C=C1C2=C(C(=O)C3=C(C=C(C=C3O2)O)O)O)O)O	Media	7.54 μM	5.59	Media	8.32 μM	5.75
Compound_1497	Genistein	C1=CC(=CC=C1C2=COC3=CC(=CC(=C3C2=O)O)O)O	Baja	27.59 μM	4.68	Media	2.77 μM	5.42
Compound_1498	Soyasaponin I	CC1C(C(C(C(O1)OC2C(C(C(OC2OC3C(C(C(OC3OC4CCC5(C(C4(C)CO)CCC6(C5CC=C7C6(CCC8(C7CC(CC8O)(C)C)C)C)C)C)C(=O)O)O)O)CO)O)O)O)O)O	Alta	0.98 μM	6.49	Alta	0.26 μM	6.53
Compound_1499	soyasaponin Ab	CC(=O)OCC1C(C(C(C(O1)OC2C(COC(C2O)OC3C(C(CC4C3(CCC5(C4=CCC6C5(CCC7C6(CCC(C7(C)CO)OC8C(C(C(C(O8)C(=O)O)O)O)OC9C(C(C(C(O9)CO)O)O)OC1C(C(C(C(O1)CO)O)O)O)C)C)C)C)(C)C)O)O)OC(=O)C)OC(=O)C)OC(=O)C	Alta	0.78 μM	6.08	Alta	0.13 μM	6.51
Compound_1500	Soyasaponin I	CC1C(C(C(C(O1)OC2C(C(C(OC2OC3C(C(C(OC3OC4CCC5(C(C4(C)CO)CCC6(C5CC=C7C6(CCC8(C7CC(CC8O)(C)C)C)C)C)C)C(=O)O)O)O)CO)O)O)O)O)O	Alta	0.47 μM	6.15	Alta	0.40 μM	6.05
Compound_1501	Soyasaponin I	CC1C(C(C(C(O1)OC2C(C(C(OC2OC3C(C(C(OC3OC4CCC5(C(C4(C)CO)CCC6(C5CC=C7C6(CCC8(C7CC(CC8O)(C)C)C)C)C)C)C(=O)O)O)O)CO)O)O)O)O)O	Alta	0.87 μM	6.05	Alta	0.17 μM	6.34
Compound_1502	Soyasaponin I	CC1C(C(C(C(O1)OC2C(C(C(OC2OC3C(C(C(OC3OC4CCC5(C(C4(C)CO)CCC6(C5CC=C7C6(CCC8(C7CC(CC8O)(C)C)C)C)C)C)C(=O)O)O)O)CO)O)O)O)O)O	Alta	0.19 μM	6.84	Alta	0.38 μM	6.29
Compound_1503	Soyasapogenol C	CC1(CC2C3=CCC4C5(CCC(C(C5CCC4(C3(CCC2(C=C1)C)C)C)(C)CO)O)C)C	Baja	35.02 μM	4.97	Media	6.76 μM	5.31
Compound_1504	Coumestrol	C1=CC2=C(C=C1O)OC3=C2C(=O)OC4=C3C=CC(=C4)O	Baja	31.54 μM	4.75	Media	9.22 μM	5.72
Compound_1505	Glycyrrhizin	CC1(C2CCC3(C(C2(CCC1OC4C(C(C(C(O4)C(=O)O)O)O)OC5C(C(C(C(O5)C(=O)O)O)O)O)C)C(=O)C=C6C3(CCC7(C6CC(CC7)(C)C(=O)O)C)C)C)C	Alta	0.56 μM	6.01	Alta	0.30 μM	6.8
Compound_1506	18 beta-Glycyrrhetinic acid	CC1(C2CCC3(C(C2(CCC1O)C)C(=O)C=C4C3(CCC5(C4CC(CC5)(C)C(=O)O)C)C)C)C	Baja	19.44 μM	4.84	Media	2.83 μM	5.36
Compound_1507	Glycyrrhizin	CC1(C2CCC3(C(C2(CCC1OC4C(C(C(C(O4)C(=O)O)O)O)OC5C(C(C(C(O5)C(=O)O)O)O)O)C)C(=O)C=C6C3(CCC7(C6CC(CC7)(C)C(=O)O)C)C)C)C	Alta	0.75 μM	6.53	Alta	0.87 μM	6.53
Compound_1508	4H-1-Benzopyran-4-one, 2,3-dihydro-7-hydroxy-2-(4-hydroxyphenyl)-	C1C(OC2=C(C1=O)C=CC(=C2)O)C3=CC=C(C=C3)O	Baja	81.19 μM	4.53	Media	1.32 μM	5.63
Compound_1509	Trihydroxychalcone	C1=CC(=CC=C1C=CC(=O)C2=C(C=C(C=C2)O)O)O	Baja	79.62 μM	4.83	Media	2.94 μM	5.66
Compound_1510	Liquiritin	C1C(OC2=C(C1=O)C=CC(=C2)O)C3=CC=C(C=C3)OC4C(C(C(C(O4)CO)O)O)O	Media	3.11 μM	5.95	Media	4.53 μM	5.23
Compound_1511	Isoliquiritin	C1=CC(=CC=C1C=CC(=O)C2=C(C=C(C=C2)O)O)OC3C(C(C(C(O3)CO)O)O)O	Media	3.91 μM	5.85	Media	7.66 μM	5.35
Compound_1512	Liquiritin apioside	C1C(OC2=C(C1=O)C=CC(=C2)O)C3=CC=C(C=C3)OC4C(C(C(C(O4)CO)O)O)OC5C(C(CO5)(CO)O)O	Media	7.27 μM	5.64	Media	5.63 μM	5.89
Compound_1513	Licuraside	C1C(C(C(O1)OC2C(C(C(OC2OC3=CC(=C(C=C3)C(=O)C=CC4=CC=C(C=C4)O)O)CO)O)O)O)(CO)O	Media	2.71 μM	5.57	Media	3.39 μM	5.34
Compound_1514	D-Glucose	C(C1C(C(C(C(O1)O)O)O)O)O	Media	8.96 μM	5.93	Media	4.07 μM	5.99
Compound_1515	Shinflavanone	CC(=CCC1=C(C=CC(=C1)C2CC(=O)C3=C(O2)C4=C(C=C3)OC(C=C4)(C)C)O)C	Baja	65.80 μM	4.71	Media	4.85 μM	5.33
Compound_1516	Shinpterocarpin	CC1(C=CC2=C(O1)C=CC3=C2OCC4C3OC5=C4C=CC(=C5)O)C	Baja	16.67 μM	4.75	Alta	0.42 μM	6.99
Compound_1517	Phaseolin	CC1(C=CC2=C(O1)C=CC3=C2OC4C3COC5=C4C=CC(=C5)O)C	Baja	80.71 μM	4.72	Alta	0.99 μM	6.3
Compound_1518	Pinocembrin	C1C(OC2=CC(=CC(=C2C1=O)O)O)C3=CC=CC=C3	Baja	17.43 μM	4.18	Media	8.31 μM	5.71
Compound_1519	Licoflavanone	CC(=CCC1=C(C=CC(=C1)C2CC(=O)C3=C(C=C(C=C3O2)O)O)O)C	Media	9.82 μM	5.97	Media	2.19 μM	5.3
Compound_1520	Glabridin	CC1(C=CC2=C(O1)C=CC3=C2OCC(C3)C4=C(C=C(C=C4)O)O)C	Baja	23.70 μM	4.94	Media	7.02 μM	5.55
Compound_1521	Geraniol	CC(=CCCC(=CCO)C)C	Baja	46.18 μM	4.1	Media	5.50 μM	5.23
Compound_1522	1-Pentanol	CCCCCO	Baja	14.12 μM	4.78	Media	2.38 μM	5.28
Compound_1523	1-Hexanol	CCCCCCO	Baja	71.69 μM	4.69	Media	7.50 μM	5.04
Compound_1524	4-Terpineol, (+/-)-	CC1=CCC(CC1)(C(C)C)O	Baja	26.73 μM	4.49	Baja	68.55 μM	4.83
Compound_1525	Alpha-Terpineol	CC1=CCC(CC1)C(C)(C)O	Baja	40.31 μM	4.35	Baja	91.09 μM	4.68
Compound_1526	Propionic Acid	CCC(=O)O	Baja	51.16 μM	4.11	Media	1.54 μM	5.07
Compound_1527	Benzoic Acid	C1=CC=C(C=C1)C(=O)O	Baja	44.02 μM	4.15	Baja	72.69 μM	4.23
Compound_1528	Furfural	C1=COC(=C1)C=O	Baja	67.28 μM	4.8	Media	4.44 μM	5.72
Compound_1529	2,3-Butanediol	CC(C(C)O)O	Baja	34.00 μM	4.19	Baja	71.47 μM	4.44
Compound_1530	Furfuryl formate	C1=COC(=C1)COC=O	Baja	95.44 μM	4.28	Baja	44.41 μM	4.84
Compound_1531	Maltol	CC1=C(C(=O)C=CO1)O	Baja	29.91 μM	4.41	Baja	89.98 μM	4.56
Compound_1532	1-Methyl-1H-pyrrole-2-carboxaldehyde	CN1C=CC=C1C=O	Baja	90.52 μM	4.88	Media	2.48 μM	5.83
Compound_1533	2,3,5-Trimethylpyrazine	CC1=CN=C(C(=N1)C)C	Baja	88.97 μM	4.51	Media	8.10 μM	5.24
Compound_1534	Gossypol	CC1=CC2=C(C(=C(C(=C2C(C)C)O)O)C=O)C(=C1C3=C(C4=C(C=C3C)C(=C(C(=C4C=O)O)O)C(C)C)O)O	Baja	84.58 μM	4.47	Alta	0.21 μM	6.1
Compound_1535	Epigallocatechin	C1C(C(OC2=CC(=CC(=C21)O)O)C3=CC(=C(C(=C3)O)O)O)O	Media	3.74 μM	5.94	Media	6.83 μM	5.89
Compound_1536	Gallocatechin	C1C(C(OC2=CC(=CC(=C21)O)O)C3=CC(=C(C(=C3)O)O)O)O	Media	9.85 μM	5.32	Media	1.93 μM	5.09
Compound_1537	(-)-Catechin	C1C(C(OC2=CC(=CC(=C21)O)O)C3=CC(=C(C=C3)O)O)O	Media	9.95 μM	5.43	Media	4.52 μM	5.31
Compound_1538	Epicatechin	C1C(C(OC2=CC(=CC(=C21)O)O)C3=CC(=C(C=C3)O)O)O	Media	9.78 μM	5.17	Media	6.82 μM	5.96
Compound_1539	(-)-Catechin	C1C(C(OC2=CC(=CC(=C21)O)O)C3=CC(=C(C=C3)O)O)O	Media	5.79 μM	5.21	Media	7.13 μM	5.25
Compound_1540	Epicatechin	C1C(C(OC2=CC(=CC(=C21)O)O)C3=CC(=C(C=C3)O)O)O	Media	7.01 μM	5.57	Media	8.88 μM	5.8
Compound_1541	2,5-Di-O-galloyl-D-hamamelose	C1=C(C=C(C(=C1O)O)O)C(=O)OCC(C(C(COC(=O)C2=CC(=C(C(=C2)O)O)O)(C=O)O)O)O	Media	9.86 μM	5.31	Media	7.38 μM	5.65
Compound_1542	Hamamelitannin	C1=C(C=C(C(=C1O)O)O)C(=O)OCC(C(C(COC(=O)C2=CC(=C(C(=C2)O)O)O)(C=O)O)O)O	Media	7.57 μM	5.85	Media	5.18 μM	5.26
Compound_1543	L-Hamamelose	C(C(C(C(CO)(C=O)O)O)O)O	Baja	50.35 μM	4.17	Baja	88.72 μM	4.83
Compound_1544	L-Hamamelose	C(C(C(C(CO)(C=O)O)O)O)O	Baja	30.28 μM	4.81	Baja	12.11 μM	4.11
Compound_1545	Gallic Acid	C1=C(C=C(C(=C1O)O)O)C(=O)O	Baja	50.94 μM	4.44	Baja	53.01 μM	4.03
Compound_1546	Pentagalloylglucose	C1=C(C=C(C(=C1O)O)O)C(=O)OCC2C(C(C(C(O2)OC(=O)C3=CC(=C(C(=C3)O)O)O)OC(=O)C4=CC(=C(C(=C4)O)O)O)OC(=O)C5=CC(=C(C(=C5)O)O)O)OC(=O)C6=CC(=C(C(=C6)O)O)O	Alta	0.59 μM	6.82	Alta	0.38 μM	6.28
Compound_1547	Tannic Acid	C1=C(C=C(C(=C1O)O)O)C(=O)OC2=CC(=CC(=C2O)O)C(=O)OCC3C(C(C(C(O3)OC(=O)C4=CC(=C(C(=C4)OC(=O)C5=CC(=C(C(=C5)O)O)O)O)O)OC(=O)C6=CC(=C(C(=C6)OC(=O)C7=CC(=C(C(=C7)O)O)O)O)O)OC(=O)C8=CC(=C(C(=C8)OC(=O)C9=CC(=C(C(=C9)O)O)O)O)O)OC(=O)C1=CC(=C(C(=C1)OC(=O)C1=CC(=C(C(=C1)O)O)O)O)O	Alta	0.98 μM	6.31	Alta	0.94 μM	6.53
Compound_1548	Hederasaponin B	CC1C(C(C(C(O1)OC2C(OC(C(C2O)O)OCC3C(C(C(C(O3)OC(=O)C45CCC(CC4C6=CCC7C8(CCC(C(C8CCC7(C6(CC5)C)C)(C)C)OC9C(C(C(CO9)O)O)OC1C(C(C(C(O1)C)O)O)O)C)(C)C)O)O)O)CO)O)O)O	Alta	0.94 μM	6.93	Alta	0.92 μM	6.47
Compound_1549	3,4-Dihydroxybenzoic acid	C1=CC(=C(C=C1C(=O)O)O)O	Baja	86.63 μM	4.39	Baja	46.73 μM	4.81
Compound_1550	Incartine	COC1C(C2C3C4(C1O4)CCN3CC5=CC(=C(C=C25)OC)OC)O	Alta	0.20 μM	6.23	Alta	0.56 μM	6.64
Compound_1551	Pseudolycorine	COC1=C(C=C2C3C(C(C=C4C3N(CC4)CC2=C1)O)O)O	Alta	0.66 μM	6.17	Alta	0.89 μM	6.73
Compound_1552	Lycoramine	CN1CCC23CCC(CC2OC4=C(C=CC(=C34)C1)OC)O	Baja	22.49 μM	4.84	Alta	0.39 μM	6.01
Compound_1553	Narcissin	CC1C(C(C(C(O1)OCC2C(C(C(C(O2)OC3=C(OC4=CC(=CC(=C4C3=O)O)O)C5=CC(=C(C=C5)O)OC)O)O)O)O)O)O	Media	3.70 μM	5.22	Media	9.79 μM	5.03
Compound_1554	Hippeastrine	CN1CCC2=CC(C3C(C21)C4=CC5=C(C=C4C(=O)O3)OCO5)O	Alta	0.80 μM	6.05	Alta	0.31 μM	6.76
Compound_1555	Narciclasine	C1OC2=C(O1)C(=C3C(=C2)C4=CC(C(C(C4NC3=O)O)O)O)O	Alta	0.69 μM	6.58	Alta	0.42 μM	6.36
Compound_1556	Kalbreclasine	C1OC2=C(O1)C(=C3C(=C2)C4=CC(C(C(C4NC3=O)O)O)OC5C(C(C(C(O5)CO)O)O)O)O	Alta	0.41 μM	6.67	Alta	0.57 μM	6.87
Compound_1557	Lycorine	C1CN2CC3=CC4=C(C=C3C5C2C1=CC(C5O)O)OCO4	Alta	0.17 μM	6.43	Alta	0.26 μM	6.71
Compound_1558	Lycorine	C1CN2CC3=CC4=C(C=C3C5C2C1=CC(C5O)O)OCO4	Alta	0.93 μM	6.3	Alta	0.95 μM	6.73
Compound_1559	Epinorgalanthamine	COC1=C2C3=C(CNCCC34C=CC(CC4O2)O)C=C1	Baja	34.21 μM	4.83	Alta	0.46 μM	6.2
Compound_1560	Incartine	COC1C(C2C3C4(C1O4)CCN3CC5=CC(=C(C=C25)OC)OC)O	Alta	0.26 μM	6.84	Alta	0.93 μM	6.13
Compound_1561	Lycorine	C1CN2CC3=CC4=C(C=C3C5C2C1=CC(C5O)O)OCO4	Alta	0.79 μM	6.04	Alta	0.92 μM	6.25
Compound_1562	3-Acetylnerbowdine	CC(=O)OC1CC2C3(CCN2CC4=C(C5=C(C=C43)OCO5)OC)C(C1)O	Alta	0.53 μM	6.58	Alta	0.14 μM	6.82
Compound_1563	Narcissin	CC1C(C(C(C(O1)OCC2C(C(C(C(O2)OC3=C(OC4=CC(=CC(=C4C3=O)O)O)C5=CC(=C(C=C5)O)OC)O)O)O)O)O)O	Media	8.74 μM	5.75	Media	1.91 μM	5.13
Compound_1564	Procyanidin B3	C1C(C(OC2=C1C(=CC(=C2C3C(C(OC4=CC(=CC(=C34)O)O)C5=CC(=C(C=C5)O)O)O)O)O)C6=CC(=C(C=C6)O)O)O	Media	4.60 μM	5.52	Media	8.65 μM	5.62
Compound_1565	procyanidin B2 3-O-gallate	C1C(C(OC2=C1C(=CC(=C2C3C(C(OC4=CC(=CC(=C34)O)O)C5=CC(=C(C=C5)O)O)OC(=O)C6=CC(=C(C(=C6)O)O)O)O)O)C7=CC(=C(C=C7)O)O)O	Media	1.35 μM	5.38	Media	6.75 μM	5.37
Compound_1566	Flavone	C1=CC=C(C=C1)C2=CC(=O)C3=CC=CC=C3O2	Baja	52.49 μM	4.37	Media	2.80 μM	5.64
Compound_1567	Choline	C[N+](C)(C)CCO	Baja	43.76 μM	4.88	Baja	77.28 μM	4.34
Compound_1568	Saponarin	C1=CC(=CC=C1C2=CC(=O)C3=C(C(=C(C=C3O2)OC4C(C(C(C(O4)CO)O)O)O)C5C(C(C(C(O5)CO)O)O)O)O)O	Media	7.62 μM	5.72	Media	3.33 μM	5.5
Compound_1569	Saponarin	C1=CC(=CC=C1C2=CC(=O)C3=C(C(=C(C=C3O2)OC4C(C(C(C(O4)CO)O)O)O)C5C(C(C(C(O5)CO)O)O)O)O)O	Media	1.28 μM	5.51	Media	1.23 μM	5.06
Compound_1570	Isovitexin	C1=CC(=CC=C1C2=CC(=O)C3=C(O2)C=C(C(=C3O)C4C(C(C(C(O4)CO)O)O)O)O)O	Media	9.61 μM	5.21	Media	2.55 μM	5.11
Compound_1571	isoorientin 7-O-glucoside	C1=CC(=C(C=C1C2=CC(=O)C3=C(C(=C(C=C3O2)OC4C(C(C(C(O4)CO)O)O)O)C5C(C(C(C(O5)CO)O)O)O)O)O)O	Media	8.14 μM	5.38	Media	5.88 μM	5.49
Compound_1572	Isovitexin 7-O-rutinoside	CC1C(C(C(C(O1)OCC2C(C(C(C(O2)OC3=C(C(=C4C(=C3)OC(=CC4=O)C5=CC=C(C=C5)O)O)C6C(C(C(C(O6)CO)O)O)O)O)O)O)O)O)O	Media	8.39 μM	5.83	Media	4.06 μM	5.89
Compound_1573	Isoscoparin	COC1=C(C=CC(=C1)C2=CC(=O)C3=C(O2)C=C(C(=C3O)C4C(C(C(C(O4)CO)O)O)O)O)O	Media	6.96 μM	5.77	Media	4.76 μM	5.43
Compound_1574	Salicylic acid glucoside	C1=CC=C(C(=C1)C(=O)O)OC2C(C(C(C(O2)CO)O)O)O	Baja	76.28 μM	4.62	Media	9.23 μM	5.55
Compound_1575	1-Cyano-2-methylpropane-1-sulfonic acid	CC(C)C(C#N)S(=O)(=O)O	Baja	51.94 μM	4.7	Baja	85.91 μM	4.81
Compound_1576	7-(beta-d-Glucopyranosyloxy)-5-hydroxy-3-methyl-4h-1-benzopyran-4-one	CC1=COC2=CC(=CC(=C2C1=O)O)OC3C(C(C(C(O3)CO)O)O)O	Media	1.82 μM	5.34	Alta	0.86 μM	6.04
Compound_1577	2-hydroxy-3,4-dihydro-2H-1,4-benzoxazin-3-one	C1=CC=C2C(=C1)NC(=O)C(O2)O	Baja	85.33 μM	4.59	Baja	48.25 μM	4.59
Compound_1578	(2R,3R)-2-hydroxy-3-methylpentanoic acid	CCC(C)C(C(=O)O)O	Baja	45.62 μM	4.11	Baja	45.21 μM	4.71
Compound_1579	Butyronitrile	CCCC#N	Baja	56.88 μM	4.27	Media	6.14 μM	5.99
Compound_1580	Prodelphinidin B	C1C(C(OC2=C1C(=CC(=C2C3C(C(OC4=CC(=CC(=C34)O)O)C5=CC(=C(C(=C5)O)O)O)O)O)O)C6=CC(=C(C(=C6)O)O)O)O	Media	7.24 μM	5.66	Media	5.92 μM	5.46
Compound_1581	Chryseriol	COC1=C(C=CC(=C1)C2=CC(=O)C3=C(C=C(C=C3O2)O)O)O	Media	2.88 μM	5.14	Media	4.72 μM	5.48
Compound_1582	Hordenine	CN(C)CCC1=CC=C(C=C1)O	Baja	18.34 μM	4.2	Baja	59.43 μM	4.28
Compound_1583	Pangamic acid	CN(C)CC(=O)OCC(C(C(C(C(=O)O)O)O)O)O	Media	8.99 μM	5.63	Media	2.81 μM	5.37
Compound_1584	Alpha-Tocotrienol	CC1=C(C2=C(CCC(O2)(C)CCC=C(C)CCC=C(C)CCC=C(C)C)C(=C1O)C)C	Baja	39.96 μM	4.51	Media	9.94 μM	5.47
Compound_1585	Pyrrolidine	C1CCNC1	Baja	83.59 μM	4.71	Baja	83.24 μM	4.04
Compound_1586	Luteolin 7-O-glucoside	C1=CC(=C(C=C1C2=CC(=O)C3=C(C=C(C=C3O2)OC4C(C(C(C(O4)CO)O)O)O)O)O)O	Media	7.83 μM	6	Media	8.41 μM	5.57
Compound_1587	Vitexin	C1=CC(=CC=C1C2=CC(=O)C3=C(O2)C(=C(C=C3O)O)C4C(C(C(C(O4)CO)O)O)O)O	Media	7.09 μM	5.07	Media	6.11 μM	5.24
Compound_1588	Orientin	C1=CC(=C(C=C1C2=CC(=O)C3=C(O2)C(=C(C=C3O)O)C4C(C(C(C(O4)CO)O)O)O)O)O	Media	9.78 μM	5.23	Media	5.19 μM	5.84
Compound_1589	Linamarin	CC(C)(C#N)OC1C(C(C(C(O1)CO)O)O)O	Media	3.22 μM	5.08	Alta	0.49 μM	6.53
Compound_1590	(R)-(beta-D-Glucopyranosyloxy)(3-hydroxyphenyl)acetonitrile	C1=CC(=CC(=C1)O)C(C#N)OC2C(C(C(C(O2)CO)O)O)O	Alta	0.70 μM	6.51	Alta	0.38 μM	6.11
Compound_1591	Benzoic Acid	C1=CC=C(C=C1)C(=O)O	Baja	32.80 μM	4.5	Baja	76.63 μM	4.62
Compound_1592	Carvacrol	CC1=C(C=C(C=C1)C(C)C)O	Baja	27.59 μM	4.26	Baja	69.65 μM	4.71
Compound_1593	(-)-Catechin	C1C(C(OC2=CC(=CC(=C21)O)O)C3=CC(=C(C=C3)O)O)O	Media	5.01 μM	5.89	Media	5.53 μM	5.06
Compound_1594	Chlorogenic Acid	C1C(C(C(CC1(C(=O)O)O)OC(=O)C=CC2=CC(=C(C=C2)O)O)O)O	Alta	0.32 μM	6.53	Alta	0.30 μM	6.89
Compound_1595	Cinnamic Acid	C1=CC=C(C=C1)C=CC(=O)O	Baja	90.56 μM	4.04	Baja	65.37 μM	4.96
Compound_1596	Epicatechin	C1C(C(OC2=CC(=CC(=C21)O)O)C3=CC(=C(C=C3)O)O)O	Media	8.96 μM	5.68	Media	6.65 μM	5.96
Compound_1597	Ferulic acid	COC1=C(C=CC(=C1)C=CC(=O)O)O	Baja	20.26 μM	4.29	Baja	71.69 μM	4.18
Compound_1598	Gallic Acid	C1=C(C=C(C(=C1O)O)O)C(=O)O	Baja	58.82 μM	4.07	Baja	51.07 μM	4.25
Compound_1599	Harpagoside	CC1(CC(C2(C1C(OC=C2)OC3C(C(C(C(O3)CO)O)O)O)O)O)OC(=O)C=CC4=CC=CC=C4	Alta	0.79 μM	6.19	Alta	0.89 μM	6.89
Compound_1600	Naringenin	C1C(OC2=CC(=CC(=C2C1=O)O)O)C3=CC=C(C=C3)O	Media	8.47 μM	5.61	Media	8.68 μM	5.8
Compound_1601	Naringin	CC1C(C(C(C(O1)OC2C(C(C(OC2OC3=CC(=C4C(=O)CC(OC4=C3)C5=CC=C(C=C5)O)O)CO)O)O)O)O)O	Media	7.45 μM	5.12	Media	4.38 μM	5.05
Compound_1602	4-Hydroxybenzoic acid	C1=CC(=CC=C1C(=O)O)O	Baja	80.03 μM	4.24	Baja	94.21 μM	4.12
Compound_1603	Quercetin	C1=CC(=C(C=C1C2=C(C(=O)C3=C(C=C(C=C3O2)O)O)O)O)O	Media	6.16 μM	5.43	Media	4.20 μM	5.71
Compound_1604	Rutin	CC1C(C(C(C(O1)OCC2C(C(C(C(O2)OC3=C(OC4=CC(=CC(=C4C3=O)O)O)C5=CC(=C(C=C5)O)O)O)O)O)O)O)O	Media	1.79 μM	5.59	Media	2.24 μM	5.8
Compound_1605	Sinapic acid	COC1=CC(=CC(=C1O)OC)C=CC(=O)O	Baja	92.16 μM	4.4	Baja	70.99 μM	4.15
Compound_1606	Syringic acid	COC1=CC(=CC(=C1O)OC)C(=O)O	Baja	58.15 μM	4.41	Baja	43.89 μM	4.96
Compound_1607	Vanillic Acid	COC1=C(C=CC(=C1)C(=O)O)O	Baja	79.60 μM	4.61	Baja	67.87 μM	4.73
Compound_1608	Xanthohumol	CC(=CCC1=C(C(=C(C=C1O)OC)C(=O)C=CC2=CC=C(C=C2)O)O)C	Baja	75.46 μM	4.5	Media	5.31 μM	5.02
Compound_1609	Isoxanthohumol(Sophora)	CC(=CCC1=C2C(=C(C=C1O)OC)C(=O)CC(O2)C3=CC=C(C=C3)O)C	Baja	74.13 μM	4.56	Media	5.72 μM	5.48
Compound_1610	6-Prenylnaringenin	CC(=CCC1=C(C2=C(C=C1O)OC(CC2=O)C3=CC=C(C=C3)O)O)C	Media	1.79 μM	5.76	Media	7.94 μM	5.77
Compound_1611	8-Prenylnaringenin	CC(=CCC1=C2C(=C(C=C1O)O)C(=O)CC(O2)C3=CC=C(C=C3)O)C	Media	4.26 μM	5.97	Media	1.98 μM	5.55
Compound_1612	Lupulone	CC(C)CC(=O)C1=C(C(=C(C(C1=O)(CC=C(C)C)CC=C(C)C)O)CC=C(C)C)O	Baja	16.44 μM	4.54	Media	7.70 μM	5.01
Compound_1613	Colupulone	CC(C)C(=O)C1=C(C(=C(C(C1=O)(CC=C(C)C)CC=C(C)C)O)CC=C(C)C)O	Baja	97.73 μM	4.42	Media	1.30 μM	5.16
Compound_1614	Adlupulone	CCC(C)C(=O)C1=C(C(=C(C(C1=O)(CC=C(C)C)CC=C(C)C)O)CC=C(C)C)O	Baja	38.80 μM	4.55	Media	7.32 μM	5.63
Compound_1615	Humulone	CC(C)CC(=O)C1=C(C(=C(C(C1=O)(CC=C(C)C)O)O)CC=C(C)C)O	Baja	41.34 μM	4.12	Media	8.34 μM	5.36
Compound_1616	Cohumulone	CC(C)C(=O)C1=C(C(=C(C(C1=O)(CC=C(C)C)O)O)CC=C(C)C)O	Baja	95.83 μM	4.48	Media	6.44 μM	5.69
Compound_1617	Ad-humulone	CC(C)C(C)C(=O)C1=C(C(=C(C(C1=O)(CC=C(C)C)O)O)CC=C(C)C)O	Baja	59.26 μM	4.29	Media	2.48 μM	5.46
Compound_1618	Berberine	COC1=C(C2=C[N+]3=C(C=C2C=C1)C4=CC5=C(C=C4CC3)OCO5)OC	Baja	69.42 μM	4.78	Alta	0.14 μM	6.58
Compound_1619	Hypericin	CC1=CC(=O)C2=C(C3=C(C=C(C4=C3C5=C2C1=C6C(=CC(=O)C7=C(C8=C(C=C(C4=C8C5=C67)O)O)O)C)O)O)O	Baja	28.21 μM	4.09	Media	2.71 μM	5.82
Compound_1620	Pseudohypericin	CC1=CC(=O)C2=C(C3=C(C=C(C4=C3C5=C2C1=C6C(=CC(=O)C7=C(C8=C(C=C(C4=C8C5=C67)O)O)O)CO)O)O)O	Media	3.14 μM	5.7	Media	6.02 μM	5.39
Compound_1621	Oleanolic Acid	CC1(CCC2(CCC3(C(=CCC4C3(CCC5C4(CCC(C5(C)C)O)C)C)C2C1)C)C(=O)O)C	Baja	51.31 μM	4.18	Media	8.91 μM	5.02
Compound_1622	Pomolic acid	CC1CCC2(CCC3(C(=CCC4C3(CCC5C4(CCC(C5(C)C)O)C)C)C2C1(C)O)C)C(=O)O	Baja	56.79 μM	4.74	Media	7.98 μM	5.88
Compound_1623	alpha-PHELLANDRENE	CC1=CCC(C=C1)C(C)C	Baja	78.50 μM	4.88	Media	6.71 μM	5.88
Compound_1624	Caryophyllene	CC1=CCCC(=C)C2CC(C2CC1)(C)C	Baja	56.41 μM	4.71	Media	2.27 μM	5.7
Compound_1625	alpha-THUJENE, (+/-)-	CC1=CCC2(C1C2)C(C)C	Baja	33.79 μM	4.57	Media	6.61 μM	5.33
Compound_1626	alpha-PINENE	CC1=CCC2CC1C2(C)C	Baja	84.08 μM	4.42	Media	1.90 μM	5.65
Compound_1627	alpha-Fenchene	CC1(C2CCC1C(=C)C2)C	Baja	19.69 μM	4.11	Baja	16.48 μM	4.89
Compound_1628	Camphene	CC1(C2CCC(C2)C1=C)C	Baja	91.84 μM	4.97	Media	8.38 μM	5.56
Compound_1629	Sabinene	CC(C)C12CCC(=C)C1C2	Baja	31.74 μM	4.13	Media	6.71 μM	5.31
Compound_1630	beta-Pinene	CC1(C2CCC(=C)C1C2)C	Baja	79.44 μM	4.9	Media	1.19 μM	5.24
Compound_1631	Myrcene	CC(=CCCC(=C)C=C)C	Media	6.16 μM	5.08	Media	1.91 μM	5.7
Compound_1632	alpha-Terpinene	CC1=CC=C(CC1)C(C)C	Baja	93.47 μM	4.66	Media	7.81 μM	5.11
Compound_1633	Limonene, (+/-)-	CC1=CCC(CC1)C(=C)C	Baja	62.39 μM	4.59	Media	3.39 μM	5.44
Compound_1634	Eucalyptol	CC1(C2CCC(O1)(CC2)C)C	Baja	43.26 μM	4.48	Media	4.66 μM	5.55
Compound_1635	gamma-Terpinene	CC1=CCC(=CC1)C(C)C	Baja	29.57 μM	4.66	Media	5.84 μM	5.5
Compound_1636	4-Thujanol	CC(C)C12CCC(C1C2)(C)O	Baja	97.13 μM	4.03	Media	1.11 μM	5.03
Compound_1637	Terpinolene	CC1=CCC(=C(C)C)CC1	Baja	60.73 μM	4.16	Media	7.84 μM	5.55
Compound_1638	Fenchone	CC1(C2CCC(C2)(C1=O)C)C	Baja	42.71 μM	4.14	Media	3.96 μM	5.57
Compound_1639	4-Thujanol, cis-(+/-)-	CC(C)C12CCC(C1C2)(C)O	Baja	82.00 μM	4.51	Media	8.63 μM	5.45
Compound_1640	Fenchone	CC1(C2CCC(C2)(C1=O)C)C	Baja	20.63 μM	4.5	Media	8.66 μM	5.02
Compound_1641	2-Acetylfuran	CC(=O)C1=CC=CO1	Baja	67.35 μM	4.79	Baja	83.57 μM	4.1
Compound_1642	Camphor	CC1(C2CCC1(C(=O)C2)C)C	Baja	25.64 μM	4.87	Media	4.04 μM	5.35
Compound_1643	Camphene hydrate	CC1(C2CCC(C2)C1(C)O)C	Baja	61.31 μM	4.51	Media	9.45 μM	5.45
Compound_1644	4-Terpineol, (+/-)-	CC1=CCC(CC1)(C(C)C)O	Baja	89.43 μM	4.06	Baja	93.65 μM	4.75
Compound_1645	Borneol	CC1(C2CCC1(C(C2)O)C)C	Baja	10.66 μM	4.86	Media	3.94 μM	5.21
Compound_1646	4-Terpineol, (+/-)-	CC1=CCC(CC1)(C(C)C)O	Baja	52.23 μM	4.26	Baja	45.55 μM	4.4
Compound_1647	Alpha-Terpineol	CC1=CCC(CC1)C(C)(C)O	Baja	88.28 μM	4.84	Baja	54.65 μM	4.09
Compound_1648	delta-Elemene	CC(C)C1=CC(C(CC1)(C)C=C)C(=C)C	Baja	16.01 μM	4.57	Media	1.27 μM	5
Compound_1649	(-)-alpha-Cubebene	CC1CCC(C2C13C2C(=CC3)C)C(C)C	Baja	85.92 μM	4.36	Media	9.02 μM	5.08
Compound_1650	alpha-Copaene	CC1=CCC2C3C1C2(CCC3C(C)C)C	Baja	98.57 μM	4.13	Media	8.97 μM	5.35
Compound_1651	gamma-Elemene	CC(=C1CCC(C(C1)C(=C)C)(C)C=C)C	Baja	46.00 μM	4.24	Media	9.47 μM	5.02
Compound_1652	beta-Bourbonene	CC(C)C1CCC2(C1C3C2CCC3=C)C	Baja	13.69 μM	4.68	Media	3.91 μM	5.98
Compound_1653	(-)-beta-Copaene	CC(C)C1CCC2(C3C1C2C(=C)CC3)C	Baja	15.83 μM	4.71	Media	5.43 μM	5.69
Compound_1654	Humulene	CC1=CCC(C=CCC(=CCC1)C)(C)C	Baja	75.47 μM	4.45	Media	8.81 μM	5.18
Compound_1655	(-)-Alloaromadendrene	CC1CCC2C1C3C(C3(C)C)CCC2=C	Baja	78.16 μM	4.54	Media	6.07 μM	5.27
Compound_1656	gamma-Muurolene	CC1=CC2C(CC1)C(=C)CCC2C(C)C	Baja	66.70 μM	4.79	Media	1.91 μM	5.52
Compound_1657	Germacrene D	CC1=CCCC(=C)C=CC(CC1)C(C)C	Baja	94.25 μM	4.26	Media	6.89 μM	5.42
Compound_1658	Bicyclogermacrene	CC1=CCCC(=CC2C(C2(C)C)CC1)C	Baja	82.71 μM	4.53	Media	3.18 μM	5.75
Compound_1659	(-)-gamma-Cadinene	CC1=CC2C(CC1)C(=C)CCC2C(C)C	Baja	44.34 μM	4.3	Media	8.63 μM	5.88
Compound_1660	delta-Amorphene	CC1=CC2C(CCC(=C2CC1)C)C(C)C	Baja	72.45 μM	4.44	Media	1.89 μM	5.07
Compound_1661	Spathulenol	CC1(C2C1C3C(CCC3(C)O)C(=C)CC2)C	Baja	88.17 μM	4.83	Media	6.97 μM	5.63
Compound_1662	beta-CARYOPHYLLENE OXIDE	CC1(CC2C1CCC3(C(O3)CCC2=C)C)C	Baja	33.40 μM	4.87	Media	3.99 μM	5.34
Compound_1663	Humulene epoxide II	CC1=CCC(C=CCC2(C(O2)CC1)C)(C)C	Baja	45.21 μM	4.06	Media	4.27 μM	5.66
Compound_1664	Ursolic Acid	CC1CCC2(CCC3(C(=CCC4C3(CCC5C4(CCC(C5(C)C)O)C)C)C2C1C)C)C(=O)O	Media	9.60 μM	5.6	Media	1.81 μM	5.59
Compound_1665	Podofilox	COC1=CC(=CC(=C1OC)OC)C2C3C(COC3=O)C(C4=CC5=C(C=C24)OCO5)O	Baja	42.37 μM	4.28	Alta	0.48 μM	6.71
Compound_1666	beta-Peltatin	COC1=CC(=CC(=C1OC)OC)C2C3C(CC4=C(C5=C(C=C24)OCO5)O)COC3=O	Baja	72.55 μM	4.04	Alta	0.77 μM	6.31
Compound_1667	Rosmarinic acid	C1=CC(=C(C=C1CC(C(=O)O)OC(=O)C=CC2=CC(=C(C=C2)O)O)O)O	Baja	91.37 μM	4.56	Media	3.38 μM	5.87
Compound_1668	3,4',5-Trihydroxy-3',6,7-trimethoxyflavone	COC1=C(C=CC(=C1)C2=C(C(=O)C3=C(C(=C(C=C3O2)OC)OC)O)O)O	Baja	84.91 μM	4.81	Media	6.01 μM	5.99
Compound_1669	(-)-3-Carene	CC1=CCC2C(C1)C2(C)C	Baja	69.84 μM	4.22	Media	9.37 μM	5.68
Compound_1670	Anethole	CC=CC1=CC=C(C=C1)OC	Baja	55.03 μM	4.72	Baja	81.88 μM	4.93
Compound_1671	Anethole	CC=CC1=CC=C(C=C1)OC	Baja	68.10 μM	4.87	Baja	27.03 μM	4.49
Compound_1672	Limonene, (+/-)-	CC1=CCC(CC1)C(=C)C	Baja	82.41 μM	4.12	Media	8.01 μM	5.85
Compound_1673	alpha-PINENE	CC1=CCC2CC1C2(C)C	Baja	28.78 μM	4.89	Media	4.70 μM	5.71
Compound_1674	Safrole	C=CCC1=CC2=C(C=C1)OCO2	Baja	99.49 μM	4.84	Baja	16.74 μM	4.54
Compound_1675	Beta-Phellandrene	CC(C)C1CCC(=C)C=C1	Baja	40.94 μM	4.98	Media	7.82 μM	5.14
Compound_1676	Alpha-Terpineol	CC1=CCC(CC1)C(C)(C)O	Baja	57.82 μM	4.15	Baja	35.09 μM	4.12
Compound_1677	Farnesol	CC(=CCCC(=CCCC(=CCO)C)C)C	Media	2.12 μM	5.27	Media	9.29 μM	5.17
Compound_1678	Estragole	COC1=CC=C(C=C1)CC=C	Baja	76.58 μM	4.86	Baja	81.32 μM	4.39
Compound_1679	Anisyl acetate	CC(=O)OCC1=CC=C(C=C1)OC	Baja	73.59 μM	4.73	Baja	76.71 μM	4.75
Compound_1680	p-Anisaldehyde	COC1=CC=C(C=C1)C=O	Baja	31.58 μM	4.26	Baja	14.68 μM	4.54
Compound_1681	Cuminaldehyde	CC(C)C1=CC=C(C=C1)C=O	Baja	47.86 μM	4.59	Baja	43.64 μM	4.37
Compound_1682	Palmitic Acid	CCCCCCCCCCCCCCCC(=O)O	Media	4.94 μM	5.19	Media	2.43 μM	5.72
Compound_1683	Linoleic Acid	CCCCCC=CCC=CCCCCCCCC(=O)O	Media	8.13 μM	5.32	Media	1.68 μM	5.28
Compound_1684	Foeniculin, (E)-	CC=CC1=CC=C(C=C1)OCC=C(C)C	Baja	22.89 μM	4.23	Media	4.19 μM	5.92
Compound_1685	Cycloartane	CC(C)CCCC(C)C1CCC2(C1(CCC34C2CCC5C3(C4)CCCC5(C)C)C)C	Media	8.70 μM	5.34	Media	1.63 μM	5.07
Compound_1686	Cycloartane	CC(C)CCCC(C)C1CCC2(C1(CCC34C2CCC5C3(C4)CCCC5(C)C)C)C	Media	5.04 μM	5.3	Media	2.80 μM	5.41
Compound_1687	Nigranoic Acid	CC(CCC=C(C)C(=O)O)C1CCC2(C1(CCC34C2CCC(C3(C4)CCC(=O)O)C(=C)C)C)C	Baja	92.30 μM	4.68	Media	4.41 μM	5.68
Compound_1688	trans-Anol	CC=CC1=CC=C(C=C1)O	Baja	74.22 μM	4.08	Baja	15.34 μM	4.43
Compound_1689	beta-Pinene	CC1(C2CCC(=C)C1C2)C	Baja	19.63 μM	4.39	Media	3.20 μM	5.99
Compound_1690	Beta-Sitosterol	CCC(CCC(C)C1CCC2C1(CCC3C2CC=C4C3(CCC(C4)O)C)C)C(C)C	Media	9.12 μM	5.4	Media	9.22 μM	5.31
Compound_1691	alpha-PHELLANDRENE	CC1=CCC(C=C1)C(C)C	Baja	32.87 μM	4.46	Media	5.96 μM	5.32
Compound_1692	p-CYMENE	CC1=CC=C(C=C1)C(C)C	Baja	67.27 μM	4.64	Media	5.00 μM	5.89
Compound_1693	Myrcene	CC(=CCCC(=C)C=C)C	Media	8.18 μM	5.51	Media	9.18 μM	5.42
Compound_1694	Limonene, (+/-)-	CC1=CCC(CC1)C(=C)C	Baja	11.91 μM	4.79	Media	5.57 μM	5.86
Compound_1695	Eucalyptol	CC1(C2CCC(O1)(CC2)C)C	Baja	47.06 μM	4.4	Media	5.20 μM	5.05
Compound_1696	Sabinene	CC(C)C12CCC(=C)C1C2	Baja	68.49 μM	4.57	Media	5.39 μM	5.8
Compound_1697	Linalool, (+/-)-	CC(=CCCC(C)(C=C)O)C	Media	9.80 μM	5.89	Media	6.70 μM	5.86
Compound_1698	4-Terpineol, (+/-)-	CC1=CCC(CC1)(C(C)C)O	Baja	89.04 μM	4.5	Baja	63.55 μM	4.12
Compound_1699	Safrole	C=CCC1=CC2=C(C=C1)OCO2	Baja	60.59 μM	4.83	Baja	84.72 μM	4.5
Compound_1700	Mequinol	COC1=CC=C(C=C1)O	Baja	26.24 μM	4.77	Baja	98.72 μM	4.95
Compound_1701	Myristic Acid	CCCCCCCCCCCCCC(=O)O	Media	9.33 μM	5.33	Media	4.24 μM	5
Compound_1702	Stearic Acid	CCCCCCCCCCCCCCCCCC(=O)O	Media	4.44 μM	5.99	Media	4.78 μM	5.7
Compound_1703	Linoleic Acid	CCCCCC=CCC=CCCCCCCCC(=O)O	Media	3.09 μM	5.07	Media	2.38 μM	5.87
Compound_1704	Copaene	CC1=CCC2C3C1C2(CCC3C(C)C)C	Baja	87.15 μM	4.19	Media	8.32 μM	5.43
Compound_1705	4-Methoxyphenylacetone	CC(=O)CC1=CC=C(C=C1)OC	Baja	87.02 μM	4.45	Baja	12.72 μM	4.13
Compound_1706	Alpha-Farnesene	CC(=CCCC(=CCC=C(C)C=C)C)C	Media	2.87 μM	5.32	Media	2.49 μM	5.01
Compound_1707	Caryophyllene	CC1=CCCC(=C)C2CC(C2CC1)(C)C	Baja	10.52 μM	4.77	Media	3.28 μM	5.28
Compound_1708	Alpha-Farnesene	CC(=CCCC(=CCC=C(C)C=C)C)C	Media	3.56 μM	5.03	Media	5.99 μM	5.68
Compound_1709	Methyl 3-methoxybenzoate	COC1=CC=CC(=C1)C(=O)OC	Baja	69.34 μM	4.5	Baja	81.64 μM	4.57
Compound_1710	Methylisoeugenol	CC=CC1=CC(=C(C=C1)OC)OC	Baja	91.69 μM	4.52	Baja	55.84 μM	4.2
Compound_1711	4-Hydroxybenzoic acid	C1=CC(=CC=C1C(=O)O)O	Baja	25.62 μM	4.03	Baja	60.31 μM	4.96
Compound_1712	Nerolidol	CC(=CCCC(=CCCC(C)(C=C)O)C)C	Media	4.31 μM	5.04	Media	4.26 μM	5.22
Compound_1713	2-Methoxyphenylacetic acid	COC1=CC=CC=C1CC(=O)O	Baja	65.82 μM	4.5	Baja	44.88 μM	4.39
Compound_1714	Shikimic acid	C1C(C(C(C=C1C(=O)O)O)O)O	Baja	11.97 μM	4.11	Baja	69.01 μM	4.27
Compound_1715	Tashironin	CC1CCC2(C13CC(=O)C4(C2(COC4(C3O)OC(=O)C5=CC=CC=C5)C)C)O	Baja	16.29 μM	4.77	Baja	13.32 μM	4.77
Compound_1716	6-Allyl-4-(3-methylbut-2-enyl)-1,3-benzodioxol-5-ol	CC(=CCC1=C(C(=CC2=C1OCO2)CC=C)O)C	Baja	97.26 μM	4.48	Media	8.94 μM	5.07
Compound_1717	3-Hydroxy-4,5-dimethoxybenzoic acid	COC1=CC(=CC(=C1OC)O)C(=O)O	Baja	69.47 μM	4.19	Baja	49.81 μM	4.76
Compound_1718	6-Allyl-4-(3-methylbut-2-enyl)-1,3-benzodioxol-5-ol	CC(=CCC1=C(C(=CC2=C1OCO2)CC=C)O)C	Baja	90.07 μM	4.04	Media	8.68 μM	5.54
Compound_1719	24-Methylenecycloartane-3,28-diol	CC(C)C(=C)CCC(C)C1CCC2(C1(CCC34C2CCC5C3(C4)CCC(C5(C)CO)O)C)C	Media	9.04 μM	5.56	Media	4.41 μM	5.71
Compound_1720	Shanzhiside methyl ester	CC1(CC(C2C1C(OC=C2C(=O)OC)OC3C(C(C(C(O3)CO)O)O)O)O)O	Alta	0.91 μM	6.98	Alta	0.81 μM	6.72
Compound_1721	Tashironin	CC1CCC2(C13CC(=O)C4(C2(COC4(C3O)OC(=O)C5=CC=CC=C5)C)C)O	Baja	43.56 μM	4.87	Baja	49.78 μM	4.15
Compound_1722	Tashironin	CC1CCC2(C13CC(=O)C4(C2(COC4(C3O)OC(=O)C5=CC=CC=C5)C)C)O	Baja	91.09 μM	4.53	Baja	33.04 μM	4.37
Compound_1723	6-Allyl-4-(3-methylbut-2-enyl)-1,3-benzodioxol-5-ol	CC(=CCC1=C(C(=CC2=C1OCO2)CC=C)O)C	Baja	36.24 μM	4.27	Media	3.36 μM	5.67
Compound_1724	Illicinole	CC(=CCOC1=CC2=C(C=C1CC=C)OCO2)C	Baja	23.63 μM	4.42	Alta	0.98 μM	6.42
Compound_1725	3-Hydroxy-4,5-dimethoxybenzoic acid	COC1=CC(=CC(=C1OC)O)C(=O)O	Baja	47.83 μM	4.85	Baja	13.12 μM	4.19
Compound_1726	6-Allyl-4-(3-methylbut-2-enyl)-1,3-benzodioxol-5-ol	CC(=CCC1=C(C(=CC2=C1OCO2)CC=C)O)C	Baja	55.51 μM	4.15	Media	9.79 μM	5.81
Compound_1727	Tashironin	CC1CCC2(C13CC(=O)C4(C2(COC4(C3O)OC(=O)C5=CC=CC=C5)C)C)O	Baja	33.17 μM	4.65	Baja	55.59 μM	4.04
Compound_1728	Indican	C1=CC=C2C(=C1)C(=CN2)OC3C(C(C(C(O3)CO)O)O)O	Alta	0.45 μM	6.73	Alta	0.18 μM	6.11
Compound_1729	Dehydroabietinol	CC(C)C1=CC2=C(C=C1)C3(CCCC(C3CC2)(C)CO)C	Baja	21.36 μM	4.22	Media	7.10 μM	5.8
Compound_1730	(+)-delta-Selinene	CC1=C2C=C(CCC2(CCC1)C)C(C)C	Baja	86.16 μM	4.96	Media	6.64 μM	5.59
Compound_1731	Caryophyllene	CC1=CCCC(=C)C2CC(C2CC1)(C)C	Baja	75.29 μM	4.04	Media	5.95 μM	5.49
Compound_1732	Arctigenin	COC1=C(C=C(C=C1)CC2COC(=O)C2CC3=CC(=C(C=C3)O)OC)OC	Baja	26.41 μM	4.03	Media	4.16 μM	5.31
Compound_1733	Trachelogenin	COC1=C(C=C(C=C1)CC2COC(=O)C2(CC3=CC(=C(C=C3)O)OC)O)OC	Baja	22.70 μM	4.51	Media	6.75 μM	5.44
Compound_1734	5,7-Dimethoxycoumarin	COC1=CC2=C(C=CC(=O)O2)C(=C1)OC	Baja	91.43 μM	4.21	Baja	54.99 μM	4.16
Compound_1735	Scoparone	COC1=C(C=C2C(=C1)C=CC(=O)O2)OC	Baja	65.04 μM	4.26	Baja	18.44 μM	4.81
Compound_1736	Urogastrone	CCC(C)C(C(=O)NC(CCC(=O)O)C(=O)NC(CO)C(=O)NC(CC(C)C)C(=O)NC(CC(=O)O)C(=O)NC(CO)C(=O)NC(CC1=CC=C(C=C1)O)C(=O)NC(C(C)O)C(=O)NC(CS)C(=O)NC(CC(=O)N)C(=O)NC(CS)C(=O)NC(C(C)C)C(=O)NC(C(C)CC)C(=O)NCC(=O)NC(CC2=CC=C(C=C2)O)C(=O)NC(CO)C(=O)NCC(=O)NC(CC(=O)O)C(=O)NC(CCCNC(=N)N)C(=O)NC(CS)C(=O)NC(CCC(=O)N)C(=O)NC(C(C)O)C(=O)NC(CCCNC(=N)N)C(=O)NC(CC(=O)O)C(=O)NC(CC(C)C)C(=O)NC(CCCNC(=N)N)C(=O)NC(CC3=CNC4=CC=C…	Media	6.25 μM	5.49	Baja	42.78 μM	4.71
Compound_1737	(2R)-3-[(1R,3S)-2,2-dimethyl-3-(3-oxobutyl)cyclopropyl]-1-(4-hydroxy-3-methylphenyl)-2-methylpropan-1-one	CC1=C(C=CC(=C1)C(=O)C(C)CC2C(C2(C)C)CCC(=O)C)O	Baja	67.19 μM	4.96	Media	5.71 μM	5.96
Compound_1738	Multifidone	CC1CC2C(C2(C)C)CCC3(C=C4C1(O3)C(=O)C=C(C4=O)C)C	Baja	58.33 μM	4.2	Media	7.50 μM	5.28
Compound_1739	Arjunone	COC1=CC(=C(C=C1)C2CC(=O)C3=C(O2)C=C(C=C3OC)OC)OC	Baja	68.76 μM	4.75	Media	1.68 μM	5.16
Compound_1740	Multifidanol	CC1CC2C(C2(C)C)CCC(C=C3C(C(CC3(C1=O)O)C)O)(C)O	Baja	56.55 μM	4.34	Media	5.66 μM	5.67
Compound_1741	Multifidenol	CC1CC2C(C2(C)C)CCC(C=C3C(C(=CC3(C1=O)O)C)O)(C)O	Baja	41.84 μM	4	Media	1.58 μM	5.3
Compound_1742	Diterpenoid SP-II	CC12CCCC(C1CCC34C2CCC(C3)C(C4)(CO)O)(C)C(=O)O	Media	1.87 μM	5.01	Media	2.13 μM	5.66
Compound_1743	Jatropholone A	CC1CC2=C(C(=C3C4C(C4(C)C)CCC(=C)C3=C2C1=O)C)O	Baja	24.12 μM	4.03	Media	1.24 μM	5.13
Compound_1744	Jatrophenone	CC1CC2C(=CC(C(=O)CC(C=CC(C2=O)C)C(=C)C)C)C1OC(=O)C	Baja	52.11 μM	4.08	Media	7.80 μM	5.97
Compound_1745	Jatrophenone	CC1CC2C(=CC(C(=O)CC(C=CC(C2=O)C)C(=C)C)C)C1OC(=O)C	Baja	97.06 μM	4.39	Media	2.52 μM	5.46
Compound_1746	Podocarpic acid	CC12CCCC(C1CCC3=C2C=C(C=C3)O)(C)C(=O)O	Baja	79.34 μM	4.12	Media	8.10 μM	5.94
Compound_1747	Chantriolide A	CC1=C(C(=O)OC(C1)C(C)C2C(=O)CC3C2(C(CC4C3C5C(O5)C6(C4(C(C7C(C6)O7)OC(=O)C)C)O)OC(=O)C)C)COC8C(C(C(C(O8)CO)O)O)O	Alta	0.89 μM	6.41	Alta	0.55 μM	6.86
Compound_1748	Trigoheterin B	CC1CC2C3(C(C(C(C(C3C(C4(C(C2(C1OC(=O)C5=CC=CC=C5)O4)OC(=O)C)C)OC(=O)C)OC(=O)C)(C(=C)C)OC(=O)C)OC(=O)C6=CC=CC=C6)C)O	Media	8.37 μM	5.56	Media	3.74 μM	5.62
Compound_1749	Celastrol	CC1=C(C(=O)C=C2C1=CC=C3C2(CCC4(C3(CCC5(C4CC(CC5)(C)C(=O)O)C)C)C)C)O	Baja	73.68 μM	4.28	Media	8.77 μM	5.48
Compound_1750	Multifidone	CC1CC2C(C2(C)C)CCC3(C=C4C1(O3)C(=O)C=C(C4=O)C)C	Baja	13.26 μM	4.81	Media	9.27 μM	5.1
Compound_1751	Epi-dihydrophaseic acid	CC(=CC(=O)O)C=CC1(C2(CC(CC1(OC2)C)O)C)O	Media	9.62 μM	5.5	Media	1.19 μM	5.97
Compound_1752	(2S,3R,6aS,7R,10aR)-3-hydroxy-2,5-dimethyl-10-methylidene-7-prop-1-en-2-yl-3,6a,7,8,9,10a-hexahydro-2H-benzo[h]azulene-1,4-dione	CC1C(C2=C(C1=O)C3C(C=C(C2=O)C)C(CCC3=C)C(=C)C)O	Baja	48.25 μM	4.59	Media	6.73 μM	5.95
Compound_1753	Hovetrichoside C	C1=CC(=CC=C1CC2(C(=O)C3=C(O2)C=C(C=C3OC4C(C(C(C(O4)CO)O)O)O)O)O)O	Media	5.87 μM	5.39	Media	1.86 μM	5.64
Compound_1754	Fraxetin	COC1=C(C(=C2C(=C1)C=CC(=O)O2)O)O	Baja	36.38 μM	4.35	Baja	52.01 μM	4.8
Compound_1755	Fraxin	COC1=C(C(=C2C(=C1)C=CC(=O)O2)OC3C(C(C(C(O3)CO)O)O)O)O	Media	6.34 μM	5.89	Media	5.96 μM	5.02
Compound_1756	Isobiflorin	CC1=CC(=O)C2=C(O1)C(=C(C=C2O)O)C3C(C(C(C(O3)CO)O)O)O	Alta	0.53 μM	7	Alta	0.23 μM	6.18
Compound_1757	Corilagin	C1C2C(C(C(C(O2)OC(=O)C3=CC(=C(C(=C3)O)O)O)O)OC(=O)C4=CC(=C(C(=C4C5=C(C(=C(C=C5C(=O)O1)O)O)O)O)O)O)O	Alta	0.53 μM	6.67	Alta	0.32 μM	6.07
Compound_1758	Sakuranetin	COC1=CC(=C2C(=O)CC(OC2=C1)C3=CC=C(C=C3)O)O	Baja	48.59 μM	4.01	Media	8.75 μM	5.6
Compound_1759	Caffeic Acid	C1=CC(=C(C=C1C=CC(=O)O)O)O	Baja	52.67 μM	4.36	Baja	87.75 μM	4.84
Compound_1760	BTZ043 Racemate	CC1COC2(O1)CCN(CC2)C3=NC(=O)C4=C(S3)C(=CC(=C4)C(F)(F)F)[N+](=O)[O-]	Baja	45.50 μM	4.85	Alta	0.11 μM	6.43
Compound_1761	Citric Acid	C(C(=O)O)C(CC(=O)O)(C(=O)O)O	Media	8.11 μM	5.9	Baja	37.55 μM	4.03
Compound_1762	Bicyclooctane carboxylic acid derivative	CCSCC1C2CCC3C(C2)(C1=O)C(=O)OC4C35COC(C5C(C(C4)O)(C)C)O	Alta	0.32 μM	6.28	Alta	0.76 μM	6.01
Compound_1763	Salicylic acid glucoside	C1=CC=C(C(=C1)C(=O)O)OC2C(C(C(C(O2)CO)O)O)O	Baja	64.72 μM	4.25	Media	9.15 μM	5.67
Compound_1764	2,4-Dihydroxybenzoic acid	C1=CC(=C(C=C1O)O)C(=O)O	Baja	49.66 μM	4.2	Baja	34.46 μM	4.5
Compound_1765	2,5-Dihydroxybenzoic acid	C1=CC(=C(C=C1O)C(=O)O)O	Baja	15.69 μM	4.98	Baja	34.17 μM	4.6
Compound_1766	1-Caffeoyl-beta-D-glucose	C1=CC(=C(C=C1C=CC(=O)OC2C(C(C(C(O2)CO)O)O)O)O)O	Media	6.42 μM	5.83	Media	2.25 μM	5.57
Compound_1767	Roseoside	CC1=CC(=O)CC(C1(C=CC(C)OC2C(C(C(C(O2)CO)O)O)O)O)(C)C	Alta	0.72 μM	6.95	Alta	0.79 μM	6.8
Compound_1768	isorhamnetin 3-O-glucoside	COC1=C(C=CC(=C1)C2=C(C(=O)C3=C(C=C(C=C3O2)O)O)OC4C(C(C(C(O4)CO)O)O)O)O	Media	5.94 μM	5.37	Media	2.07 μM	5.78
Compound_1769	Gallic Acid	C1=C(C=C(C(=C1O)O)O)C(=O)O	Baja	39.20 μM	4.58	Baja	19.29 μM	4.46
Compound_1770	Gallic Acid	C1=C(C=C(C(=C1O)O)O)C(=O)O	Baja	73.36 μM	4.7	Baja	72.53 μM	4.88
Compound_1771	4-Hydroxycinnamic acid	C1=CC(=CC=C1C=CC(=O)O)O	Baja	39.12 μM	4.08	Baja	50.89 μM	4.09
Compound_1772	Luteolin 7-O-glucoside	C1=CC(=C(C=C1C2=CC(=O)C3=C(C=C(C=C3O2)OC4C(C(C(C(O4)CO)O)O)O)O)O)O	Media	8.17 μM	5.53	Media	9.60 μM	5.46
Compound_1773	Apigenin-7-O-Glucoside	C1=CC(=CC=C1C2=CC(=O)C3=C(C=C(C=C3O2)OC4C(C(C(C(O4)CO)O)O)O)O)O	Media	1.50 μM	5.05	Media	6.10 μM	5.82
Compound_1774	Kaempferol-3-O-glucoside-7-O-rhamnoside	CC1C(C(C(C(O1)OC2=CC(=C3C(=C2)OC(=C(C3=O)OC4C(C(C(C(O4)CO)O)O)O)C5=CC=C(C=C5)O)O)O)O)O	Media	4.19 μM	5.39	Media	7.03 μM	5.72
Compound_1775	Luteolin 7-o-rutinoside	CC1C(C(C(C(O1)OCC2C(C(C(C(O2)OC3=CC(=C4C(=C3)OC(=CC4=O)C5=CC(=C(C=C5)O)O)O)O)O)O)O)O)O	Media	6.67 μM	5.28	Media	2.49 μM	5.68
Compound_1776	Rutin	CC1C(C(C(C(O1)OCC2C(C(C(C(O2)OC3=C(OC4=CC(=CC(=C4C3=O)O)O)C5=CC(=C(C=C5)O)O)O)O)O)O)O)O	Media	7.52 μM	5.84	Media	7.37 μM	5.02
Compound_1777	9-Hydroxy-7-megastigmen-3-one glucoside	CC1CC(=O)CC(C1C=CC(C)OC2C(C(C(C(O2)CO)O)O)O)(C)C	Alta	0.56 μM	6.04	Alta	0.62 μM	6.68
Compound_1778	Cyclohexanone	C1CCC(=O)CC1	Baja	22.30 μM	4.34	Media	8.65 μM	5.75
Compound_1779	Luteolin	C1=CC(=C(C=C1C2=CC(=O)C3=C(C=C(C=C3O2)O)O)O)O	Media	5.67 μM	5.46	Media	8.14 μM	5.79
Compound_1780	Luteolin 7-O-glucoside	C1=CC(=C(C=C1C2=CC(=O)C3=C(C=C(C=C3O2)OC4C(C(C(C(O4)CO)O)O)O)O)O)O	Media	8.01 μM	5.83	Media	1.28 μM	5.62
Compound_1781	Luteolin 7-apiosyl-(1->2)-glucoside	C1C(C(C(O1)OC2C(C(C(OC2OC3=CC(=C4C(=C3)OC(=CC4=O)C5=CC(=C(C=C5)O)O)O)CO)O)O)O)(CO)O	Media	9.11 μM	5.23	Media	5.03 μM	5.16
Compound_1782	Cyclohexanone	C1CCC(=O)CC1	Baja	60.58 μM	4.8	Media	3.21 μM	5.65
Compound_1783	Luteolin	C1=CC(=C(C=C1C2=CC(=O)C3=C(C=C(C=C3O2)O)O)O)O	Media	1.14 μM	5.01	Media	3.86 μM	5.83
Compound_1784	Rhodexoside	CC1C(C(C(C(O1)OC2CCC3(C(C2)CCC4C3C(CC5(C4(CCC5C6=CC(=O)OC6)O)C)O)C)O)O)OC7C(C(C(C(O7)CO)O)O)O	Alta	0.75 μM	6.67	Alta	0.64 μM	6.14
Compound_1785	Orientin	C1=CC(=C(C=C1C2=CC(=O)C3=C(O2)C(=C(C=C3O)O)C4C(C(C(C(O4)CO)O)O)O)O)O	Media	7.72 μM	5.65	Media	1.72 μM	5.33
Compound_1786	quercetin-3-O-pentosyl-pentoside	C1C(C(C(C(O1)OC2C(C(COC2OC3=C(OC4=CC(=CC(=C4C3=O)O)O)C5=CC(=C(C=C5)O)O)O)O)O)O)O	Media	5.78 μM	5.88	Media	1.89 μM	5.58
Compound_1787	Diosmetin 7-O-beta-D-glucopyranoside	COC1=C(C=C(C=C1)C2=CC(=O)C3=C(C=C(C=C3O2)OC4C(C(C(C(O4)CO)O)O)O)O)O	Media	9.21 μM	5.56	Media	2.22 μM	5.33
Compound_1788	Diosmetin	COC1=C(C=C(C=C1)C2=CC(=O)C3=C(C=C(C=C3O2)O)O)O	Media	9.97 μM	5.79	Media	7.55 μM	5.12
Compound_1789	Diosmetin	COC1=C(C=C(C=C1)C2=CC(=O)C3=C(C=C(C=C3O2)O)O)O	Media	5.29 μM	5.03	Media	4.32 μM	5.49
Compound_1790	Luteolin	C1=CC(=C(C=C1C2=CC(=O)C3=C(C=C(C=C3O2)O)O)O)O	Media	6.15 μM	5.01	Media	1.98 μM	5.22
Compound_1791	Diosmetin	COC1=C(C=C(C=C1)C2=CC(=O)C3=C(C=C(C=C3O2)O)O)O	Media	6.52 μM	5.68	Media	4.21 μM	5.32
Compound_1792	Diosmetin	COC1=C(C=C(C=C1)C2=CC(=O)C3=C(C=C(C=C3O2)O)O)O	Media	3.42 μM	5.25	Media	8.93 μM	5.26
Compound_1793	1-Chloro-4-nitrobenzene	C1=CC(=CC=C1[N+](=O)[O-])Cl	Baja	14.45 μM	4.59	Media	4.34 μM	5.02
Compound_1794	Narcissin	CC1C(C(C(C(O1)OCC2C(C(C(C(O2)OC3=C(OC4=CC(=CC(=C4C3=O)O)O)C5=CC(=C(C=C5)O)OC)O)O)O)O)O)O	Media	6.05 μM	5.63	Media	9.02 μM	5.83
Compound_1795	Astragalin	C1=CC(=CC=C1C2=C(C(=O)C3=C(C=C(C=C3O2)O)O)OC4C(C(C(C(O4)CO)O)O)O)O	Media	1.45 μM	5.48	Media	1.83 μM	5.24
Compound_1796	Friedelin	CC1C(=O)CCC2C1(CCC3C2(CCC4(C3(CCC5(C4CC(CC5)(C)C)C)C)C)C)C	Baja	27.28 μM	4.93	Media	5.80 μM	5.81
Compound_1797	Luteolin	C1=CC(=C(C=C1C2=CC(=O)C3=C(C=C(C=C3O2)O)O)O)O	Media	7.69 μM	5.95	Media	1.39 μM	5.92
Compound_1798	Rutin	CC1C(C(C(C(O1)OCC2C(C(C(C(O2)OC3=C(OC4=CC(=CC(=C4C3=O)O)O)C5=CC(=C(C=C5)O)O)O)O)O)O)O)O	Media	7.18 μM	5.59	Media	1.59 μM	5.38
Compound_1799	Kaempferol	C1=CC(=CC=C1C2=C(C(=O)C3=C(C=C(C=C3O2)O)O)O)O	Baja	38.71 μM	4.23	Media	7.53 μM	5.32
Compound_1800	Quercetin	C1=CC(=C(C=C1C2=C(C(=O)C3=C(C=C(C=C3O2)O)O)O)O)O	Media	1.93 μM	5.8	Media	7.91 μM	5.28
Compound_1801	Cyanidin	C1=CC(=C(C=C1C2=[O+]C3=CC(=CC(=C3C=C2O)O)O)O)O	Media	4.94 μM	5.41	Media	3.24 μM	5.94
Compound_1802	Taxifolin	C1=CC(=C(C=C1C2C(C(=O)C3=C(C=C(C=C3O2)O)O)O)O)O	Media	8.58 μM	5.82	Media	1.37 μM	5.89
Compound_1803	Bryophyllin B	CC(=O)OC1CC(CC2(C13C4C(CC2)C5(CCC(C5(CC4OC3O)C)C6=COC(=O)C=C6)O)O)O	Baja	14.04 μM	4.64	Baja	67.92 μM	4
Compound_1804	Bryophyllin B	CC(=O)OC1CC(CC2(C13C4C(CC2)C5(CCC(C5(CC4OC3O)C)C6=COC(=O)C=C6)O)O)O	Baja	86.08 μM	4.06	Baja	30.06 μM	4.6
Compound_1805	Bersaldegenin 3-acetate	CC(=O)OC1CC(C2(C3CCC4(C(CCC4(C3CCC2(C1)O)O)C5=COC(=O)C=C5)C)C=O)O	Baja	19.64 μM	4.09	Alta	0.52 μM	6.41
Compound_1806	Quercetin	C1=CC(=C(C=C1C2=C(C(=O)C3=C(C=C(C=C3O2)O)O)O)O)O	Media	9.51 μM	5.51	Media	7.71 μM	5.56
Compound_1807	Gallic Acid	C1=C(C=C(C(=C1O)O)O)C(=O)O	Baja	63.19 μM	4.78	Baja	14.71 μM	4.46
Compound_1808	Quercitrin	CC1C(C(C(C(O1)OC2=C(OC3=CC(=CC(=C3C2=O)O)O)C4=CC(=C(C=C4)O)O)O)O)O	Media	3.28 μM	5.74	Media	9.17 μM	5.29
Compound_1809	Luteolin 7,4'-diglucoside	C1=CC(=C(C=C1C2=CC(=O)C3=C(C=C(C=C3O2)OC4C(C(C(C(O4)CO)O)O)O)O)O)OC5C(C(C(C(O5)CO)O)O)O	Media	4.02 μM	5.51	Media	7.86 μM	5.16
Compound_1810	3,4-Dihydroxybenzoic acid	C1=CC(=C(C=C1C(=O)O)O)O	Baja	48.76 μM	4.09	Baja	52.49 μM	4.03
Compound_1811	Caffeic Acid	C1=CC(=C(C=C1C=CC(=O)O)O)O	Baja	49.64 μM	4.52	Baja	83.09 μM	4.27
Compound_1812	Fucatoside C	C1C(C(C(O1)OC2C(C(OC(C2OC3C(C(CO3)(CO)O)O)OCCC4=CC(=C(C=C4)O)O)CO)OC(=O)C=CC5=CC(=C(C=C5)O)O)O)(CO)O	Media	4.11 μM	5.69	Media	5.98 μM	5.54
Compound_1813	Theveside	C1C=C(C2C1(C(=COC2OC3C(C(C(C(O3)CO)O)O)O)C(=O)O)O)CO	Alta	0.76 μM	6.3	Alta	0.30 μM	6.83
Compound_1814	Vanillic Acid	COC1=C(C=CC(=C1)C(=O)O)O	Baja	58.04 μM	4.14	Baja	57.99 μM	4.14
Compound_1815	Fucatoside C	C1C(C(C(O1)OC2C(C(OC(C2OC3C(C(CO3)(CO)O)O)OCCC4=CC(=C(C=C4)O)O)CO)OC(=O)C=CC5=CC(=C(C=C5)O)O)O)(CO)O	Media	9.71 μM	5.85	Media	8.49 μM	5.51
Compound_1816	p-Coumaric acid	C1=CC(=CC=C1C=CC(=O)O)O	Baja	60.70 μM	4.39	Baja	26.75 μM	4.06
Compound_1817	Ferulic acid	COC1=C(C=CC(=C1)C=CC(=O)O)O	Baja	13.39 μM	4.66	Baja	76.00 μM	4.17
Compound_1818	Ethyl Beta-D-Galactopyranoside	CCOC1C(C(C(C(O1)CO)O)O)O	Media	3.93 μM	5.84	Baja	32.10 μM	4.76
Compound_1819	Lamiidoside	CC1(C(CC2(C1C(OC=C2C(=O)OC)OC3C(C(C(C(O3)CO)O)O)O)O)OC(=O)C=CC4=CC=C(C=C4)O)O	Media	7.90 μM	5.61	Media	8.17 μM	5.07
Compound_1820	8-Epiloganin	CC1C(CC2C1C(OC=C2C(=O)OC)OC3C(C(C(C(O3)CO)O)O)O)O	Alta	0.78 μM	6.72	Alta	0.83 μM	6.84
Compound_1821	Linaclotide	CC1C(=O)NC2CSSCC3C(=O)NC(C(=O)NC(C(=O)NC(CSSCC(NC(=O)CNC(=O)C(NC2=O)C(C)O)C(=O)NC(CC4=CC=C(C=C4)O)C(=O)O)C(=O)NC(CSSCC(C(=O)N3)N)C(=O)NC(C(=O)N5CCCC5C(=O)N1)CC(=O)N)CC6=CC=C(C=C6)O)CCC(=O)O	Media	3.49 μM	5.92	Baja	89.06 μM	4.78
Compound_1822	Pectolinaroside	CC1C(C(C(C(O1)OCC2C(C(C(C(O2)OC3=C(C(=C4C(=C3)OC(=CC4=O)C5=CC=C(C=C5)OC)O)OC)O)O)O)O)O)O	Media	1.61 μM	5.85	Media	4.09 μM	5.58
Compound_1823	Arenarioside	CC1C(C(C(C(O1)OC2C(C(OC(C2OC(=O)C=CC3=CC(=C(C=C3)O)O)COC4C(C(C(CO4)O)O)O)OCCC5=CC(=C(C=C5)O)O)O)O)O)O	Media	4.69 μM	5.04	Media	5.33 μM	5.69
Compound_1824	Verbascoside	CC1C(C(C(C(O1)OC2C(C(OC(C2OC(=O)C=CC3=CC(=C(C=C3)O)O)CO)OCCC4=CC(=C(C=C4)O)O)O)O)O)O	Media	3.79 μM	5.75	Media	4.68 μM	5.87
Compound_1825	Verbascoside	CC1C(C(C(C(O1)OC2C(C(OC(C2OC(=O)C=CC3=CC(=C(C=C3)O)O)CO)OCCC4=CC(=C(C=C4)O)O)O)O)O)O	Media	5.89 μM	5.29	Media	9.13 μM	5.55
Compound_1826	Isoacteoside	CC1C(C(C(C(O1)OC2C(C(OC(C2O)OCCC3=CC(=C(C=C3)O)O)COC(=O)C=CC4=CC(=C(C=C4)O)O)O)O)O)O	Media	2.05 μM	5.35	Media	6.90 μM	5.51
Compound_1827	Parviflorin	CCCCCCCCCCC(C1CCC(O1)C2CCC(O2)C(CCCCCCCCC(CC3=CC(OC3=O)C)O)O)O	Media	3.23 μM	5.21	Media	7.54 μM	5.38
Compound_1828	Dihydroxy-dimethoxyflavone	COC1=C(C(=CC2=C1C(=O)C(=C(O2)C3=CC=CC=C3)OC)O)O	Baja	85.79 μM	4.25	Media	2.28 μM	5.55
Compound_1829	Dihydroxy-dimethoxyflavone	COC1=C(C(=CC2=C1C(=O)C(=C(O2)C3=CC=CC=C3)OC)O)O	Baja	74.45 μM	4.62	Media	9.23 μM	5.06
Compound_1830	Dihydroxy-dimethoxyflavone	COC1=C(C(=CC2=C1C(=O)C(=C(O2)C3=CC=CC=C3)OC)O)O	Baja	35.56 μM	4.13	Media	1.22 μM	5.56
Compound_1831	Eupafolin	COC1=C(C2=C(C=C1O)OC(=CC2=O)C3=CC(=C(C=C3)O)O)O	Baja	14.21 μM	4.13	Media	1.01 μM	5.74
Compound_1832	Cirsiliol	COC1=C(C(=C2C(=C1)OC(=CC2=O)C3=CC(=C(C=C3)O)O)O)OC	Baja	95.14 μM	4.14	Media	8.29 μM	5.31
Compound_1833	5-Hydroxy-2-(1-Hydroxyethyl)Naphtho(2,3-B)Furan-4,9-Dione	CC(C1=CC2=C(O1)C(=O)C3=C(C2=O)C(=CC=C3)O)O	Baja	63.73 μM	4.91	Media	8.51 μM	5.36
Compound_1834	Salvigenin	COC1=CC=C(C=C1)C2=CC(=O)C3=C(C(=C(C=C3O2)OC)OC)O	Baja	65.14 μM	4.22	Media	1.85 μM	5.77
Compound_1835	Olean-12-en-28-oic acid, 3beta-hydroxy-, methyl ester, acetate	CC(=O)OC1CCC2(C(C1(C)C)CCC3(C2CC=C4C3(CCC5(C4CC(CC5)(C)C)C(=O)OC)C)C)C	Baja	21.18 μM	4.8	Media	8.91 μM	5.11
Compound_1836	Cacodylic Acid	C[As](=O)(C)O	Baja	90.07 μM	4.25	Baja	79.91 μM	4.12
Compound_1837	Camaric acid	CC=C(C)C(=O)OC1CC(CC2C1(CCC3(C2=CCC4C3(CCC5C46CCC(C5(C)C)(OC6)O)C)C)C(=O)O)(C)C	Baja	16.88 μM	4.61	Media	1.03 μM	5.82
Compound_1838	Lantanolic acid	CC1(CCC2(CCC3(C(=CCC4C3(CCC5C46CCC(C5(C)C)(OC6)O)C)C2C1)C)C(=O)O)C	Baja	83.36 μM	4.64	Media	1.28 μM	5.65
Compound_1839	Lanicor	CC1C(C(CC(O1)OC2C(OC(CC2O)OC3C(OC(CC3O)OC4CCC5(C(C4)CCC6C5CC(C7(C6(CCC7C8=CC(=O)OC8)O)C)O)C)C)C)O)O	Alta	0.42 μM	6.09	Alta	0.40 μM	6.28
Compound_1840	Icterogenin	CC=C(C)C(=O)OC1CC(CC2C1(CCC3(C2=CCC4C3(CCC5C4(CCC(=O)C5(C)CO)C)C)C)C(=O)O)(C)C	Baja	25.08 μM	4.6	Media	1.32 μM	5.09
Compound_1841	Lactic Acid	CC(C(=O)O)O	Baja	63.43 μM	4.36	Baja	63.71 μM	4.67
Compound_1842	Decanoic acid, 6-methyl-	CCCCC(C)CCCCC(=O)O	Media	2.91 μM	5.64	Media	8.56 μM	5.57
Compound_1843	Camarinic Acid	CC1CC(C2(CCC3(C(=CCC4C3(CCC5C46CCC(C5(C)C)(OC6)O)C)C2C1C)C)C(=O)O)OC(=O)C	Baja	96.36 μM	4.67	Media	6.40 μM	5.23
Compound_1844	Glutathione	C(CC(=O)NC(CS)C(=O)NCC(=O)O)C(C(=O)O)N	Media	2.51 μM	5.6	Media	6.52 μM	5.02
Compound_1845	3-Hydroxyolean-12-en-28-oic acid	CC1(CCC2(CCC3(C(=CCC4C3(CCC5C4(CCC(C5(C)C)O)C)C)C2C1)C)C(=O)O)C	Baja	54.57 μM	4.92	Media	4.31 μM	5.3
Compound_1846	Lantadene B	CC(=CC(=O)OC1CC(CC2C1(CCC3(C2=CCC4C3(CCC5C4(CCC(=O)C5(C)C)C)C)C)C(=O)O)(C)C)C	Baja	36.53 μM	4.74	Media	6.99 μM	5.37
Compound_1847	Flonicamid	C1=CN=CC(=C1C(F)(F)F)C(=O)NCC#N	Baja	88.51 μM	4.06	Baja	10.31 μM	4.02
Compound_1848	Betulinic Acid	CC(=C)C1CCC2(C1C3CCC4C5(CCC(C(C5CCC4(C3(CC2)C)C)(C)C)O)C)C(=O)O	Media	2.79 μM	5.11	Media	6.35 μM	5.68
Compound_1849	Lantanolic acid	CC1(CCC2(CCC3(C(=CCC4C3(CCC5C46CCC(C5(C)C)(OC6)O)C)C2C1)C)C(=O)O)C	Baja	82.03 μM	4.65	Media	4.65 μM	5.2
Compound_1850	Lantic acid	CC1CCC2(CCC3(C(=CCC4C3(CCC5C46CCC(C5(C)C)(OC6)O)C)C2C1C)C)C(=O)O	Baja	28.81 μM	4.61	Media	9.00 μM	5.61
Compound_1851	Zearalenone	CC1CCCC(=O)CCCC=CC2=C(C(=CC(=C2)O)O)C(=O)O1	Baja	59.73 μM	4.78	Media	2.51 μM	5.19
Compound_1852	beta-OCIMENE, (3E)-	CC(=CCC=C(C)C=C)C	Baja	64.95 μM	4.87	Media	7.99 μM	5.76
Compound_1853	Eucalyptol	CC1(C2CCC(O1)(CC2)C)C	Baja	11.88 μM	4.47	Media	6.69 μM	5.65
Compound_1854	alpha-PINENE	CC1=CCC2CC1C2(C)C	Baja	41.06 μM	4.18	Media	6.68 μM	5.96
Compound_1855	beta-Pinene	CC1(C2CCC(=C)C1C2)C	Baja	86.34 μM	4.89	Media	7.71 μM	5.91
Compound_1856	Eremanthin	CC1=CCC2C(C3C1CCC3=C)OC(=O)C2=C	Baja	21.14 μM	4.7	Media	7.01 μM	5.6
Compound_1857	Dehydrocostus lactone, (-)-	C=C1CCC2C(C3C1CCC3=C)OC(=O)C2=C	Baja	27.05 μM	4.21	Media	9.92 μM	5.89
Compound_1858	Furosemide	C1=COC(=C1)CNC2=CC(=C(C=C2C(=O)O)S(=O)(=O)N)Cl	Baja	40.64 μM	4.6	Baja	32.50 μM	4.83
Compound_1859	Furosemide	C1=COC(=C1)CNC2=CC(=C(C=C2C(=O)O)S(=O)(=O)N)Cl	Baja	41.82 μM	4.27	Baja	95.41 μM	4.3
Compound_1860	Artecanin	CC1(CCC2C(C3C14C(O4)C5C3(O5)C)OC(=O)C2=C)O	Baja	86.06 μM	4.29	Media	5.88 μM	5.64
Compound_1861	1-Tridecanol	CCCCCCCCCCCCCO	Media	5.64 μM	5.01	Media	8.05 μM	5.92
Compound_1862	1,4-Naphthoquinone	C1=CC=C2C(=O)C=CC(=O)C2=C1	Baja	28.80 μM	4.22	Baja	41.60 μM	4.84
Compound_1863	9(11),12-Oleanadien-3-ol	CC1(CCC2(CCC3(C(=CC=C4C3(CCC5C4(CCC(C5(C)C)O)C)C)C2C1)C)C)C	Baja	85.80 μM	4.73	Media	7.36 μM	5.07
Compound_1864	9(11),12-Oleanadien-3-ol	CC1(CCC2(CCC3(C(=CC=C4C3(CCC5C4(CCC(C5(C)C)O)C)C)C2C1)C)C)C	Baja	33.80 μM	4.2	Media	2.04 μM	5.26
Compound_1865	(-)-Catechin	C1C(C(OC2=CC(=CC(=C21)O)O)C3=CC(=C(C=C3)O)O)O	Media	5.36 μM	5.78	Media	6.66 μM	5.36
Compound_1866	Afzelin	CC1C(C(C(C(O1)OC2=C(OC3=CC(=CC(=C3C2=O)O)O)C4=CC=C(C=C4)O)O)O)O	Media	4.52 μM	5.61	Media	2.77 μM	5.59
Compound_1867	Uric Acid	C12=C(NC(=O)N1)NC(=O)NC2=O	Baja	65.41 μM	4.05	Baja	26.42 μM	4.39
Compound_1868	1,2,3,19-Tetrahydroxy-12-ursen-28-oic acid	CC1CCC2(CCC3(C(=CCC4C3(CCC5C4(C(C(C(C5(C)C)O)O)O)C)C)C2C1(C)O)C)C(=O)O	Media	2.42 μM	5.98	Media	1.91 μM	5.06
Compound_1869	Suavissimoside R1	CC1CCC2(CCC3(C(=CCC4C3(CCC5C4(CC(C(C5(C)C(=O)O)O)O)C)C)C2C1(C)O)C)C(=O)OC6C(C(C(C(O6)CO)O)O)O	Alta	0.39 μM	6.22	Alta	0.19 μM	6.88
Compound_1870	2-Hydroxy-1,4-naphthoquinone	C1=CC=C2C(=C1)C(=CC(=O)C2=O)O	Baja	27.56 μM	4.03	Baja	43.78 μM	4.18
Compound_1871	Beta-Sitosterol	CCC(CCC(C)C1CCC2C1(CCC3C2CC=C4C3(CCC(C4)O)C)C)C(C)C	Media	3.31 μM	5.06	Media	3.14 μM	5.81
Compound_1872	1-Pentadecanol	CCCCCCCCCCCCCCCO	Media	2.28 μM	5.81	Media	3.94 μM	5.65
Compound_1873	Octyl beta-D-glucopyranoside	CCCCCCCCOC1C(C(C(C(O1)CO)O)O)O	Media	2.04 μM	5.41	Media	1.95 μM	5.44
Compound_1874	2''-O-p-Hydroxybenzoylorientin	C1=CC(=CC=C1C(=O)OC2C(C(C(OC2C3=C(C=C(C4=C3OC(=CC4=O)C5=CC(=C(C=C5)O)O)O)O)CO)O)O)O	Media	8.53 μM	5.11	Media	9.18 μM	5.92
Compound_1875	Astragalin	C1=CC(=CC=C1C2=C(C(=O)C3=C(C=C(C=C3O2)O)O)OC4C(C(C(C(O4)CO)O)O)O)O	Media	1.99 μM	5.1	Media	7.70 μM	5.21
Compound_1876	Quercetin-3-glucoside	C1=CC(=C(C=C1C2=C(C(=O)C3=C(C=C(C=C3O2)O)O)OC4C(C(C(C(O4)CO)O)O)O)O)[O-]	Media	2.15 μM	5.93	Media	6.42 μM	5.26
Compound_1877	Emodin	CC1=CC2=C(C(=C1)O)C(=O)C3=C(C2=O)C=C(C=C3O)O	Baja	14.43 μM	4.15	Media	7.88 μM	5.03
Compound_1878	p-Coumaric acid ethyl ester	CCOC(=O)C=CC1=CC=C(C=C1)O	Baja	69.22 μM	4.44	Baja	46.27 μM	4.24
Compound_1879	Phytol	CC(C)CCCC(C)CCCC(C)CCCC(=CCO)C	Media	9.32 μM	5.45	Media	3.80 μM	5.58
Compound_1880	Aloe emodin	C1=CC2=C(C(=C1)O)C(=O)C3=C(C2=O)C=C(C=C3O)CO	Baja	77.09 μM	4.87	Media	7.20 μM	5.69
Compound_1881	Digiferruginol	C1=CC=C2C(=C1)C(=O)C3=C(C2=O)C(=C(C=C3)CO)O	Baja	20.52 μM	4.45	Media	8.13 μM	5.32
Compound_1882	Fallacinol	COC1=CC2=C(C(=C1)O)C(=O)C3=C(C2=O)C=C(C=C3O)CO	Baja	39.12 μM	4.06	Media	1.59 μM	5.58
Compound_1883	(6R,9R)-3-Oxo-alpha-ionol glucoside	CC1=CC(=O)CC(C1C=CC(C)OC2C(C(C(C(O2)CO)O)O)O)(C)C	Alta	0.83 μM	6.06	Alta	0.87 μM	6.2
Compound_1884	Byzantionoside B	CC1=CC(=O)CC(C1CCC(C)OC2C(C(C(C(O2)CO)O)O)O)(C)C	Alta	0.81 μM	6.65	Alta	0.66 μM	6.5
Compound_1885	Martynoside	CC1C(C(C(C(O1)OC2C(C(OC(C2OC(=O)C=CC3=CC(=C(C=C3)O)OC)CO)OCCC4=CC(=C(C=C4)OC)O)O)O)O)O	Media	1.71 μM	5.11	Media	3.18 μM	5.88
Compound_1886	Martynoside	CC1C(C(C(C(O1)OC2C(C(OC(C2OC(=O)C=CC3=CC(=C(C=C3)O)OC)CO)OCCC4=CC(=C(C=C4)OC)O)O)O)O)O	Media	3.97 μM	5.14	Media	9.22 μM	5.83
Compound_1887	Isomartynoside	CC1C(C(C(C(O1)OC2C(C(OC(C2O)OCCC3=CC(=C(C=C3)OC)O)COC(=O)C=CC4=CC(=C(C=C4)O)OC)O)O)O)O	Media	1.63 μM	5.25	Media	2.48 μM	5.53
Compound_1888	Isomartynoside	CC1C(C(C(C(O1)OC2C(C(OC(C2O)OCCC3=CC(=C(C=C3)OC)O)COC(=O)C=CC4=CC(=C(C=C4)O)OC)O)O)O)O	Media	5.20 μM	5.36	Media	6.88 μM	5.73
Compound_1889	(+)-(Trans)-dorzolamide	CCNC1CC(S(=O)(=O)C2=C1C=C(S2)S(=O)(=O)N)C	Baja	88.48 μM	4.05	Media	1.54 μM	5.79
Compound_1890	cis-Piceid	C1=CC(=CC=C1C=CC2=CC(=CC(=C2)OC3C(C(C(C(O3)CO)O)O)O)O)O	Media	6.11 μM	5.11	Media	9.15 μM	5.33
Compound_1891	Epimeredinoside A	CC1C(C(C(C(O1)OC2C(C(OC(C2O)OCCC3=CC(=C(C=C3)O)OC)COC(=O)C=CC4=CC(=C(C=C4)O)OC)O)O)O)O	Media	9.79 μM	5.47	Media	4.11 μM	5.47
Compound_1892	cis-Permethrin	CC1(C(C1C(=O)OCC2=CC(=CC=C2)OC3=CC=CC=C3)C=C(Cl)Cl)C	Baja	14.07 μM	4.9	Media	6.99 μM	5.96
Compound_1893	Jionoside C	CC1C(C(C(C(O1)OC2C(C(OC(C2OC(=O)C=CC3=CC(=C(C=C3)O)O)CO)OCCC4=CC=CC=C4)O)O)O)O	Media	5.23 μM	5.02	Media	7.86 μM	5.43
Compound_1894	Jionoside C	CC1C(C(C(C(O1)OC2C(C(OC(C2OC(=O)C=CC3=CC(=C(C=C3)O)O)CO)OCCC4=CC=CC=C4)O)O)O)O	Media	7.50 μM	5.01	Media	8.13 μM	5.66
Compound_1895	Verbascoside	CC1C(C(C(C(O1)OC2C(C(OC(C2OC(=O)C=CC3=CC(=C(C=C3)O)O)CO)OCCC4=CC(=C(C=C4)O)O)O)O)O)O	Media	6.27 μM	5.15	Media	5.38 μM	5.3
Compound_1896	6'-O-(cis-1,4-Dihydroxycyclohexanacetyl)acteoside	CC1C(C(C(C(O1)OC2C(C(OC(C2OC(=O)C=CC3=CC(=C(C=C3)O)O)COC(=O)CC4(CCC(CC4)O)O)OCCC5=CC(=C(C=C5)O)O)O)O)O)O	Media	9.65 μM	5.07	Alta	0.81 μM	6.87
Compound_1897	Isoacteoside	CC1C(C(C(C(O1)OC2C(C(OC(C2O)OCCC3=CC(=C(C=C3)O)O)COC(=O)C=CC4=CC(=C(C=C4)O)O)O)O)O)O	Media	5.22 μM	5.43	Media	9.83 μM	5.97
Compound_1898	Isoacteoside	CC1C(C(C(C(O1)OC2C(C(OC(C2O)OCCC3=CC(=C(C=C3)O)O)COC(=O)C=CC4=CC(=C(C=C4)O)O)O)O)O)O	Media	7.25 μM	5.24	Media	7.78 μM	5.31
Compound_1899	Apigenin	C1=CC(=CC=C1C2=CC(=O)C3=C(C=C(C=C3O2)O)O)O	Baja	64.78 μM	4.18	Media	9.13 μM	5.61
Compound_1900	Apigenin-7-O-Glucoside	C1=CC(=CC=C1C2=CC(=O)C3=C(C=C(C=C3O2)OC4C(C(C(C(O4)CO)O)O)O)O)O	Media	4.66 μM	5.63	Media	4.86 μM	5.6
Compound_1901	Luteolin 7-O-glucoside	C1=CC(=C(C=C1C2=CC(=O)C3=C(C=C(C=C3O2)OC4C(C(C(C(O4)CO)O)O)O)O)O)O	Media	9.41 μM	5.13	Media	2.61 μM	5.65
Compound_1902	beta-D-apiofuranosyl-(1->6)-D-glucopyranose	C1C(C(C(O1)OCC2C(C(C(C(O2)O)O)O)O)O)(CO)O	Media	2.26 μM	5.11	Media	3.75 μM	5.23
Compound_1903	Apigenin-7-O-Glucoside	C1=CC(=CC=C1C2=CC(=O)C3=C(C=C(C=C3O2)OC4C(C(C(C(O4)CO)O)O)O)O)O	Media	1.03 μM	5.86	Media	6.33 μM	5.63
Compound_1904	Salidroside	C1=CC(=CC=C1CCOC2C(C(C(C(O2)CO)O)O)O)O	Media	5.86 μM	5.79	Media	8.29 μM	5.11
Compound_1905	2-Methoxy-4-(2-propen-1-yl)phenyl I(2)-D-glucopyranoside 6-(3,4,5-trihydroxybenzoate)	COC1=C(C=CC(=C1)CC=C)OC2C(C(C(C(O2)COC(=O)C3=CC(=C(C(=C3)O)O)O)O)O)O	Media	7.28 μM	5.37	Media	5.39 μM	5.88
Compound_1906	3-Octanoyl-sn-glycerol	CCCCCCCC(=O)OCC(CO)O	Baja	43.11 μM	4.65	Media	2.14 μM	5.06
Compound_1907	(r)5-Hydroxy-3,4-dimethyl-5-pentylfuran-2(5h)-one	CCCCCC1(C(=C(C(=O)O1)C)C)O	Baja	87.76 μM	4.19	Baja	22.97 μM	4.27
Compound_1908	Methyl ferulate	COC1=C(C=CC(=C1)C=CC(=O)OC)O	Baja	74.20 μM	4.8	Baja	96.11 μM	4.7
Compound_1909	alpha-Cadinene, (+)-	CC1=CC2C(CC1)C(=CCC2C(C)C)C	Baja	91.19 μM	4.57	Media	8.17 μM	5.99
Compound_1910	Apigenin	C1=CC(=CC=C1C2=CC(=O)C3=C(C=C(C=C3O2)O)O)O	Baja	43.51 μM	4.1	Media	8.21 μM	5.22
Compound_1911	4',5,7-Trihydroxy-3,6-dimethoxyflavone	COC1=C(C2=C(C=C1O)OC(=C(C2=O)OC)C3=CC=C(C=C3)O)O	Baja	28.76 μM	4.75	Media	6.98 μM	5.17
Compound_1912	5,4'-Dihydroxy-6,7-Dimethoxyflavanone	COC1=C(C(=C2C(=O)CC(OC2=C1)C3=CC=C(C=C3)O)O)OC	Baja	44.76 μM	4.26	Media	4.66 μM	5.44
Compound_1913	alpha-Copaene	CC1=CCC2C3C1C2(CCC3C(C)C)C	Baja	81.91 μM	4.72	Media	5.57 μM	5.76
Compound_1914	Beta-Elemene	CC(=C)C1CCC(C(C1)C(=C)C)(C)C=C	Baja	65.92 μM	4.03	Media	7.69 μM	5.13
Compound_1915	Caryophyllene	CC1=CCCC(=C)C2CC(C2CC1)(C)C	Baja	18.99 μM	4.32	Media	3.42 μM	5.51
Compound_1916	Humulene	CC1=CCC(C=CCC(=CCC1)C)(C)C	Baja	12.89 μM	4.77	Media	1.14 μM	5.84
Compound_1917	Germacrene D	CC1=CCCC(=C)C=CC(CC1)C(C)C	Baja	88.26 μM	4.18	Media	5.88 μM	5.89
Compound_1918	(-)-gamma-Cadinene	CC1=CC2C(CC1)C(=C)CCC2C(C)C	Baja	26.27 μM	4.76	Media	1.57 μM	5.16
Compound_1919	(+)-delta-Cadinene	CC1=CC2C(CCC(=C2CC1)C)C(C)C	Baja	28.00 μM	4.65	Media	8.03 μM	5.43
Compound_1920	Germacrene B	CC1=CCCC(=CCC(=C(C)C)CC1)C	Baja	30.76 μM	4.6	Media	2.74 μM	5.5
Compound_1921	Spathulenol	CC1(C2C1C3C(CCC3(C)O)C(=C)CC2)C	Baja	21.70 μM	4.5	Media	7.32 μM	5.53
Compound_1922	beta-CARYOPHYLLENE OXIDE	CC1(CC2C1CCC3(C(O3)CCC2=C)C)C	Baja	78.23 μM	4.56	Media	3.75 μM	5.75
Compound_1923	alpha-Cadinol	CC1=CC2C(CCC(C2CC1)(C)O)C(C)C	Baja	66.54 μM	4.51	Media	8.86 μM	5.83
Compound_1924	alpha-Muurolol	CC1=CC2C(CCC(C2CC1)(C)O)C(C)C	Baja	97.88 μM	4.42	Media	9.79 μM	5.04
Compound_1925	alpha-Cadinol	CC1=CC2C(CCC(C2CC1)(C)O)C(C)C	Baja	13.44 μM	4.3	Media	2.60 μM	5.61
Compound_1926	(2Z,6E)-Farnesol	CC(=CCCC(=CCCC(=CCO)C)C)C	Media	6.26 μM	5.13	Media	3.04 μM	5.55
Compound_1927	Caryophyllene	CC1=CCCC(=C)C2CC(C2CC1)(C)C	Baja	13.35 μM	4.16	Media	8.27 μM	5.52
Compound_1928	Carvone, (+/-)-	CC1=CCC(CC1=O)C(=C)C	Baja	45.21 μM	4.1	Media	7.39 μM	5.42
Compound_1929	Limonene, (+/-)-	CC1=CCC(CC1)C(=C)C	Baja	78.60 μM	4.16	Media	9.21 μM	5.61
Compound_1930	epi-Bicyclosesquiphellandrene	CC1CCC(C2=CC(=C)CCC12)C(C)C	Baja	19.73 μM	4.84	Media	2.67 μM	5.08
Compound_1931	Piperitenone	CC1=CC(=O)C(=C(C)C)CC1	Baja	94.24 μM	4.69	Media	1.23 μM	5.84
Compound_1932	Piperitone	CC1=CC(=O)C(CC1)C(C)C	Baja	73.79 μM	4.16	Media	1.74 μM	5.38
Compound_1933	beta-Bourbonene	CC(C)C1CCC2(C1C3C2CCC3=C)C	Baja	17.64 μM	4.07	Media	4.14 μM	5.11
Compound_1934	Carvacrol	CC1=C(C=C(C=C1)C(C)C)O	Baja	74.87 μM	4.16	Baja	14.18 μM	4.87
Compound_1935	alpha-PHELLANDRENE	CC1=CCC(C=C1)C(C)C	Baja	19.20 μM	4.84	Media	3.35 μM	5.68
Compound_1936	Caryophyllene	CC1=CCCC(=C)C2CC(C2CC1)(C)C	Baja	40.99 μM	4.45	Media	5.28 μM	5.78
Compound_1937	alpha-PINENE	CC1=CCC2CC1C2(C)C	Baja	97.97 μM	4.16	Media	6.58 μM	5.43
Compound_1938	p-CYMENE	CC1=CC=C(C=C1)C(C)C	Baja	87.29 μM	4.69	Media	1.83 μM	5.92
Compound_1939	Limonene, (+/-)-	CC1=CCC(CC1)C(=C)C	Baja	73.65 μM	4.22	Media	2.05 μM	5.31
Compound_1940	Eucalyptol	CC1(C2CCC(O1)(CC2)C)C	Baja	61.92 μM	4.7	Media	8.01 μM	5.28
Compound_1941	gamma-Terpinene	CC1=CCC(=CC1)C(C)C	Baja	85.17 μM	4.73	Media	9.96 μM	5.26
Compound_1942	Linalool, (+/-)-	CC(=CCCC(C)(C=C)O)C	Media	3.10 μM	5.15	Media	2.77 μM	5.98
Compound_1943	Thymol	CC1=CC(=C(C=C1)C(C)C)O	Baja	78.82 μM	4.93	Baja	30.17 μM	4.86
Compound_1944	Carvacrol	CC1=C(C=C(C=C1)C(C)C)O	Baja	98.62 μM	4.84	Baja	60.10 μM	4.43
Compound_1945	alpha-Copaene	CC1=CCC2C3C1C2(CCC3C(C)C)C	Baja	26.00 μM	4.77	Media	8.09 μM	5.43
Compound_1946	Humulene	CC1=CCC(C=CCC(=CCC1)C)(C)C	Baja	46.04 μM	4.44	Media	3.22 μM	5.59
Compound_1947	Germacrene D	CC1=CCCC(=C)C=CC(CC1)C(C)C	Baja	41.64 μM	4.88	Media	5.08 μM	5.66
Compound_1948	beta-Selinene	CC(=C)C1CCC2(CCCC(=C)C2C1)C	Baja	70.40 μM	4.11	Media	9.37 μM	5.3
Compound_1949	Limonene, (+/-)-	CC1=CCC(CC1)C(=C)C	Baja	99.43 μM	4.82	Media	5.87 μM	5.6
Compound_1950	epi-Bicyclosesquiphellandrene	CC1CCC(C2=CC(=C)CCC12)C(C)C	Baja	15.86 μM	4.58	Media	8.26 μM	5.57
Compound_1951	Ethyl caffeate	CCOC(=O)C=CC1=CC(=C(C=C1)O)O	Baja	29.97 μM	4.4	Baja	74.94 μM	4.06
Compound_1952	3,4-Dicaffeoylquinic acid	C1C(C(C(CC1(C(=O)O)O)OC(=O)C=CC2=CC(=C(C=C2)O)O)OC(=O)C=CC3=CC(=C(C=C3)O)O)O	Alta	0.93 μM	6.94	Alta	0.94 μM	6.59
Compound_1953	Caffeic acid methyl ester	COC(=O)C=CC1=CC(=C(C=C1)O)O	Baja	75.30 μM	4.15	Baja	86.58 μM	4.56
Compound_1954	Etoposide	CC1OCC2C(O1)C(C(C(O2)OC3C4COC(=O)C4C(C5=CC6=C(C=C35)OCO6)C7=CC(=C(C(=C7)OC)O)OC)O)O	Alta	0.73 μM	6.62	Alta	0.15 μM	6.83
Compound_1955	Annopentocin B	CCCCCCCCCCCCC(C(CCC(C1CCC(O1)CC(CCCCCC(CC2=CC(OC2=O)C)O)O)O)O)O	Media	4.45 μM	5.89	Media	7.47 μM	5.98
Compound_1956	(-)-Catechin	C1C(C(OC2=CC(=CC(=C21)O)O)C3=CC(=C(C=C3)O)O)O	Media	4.57 μM	5.12	Media	3.72 μM	5.88
Compound_1957	3,4-O-Trans-Caffeoylquinic Acid Methyl Ester	COC(=O)C1(CC(C(C(C1)OC(=O)C=CC2=CC(=C(C=C2)O)O)OC(=O)C=CC3=CC(=C(C=C3)O)O)O)O	Alta	0.22 μM	6.87	Alta	0.39 μM	6.68
Compound_1958	3,4-O-Trans-Caffeoylquinic Acid Methyl Ester	COC(=O)C1(CC(C(C(C1)OC(=O)C=CC2=CC(=C(C=C2)O)O)OC(=O)C=CC3=CC(=C(C=C3)O)O)O)O	Alta	0.13 μM	6.77	Alta	0.42 μM	6.96
Compound_1959	CID 88473761	C1=CC(=C(C=C1C=O)O)O.C1=CC(=C(C=C1C=O)O)O	Baja	40.40 μM	4.73	Media	8.53 μM	5.25
Compound_1960	Caffeic Acid	C1=CC(=C(C=C1C=CC(=O)O)O)O	Baja	18.23 μM	4.78	Baja	94.92 μM	4.31
Compound_1961	4-Caffeoylquinic acid;4-O-Caffeoylquinic acid	C1C(C(C(CC1(C(=O)O)O)O)OC(=O)C=CC2=CC(=C(C=C2)O)O)O	Media	3.28 μM	5.82	Media	6.64 μM	5.56
Compound_1962	1,4-Dicaffeoylquinic acid	C1C(C(C(CC1(C(=O)O)OC(=O)C=CC2=CC(=C(C=C2)O)O)O)OC(=O)C=CC3=CC(=C(C=C3)O)O)O	Media	1.21 μM	5.18	Media	3.10 μM	5.66
Compound_1963	Chlorogenic Acid	C1C(C(C(CC1(C(=O)O)O)OC(=O)C=CC2=CC(=C(C=C2)O)O)O)O	Alta	0.68 μM	6.75	Alta	0.54 μM	6.59
Compound_1964	1-Caffeoylquinic acid	C1C(C(C(CC1(C(=O)O)OC(=O)C=CC2=CC(=C(C=C2)O)O)O)O)O	Media	5.83 μM	5.54	Alta	0.78 μM	6.3
Compound_1965	Methyl chlorogenate	COC(=O)C1(CC(C(C(C1)OC(=O)C=CC2=CC(=C(C=C2)O)O)O)O)O	Alta	0.21 μM	6.36	Alta	0.77 μM	6.98
Compound_1966	4,5-Dicaffeoylquinic acid	C1C(C(C(CC1(C(=O)O)O)OC(=O)C=CC2=CC(=C(C=C2)O)O)OC(=O)C=CC3=CC(=C(C=C3)O)O)O	Alta	0.37 μM	6.82	Alta	0.14 μM	6.7
Compound_1967	5-O-Caffeoylquinic acid methyl ester	COC(=O)C1(CC(C(C(C1)OC(=O)C=CC2=CC(=C(C=C2)O)O)O)O)O	Alta	0.25 μM	6.37	Alta	0.80 μM	6.3
Compound_1968	3,4-Dicaffeoylquinic acid	C1C(C(C(CC1(C(=O)O)O)OC(=O)C=CC2=CC(=C(C=C2)O)O)OC(=O)C=CC3=CC(=C(C=C3)O)O)O	Alta	0.19 μM	6.9	Alta	0.84 μM	6.46
Compound_1969	3,5-Di-caffeoylquinic acid	C1C(C(C(CC1(C(=O)O)O)OC(=O)C=CC2=CC(=C(C=C2)O)O)O)OC(=O)C=CC3=CC(=C(C=C3)O)O	Alta	0.40 μM	6.23	Alta	0.93 μM	6.8
Compound_1970	3,4-Di-O-caffeoylquinic acid methyl ester	COC(=O)C1(CC(C(C(C1)OC(=O)C=CC2=CC(=C(C=C2)O)O)OC(=O)C=CC3=CC(=C(C=C3)O)O)O)O	Alta	0.35 μM	6.85	Alta	0.59 μM	6.74
Compound_1971	3,4,5-Tricaffeoylquinic acid	C1C(C(C(CC1(C(=O)O)O)OC(=O)C=CC2=CC(=C(C=C2)O)O)OC(=O)C=CC3=CC(=C(C=C3)O)O)OC(=O)C=CC4=CC(=C(C=C4)O)O	Alta	0.61 μM	6.48	Alta	0.42 μM	6.24
Compound_1972	Chlorogenic Acid	C1C(C(C(CC1(C(=O)O)O)OC(=O)C=CC2=CC(=C(C=C2)O)O)O)O	Alta	0.31 μM	6.17	Alta	0.80 μM	6.01
Compound_1973	Miraculin (1-20)	CCC(C)C(C(=O)NC(CC(=O)O)C(=O)NCC(=O)NC(CCC(=O)O)C(=O)NC(CCCCN)C(=O)NC(CC(C)C)C(=O)NC(CCCNC(=N)N)C(=O)NC(C(C)O)C(=O)NCC(=O)NC(C(C)O)C(=O)NC(CC(=O)N)C(=O)O)NC(=O)C(CC(=O)O)NC(=O)C(CC(C)C)NC(=O)C(C(C)C)NC(=O)C1CCCN1C(=O)C(CC(=O)N)NC(=O)C2CCCN2C(=O)C(C)NC(=O)C(CO)NC(=O)C(CC(=O)O)N	Media	4.25 μM	5.72	Baja	96.90 μM	4.87
Compound_1974	delta-Valerolactone	C1CCOC(=O)C1	Baja	79.47 μM	4.49	Baja	82.90 μM	4.65
Compound_1975	Erqrrcqqvcekrlreregrre	CC(C)CC(C(=O)NC(CCCNC(=N)N)C(=O)NC(CCC(=O)O)C(=O)NC(CCCNC(=N)N)C(=O)NC(CCC(=O)O)C(=O)NCC(=O)NC(CCCNC(=N)N)C(=O)NC(CCCNC(=N)N)C(=O)NC(CCC(=O)O)C(=O)O)NC(=O)C(CCCNC(=N)N)NC(=O)C(CCCCN)NC(=O)C(CCC(=O)O)NC(=O)C(CS)NC(=O)C(C(C)C)NC(=O)C(CCC(=O)N)NC(=O)C(CCC(=O)N)NC(=O)C(CS)NC(=O)C(CCCNC(=N)N)NC(=O)C(CCCNC(=N)N)NC(=O)C(CCC(=O)N)NC(=O)C(CCCNC(=N)N)NC(=O)C(CCC(=O)O)N	Media	1.86 μM	5.41	Baja	53.60 μM	4.6
Compound_1976	Dehydrovomifoliol	CC1=CC(=O)CC(C1(C=CC(=O)C)O)(C)C	Baja	33.27 μM	4.59	Baja	66.51 μM	4.55
Compound_1977	1,2-Naphthoquinone	C1=CC=C2C(=C1)C=CC(=O)C2=O	Baja	10.17 μM	4.14	Baja	73.35 μM	4.39
Compound_1978	Cinnamic Acid	C1=CC=C(C=C1)C=CC(=O)O	Baja	64.43 μM	4.48	Baja	31.19 μM	4.29
Compound_1979	2,6-Dimethylhydroquinone	CC1=CC(=CC(=C1O)C)O	Baja	69.57 μM	4.28	Baja	32.27 μM	4.6
Compound_1980	Phthalic acid	C1=CC=C(C(=C1)C(=O)O)C(=O)O	Baja	48.76 μM	4.85	Baja	62.83 μM	4.02
Compound_1981	4-(1-Hydroxyethyl)benzene-1,2-diol	CC(C1=CC(=C(C=C1)O)O)O	Baja	29.04 μM	4.29	Baja	83.52 μM	4.24
Compound_1982	Pinoresinol	COC1=C(C=CC(=C1)C2C3COC(C3CO2)C4=CC(=C(C=C4)O)OC)O	Baja	98.80 μM	4.13	Media	9.09 μM	5.06
Compound_1983	Apigenin	C1=CC(=CC=C1C2=CC(=O)C3=C(C=C(C=C3O2)O)O)O	Baja	55.67 μM	4.79	Media	4.22 μM	5.06
Compound_1984	7-Tridecanone	CCCCCCC(=O)CCCCCC	Media	7.86 μM	5.52	Media	4.30 μM	5.62
Compound_1985	11-Heneicosanone	CCCCCCCCCCC(=O)CCCCCCCCCC	Media	2.22 μM	5.69	Media	8.24 μM	5.76
Compound_1986	3-O-Beta-D-Glucopyranosyl-Beta-D-Glucopyranose	C(C1C(C(C(C(O1)O)O)OC2C(C(C(C(O2)CO)O)O)O)O)O	Media	4.95 μM	5.55	Media	9.37 μM	5.79
Compound_1987	Flaccidin B	CC1(CCC2(CCC3(C(=CCC4C3(CCC5C4(CCC(C5(C)C)OC6C(C(C(CO6)O)O)OC7C(C(C(C(O7)CO)O)O)O)C)C)C2C1)C)C(=O)O)C	Alta	0.12 μM	6.83	Alta	0.43 μM	6.39
Compound_1988	Lucyoside K	CC1(CCC2(CCC3(C(=CCC4C3(CCC5C4(CCC(C5(C)C=O)OC6C(C(C(C(O6)CO)O)O)O)C)C)C2C1)C)C(=O)O)C	Alta	0.76 μM	6.2	Alta	0.90 μM	6.63
Compound_1989	Lucyoside K	CC1(CCC2(CCC3(C(=CCC4C3(CCC5C4(CCC(C5(C)C=O)OC6C(C(C(C(O6)CO)O)O)O)C)C)C2C1)C)C(=O)O)C	Alta	0.13 μM	6.61	Alta	0.54 μM	6.21
Compound_1990	Erqrrcqqvcekrlreregrre	CC(C)CC(C(=O)NC(CCCNC(=N)N)C(=O)NC(CCC(=O)O)C(=O)NC(CCCNC(=N)N)C(=O)NC(CCC(=O)O)C(=O)NCC(=O)NC(CCCNC(=N)N)C(=O)NC(CCCNC(=N)N)C(=O)NC(CCC(=O)O)C(=O)O)NC(=O)C(CCCNC(=N)N)NC(=O)C(CCCCN)NC(=O)C(CCC(=O)O)NC(=O)C(CS)NC(=O)C(C(C)C)NC(=O)C(CCC(=O)N)NC(=O)C(CCC(=O)N)NC(=O)C(CS)NC(=O)C(CCCNC(=N)N)NC(=O)C(CCCNC(=N)N)NC(=O)C(CCC(=O)N)NC(=O)C(CCCNC(=N)N)NC(=O)C(CCC(=O)O)N	Media	7.68 μM	5.01	Baja	94.67 μM	4.57
Compound_1991	Saponin	CC1(C2CCC3(C(C2(CCC1OC4C(C(C(CO4)OC5C(C(C(CO5)O)O)O)OC6C(C(C(C(O6)CO)O)O)O)OC7C(C(C(C(O7)CO)O)O)OC8C(C(C(C(O8)CO)O)O)O)C)CCC91C3(CC(C2(C9CC(CC2)(C)C=O)CO1)O)C)C)C	Alta	0.58 μM	6.84	Alta	0.58 μM	6.53
Compound_1992	Lycopodine	CC1CC2CC(=O)C3CCCN4C3(C1)C2CCC4	Baja	74.54 μM	4.7	Media	1.61 μM	5.17
Compound_1993	Macluraxanthone B	CC(=CCC1=C(C(=C(C2=C1OC3=CC(=C(C=C3C2=O)O)O)O)C(C)(C)C=C)O)C	Baja	37.21 μM	4.87	Media	9.61 μM	5.26
Compound_1994	Macluraxanthone	CC1(C=CC2=C(C3=C(C(=C2O1)C(C)(C)C=C)OC4=C(C3=O)C=CC(=C4O)O)O)C	Baja	23.45 μM	4.68	Media	9.85 μM	5.34
Compound_1995	Cudraflavone B	CC(=CCC1=C(OC2=CC3=C(C=CC(O3)(C)C)C(=C2C1=O)O)C4=C(C=C(C=C4)O)O)C	Baja	73.42 μM	4.73	Media	3.69 μM	5.28
Compound_1996	Cudraxanthone L	CC(=CCC1=C2C(=CC(=C1O)O)C(=O)C3=C(O2)C=C(C(=C3O)C(C)(C)C=C)O)C	Baja	23.85 μM	4.57	Media	8.69 μM	5.77
Compound_1997	Gartanin	CC(=CCC1=C(C(=C2C(=C1O)C(=O)C3=C(C=CC(=C3O2)O)O)CC=C(C)C)O)C	Baja	86.19 μM	4.37	Media	3.18 μM	5.79
Compound_1998	8-Deoxygartanin	CC(=CCC1=C(C(=C2C(=C1O)C(=O)C3=C(O2)C(=CC=C3)O)CC=C(C)C)O)C	Baja	12.13 μM	4.84	Media	4.47 μM	5.95
Compound_1999	Cudraflavone C	CC(=CCC1=C(C2=C(C=C1O)OC(=C(C2=O)CC=C(C)C)C3=C(C=C(C=C3)O)O)O)C	Baja	93.82 μM	4.24	Media	1.22 μM	5.72
[truncated: 1,268 more rows]
