# Supplementary material for: Machine Learning-Based QSAR Screening of Colombian Medicinal Flora for Potential Antiviral Compounds Against Dengue Virus: An In Silico Drug Discovery Approach
Source: Pharmaceuticals (Basel). 2025 Dec 18;18(12):1906. doi: 10.3390/ph18121906 (PMC12736152; doi:10.3390/ph18121906)
Supplement: Supplementary file 1 [file pharmaceuticals-18-01906-s001.zip › Table S4 Top priority compounds with detailed properties.xlsx]

## Sheet: Top_100_Compounds
Rank	Compound_ID	Compound_Name	SMILES	IC50_Pred	IC50_Value	Predicted_IC50_pActivity	EC50_Pred	EC50_Value	Predicted_EC50_pActivity	MW	LogP	HBA	HBD	RotBonds	TPSA	Rings	AromaticRings	FractionCSP3	NumAliphaticRings	QED	lipinski_compliant	ecfp4_fp	dual_category	max_similarity	novelty_category	PC1	PC2
1	Compound_1560	Incartine	COC1C(C2C3C4(C1O4)CCN3CC5=CC(=C(C=C25)OC)OC)O	Alta	0.26 μM	6.84	Alta	0.93 μM	6.13	333.384	0.9024	6	1	3	63.69	5	1	0.666667	4	0.829574	TRUE	<rdkit.DataStructs.cDataStructs.ExplicitBitVect object at 0x00000247BD107E60>	Alto-Alto	0.378788	Novel	0.125385	1.28929
2	Compound_1457	Bilobalide	CC(C)(C)C1(CC2C3(C14C(C(=O)OC4OC3=O)O)CC(=O)O2)O	Alta	0.16 μM	6.78	Alta	0.88 μM	6.07	326.301	-0.7438	8	2	0	119.36	4	0	0.8	4	0.558458	TRUE	<rdkit.DataStructs.cDataStructs.ExplicitBitVect object at 0x00000247BD105150>	Alto-Alto	0.164706	Very Novel	0.244961	1.52457
3	Compound_1728	Indican	C1=CC=C2C(=C1)C(=CN2)OC3C(C(C(C(O3)CO)O)O)O	Alta	0.45 μM	6.73	Alta	0.18 μM	6.11	295.291	-0.6534	6	5	3	115.17	3	2	0.428571	1	0.513686	TRUE	<rdkit.DataStructs.cDataStructs.ExplicitBitVect object at 0x00000247BD0FC900>	Alto-Alto	0.358209	Novel	0.486207	-0.751524
4	Compound_1264	Epicolactone	CC1=C(C(=O)C2(C3C14COC(=O)C45C2(COC5)C(=C(C3=O)O)C)O)O	Alta	0.71 μM	6.71	Alta	0.59 μM	6.94	348.307	-0.2771	8	3	0	130.36	5	0	0.588235	5	0.509773	TRUE	<rdkit.DataStructs.cDataStructs.ExplicitBitVect object at 0x00000247BD10FBC0>	Alto-Alto	0.2	Very Novel	0.650371	1.55935
5	Compound_1884	Byzantionoside B	CC1=CC(=O)CC(C1CCC(C)OC2C(C(C(C(O2)CO)O)O)O)(C)C	Alta	0.81 μM	6.65	Alta	0.66 μM	6.5	372.458	0.5331	7	4	6	116.45	2	0	0.842105	2	0.537391	TRUE	<rdkit.DataStructs.cDataStructs.ExplicitBitVect object at 0x00000247BD0F8DD0>	Alto-Alto	0.282051	Very Novel	0.0689451	1.04329
6	Compound_1562	3-Acetylnerbowdine	CC(=O)OC1CC2C3(CCN2CC4=C(C5=C(C=C43)OCO5)OC)C(C1)O	Alta	0.53 μM	6.58	Alta	0.14 μM	6.82	361.394	1.336	7	1	2	77.46	5	1	0.631579	4	0.796608	TRUE	<rdkit.DataStructs.cDataStructs.ExplicitBitVect object at 0x00000247BD107F40>	Alto-Alto	0.320988	Novel	0.236299	1.24456
7	Compound_1469	Bilobalide	CC(C)(C)C1(CC2C3(C14C(C(=O)OC4OC3=O)O)CC(=O)O2)O	Alta	0.72 μM	6.57	Alta	0.60 μM	6.11	326.301	-0.7438	8	2	0	119.36	4	0	0.8	4	0.558458	TRUE	<rdkit.DataStructs.cDataStructs.ExplicitBitVect object at 0x00000247BD105690>	Alto-Alto	0.164706	Very Novel	0.244961	1.52457
8	Compound_1762	Bicyclooctane carboxylic acid derivative	CCSCC1C2CCC3C(C2)(C1=O)C(=O)OC4C35COC(C5C(C(C4)O)(C)C)O	Alta	0.32 μM	6.28	Alta	0.76 μM	6.01	424.559	2.0085	7	2	3	93.06	5	0	0.909091	5	0.528735	TRUE	<rdkit.DataStructs.cDataStructs.ExplicitBitVect object at 0x00000247BD0FD7E0>	Alto-Alto	0.202381	Very Novel	0.303175	2.47446
9	Compound_1550	Incartine	COC1C(C2C3C4(C1O4)CCN3CC5=CC(=C(C=C25)OC)OC)O	Alta	0.20 μM	6.23	Alta	0.56 μM	6.64	333.384	0.9024	6	1	3	63.69	5	1	0.666667	4	0.829574	TRUE	<rdkit.DataStructs.cDataStructs.ExplicitBitVect object at 0x00000247BD107A00>	Alto-Alto	0.378788	Novel	0.125385	1.28929
10	Compound_1404	Dihydrofumariline	CN1CCC2=CC3=C(C=C2C14CC5=C(C4O)C6=C(C=C5)OCO6)OCO3	Alta	0.39 μM	6.19	Alta	0.57 μM	6.86	353.374	2.1169	6	1	0	60.39	6	2	0.4	4	0.782898	TRUE	<rdkit.DataStructs.cDataStructs.ExplicitBitVect object at 0x00000247BD10B990>	Alto-Alto	0.30303	Novel	0.337941	0.620715
11	Compound_2751	Trifolirhizin	C1C2C(C3=C(O1)C=C(C=C3)OC4C(C(C(C(O4)CO)O)O)O)OC5=CC6=C(C=C25)OCO6	Alta	0.93 μM	6.12	Alta	0.97 μM	6.47	446.408	0.2037	10	4	3	136.3	6	2	0.454545	4	0.517748	TRUE	<rdkit.DataStructs.cDataStructs.ExplicitBitVect object at 0x00000247BD0E0C80>	Alto-Alto	0.292683	Very Novel	1.59014	0.654679
12	Compound_1883	(6R,9R)-3-Oxo-alpha-ionol glucoside	CC1=CC(=O)CC(C1C=CC(C)OC2C(C(C(C(O2)CO)O)O)O)(C)C	Alta	0.83 μM	6.06	Alta	0.87 μM	6.2	370.442	0.3091	7	4	5	116.45	2	0	0.736842	2	0.514711	TRUE	<rdkit.DataStructs.cDataStructs.ExplicitBitVect object at 0x00000247BD0F8D60>	Alto-Alto	0.278481	Very Novel	0.0758609	0.804981
13	Compound_1554	Hippeastrine	CN1CCC2=CC(C3C(C21)C4=CC5=C(C=C4C(=O)O3)OCO5)O	Alta	0.80 μM	6.05	Alta	0.31 μM	6.76	315.325	1.0429	6	1	0	68.23	5	1	0.470588	4	0.569895	TRUE	<rdkit.DataStructs.cDataStructs.ExplicitBitVect object at 0x00000247BD107BC0>	Alto-Alto	0.442623	Novel	0.0512978	0.848914
14	Compound_1777	9-Hydroxy-7-megastigmen-3-one glucoside	CC1CC(=O)CC(C1C=CC(C)OC2C(C(C(C(O2)CO)O)O)O)(C)C	Alta	0.56 μM	6.04	Alta	0.62 μM	6.68	372.458	0.389	7	4	5	116.45	2	0	0.842105	2	0.515898	TRUE	<rdkit.DataStructs.cDataStructs.ExplicitBitVect object at 0x00000247BD0FDE70>	Alto-Alto	0.25974	Very Novel	0.0483969	1.01213
