# Supplementary material for: Machine Learning-Based QSAR Screening of Colombian Medicinal Flora for Potential Antiviral Compounds Against Dengue Virus: An In Silico Drug Discovery Approach
Source: Pharmaceuticals (Basel). 2025 Dec 18;18(12):1906. doi: 10.3390/ph18121906 (PMC12736152; doi:10.3390/ph18121906)
Supplement: Supplementary file 1 [file pharmaceuticals-18-01906-s001.zip › Table S5 ADMET properties for the 15 prioritized compounds.csv]

#	Compound Name	SMILES	Formula	MW	#Heavy atoms	#Aromatic heavy atoms	Fraction Csp3	#Rotatable bonds	#H-bond acceptors	#H-bond donors	MR	TPSA	iLOGP	XLOGP3	WLOGP	MLOGP	Silicos-IT Log P	Consensus Log P	ESOL Log S	ESOL Solubility (mg/ml)	ESOL Solubility (mol/l)	ESOL Class	Ali Log S	Ali Solubility (mg/ml)	Ali Solubility (mol/l)	Ali Class	Silicos-IT LogSw	Silicos-IT Solubility (mg/ml)	Silicos-IT Solubility (mol/l)	Silicos-IT class	GI absorption	BBB permeant	Pgp substrate	CYP1A2 inhibitor	CYP2C19 inhibitor	CYP2C9 inhibitor	CYP2D6 inhibitor	CYP3A4 inhibitor	log Kp (cm/s)	Lipinski #violations	Ghose #violations	Veber #violations	Egan #violations	Muegge #violations	Bioavailability Score	PAINS #alerts	Brenk #alerts	Leadlikeness #violations	Synthetic Accessibility
1	Incartine	COC1C(C2C3C4(C1O4)CCN3CC5=CC(=C(C=C25)OC)OC)O	C18H23NO5	333.38	24	6	0.67	3	6	1	89.54	63.69	2.77	0.38	0.37	0.43	1.43	1.08	-2.13	2.45E+00	7.36E-03	Soluble	-1.28	1.74E+01	5.21E-02	Very soluble	-2.57	8.91E-01	2.67E-03	Soluble	High	No	No	No	No	No	Yes	No	-8.06	0	0	0	0	0	0.55	0	1	0	4.9
2	Bilobalide	CC(C)(C)C1(CC2C3(C14C(C(=O)OC4OC3=O)O)CC(=O)O2)O	C15H18O8	326.3	23	0	0.8	1	8	2	71.2	119.36	0.32	-0.27	-0.74	0.42	0.57	0.06	-1.63	7.70E+00	2.36E-02	Very soluble	-1.78	5.45E+00	1.67E-02	Very soluble	-1.12	2.48E+01	7.59E-02	Soluble	High	No	Yes	No	No	No	No	No	-8.48	0	1	0	0	0	0.55	0	1	0	5.41
3	Indican	C1=CC=C2C(=C1)C(=CN2)OC3C(C(C(C(O3)CO)O)O)O	C14H17NO6	295.29	21	9	0.43	3	6	5	72.44	115.17	1.26	-0.11	-0.65	-1.13	-0.18	-0.16	-1.72	5.62E+00	1.90E-02	Very soluble	-1.86	4.12E+00	1.39E-02	Very soluble	-1.1	2.37E+01	8.02E-02	Soluble	High	No	No	Yes	No	No	No	No	-8.18	0	1	0	0	0	0.55	0	0	0	4.23
4	Epicolactone	CC1=C(C(=O)C2(C3C14COC(=O)C45C2(COC5)C(=C(C3=O)O)C)O)O	C17H16O8	348.3	25	0	0.59	0	8	3	78.65	130.36	0.89	-1.85	-0.28	-1.3	1.04	-0.3	-0.83	5.10E+01	1.47E-01	Very soluble	-0.37	1.49E+02	4.28E-01	Very soluble	-1.85	4.87E+00	1.40E-02	Soluble	High	No	Yes	No	No	No	No	No	-9.74	0	0	0	0	0	0.55	0	0	0	5.74
5	Byzantionoside B	CC1=CC(=O)CC(C1CCC(C)OC2C(C(C(C(O2)CO)O)O)O)(C)C	C19H32O7	372.45	26	0	0.84	6	7	4	95.5	116.45	2.79	0.3	0.53	-0.17	1.11	0.91	-1.94	4.25E+00	1.14E-02	Very soluble	-2.31	1.83E+00	4.92E-03	Soluble	-1.12	2.84E+01	7.62E-02	Soluble	High	No	Yes	No	No	No	No	No	-8.36	0	0	0	0	0	0.55	0	0	1	5.61
6	3-Acetylnerbowdine	CC(=O)OC1CC2C3(CCN2CC4=C(C5=C(C=C43)OCO5)OC)C(C1)O	C19H23NO6	361.39	26	6	0.63	3	7	1	94.99	77.46	2.91	1.4	0.8	1.26	1.73	1.62	-2.94	4.19E-01	1.16E-03	Soluble	-2.63	8.46E-01	2.34E-03	Soluble	-2.86	5.03E-01	1.39E-03	Soluble	High	No	No	No	No	No	Yes	No	-7.51	0	0	0	0	0	0.55	0	0	1	4.91
7	Bicyclooctane carboxylic acid derivative	CCSCC1C2CCC3C(C2)(C1=O)C(=O)OC4C35COC(C5C(C(C4)O)(C)C)O	C22H32O6S	424.55	29	0	0.91	3	6	2	109	118.36	2.36	2.42	2.01	2.11	2.54	2.29	-3.8	6.75E-02	1.59E-04	Soluble	-4.55	1.20E-02	2.83E-05	Moderately soluble	-3.03	3.95E-01	9.31E-04	Soluble	High	No	Yes	No	Yes	No	No	No	-7.17	0	0	0	0	0	0.55	0	1	1	6.77
8	Dihydrofumariline	CN1CCC2=CC3=C(C=C2C14CC5=C(C4O)C6=C(C=C5)OCO6)OCO3	C20H19NO5	353.37	26	12	0.4	0	6	1	96	60.39	3.32	2.15	1.3	1.98	2.87	2.32	-3.73	6.63E-02	1.88E-04	Soluble	-3.05	3.15E-01	8.90E-04	Soluble	-4.67	7.62E-03	2.16E-05	Moderately soluble	High	Yes	No	Yes	No	Yes	Yes	Yes	-6.93	0	0	0	0	0	0.55	0	0	1	4.3
9	Trifolirhizin	C1C2C(C3=C(O1)C=C(C=C3)OC4C(C(C(C(O4)CO)O)O)O)OC5=CC6=C(C=C25)OCO6	C22H22O10	446.4	32	12	0.45	3	10	4	104.86	136.3	2.83	0.81	-0.12	-0.45	0.35	0.68	-3.2	2.83E-01	6.35E-04	Soluble	-3.25	2.49E-01	5.57E-04	Soluble	-2.21	2.75E+00	6.15E-03	Soluble	High	No	Yes	No	No	No	No	No	-8.45	0	0	0	1	0	0.55	0	0	1	5.29
10	(6R,9R)-3-Oxo-alpha-ionol glucoside	CC1=CC(=O)CC(C1C=CC(C)OC2C(C(C(C(O2)CO)O)O)O)(C)C	C19H30O7	370.44	26	0	0.74	5	7	4	95.03	116.45	2.31	0.03	0.31	-0.27	0.93	0.66	-1.83	5.53E+00	1.49E-02	Very soluble	-2.03	3.47E+00	9.38E-03	Soluble	-0.4	1.47E+02	3.98E-01	Soluble	High	No	Yes	No	No	No	No	No	-8.54	0	0	0	0	0	0.55	0	1	1	5.65
11	Hippeastrine	CN1CCC2=CC(C3C(C21)C4=CC5=C(C=C4C(=O)O3)OCO5)O	C17H17NO5	315.32	23	6	0.47	0	6	1	83.56	68.23	2.2	0.72	0.66	1.5	1.13	1.24	-2.44	1.14e+00	3.62e-03	Soluble	-1.73	5.86e+00	1.86e-02	Very soluble	-2.23	1.86e+00	5.90e-03	Soluble	High	No	Yes	No	No	No	Yes	No	-7.71	0	0	0	0	0	0.55	0	1	0	4.39
12	9-Hydroxy-7-megastigmen-3-one glucoside	CC1CC(=O)CC(C1C=CC(C)OC2C(C(C(C(O2)CO)O)O)O)(C)C	C19H32O7	372.45	26	0	0.84	5	7	4	95.5	116.45	2.46	0.35	0.39	-0.17	0.94	0.79	-2.04	3.40e+00	9.13e-03	Soluble	-2.36	1.63e+00	4.37e-03	Soluble	-0.42	1.43e+02	3.83e-01	Soluble	High	No	Yes	No	No	No	No	No	-8.32	0	0	0	0	0	0.55	0	1	1	5.71
13	Lycorine	C1CN2CC3=CC4=C(C=C3C5C2C1=CC(C5O)O)OCO4	C16H17NO4	287.31	21	6	0.5	0	5	2	78.4	62.16	2.06	-0.02	0.22	1.08	0.86	0.84	-1.82	4.35e+00	1.51e-02	Very soluble	-0.84	4.19e+01	1.46e-01	Very soluble	-1.65	6.43e+00	2.24e-02	Soluble	High	No	Yes	No	No	No	Yes	No	-8.07	0	0	0	0	0	0.55	0	1	0	4.2
14	Digoxigenin	CC12CCC(CC1CCC3C2CC(C4(C3(CCC4C5=CC(=O)OC5)O)C)O)O	C23H34O5	390.51	28	0	0.87	1	5	3	105.92	86.99	2.76	1.1	2.58	2.73	2.55	2.34	-2.89	5.05e-01	1.29e-03	Soluble	-2.52	1.18e+00	3.02e-03	Soluble	-2.65	8.80e-01	2.25e-03	Soluble	High	No	Yes	No	No	No	No	No	-7.9	0	0	0	0	0	0.55	0	0	1	5.55
15	Pseudolycorine	COC1=C(C=C2C3C(C(C=C4C3N(CC4)CC2=C1)O)O)O	C16H19NO4	289.33	21	6	0.5	1	5	3	80.86	73.16	2.08	-0.22	0.2	0.67	0.52	0.65	-1.64	6.62e+00	2.29e-02	Very soluble	-0.86	4.00e+01	1.38e-01	Very soluble	-1.45	1.03e+01	3.56e-02	Soluble	High	No	Yes	No	No	No	No	No	-8.22	0	0	0	0	0	0.55	0	1	0	4.14
[truncated: 10 more columns]
