# Supplementary material for: Machine Learning-Based QSAR Screening of Colombian Medicinal Flora for Potential Antiviral Compounds Against Dengue Virus: An In Silico Drug Discovery Approach
Source: Pharmaceuticals (Basel). 2025 Dec 18;18(12):1906. doi: 10.3390/ph18121906 (PMC12736152; doi:10.3390/ph18121906)
Supplement: Supplementary file 1 [file pharmaceuticals-18-01906-s001.zip › Table S6 ADMET scores clean.csv]

Compound	GI absorption	Solubility	BBB permeant	P-gp substrate	CYP1A2	CYP2C19	CYP2C9	CYP2D6	CYP3A4	AMES	hERG I	hERG II	Hepatotox.	Rat LD50	Lipinski	PAINS	Synth. Access.	Global_Score
Incartine	1.0	0.75	1.0	1.0	1.0	1.0	1.0	0.0	1.0	0.0	1.0	0.0	0.0	0.41021897810218994	1.0	1.0	0.7110266159695815	0.698308564357163
Bilobalide	1.0	1.0	1.0	0.0	1.0	1.0	1.0	1.0	1.0	0.0	1.0	1.0	1.0	0.2481751824817517	1.0	1.0	0.5171102661596956	0.8097226734494969
Indican	1.0	1.0	1.0	1.0	0.0	1.0	1.0	1.0	1.0	0.0	1.0	1.0	0.0	0.016058394160584116	1.0	1.0	0.9657794676806081	0.763637521284776
Epicolactone	1.0	1.0	1.0	0.0	1.0	1.0	1.0	1.0	1.0	0.0	1.0	1.0	1.0	0.41021897810218994	1.0	1.0	0.39163498098859295	0.8118737622994578
Byzantionoside B	1.0	1.0	1.0	0.0	1.0	1.0	1.0	1.0	1.0	0.0	1.0	1.0	1.0	0.04671532846715332	1.0	1.0	0.4410646387832697	0.7933988216029659
3-Acetylnerbowdine	1.0	0.75	1.0	1.0	1.0	1.0	1.0	0.0	1.0	0.0	1.0	0.0	1.0	0.8656934306569342	1.0	1.0	0.7072243346007603	0.7837010450151585
Bicyclooctane carboxylic acid derivative	1.0	0.75	1.0	0.0	1.0	0.0	1.0	1.0	1.0	0.0	1.0	0.0	1.0	0.835036496350365	1.0	1.0	0.0	0.6814727350794333
Dihydrofumariline	1.0	0.75	0.0	1.0	0.0	1.0	0.0	0.0	0.0	1.0	1.0	0.0	1.0	1.0	1.0	1.0	0.9391634980988592	0.6287743234175799
Trifolirhizin	1.0	0.75	1.0	0.0	1.0	1.0	1.0	1.0	1.0	1.0	1.0	0.0	1.0	0.7080291970802923	1.0	1.0	0.5627376425855511	0.824750990568579
(6R,9R)-3-Oxo-alpha-ionol glucoside	1.0	1.0	1.0	0.0	1.0	1.0	1.0	1.0	1.0	0.0	1.0	1.0	1.0	0.0	1.0	1.0	0.4258555133079845	0.7897562066651755
Hippeastrine	1.0	0.75	1.0	0.0	1.0	1.0	1.0	0.0	1.0	0.0	1.0	0.0	0.0	0.6875912408759125	1.0	1.0	0.9049429657794676	0.66720789450914
9-Hydroxy-7-megastigmen-3-one glucoside	1.0	0.75	1.0	0.0	1.0	1.0	1.0	1.0	1.0	0.0	1.0	1.0	1.0	0.018978102189781524	1.0	1.0	0.4030418250950569	0.7748247016049905
Lycorine	1.0	1.0	1.0	0.0	1.0	1.0	1.0	0.0	1.0	0.0	1.0	0.0	0.0	0.47007299270073	1.0	1.0	0.977186311787072	0.6733681943816354
Digoxigenin	1.0	0.75	1.0	0.0	1.0	1.0	1.0	1.0	1.0	1.0	1.0	0.0	1.0	0.6335766423357666	1.0	1.0	0.46387832699619763	0.8145561746665861
Pseudolycorine	1.0	1.0	1.0	0.0	1.0	1.0	1.0	1.0	1.0	0.0	1.0	0.0	0.0	0.2861313868613141	1.0	1.0	1.0	0.722713610991842
