# Supplementary material for: Machine Learning-Based QSAR Screening of Colombian Medicinal Flora for Potential Antiviral Compounds Against Dengue Virus: An In Silico Drug Discovery Approach
Source: Pharmaceuticals (Basel). 2025 Dec 18;18(12):1906. doi: 10.3390/ph18121906 (PMC12736152; doi:10.3390/ph18121906)
Supplement: Supplementary file 1 [file pharmaceuticals-18-01906-s001.zip › Table S7 Applicability domain assessment for 15 prioritized compounds including leverage values, Tanimoto similarity, and tier classification.csv]

Compound	SMILES	Leverage	h_star	Inside_AD	AD_Status
Lycorine	C1CN2CC3=CC4=C(C=C3C5C2C1=CC(C5O)O)OCO4	0.3386865014547825	1.308259587020649	True	INSIDE
Digoxigenin	CC12CCC(CC1CCC3C2CC(C4(C3(CCC4C5=CC(=O)OC5)O)C)O)O	2.692528128507861	1.308259587020649	False	OUTSIDE
Digoxigenin bisdigitoxoside	CC1C(C(CC(O1)OC2C(OC(CC2O)OC3CCC4(C(C3)CCC5C4CC(C6(C5(CCC6C7=CC(=O)OC7)O)C)O)C)C)O)O	3.431413898938743	1.308259587020649	False	OUTSIDE
Digoxigenin bisdigitoxoside	CC1C(C(CC(O1)OC2C(OC(CC2O)OC3CCC4(C(C3)CCC5C4CC(C6(C5(CCC6C7=CC(=O)OC7)O)C)O)C)C)O)O	3.431413898938743	1.308259587020649	False	OUTSIDE
Epicolactone	CC1=C(C(=O)C2(C3C14COC(=O)C45C2(COC5)C(=C(C3=O)O)C)O)O	7.1964400506849096	1.308259587020649	False	OUTSIDE
Dihydrofumariline	CN1CCC2=CC3=C(C=C2C14CC5=C(C4O)C6=C(C=C5)OCO6)OCO3	3.373843145954354	1.308259587020649	False	OUTSIDE
Bilobalide	CC(C)(C)C1(CC2C3(C14C(C(=O)OC4OC3=O)O)CC(=O)O2)O	7.615955462313171	1.308259587020649	False	OUTSIDE
Bilobalide	CC(C)(C)C1(CC2C3(C14C(C(=O)OC4OC3=O)O)CC(=O)O2)O	7.615955462313171	1.308259587020649	False	OUTSIDE
Incartine	COC1C(C2C3C4(C1O4)CCN3CC5=CC(=C(C=C25)OC)OC)O	2.7781326786448877	1.308259587020649	False	OUTSIDE
Pseudolycorine	COC1=C(C=C2C3C(C(C=C4C3N(CC4)CC2=C1)O)O)O	0.6298863805200108	1.308259587020649	True	INSIDE
Hippeastrine	CN1CCC2=CC(C3C(C21)C4=CC5=C(C=C4C(=O)O3)OCO5)O	1.6063764372866438	1.308259587020649	False	OUTSIDE
Lycorine	C1CN2CC3=CC4=C(C=C3C5C2C1=CC(C5O)O)OCO4	0.3386865014547825	1.308259587020649	True	INSIDE
Lycorine	C1CN2CC3=CC4=C(C=C3C5C2C1=CC(C5O)O)OCO4	0.3386865014547825	1.308259587020649	True	INSIDE
Incartine	COC1C(C2C3C4(C1O4)CCN3CC5=CC(=C(C=C25)OC)OC)O	2.7781326786448877	1.308259587020649	False	OUTSIDE
Lycorine	C1CN2CC3=CC4=C(C=C3C5C2C1=CC(C5O)O)OCO4	0.3386865014547825	1.308259587020649	True	INSIDE
3-Acetylnerbowdine	CC(=O)OC1CC2C3(CCN2CC4=C(C5=C(C=C43)OCO5)OC)C(C1)O	3.1569114386520054	1.308259587020649	False	OUTSIDE
Indican	C1=CC=C2C(=C1)C(=CN2)OC3C(C(C(C(O3)CO)O)O)O	1.5502024511079338	1.308259587020649	False	OUTSIDE
Byzantionoside B	CC1=CC(=O)CC(C1CCC(C)OC2C(C(C(C(O2)CO)O)O)O)(C)C	3.386982936522979	1.308259587020649	False	OUTSIDE
Trifolirhizin	C1C2C(C3=C(O1)C=C(C=C3)OC4C(C(C(C(O4)CO)O)O)O)OC5=CC6=C(C=C25)OCO6	2.2499590803629275	1.308259587020649	False	OUTSIDE
