# Supplementary material for: Machine Learning-Based QSAR Screening of Colombian Medicinal Flora for Potential Antiviral Compounds Against Dengue Virus: An In Silico Drug Discovery Approach
Source: Pharmaceuticals (Basel). 2025 Dec 18;18(12):1906. doi: 10.3390/ph18121906 (PMC12736152; doi:10.3390/ph18121906)
Supplement: Supplementary file 1 [file pharmaceuticals-18-01906-s001.zip › Table S8 Sensitivity analysis of activity thresholds showing class distribution under alternative schemes.xlsx]

## Sheet: Class_Distribution
Scheme	Low_threshold	Medium_threshold	High_threshold	N_Low	N_Medium	N_High	Pct_Low	Pct_Medium	Pct_High	Total
Original (5/6)	≤5.0	5.0-6.0	>6.0	1336	472	226	65.68	23.21	11.11	2034
Shifted -0.5 (4.5/5.5)	≤4.5	4.5-5.5	>5.5	896	729	409	44.05	35.84	20.11	2034
Shifted +0.5 (5.5/6.5)	≤5.5	5.5-6.5	>6.5	1625	265	144	79.89	13.03	7.08	2034

## Sheet: Transitions_Summary
Scheme	Total_Transitions	Pct_Changed
Original (5/6)	0	0
Shifted -0.5 (4.5/5.5)	623	30.63
Shifted +0.5 (5.5/6.5)	371	18.24

## Sheet: Transitions_Detail
Original_Class	New_Class	Count	Scheme
Low	Medium	440	Shifted -0.5 (4.5/5.5)
Medium	High	183	Shifted -0.5 (4.5/5.5)
High	Medium	82	Shifted +0.5 (5.5/6.5)
Medium	Low	289	Shifted +0.5 (5.5/6.5)

## Sheet: High_Potency_Stability
Scheme	High_Threshold	N_High	Mean_pActivity	Std_pActivity	Min_pActivity	Max_pActivity	Median_pActivity	Margin_above_threshold
Original (5/6)	>6.0	226	7.036	0.971	6.01	10.824	6.775	1.036
Shifted -0.5 (4.5/5.5)	>5.5	409	6.444	0.981	5.51	10.824	6.1	0.944
Shifted +0.5 (5.5/6.5)	>6.5	144	7.502	0.932	6.51	10.824	7.205	1.002

## Sheet: Text_Report
Report
ANÁLISIS DE SENSIBILIDAD DE UMBRALES DE POTENCIA
Fecha de análisis: 2025-11-28 17:24:52
--------------------------------------------------------------------------------
RESUMEN EJECUTIVO
--------------------------------------------------------------------------------
Esquema original (pActivity ≤5 / 5-6 / >6):
- Low potency: 1336 (65.68%)
- Medium potency: 472 (23.21%)
- High potency: 226 (11.11%)
--------------------------------------------------------------------------------
IMPACTO DE MODIFICAR UMBRALES ±0.5
--------------------------------------------------------------------------------
Shifted -0.5 (4.5/5.5):
- Compuestos que cambian de clase: 623 (30.63%)
Shifted +0.5 (5.5/6.5):
- Compuestos que cambian de clase: 371 (18.24%)
--------------------------------------------------------------------------------
ESTABILIDAD DE COMPUESTOS DE ALTA POTENCIA
--------------------------------------------------------------------------------
Con umbral original (>6):
- N compuestos High: 226
- pActivity medio: 7.036 ± 0.971
- Margen sobre umbral: 1.036 unidades
--------------------------------------------------------------------------------
CONCLUSIÓN PARA RESPUESTA A REVISOR
--------------------------------------------------------------------------------
Los resultados demuestran que:
1. La distribución de clases con los umbrales originales (pActivity ≤5/5-6/>6)
es consistente con convenciones establecidas en drug discovery.
2. Modificar los umbrales en ±0.5 unidades logarítmicas resulta en cambios
de clasificación para aproximadamente 18.24% de los compuestos
cuando se aplica el umbral más estricto (+0.5).
3. Los compuestos clasificados como "High potency" tienen un pActivity medio de
7.036, con un margen de 1.036
unidades por encima del umbral, lo que proporciona robustez contra
artefactos dependientes del umbral.
4. El requisito de clasificación dual "High-High" (para IC50 y EC50) añade
una capa adicional de conservadurismo que mitiga la sensibilidad a
variaciones en umbrales individuales.
