# Supplementary material for: Machine Learning-Based QSAR Screening of Colombian Medicinal Flora for Potential Antiviral Compounds Against Dengue Virus: An In Silico Drug Discovery Approach
Source: Pharmaceuticals (Basel). 2025 Dec 18;18(12):1906. doi: 10.3390/ph18121906 (PMC12736152; doi:10.3390/ph18121906)
Supplement: Supplementary file 1 [file pharmaceuticals-18-01906-s001.zip › Table S9 Hold-out validation metrics including per-class performance.xlsx]

## Sheet: Panel_A_Global_Metrics
Metric	Hold-out (n=407)	Cross-Validation (n=2034)	Difference (%)
MCC	0.5764	0.583	1.13
Balanced Accuracy	0.7038	0.709	0.73
F1 macro	0.6835	0.703	2.77
ROC AUC	0.8883	0.896	0.86

## Sheet: Panel_B_Confusion_Matrix
	Predicted Low	Predicted Medium	Predicted High	Total
Actual Low	234	21	12	267
Actual Medium	21	54	20	95
Actual High	6	9	30	45
Total	261	84	62	407

## Sheet: Panel_C_Per_Class
Class	Support	Precision	Recall	F1-Score
Low	267	0.8966	0.8764	0.8864
Medium	95	0.6429	0.5684	0.6034
High	45	0.4839	0.6667	0.5607
Macro Average	407	0.6745	0.7038	0.6835
Weighted Average	407	0.7918	0.7813	0.7843

## Sheet: Panel_C_Full_Details
Class	Support	TP	FP	FN	TN	Precision	Recall	F1-Score	Specificity
Low	267	234	27	33	113	0.8966	0.8764	0.8864	0.8071
Medium	95	54	30	41	282	0.6429	0.5684	0.6034	0.9038
High	45	30	32	15	330	0.4839	0.6667	0.5607	0.9116

## Sheet: Notes
Notes
Hold-out validation used stratified 80/20 split
Training set: n=1,627; Test set: n=407
Class distribution preserved in both sets
Difference (%) = |Hold-out - CV| / CV × 100
MCC = Matthews Correlation Coefficient
ROC-AUC calculated using One-vs-Rest (OvR) strategy
