# Supplementary material for: Machine Learning-Based QSAR Screening of Colombian Medicinal Flora for Potential Antiviral Compounds Against Dengue Virus: An In Silico Drug Discovery Approach
Source: Pharmaceuticals (Basel). 2025 Dec 18;18(12):1906. doi: 10.3390/ph18121906 (PMC12736152; doi:10.3390/ph18121906)
Supplement: Supplementary file 1 [file pharmaceuticals-18-01906-s001.zip › Table_S1_Legend.txt]

Table S1. Colombian Medicinal Plants with Documented Antiviral Activity

Complete compilation of 358 Colombian plant species with ethnobotanically documented 
or scientifically reported antiviral properties. Information includes scientific names, 
families, traditional uses, documented bioactive compounds, and literature references. 
This dataset served as the foundation for constructing the Colombian phytochemical 
library used in virtual screening.
