# Supplementary material for: Machine Learning-Based QSAR Screening of Colombian Medicinal Flora for Potential Antiviral Compounds Against Dengue Virus: An In Silico Drug Discovery Approach
Source: Pharmaceuticals (Basel). 2025 Dec 18;18(12):1906. doi: 10.3390/ph18121906 (PMC12736152; doi:10.3390/ph18121906)
Supplement: Supplementary file 1 [file pharmaceuticals-18-01906-s001.zip › Table_S2_Legend.txt]

Table S2. Comprehensive Model Performance Metrics

Detailed performance evaluation of all machine learning algorithms tested during model 
development. Includes accuracy, precision, recall, F1-score, Matthews correlation 
coefficient (MCC), and area under ROC curve (AUC-ROC) for baseline models and optimized 
models. Results include 5-fold cross-validation statistics (mean ± standard deviation) 
and complete confusion matrices. Final optimized XGBoost model achieved MCC = 0.583.
