# Supplementary material for: Machine Learning-Based QSAR Screening of Colombian Medicinal Flora for Potential Antiviral Compounds Against Dengue Virus: An In Silico Drug Discovery Approach
Source: Pharmaceuticals (Basel). 2025 Dec 18;18(12):1906. doi: 10.3390/ph18121906 (PMC12736152; doi:10.3390/ph18121906)
Supplement: Supplementary file 1 [file pharmaceuticals-18-01906-s001.zip › Table_S3_Legend.txt]

Table S3. Complete Virtual Screening Results

Comprehensive results from virtual screening of 3,267 unique phytochemicals from 358 
Colombian medicinal plant species. For each compound: molecular structure (SMILES), 
predicted anti-dengue activity probability (0-1 scale), quantitative estimate of 
drug-likeness (QED), applicability domain status, and plant source information. 
Compounds are ranked by predicted activity.
