# Supplementary material for: Machine Learning-Based QSAR Screening of Colombian Medicinal Flora for Potential Antiviral Compounds Against Dengue Virus: An In Silico Drug Discovery Approach
Source: Pharmaceuticals (Basel). 2025 Dec 18;18(12):1906. doi: 10.3390/ph18121906 (PMC12736152; doi:10.3390/ph18121906)
Supplement: Supplementary file 1 [file pharmaceuticals-18-01906-s001.zip › Table_S4_Legend.txt]

Table S4. Top 100 Priority Compounds with Detailed Molecular Properties

The 100 highest-priority candidates identified through virtual screening, ranked by 
predicted anti-dengue activity and drug-likeness. Includes comprehensive molecular 
descriptors: physicochemical properties (MW, LogP, TPSA), hydrogen bonding capacity, 
flexibility metrics, aromatic content, and applicability domain assessment. These 
compounds represent the most promising leads for experimental validation.
